# Supplementary material for: Chromatin mapping and single-cell immune profiling define the temporal dynamics of ibrutinib response in CLL
Source: Nat Commun. 2020 Jan 29;11:577. doi: 10.1038/s41467-019-14081-6 (PMC6989523; doi:10.1038/s41467-019-14081-6)
Supplement: Supplementary file 8 — Supplementary Data 4 [file 41467_2019_14081_MOESM8_ESM.xlsx]

## Sheet: Expression
Gene_Symbol	CLL1_d0_CD4Tcell	CLL1_d0_CD8Tcell	CLL1_d0_CLL	CLL1_d0_Monocyte	CLL1_d0_NKcell	CLL1_d120_CD4Tcell	CLL1_d120_CD8Tcell	CLL1_d120_CLL	CLL5_d0_CD4Tcell	CLL5_d0_CD8Tcell	CLL5_d0_CLL	CLL5_d0_Monocyte	CLL5_d0_NKcell	CLL5_d150_CD4Tcell	CLL5_d150_CD8Tcell	CLL5_d150_CLL	CLL5_d150_Monocyte	CLL5_d150_NKcell	CLL5_d30_CD4Tcell	CLL5_d30_CD8Tcell	CLL5_d30_CLL	CLL5_d30_Monocyte	CLL5_d30_NKcell	CLL6_d0_CD4Tcell	CLL6_d0_CD8Tcell	CLL6_d0_CLL	CLL6_d0_Monocyte	CLL6_d0_NKcell	CLL6_d120_CD4Tcell	CLL6_d120_CD8Tcell	CLL6_d120_CLL	CLL6_d120_Monocyte	CLL6_d120_NKcell	CLL6_d280_CD4Tcell	CLL6_d280_CD8Tcell	CLL6_d280_CLL	CLL6_d280_Monocyte	CLL6_d280_NKcell	CLL6_d30_CD4Tcell	CLL6_d30_CD8Tcell	CLL6_d30_CLL	CLL6_d30_Monocyte	CLL6_d30_NKcell	CLL8_d0_CD4Tcell	CLL8_d0_CD8Tcell	CLL8_d0_CLL	CLL8_d0_Monocyte	CLL8_d0_NKcell	CLL8_d120_CD4Tcell
MALAT1	6.92097	6.85528	7.2181	6.08318	6.87085	6.47318	6.39049	7.0106	6.0598	6.25811	6.56986	5.57848	6.11079	6.05112	6.33009	6.67651	5.78203	6.18799	6.69382	6.82406	7.34864	6.48911	6.74666	6.71349	6.86199	7.16281	6.09244	6.77817	6.87785	6.90774	7.39161	6.37866	6.87106	6.88844	7.06037	7.49966	6.29569	7.52116	6.92635	6.84336	7.33825	6.55023	6.87399	7.04884	6.8409	7.12597	6.18947	6.63497	6.27142
B2M	5.90055	5.64434	4.88152	5.14211	5.62976	5.26524	5.58744	4.91838	5.67456	5.98407	5.06663	5.28008	5.76269	5.60893	6.04976	5.41226	5.33423	5.90019	5.6609	5.99116	5.22773	5.35881	5.88331	5.44238	5.63552	4.88655	4.81224	5.38696	5.29439	5.55951	4.93951	4.77707	5.31821	4.90546	5.21821	4.57956	4.40501	5.22868	5.5283	5.78709	5.08019	5.0203	5.67904	5.63068	5.58699	4.91825	4.82432	5.50502	5.17919
TMSB4X	5.63512	5.06907	4.15114	5.12342	5.09207	5.43351	5.38412	3.97927	5.46015	5.51284	4.95653	5.45132	5.27809	5.57412	5.7877	4.94631	5.33444	5.71254	5.44427	5.49212	4.42993	5.45878	5.45634	5.05695	5.15126	4.36103	5.31938	4.95841	5.07459	5.24211	3.75931	5.27987	5.02273	4.05825	4.56767	3.10806	4.93448	4.59164	5.26372	5.40325	4.21866	5.35017	5.26185	4.5225	4.99368	4.06769	5.18242	4.91432	5.20324
RPS27	4.85764	4.74661	4.47014	3.85592	4.13525	5.35441	5.39777	5.4864	5.14787	4.94514	5.14935	4.14041	4.48117	5.33648	5.11264	5.38477	3.99819	4.61554	4.72754	4.52283	4.95373	3.55571	4.0115	4.74616	4.57659	4.57886	3.77661	4.18804	5.12072	5.06092	5.2139	3.78667	4.59078	4.72721	4.60841	4.61948	3.63758	3.90858	4.9038	4.77261	5.03561	3.80672	4.31925	4.91264	4.87083	4.9343	3.99563	4.49798	5.52251
RPL13A	4.56025	4.39264	4.43141	3.87353	3.68275	4.4612	4.1423	4.80524	4.5161	4.29122	4.60182	3.68104	3.97063	4.57301	4.16403	4.6427	3.52065	3.74793	4.58153	4.35108	4.78234	3.60946	3.83907	4.60199	4.28414	4.36822	3.92812	4.08684	4.54718	4.36284	4.48037	3.83155	4.60689	4.38404	4.08534	4.0812	3.73806	2.37636	4.42802	4.29966	4.48037	3.90413	3.89855	4.45229	4.15628	4.45874	3.95892	3.94227	4.44675
RPLP1	4.50951	3.9479	3.70387	4.36887	3.40456	4.56382	4.39554	4.15934	4.36969	3.91749	4.58664	4.15702	3.84591	4.41997	3.92504	4.57239	3.99648	3.96114	4.15495	3.79117	4.45803	3.84659	3.65756	4.59791	4.05846	4.41754	4.52037	4.00896	4.63245	4.0575	4.48044	4.19429	3.72767	4.33734	3.8699	4.20662	4.17893	3.41104	4.29626	3.88708	4.42237	4.27971	3.90997	4.19524	3.97975	4.1413	4.4487	4.0124	4.56668
RPL21	4.50951	4.24082	3.90379	3.77487	3.80583	4.42129	4.43869	4.58709	4.65248	4.2966	4.29838	3.98043	3.90442	4.65893	4.29428	4.42391	3.82032	3.93468	4.55643	4.27659	4.54703	3.92085	3.99307	4.18171	3.90502	3.72871	3.47214	3.58636	4.16795	4.16783	4.30348	3.69821	4.21312	4.32864	4.12391	3.98755	3.65768	3.41104	4.24251	4.17059	4.3165	3.6664	3.83575	4.26744	4.07081	4.01744	3.87819	3.91644	4.63955
RPS4X	4.45605	4.0791	3.49653	3.32984	2.70174	4.15411	3.93679	3.37367	4.11771	3.82997	4.19291	3.24455	3.65823	4.21948	3.79759	3.95998	2.95271	3.39322	4.19076	3.90149	4.0399	2.97783	3.52671	3.83044	3.55515	3.76192	3.13075	3.2858	3.54606	3.52016	3.49971	2.8062	3.79274	3.60372	3.39356	3.34916	2.75674	3.69044	3.71153	3.40993	3.54902	3.00684	3.45695	3.58362	3.47603	3.67186	3.05868	3.3069	3.59124
MT-CO1	4.39958	4.14799	4.60512	5.15943	4.85173	3.38665	4.00829	4.25588	3.37529	3.76051	3.87478	4.5403	3.54485	3.40134	3.78566	3.81976	4.5061	3.9046	3.98916	4.29622	4.02668	5.12335	4.32143	4.16179	4.38706	4.32409	4.88995	4.48973	4.48123	4.4375	4.38333	5.07749	4.15979	4.3604	4.42799	4.31295	4.80701	4.68603	4.37744	4.46828	4.1715	5.18689	4.67265	4.35421	4.32788	4.40721	4.88732	4.40092	3.84873
TMSB10	4.39958	3.96126	3.80592	4.61799	3.55651	4.38309	3.99952	3.82277	4.29347	4.28775	3.81284	4.64233	4.07147	4.23984	4.40001	3.87361	4.70737	4.21644	3.96171	3.9862	3.07962	4.35414	3.80991	4.1306	4.14335	3.95306	4.65624	3.96414	4.1404	4.12196	3.44039	4.5714	3.63416	3.99782	4.16155	3.62469	4.83232	4.48741	4.07974	4.04402	3.57076	4.38278	4.02177	3.95749	4.14303	3.76215	4.49893	3.98237	4.27917
RPL10	4.39958	4.47727	4.10339	3.90617	4.23608	4.29019	4.34015	4.48541	4.74644	4.35156	4.47189	3.86051	4.2682	4.91706	4.36862	4.58542	3.69147	4.15144	4.77653	4.41623	4.57199	3.67088	4.1377	4.71403	4.33768	4.19162	4.08444	4.31554	4.66306	4.33259	4.1606	3.67765	4.37056	4.65021	4.25244	3.89783	3.74242	4.08755	4.68976	4.3404	4.27762	4.1084	4.13726	4.53142	4.2063	4.19763	3.85826	4.27473	4.77439
RPL18A	4.39958	3.76003	3.79394	3.55755	3.0288	4.43141	3.88736	4.40533	4.2399	3.73822	4.0609	3.57384	3.26386	4.27665	3.81653	4.04873	3.43058	3.38089	4.09065	3.72908	3.98261	3.36704	3.12537	4.01682	3.59323	4.05429	3.56445	3.19083	3.88043	3.70806	3.98538	3.35863	3.57485	3.85041	3.51464	3.77995	3.24046	3.69044	4.05601	3.65188	4.04786	3.58616	3.35445	3.94894	3.53841	3.7243	3.49409	3.16246	4.28854
MT-CO3	4.33972	3.44872	4.12596	4.6348	3.90155	3.49371	3.54564	4.05429	3.29898	3.15251	3.82895	4.03252	3.51644	2.94576	3.03004	3.58606	3.9594	3.24337	3.27446	3.3381	3.53635	4.21095	3.35983	3.65666	3.59903	3.7661	4.27788	3.72797	3.92315	3.59828	3.79669	4.44248	3.91612	3.04481	3.16653	3.23603	3.80402	2.37636	3.91607	3.72258	3.65603	4.56609	3.89755	3.88634	3.47769	3.77245	4.21881	3.51195	3.73728
RPS18	4.33972	4.42546	4.0058	3.98976	3.43468	4.85287	4.83101	4.33074	4.60964	4.25014	4.33776	3.51474	3.93471	4.67635	4.21076	4.24471	3.45245	3.69519	4.46586	4.1223	4.09447	3.30196	3.57662	4.70931	4.30399	4.29586	3.98039	4.00728	4.55088	4.34202	4.26164	3.70633	4.19832	4.34712	3.87846	3.78544	3.28204	3.41104	4.56978	4.28956	4.39649	3.73966	3.98982	4.00469	3.95982	3.69767	3.5663	3.71925	4.74091
RPL34	4.27605	4.24223	4.11132	4.24542	3.32953	4.67277	4.6805	4.65192	4.82832	4.1925	4.35549	4.11813	3.87891	4.80537	4.21593	4.49146	3.94925	3.90851	4.4533	4.01155	4.14959	3.85819	3.6407	4.44912	3.99749	4.03143	4.23579	3.792	4.46417	4.15354	4.16951	4.22555	3.89567	4.51259	4.04148	3.85441	4.08449	4.08755	4.51816	4.10631	4.16625	4.23819	3.71728	4.28086	4.03258	4.20944	4.23409	3.94126	4.73889
RPS19	4.27605	4.35601	3.72045	3.57916	2.91478	4.56062	4.57535	4.23253	4.45184	4.33597	3.95681	3.65341	3.70488	4.58433	4.35262	4.02892	3.44947	3.96757	4.25095	4.1353	3.71855	3.34432	3.61332	4.49012	4.27268	3.99079	3.7417	3.88494	4.45444	4.29701	3.97817	3.51496	4.03459	4.54847	4.25211	3.85256	3.67521	3.90858	4.27414	4.20116	3.90671	3.45113	3.78317	4.01789	4.18733	3.67345	3.53804	3.92042	4.76979
RPL19	4.27605	3.62451	3.50565	3.4266	2.84944	3.5453	3.75417	3.7435	3.85335	3.52072	3.59037	3.15696	3.09981	3.90739	3.48115	3.58358	3.03757	3.13557	3.84513	3.55912	3.7062	3.03971	3.24884	3.99218	3.62562	3.72317	3.53805	3.59198	3.74909	3.63403	3.65195	2.92988	3.66369	3.68847	3.55808	3.41536	3.578	3.69044	3.74834	3.46703	3.59513	3.27057	2.92367	3.86322	3.65026	3.74448	3.40842	3.50538	3.88256
RPL32	4.20805	4.03281	3.80404	3.85141	3.55811	4.16082	4.21667	4.30101	4.22131	3.73025	3.99674	3.79421	3.46993	4.36196	3.84965	4.07589	3.41859	3.41791	4.16954	3.7576	4.03247	3.37727	3.32194	4.21817	3.8004	3.97041	3.98971	3.54253	4.25176	3.86632	3.98243	3.82666	4.09366	4.08507	3.64229	3.57432	3.6741	3.02195	4.15208	3.75497	3.95517	3.70967	3.30841	4.2675	3.85345	3.88361	3.96397	3.74948	4.45035
HLA-B	4.13508	4.4539	3.76541	3.8503	4.43382	3.7722	4.05813	3.46135	3.5126	3.91883	3.25157	2.8243	3.88658	3.41316	3.86281	3.30045	3.14439	3.8886	3.57129	3.99906	3.34133	3.07619	4.02187	3.9062	4.26896	3.728	3.64043	4.14221	4.07602	4.34768	3.88671	3.24873	3.96827	3.97896	4.18452	3.58828	4.02652	4.59164	4.05624	4.47986	3.9104	3.5673	4.52029	3.45066	3.87252	3.67551	3.28296	3.7741	3.24444
RPS2	4.13508	4.06161	3.98597	3.78536	2.94525	3.96958	4.2694	4.08458	4.3604	4.04516	4.17063	3.52453	3.55586	4.46686	4.08454	4.25157	3.42653	3.60015	4.30498	4.0334	4.1241	3.38851	3.53073	4.43631	4.06125	4.04169	3.89941	3.76379	3.9616	4.00993	3.93944	3.60949	4.03982	4.64161	4.19405	4.03059	3.94823	4.2393	4.09692	4.01498	3.98041	3.72657	3.57742	4.16337	3.91663	3.77306	3.63311	3.79836	4.39865
RPS27A	4.13508	4.00935	3.93318	3.56672	3.6122	3.96211	3.95624	4.19823	4.0563	3.80189	3.84377	3.27333	3.66762	4.15261	3.77677	3.97853	2.9477	3.43449	4.25985	3.98569	4.22367	3.28678	3.74239	4.26108	3.93115	4.00631	3.64783	3.8763	4.2491	3.96865	4.15855	3.40215	4.06606	4.08737	3.81451	3.79782	3.30887	3.02195	4.04617	3.86582	4.07882	3.66864	3.58596	4.19588	3.8749	4.04193	3.5992	3.89725	4.19537
RPS28	4.13508	3.18865	2.93737	3.24683	2.70174	4.24502	4.12997	4.21938	3.89679	3.425	3.71056	3.45208	3.42588	4.15381	3.63378	4.02735	3.32499	3.33896	3.55748	3.09164	3.46679	2.74361	2.80381	3.34281	2.82918	2.82152	3.02837	2.61765	4.03033	3.68864	3.79255	3.54735	3.74188	3.94923	3.405	3.39481	3.4597	3.02195	3.80703	3.38856	3.56504	2.99988	3.04525	3.56606	3.39243	3.45908	3.45775	3.30346	4.40288
RPS14	4.05637	4.09428	3.80925	3.94672	3.79543	4.38794	4.34668	4.31465	4.49284	4.2409	4.27163	3.89457	3.63065	4.54382	4.30313	4.35037	3.65862	3.83149	4.30854	4.13197	4.14424	3.74548	3.68508	4.33221	4.06558	4.09998	4.00488	3.86516	4.16159	4.06723	4.04123	3.8773	4.0092	4.37002	4.17168	3.99365	3.88371	3.90858	4.19523	4.04853	4.10797	3.76341	3.46145	4.16526	3.85106	3.68164	3.7257	3.74714	4.35147
RPS15	4.05637	3.80017	3.57311	3.78297	3.75417	4.14445	4.07171	4.07992	3.97525	3.81529	4.17625	3.5784	3.52223	4.11665	3.85755	4.09689	3.53347	3.43474	3.89755	3.70018	3.97618	3.48574	3.32091	3.85189	3.72373	3.65273	3.74531	3.40196	3.9753	3.77623	3.73826	3.70985	3.89749	3.90903	3.55342	3.6776	3.46904	3.90858	3.82182	3.64641	3.67246	3.67875	3.46515	3.85407	3.68579	3.62952	3.68964	3.50136	4.10497
RPS12	4.05637	3.87848	3.49985	3.44625	2.3601	3.76266	3.92038	3.42542	3.88844	3.39731	3.41519	2.93006	2.64574	4.0253	3.43676	3.64873	2.61094	2.72799	3.96562	3.57562	3.80626	2.89707	3.09842	4.27733	3.78476	3.85355	3.72369	3.67088	4.27062	3.90514	4.00942	3.39614	3.95342	4.44265	3.81268	3.86341	3.47475	3.69044	3.94194	3.5136	3.76489	3.07916	3.24769	4.10537	3.83762	3.7046	3.53338	3.55956	4.09526
RPLP2	3.97093	3.91152	3.70682	3.95534	3.03339	3.81075	4.02328	4.00257	4.03582	3.67207	3.82915	3.24086	3.56407	4.17355	3.73772	4.14588	3.34496	3.51617	3.98357	3.68711	4.07195	3.21876	3.36835	4.22708	3.84552	3.91995	3.90459	3.41309	4.34936	3.96769	4.15385	3.70375	3.70451	3.89635	3.59373	3.75288	3.39783	0	4.10468	3.71592	3.98206	3.87205	3.44292	4.26906	3.85508	3.9532	3.96948	3.76213	4.21967
RPL11	3.97093	3.82907	3.68595	3.57754	3.07943	3.88314	3.89351	4.01537	3.94019	3.43095	3.75697	3.56686	3.0539	4.0191	3.46395	3.86377	3.21411	3.07993	4.04886	3.5933	3.9387	3.20948	3.20049	4.09327	3.67436	3.79364	3.64015	3.53087	4.02034	3.71783	3.75553	3.29946	2.62084	4.03457	3.46911	3.49532	3.40978	2.37636	3.96717	3.52218	3.7099	3.5027	3.25871	4.08099	3.67302	3.91679	3.44905	3.52175	3.93984
RPL15	3.97093	3.50179	3.51238	3.24536	3.16757	2.86746	3.41408	3.82151	3.71618	3.48261	4.02411	3.17697	3.52071	3.72216	3.45696	3.70543	2.8751	3.3326	3.70958	3.53515	3.87918	2.95534	3.40957	3.47275	3.24054	3.65407	2.87602	3.19171	3.38803	3.31584	3.60522	2.46733	3.72774	3.3627	3.34204	3.26965	2.92789	2.37636	3.53524	3.45988	3.75577	2.50699	3.34686	3.35266	3.33011	3.49512	2.93288	3.28653	3.60645
RPL30	3.97093	3.41554	3.21663	3.05517	2.69536	3.30952	3.45551	3.40011	3.46434	3.05995	3.08144	2.22533	2.64629	3.53587	3.01553	3.38103	2.22344	2.63246	3.66027	3.267	3.54377	2.46072	2.91004	3.88638	3.51478	3.46177	3.26331	3.14107	3.91496	3.56582	3.68113	2.9186	3.465	3.55427	3.36006	2.99546	2.99107	3.41104	3.59677	3.23795	3.39202	2.6749	2.97007	3.64897	3.4579	3.52432	3.14695	3.25957	3.64401
RPL23A	3.97093	3.88378	3.53903	3.04296	2.63023	3.80093	4.32835	3.74922	3.95753	3.70997	3.80277	2.88877	2.9917	4.05411	3.83024	3.73638	2.58594	3.29003	3.9049	3.80353	3.78004	2.4208	3.29607	3.92908	3.70404	3.58086	2.85232	3.34783	3.77947	3.9568	3.6677	2.55136	3.94418	4.05154	3.63155	3.27544	3.02763	2.37636	3.87797	3.75862	3.62156	2.76788	3.39719	3.825	3.74199	3.73461	2.9776	3.65016	4.08513
RPS9	3.87751	3.27312	3.28695	3.7682	3.24248	3.39008	3.11124	3.20765	3.45039	3.09292	3.37021	3.47598	2.56962	3.50576	3.07203	3.37998	3.42295	2.70662	3.4173	3.12925	3.40363	3.39833	2.74386	3.62041	3.29621	3.3513	3.68352	3.1179	3.46453	3.2239	3.33148	3.44496	2.85695	3.54302	3.15496	3.16908	3.38543	3.02195	3.37815	3.30217	3.41566	3.18704	3.00066	3.34889	3.26452	3.24114	3.77384	3.10236	3.65612
RPS3A	3.87751	3.53043	3.37513	3.2963	3.07943	3.54429	3.44339	3.2512	3.71033	3.25656	3.57259	3.31722	2.94549	3.73154	3.24974	3.43995	2.91732	3.0299	3.88512	3.53562	3.86392	3.06008	3.36224	3.77952	3.25717	3.38147	3.19721	3.31312	3.88753	3.46034	3.57864	3.16585	3.6606	3.83562	3.37291	3.33088	3.07193	3.41104	3.75026	3.41169	3.63308	3.30692	3.31512	3.54103	3.39537	3.58708	3.28511	3.34601	3.62247
RPL35A	3.87751	3.52638	3.24421	3.12051	3.4133	3.6039	3.39168	3.88382	3.63093	3.28022	3.44115	2.92351	2.97411	3.75213	3.26921	3.5095	2.78561	2.87165	3.56348	3.2307	3.37702	2.74576	2.79943	3.74689	3.40058	3.26334	3.35504	3.23825	3.6562	3.51627	3.35835	3.12643	3.31612	3.73527	3.38538	3.04548	3.25611	3.41104	3.53249	3.26709	3.15858	3.03972	3.16692	3.60409	3.45701	3.3749	3.45144	3.39719	3.78036
RPS3	3.87751	4.04154	3.43658	2.95492	3.50176	3.32386	4.05214	3.58516	4.02217	3.77959	3.65342	2.63436	3.50004	4.06718	3.87655	3.75651	2.61407	3.57298	4.00446	3.87163	3.78887	2.60247	3.48994	4.11084	3.92805	3.55565	3.00213	3.54655	4.13949	3.93539	3.58144	2.56988	3.42189	4.03523	3.66476	3.34248	2.7083	4.08755	3.91316	3.79348	3.56576	2.93489	3.46049	4.03189	3.85551	3.5866	2.78576	3.78248	3.9495
RPS20	3.87751	3.19936	2.79323	2.78213	0.806805	2.87675	3.07667	2.51422	2.98152	2.65127	2.92725	2.14463	2.03358	3.21087	2.59747	3.02282	2.10706	2.22526	3.41765	2.99789	3.1392	2.38517	2.5727	3.38889	3.01968	2.9063	2.9342	2.43038	3.56961	2.96913	2.87591	2.80945	2.67092	1.95225	1.92325	1.63328	1.77651	0	3.19545	2.90939	2.88842	2.46655	2.53236	3.24838	3.0336	2.8928	2.77308	2.65467	3.47231
RPS25	3.87751	3.34643	3.03432	2.6672	2.46718	3.50286	3.46275	3.16658	3.62648	3.15397	3.32763	2.48283	2.47441	3.83664	3.24906	3.44546	2.53409	2.91614	3.74049	3.32747	3.42549	2.58673	2.83369	3.42603	2.97842	3.14266	2.67623	2.73855	3.57516	3.3887	3.31772	2.77757	3.25442	3.61056	3.31217	3.13542	2.87932	0	3.549	3.22538	3.37885	2.90416	2.74876	3.51492	2.95975	2.45452	2.49165	2.81952	3.80504
H3F3B	3.87751	2.6909	3.11351	2.53041	2.75336	2.97687	2.85624	2.74357	2.21821	2.52354	2.52016	2.46118	2.95901	2.87817	2.87103	2.8594	3.11124	3.01846	2.80649	2.85543	2.78739	3.24385	3.03947	2.76797	2.7983	2.85891	2.73253	2.93377	1.74462	2.46502	2.79971	2.5932	3.03717	1.97282	2.67672	3.30263	2.21995	2.37636	2.15665	2.56432	3.1999	3.02009	3.2074	2.57361	2.4481	3.03958	2.80942	2.75398	2.06675
RPS5	3.87751	2.76474	2.97551	2.25345	2.97236	2.82412	2.37532	3.41315	3.04616	2.58035	3.17509	2.10188	2.12892	3.22716	2.50429	3.18495	1.7455	2.31651	3.0071	2.56127	3.12869	1.70201	2.25757	3.12029	2.4558	2.89144	1.85167	2.24847	2.98027	2.54221	2.92866	1.59695	2.8215	2.82397	2.18453	2.38352	1.35054	2.37636	2.68269	2.41998	2.90122	1.34482	2.1904	3.22775	2.52628	3.02144	1.88367	2.5407	2.93313
RPL13	3.77445	4.31766	4.27122	4.00327	3.69695	4.38681	4.43821	4.65188	4.5981	4.17276	4.4444	3.76137	3.92028	4.67051	4.11881	4.52826	3.68121	3.82431	4.59441	4.16015	4.53584	3.71598	3.79761	4.63332	4.15415	4.50074	4.22993	3.85441	4.53288	4.08709	4.57676	4.00324	4.2715	4.58213	4.02947	4.28528	3.89746	4.37103	4.55106	4.09809	4.57493	4.08908	3.78133	4.51684	4.04768	4.17501	4.14342	3.98917	4.66458
RPL27A	3.77445	3.77832	3.38235	3.58933	2.65423	4.06171	4.097	3.56584	3.91867	3.64822	3.68623	2.71993	3.47914	4.01131	3.72341	3.9056	2.92133	3.2161	3.94238	3.77479	3.70464	2.77308	3.33032	3.88221	3.64254	3.59217	3.28255	3.40463	4.17835	3.89566	3.71637	3.07656	3.67278	3.22628	3.00052	2.95516	2.96995	0	3.93376	3.73548	3.71209	3.33895	3.35806	3.64589	3.705	3.60476	3.36898	3.46362	4.0293
RPS15A	3.77445	4.05697	3.43657	3.53669	3.69655	4.18042	4.0589	3.53724	3.9749	3.62293	3.74526	3.1435	3.40292	4.07301	3.61773	3.78711	2.7358	3.15982	3.98605	3.68448	3.78458	2.65492	3.29716	4.15898	3.92576	3.56613	3.449	3.60911	4.22281	4.09146	3.71689	3.44368	3.93626	4.14433	3.84208	3.42376	3.33271	3.02195	3.93335	3.78935	3.53935	3.22498	3.38523	4.13647	3.97701	3.68809	3.4936	3.82701	4.17537
TPT1	3.77445	3.01355	2.38759	3.49648	2.51349	2.73424	2.10711	2.0318	3.00841	2.34451	2.30062	3.21291	2.54505	2.98835	2.44237	2.04745	2.89647	2.31149	3.29506	2.88341	2.75771	3.00811	2.65428	3.72279	3.01259	2.76583	3.6819	2.68699	3.42201	2.98091	2.80671	3.57959	2.95001	3.48407	2.86193	2.43922	3.41123	3.41104	3.26797	2.74001	2.70995	3.34216	2.87077	3.46295	3.0504	2.97161	3.72509	3.02201	2.94192
SH3BGRL3	3.77445	2.78602	1.32255	3.39098	3.22485	2.71725	3.23092	1.04572	2.77138	3.49063	2.21064	3.65948	2.82754	2.86605	3.60349	1.72321	3.63322	3.09965	2.70553	3.2927	1.745	3.326	2.83887	2.62478	3.14902	1.52727	3.15265	2.55942	2.50182	3.08635	1.15922	2.72143	2.50783	2.10833	3.30442	1.43053	3.03542	0	2.43792	3.43073	1.46871	3.2336	2.95894	1.93237	3.25923	1.27627	2.79004	2.72136	2.68067
HLA-A	3.77445	3.8888	3.02965	3.29022	4.02192	3.94312	3.51997	2.42597	3.69191	3.65009	3.09948	3.04871	3.95311	3.36991	3.51655	3.21707	3.08013	4.05434	3.72399	3.74175	3.1735	3.12499	4.15743	3.60839	3.83674	3.34297	2.95845	3.91448	3.43004	3.65734	3.07667	2.77891	3.91506	2.45892	3.05663	2.3413	2.80132	3.69044	3.76524	3.98924	3.20349	3.04176	4.06794	3.69929	3.99102	3.45556	3.06128	4.02994	3.45375
RPS7	3.77445	3.38023	3.07026	3.05186	2.83818	3.24925	2.90519	2.21683	3.05809	2.7323	3.10792	2.12528	2.13054	3.08151	2.68519	2.78351	1.87382	2.15208	3.2448	3.034	3.03764	2.30663	2.68455	3.41375	3.15623	3.37912	2.85684	2.90753	3.38029	3.25637	3.13339	2.43971	3.47831	3.11186	2.77356	2.3669	2.17975	0	3.20035	3.05263	3.08234	2.70295	2.73524	3.24973	3.06355	3.28292	2.87563	3.07111	3.0967
RPS17	3.77445	3.16769	3.14649	2.9878	3.27326	3.11139	2.94046	3.52695	3.15436	2.61994	2.96761	2.53537	2.68147	3.18233	2.83276	2.93045	2.32552	2.48201	3.21786	2.93188	2.975	2.1814	2.57408	3.55205	3.16375	3.33513	3.08172	3.13615	3.33812	3.23886	3.45074	3.04132	3.02123	3.42338	2.59165	2.36107	2.67149	3.41104	3.31816	3.02946	3.23851	2.58601	2.49654	3.01399	3.11879	3.18696	2.71273	2.99685	3.20279
RPL38	3.77445	2.76673	2.21415	2.96145	2.83818	2.96922	2.39466	2.44277	2.83352	2.36738	2.37201	2.50051	2.08696	2.8723	2.53361	2.48573	2.25585	2.19985	2.4068	2.1775	2.11417	1.77228	1.69348	2.85535	2.49809	2.27957	2.73054	2.06853	3.26041	3.15056	2.71741	3.11248	2.76144	2.64379	2.39417	1.91529	2.61762	0	2.91734	2.53101	2.25843	2.44994	2.20764	2.86444	2.90693	2.64877	2.86795	2.71762	3.23639
RPL10A	3.77445	3.33165	3.1576	2.67151	2.02407	3.24371	3.42529	3.37657	3.25753	2.81805	3.22266	2.17333	2.57299	3.41401	2.78636	3.21273	1.9621	2.36839	3.43905	3.03407	3.44949	2.06829	2.61886	3.51198	3.10902	3.23102	2.66242	2.81727	3.23592	3.16453	3.21951	2.68056	3.14572	3.18653	2.54144	2.82698	2.56465	0	3.21301	3.04019	3.16755	2.46526	2.62849	3.48823	3.11519	3.08811	2.49435	3.0008	3.0722
MT-CO2	3.65953	3.56787	3.77098	4.63378	3.86813	2.91421	3.29349	3.30574	3.05404	3.22153	3.51892	3.95398	3.38016	3.14308	3.26005	3.42989	3.81023	3.31319	3.39607	3.55824	3.32503	4.31172	3.63022	3.49773	3.64875	3.60781	4.31928	3.91885	3.60939	3.73399	3.45302	4.44703	3.95095	4.42063	4.40731	4.26025	4.72615	4.48741	3.82101	3.72423	3.32285	4.3744	3.90216	4.11829	3.75916	3.90851	4.32417	3.88341	3.31219
RPS8	3.65953	3.2748	3.64442	3.26917	2.9416	3.60164	3.11282	3.78491	3.78763	3.18831	3.93771	2.73973	2.33344	3.83434	3.14867	3.84704	2.77589	2.87078	3.67852	3.23089	3.90488	2.57574	2.84803	3.71878	3.29468	3.86086	3.19761	3.17238	3.73758	3.3415	3.80632	2.95901	3.27213	3.55174	3.04777	3.12783	2.70628	3.41104	3.65198	3.22335	3.82713	2.90331	2.5465	3.60849	3.24495	3.85727	2.94959	3.23178	3.66723
RPS6	3.65953	3.79522	3.70184	3.19593	3.24248	3.21256	3.8651	3.76274	4.27447	3.70132	3.93654	2.88806	3.47714	4.2847	3.76337	3.87145	2.92305	3.41944	4.27312	3.82685	4.04233	2.914	3.51763	4.18094	3.77712	4.02822	3.43358	3.63944	4.1153	3.82133	4.12826	3.19588	3.68341	4.30587	3.8718	3.98018	3.33495	3.41104	4.05499	3.67222	4.10194	3.2928	3.64444	4.16665	3.78298	3.92743	3.30012	3.72963	4.1862
RPS29	3.65953	3.71765	3.17576	2.94581	2.65423	4.49202	4.8286	4.43043	4.19549	3.95305	3.96036	2.85033	3.48801	4.57234	4.25481	4.3155	3.14193	3.79703	3.95033	3.65309	3.71633	2.64163	3.09629	3.89974	3.58345	3.34606	2.94932	3.12588	4.51789	4.3743	4.02002	3.40501	4.07668	4.09604	3.88521	3.40449	3.23618	3.41104	4.32075	4.08433	3.90188	3.2238	3.40407	4.11691	4.00407	3.80847	3.3435	3.70184	4.91647
CD52	3.65953	3.31458	2.91869	2.41327	0	3.99222	3.72431	3.00466	3.53629	4.00101	3.72612	2.23704	1.64693	3.66961	4.11755	3.04131	1.66214	1.54637	3.42792	3.89466	3.0454	1.65226	1.63988	3.35119	3.60172	3.03829	2.7578	2.63544	3.20209	3.56053	2.63661	2.72645	2.38215	2.72992	2.92418	2.25052	2.25984	0	3.40989	3.79394	2.84127	2.66296	2.35303	2.79691	3.54518	3.19039	2.27034	1.93774	3.70671
RPSA	3.65953	2.71191	2.38709	1.70861	2.83592	3.19151	2.55477	2.15347	2.69932	2.11293	2.42541	1.38436	2.32443	2.75544	2.16102	2.47366	1.06714	2.03118	2.94294	2.57065	2.60835	1.07378	2.33485	3.10713	2.56325	2.60723	1.53345	2.20419	2.82782	2.56636	2.66363	1.32942	2.7798	2.70331	2.03117	1.8933	1.33415	3.02195	2.799	2.39545	2.70372	1.49299	2.22784	2.59567	2.64416	2.41766	1.04465	2.35122	2.45822
TRBC1	3.65953	0.795588	0.00364259	0	0	0.935061	1.80711	0.169803	1.53575	1.63207	0.00571477	0	1.45724	1.4547	1.53156	0.0324228	0.112023	1.06828	1.75229	1.80644	0.045801	0.0506658	1.29055	1.44464	1.34584	0.0169281	0.0214043	0.951066	1.53515	1.23002	0.00447765	0	0	1.02503	0.854402	0.0339465	0	0	1.20743	1.2506	0.00800889	0	1.30413	1.21635	1.48305	0.271066	0	1.17665	1.04884
FTH1	3.52967	2.28708	2.51044	3.97917	2.3422	2.23591	2.76918	2.33802	2.99677	2.43084	3.01786	4.33101	2.3167	2.92277	2.48232	3.04201	4.13438	2.76414	3.07643	2.66845	3.12787	4.24713	2.56461	2.86582	2.35979	2.64818	4.14484	2.11632	2.75371	2.17765	2.30603	4.20657	1.87614	2.68715	1.90329	2.29342	4.38636	0	2.89583	2.49499	2.833	4.15994	2.63877	2.43578	2.51426	2.79297	4.0996	2.40467	2.49807
RPL28	3.52967	3.66713	3.32819	3.60085	2.70174	3.62344	3.62095	3.36938	3.5864	3.24692	3.22238	3.0982	2.79963	3.64832	3.266	3.28056	3.38288	2.78558	3.60022	3.29551	3.21767	3.35671	2.8285	4.01331	3.70363	3.53425	3.89789	3.48814	4.03379	3.78403	3.48225	3.78378	3.77235	3.84985	3.42363	2.99404	3.59662	3.41104	3.79051	3.44765	3.27216	3.5797	3.39243	3.78007	3.55504	3.34665	3.71508	3.27969	3.83631
RPL7	3.52967	3.48524	3.27468	3.44734	3.36045	3.49303	3.4146	3.69872	3.87753	3.52823	3.65753	3.43029	3.59554	3.89517	3.4673	3.50081	3.12565	3.2638	3.9886	3.68337	3.88995	3.36736	3.43196	3.54175	3.17237	3.11614	3.22847	2.8049	3.52852	3.3522	3.3717	3.05771	3.76848	3.84132	3.47167	3.15165	3.31904	3.02195	3.88645	3.53894	3.57759	3.52919	3.01878	3.09737	3.23905	3.31412	3.23638	3.09934	3.63777
RPL37A	3.52967	3.02541	3.02696	3.38476	2.51779	3.14877	3.34839	3.6087	2.81894	2.69794	3.01384	2.67153	2.63265	3.18266	2.81164	2.86271	2.67205	2.556	2.72371	2.46704	2.59114	1.99413	2.2279	3.04097	2.92143	3.4132	3.28007	2.97729	3.74239	3.3379	3.81922	3.28878	3.58653	3.04721	2.28332	2.78554	3.18041	2.37636	3.02504	2.81766	3.48956	3.26044	2.92845	3.20433	3.20877	3.30224	3.1808	2.98845	3.59364
RPL12	3.52967	2.99478	2.99535	3.28455	2.32954	3.72139	3.20535	3.06131	3.50242	2.99774	3.26249	2.943	2.83185	3.69892	3.06721	3.10386	2.71372	2.92187	3.57658	3.13063	3.14717	2.91579	2.84821	3.73689	3.25023	3.0637	3.45114	3.3153	3.55917	3.31219	2.91472	3.3386	3.02436	3.53538	2.88783	2.69068	3.25959	2.37636	3.58132	3.18193	2.94781	3.45821	2.94838	3.56736	3.21747	3.15004	3.30512	3.0597	3.79814
RPL3	3.52967	4.08854	3.6987	3.27126	3.23105	3.59283	4.06955	3.70177	4.24589	3.88739	3.86812	2.90187	3.6941	4.17246	3.81387	3.85117	2.56374	3.6172	4.13649	3.86357	3.93814	2.60844	3.57844	4.11344	3.90835	3.66014	2.84167	3.73331	3.93787	3.91035	3.75386	2.36338	3.77013	4.11691	3.85715	3.58854	2.81569	3.02195	4.03526	3.89697	3.81846	2.67376	3.91918	3.96676	3.83785	3.72068	2.72984	3.80152	4.00986
RPS16	3.52967	3.19661	2.78506	3.06462	1.72994	2.54078	2.90646	2.81868	3.24336	2.77564	3.10646	2.7328	2.83219	3.28762	2.77696	3.11438	2.51577	2.61498	3.26842	2.92924	3.26167	2.59411	2.54855	3.53683	3.14529	3.04998	3.19273	2.87353	3.63681	3.16949	3.08713	3.05437	2.80414	3.19038	2.6844	2.25514	2.95926	0	3.2095	2.95366	2.8526	2.90783	2.32396	3.19554	3.08089	3.11111	2.92637	2.98796	3.11858
MT-ND4	3.38039	3.33159	3.80378	4.3855	4.28726	2.3343	2.47026	2.87702	2.66832	2.91032	3.27076	3.61138	2.83114	2.69245	2.76356	2.9872	3.45994	2.76777	3.26997	3.39608	3.17226	4.02619	3.36451	3.75514	3.53355	3.6792	4.17641	3.72662	3.8624	3.59179	3.42104	4.34123	3.6342	4.06529	4.07305	4.07864	4.26204	4.08755	3.62281	3.39682	3.16288	4.1325	3.41855	3.95384	3.33189	3.80479	3.96482	3.64663	2.17236
MT-ATP6	3.38039	2.95517	3.44235	3.90109	3.86813	2.06001	2.60972	2.04727	2.27092	2.32319	2.60741	2.84595	2.16235	2.20262	2.28652	2.27061	2.77297	2.20881	2.67844	2.95217	2.78476	3.58253	2.84041	2.97699	2.79627	2.93248	3.39856	2.99147	3.18457	3.0857	2.82624	3.60138	2.71417	3.04542	3.32445	2.97303	3.47026	3.90858	2.94075	2.78677	2.67085	3.43336	2.81732	3.08418	2.78123	3.1438	3.24213	2.73895	1.68714
HLA-C	3.38039	3.96478	2.93822	2.97986	3.34816	3.28986	3.78248	2.73756	3.51682	4.04136	2.88517	2.45428	3.82577	3.25568	3.98855	3.00417	2.87299	4.03083	3.60358	4.24696	3.00551	2.76027	4.2199	3.46958	3.87127	2.8843	2.78102	3.53244	3.48737	3.74254	2.95422	2.30671	3.67465	3.14054	3.5722	2.81283	3.01399	2.37636	3.28485	3.91181	3.01545	2.44195	3.91634	3.19925	3.79144	3.13194	2.42977	3.76677	3.34183
FAU	3.38039	3.10145	3.08603	2.91413	3.30408	2.7405	3.38492	3.29338	3.11785	2.988	3.23186	2.93846	2.63161	3.19404	2.9305	3.4044	2.70094	2.55943	3.20947	2.96043	3.24089	2.6048	2.6472	3.25441	3.09732	3.17163	3.19255	2.99719	3.37585	3.20154	3.13866	2.39144	2.96565	3.46972	2.87963	3.03982	2.97971	3.69044	3.11755	2.87515	3.04727	2.58236	2.77977	3.0062	2.89567	3.28803	3.15568	2.86387	3.20735
ATP5E	3.38039	2.22545	1.87435	2.89288	2.9416	2.12744	2.40281	2.23198	2.78882	2.43484	2.53722	2.71987	2.55612	2.51395	2.51612	2.51135	2.73872	2.16278	2.14118	2.12236	1.93425	2.41071	2.12319	2.15525	2.33104	2.08762	3.09985	2.15403	2.65661	2.66183	1.76091	3.10749	2.40328	1.59251	1.87144	1.76183	3.03226	2.37636	2.05036	2.39721	1.83904	2.79505	2.6042	2.30261	2.41591	2.4807	3.15229	2.40109	2.05623
RPL9	3.38039	3.1097	3.0436	2.88295	2.63023	2.73759	2.89138	3.02444	3.14532	2.57945	3.04546	2.74125	2.49837	3.10747	2.4259	3.04146	2.28272	2.27864	3.44668	2.96423	3.47854	2.72396	2.78161	3.42549	2.85907	3.15901	2.91213	2.91665	3.37085	3.0414	3.32506	2.81912	3.15864	2.87729	2.44727	2.51813	2.06207	0	3.281	2.91161	3.32372	2.58102	2.50968	3.3822	2.87832	3.22744	3.00933	2.8128	3.04656
RPL23	3.38039	2.62447	2.19933	2.65264	2.3601	2.76094	2.45516	2.00404	2.25106	1.93847	2.24174	2.04076	1.44223	2.30029	1.91552	1.92923	1.8822	1.83333	2.40325	2.15189	2.17101	1.91651	1.81271	2.27247	2.1505	2.14911	2.46263	1.99529	2.36047	2.27428	1.87556	2.83939	2.05248	1.60448	1.3572	1.04287	1.96355	0	2.56698	2.1187	1.7993	2.12008	1.58168	2.24102	2.22785	2.50507	2.47071	2.15154	2.60994
EMP3	3.38039	1.57043	0.568573	2.15718	2.51779	1.29016	2.08769	0.702724	2.15138	2.29149	1.76624	2.55634	1.79634	1.85264	2.18924	1.49466	2.12781	1.87773	1.85752	2.19374	1.17103	1.82212	1.89444	1.90178	1.8142	0.802229	2.12885	1.73798	1.33121	1.94365	0.706897	1.75263	2.17714	1.17977	1.0127	0.43935	1.86922	2.37636	1.63747	2.09648	0.826673	1.56844	1.61179	1.20045	1.72333	0.673617	1.64929	1.50923	1.92388
MT-CYB	3.20485	3.15049	3.60252	3.87967	3.32362	2.46491	2.84481	2.9262	2.78721	2.91541	3.31432	2.94586	2.38007	2.65605	2.69811	3.02158	2.9335	2.37819	3.30846	3.35836	3.38417	3.71481	3.06351	3.63323	3.28374	3.43106	3.65506	3.35727	3.68705	3.22373	3.31975	3.82025	3.5151	3.45401	2.91068	3.43699	3.36207	3.90858	3.53658	3.13899	3.13555	3.71835	3.22082	3.74673	3.33417	3.3851	3.49021	3.15073	2.32265
MT-ND3	3.20485	2.34607	3.14294	3.7314	3.42841	1.29135	2.43196	2.54114	2.58737	1.99546	3.00396	3.02845	1.89471	2.17293	1.84351	2.33555	2.76589	1.93713	2.21096	1.92962	2.26881	3.00251	2.01619	2.61389	2.14119	2.66917	3.41155	2.3839	3.16495	2.58176	2.9269	4.08359	2.66979	1.40749	1.33782	1.67922	2.47216	2.37636	2.93012	2.34216	2.56245	3.90622	2.67563	3.31015	2.52884	3.01247	3.47264	2.74455	2.51745
S100A4	3.20485	3.07493	0.928765	3.71429	2.51349	3.83622	3.29558	1.43508	3.02827	3.99169	2.95692	4.40772	2.47201	3.30242	4.13949	1.99779	4.27855	2.86708	3.11835	3.87755	1.47517	4.14994	2.83004	2.92396	3.25088	1.39858	4.10632	2.03018	2.70813	3.3984	1.25763	3.85679	2.80345	1.99336	2.38806	0.912131	2.91988	0	3.14472	3.53488	1.13568	4.06269	2.17072	2.39451	3.43773	1.1416	4.06702	2.24908	3.50982
RPS13	3.20485	3.16289	2.91013	3.53017	3.0288	3.16541	3.18385	3.11073	3.44791	2.99944	3.3286	3.50636	2.65661	3.53353	2.93124	3.30283	3.0783	2.66875	3.57456	3.12345	3.51904	3.45565	2.88237	3.50843	3.01864	3.05435	3.49577	2.99065	3.54395	3.08737	3.14656	3.18693	3.24145	3.49192	2.8622	2.77828	3.06305	2.37636	3.3315	2.92784	3.13487	3.56885	2.82527	3.37814	3.11747	3.2087	3.45914	3.0055	3.5485
RPL36	3.20485	3.26735	2.83974	3.29371	2.92435	3.74017	3.39292	3.34277	3.82264	3.18031	3.57566	3.04708	2.67317	3.96742	3.41031	3.64377	3.01658	2.86531	3.28015	2.83705	2.9929	2.53364	2.30044	3.5064	3.13215	3.27034	3.21561	2.87309	4.05615	3.40118	3.43359	3.17699	3.51502	3.67171	3.04917	2.9877	2.81199	3.02195	3.46231	3.05215	3.20509	3.36414	2.74509	3.20579	3.21193	3.0442	3.18745	2.99552	3.89535
EIF1	3.20485	3.09322	2.76982	3.23789	3.22485	3.61002	2.23421	1.99279	2.68171	2.52099	2.72415	3.3274	2.83765	2.65954	2.60136	2.26209	2.675	2.60281	2.94213	2.79316	2.77636	3.00444	2.80594	2.98047	2.90906	3.19283	3.10974	2.58106	2.68063	2.94308	2.57887	2.83761	2.71292	2.08453	2.36901	2.53072	2.5118	0	3.01315	2.80486	2.8625	2.81131	2.93383	3.21776	2.9169	3.02551	3.29027	3.0605	2.83403
RPL29	3.20485	2.93954	2.81634	3.18756	2.20802	3.21946	2.65072	3.18343	3.07802	2.59018	3.0032	2.58624	2.7048	3.07213	2.58651	2.96083	2.41307	2.16583	3.11863	2.79873	2.96334	2.5149	2.5661	3.34227	2.88312	2.94779	2.99383	2.71891	3.47935	2.9189	2.79038	2.79703	3.0917	2.59335	2.42107	1.91286	2.11465	3.02195	2.95514	2.74578	2.76907	2.75924	2.54093	2.88417	2.95256	2.92205	2.84886	2.7301	3.26639
RPL6	3.20485	3.32884	3.03954	3.05081	3.16524	3.37958	3.25983	3.09183	3.1815	2.87112	3.57654	2.44313	2.74004	3.16791	2.72863	3.14673	1.99744	2.67055	3.45208	3.14161	3.69962	2.46343	2.86792	3.37822	3.08385	3.17584	2.95097	3.03684	3.34879	3.08876	3.10352	2.42648	3.27915	3.26947	2.77527	2.75033	2.90116	0	3.4195	3.15225	3.15783	2.97522	2.65651	3.15482	3.15415	3.1731	2.7637	2.97133	3.48498
SERF2	3.20485	2.32025	2.60477	2.98387	3.07943	2.4926	1.82926	2.80182	2.39635	2.83835	3.37599	3.35255	2.58044	2.65365	2.93206	3.21272	3.37939	3.31418	2.30062	2.55952	2.75509	3.0508	2.7942	2.09834	2.47475	2.40052	3.00818	2.52378	2.22266	2.55852	1.95404	2.59562	1.54546	1.80373	2.03576	1.91648	2.73448	0	2.04953	2.5742	2.28827	2.91648	2.8329	1.6188	2.56789	2.82826	3.03325	2.81386	2.4331
NEAT1	3.20485	1.71555	0.949662	2.3614	1.22861	0.664694	0.72516	0.824633	0.744585	0.877975	0.973583	3.24306	0.983384	0.715774	0.579573	0.449308	3.47727	0.785387	0.830571	0.799134	0.642859	3.40486	1.11285	1.44216	1.6422	0.995241	3.37069	2.04961	1.9394	1.62818	0.969291	3.95854	2.25725	2.32718	1.51623	1.12495	3.62555	2.37636	1.08594	1.3034	0.572934	3.62075	1.64642	1.50509	1.84744	0.930524	3.42343	2.19013	0.569694
RPL41	3.20485	2.17884	1.91292	2.09703	2.3601	4.91341	4.97725	4.58664	4.66017	4.45573	4.90794	4.09108	4.13495	4.84508	4.55516	4.94021	3.93068	4.20043	4.22351	3.98172	4.37115	3.62539	3.55722	2.36649	2.07768	2.22181	1.93894	1.9299	2.88189	2.45086	2.20696	1.93849	2.77786	2.79772	2.4078	2.18153	2.2296	2.37636	4.38988	4.20263	4.30241	4.05544	3.70981	2.21432	2.04189	2.09389	2.23368	1.86217	5.01789
RPL4	3.20485	2.33319	2.23209	1.87339	1.10093	2.61259	1.08292	1.3693	2.61871	2.05061	2.38116	1.87989	1.66584	2.51405	1.72978	2.17169	1.3105	1.23317	2.8004	2.38459	2.64699	1.46996	1.92415	2.87055	2.15091	2.09567	1.68793	2.14029	2.72316	2.06252	2.03017	1.70424	2.38348	2.66624	1.79319	1.49465	1.81274	0	2.56775	2.18967	2.15608	1.68088	1.63906	2.2185	2.21244	2.47247	1.90241	2.18639	2.61999
EEF1A1	3.20485	1.8763	1.69008	1.29103	1.22861	3.59643	3.60398	3.71346	4.45633	3.68955	4.09505	3.68718	3.59592	4.14376	3.4695	3.84741	3.35717	3.35724	4.60904	4.07883	4.5072	3.69781	3.84945	2.17094	1.63758	1.6372	1.27573	1.59677	2.46781	1.77573	1.74707	1.09525	2.71292	1.64775	1.11119	1.10492	1.13734	0	4.48838	4.03293	4.24529	3.70537	3.84089	1.59523	1.55049	1.71699	1.36995	1.57888	4.21371
EEF2	3.20485	1.70527	2.31005	0.848928	2.65423	1.53808	0.560236	1.38775	1.81673	1.39881	2.12154	1.10548	1.46855	1.07213	0.672903	1.17927	0.80297	0.838308	1.89406	1.43866	2.01469	1.06681	1.18189	2.38905	1.7063	2.14302	1.34165	1.85698	1.5889	1.80774	1.98451	1.16022	1.42079	2.495	1.33554	1.54126	1.22142	2.37636	1.64772	1.54292	1.77738	0.843953	1.55994	2.22602	1.87092	2.28938	1.44209	1.72064	1.77974
RPS23	2.9918	3.48287	3.62142	3.33792	3.18512	3.23272	3.39048	3.8123	3.63613	2.98852	3.76383	3.23722	2.52233	3.53956	3.01613	3.90219	2.67732	2.85911	3.69663	3.31989	4.03618	2.88925	3.00294	3.61234	3.21163	3.59801	3.26257	3.17664	3.81958	3.32558	3.65918	3.19376	3.20004	3.18884	2.73223	2.8592	2.88934	3.02195	3.53843	3.22934	3.62285	3.18132	2.9497	3.54558	3.26924	3.76277	3.33911	3.18856	3.67082
RPL8	2.9918	3.02644	2.91252	3.14074	1.72994	3.13483	2.7773	2.92442	3.48974	2.81178	3.36384	2.87831	2.89836	3.56152	2.82658	3.21508	2.85593	2.66027	3.45032	2.90947	3.2181	2.65298	2.65518	3.53129	2.93412	3.25604	3.17323	2.98079	3.35973	2.889	3.30323	3.10952	3.24341	3.21706	2.67006	2.98299	3.13925	3.90858	3.40563	2.88079	3.39172	3.1332	2.77656	3.24866	3.07458	3.2425	3.09036	2.87702	3.3971
PTMA	2.9918	3.09537	2.90239	3.05162	3.75417	3.06004	2.70423	3.54134	3.31668	3.11789	2.74712	3.03457	3.21109	3.4448	3.22528	3.1971	2.97617	3.44816	3.26408	3.08764	2.75015	2.53848	3.2568	3.0892	2.97035	2.60091	2.96295	3.25032	3.17539	3.02568	2.72489	3.1367	3.35329	2.79579	2.61533	2.35299	3.05048	0	3.02112	3.10111	2.91123	3.10259	3.44254	2.41061	3.04416	3.02565	3.03882	3.01145	2.35215
PFN1	2.9918	3.27823	1.80232	3.00277	3.16764	3.33934	3.84258	1.89009	3.22776	3.69191	1.83811	3.36967	3.88095	3.28936	3.82818	2.03841	3.38437	4.19178	3.27093	3.54642	1.50608	3.12294	3.80716	3.02666	3.19015	1.85891	2.91197	3.09449	2.57636	3.22875	1.43331	2.77534	2.80971	2.64818	3.17558	1.53642	2.79072	3.90858	2.96059	3.68757	1.94109	3.37664	3.73806	2.72561	3.39056	1.82217	2.92575	3.32857	3.23106
MT-ND5	2.9918	2.02042	2.1726	2.90563	2.9416	1.21301	1.85042	1.43593	1.30771	1.41258	1.53377	2.46784	1.46777	1.11321	1.18506	0.658171	1.37557	1.13939	1.65044	1.7876	1.47569	2.15605	1.61008	2.3439	2.09503	2.31828	2.58938	2.13878	2.22118	1.83512	1.61423	2.26956	1.87614	2.2585	2.21488	1.93634	2.40172	3.41104	1.91402	1.81393	1.54839	2.58781	1.71431	2.1859	1.76711	1.98333	2.03053	1.8506	1.01501
GNB2L1	2.9918	2.56182	2.70642	2.6244	2.02407	2.66865	1.96622	2.51333	2.71067	2.39313	2.95414	2.58787	2.37394	2.85015	2.37259	2.67202	1.93513	2.24578	2.97619	2.6557	2.80415	2.1745	2.468	3.04782	2.66209	2.74097	2.5751	2.47833	2.42682	2.59002	2.52552	2.59624	2.76144	2.66129	2.22172	2.11507	2.04434	2.37636	3.01815	2.74661	2.61563	2.38988	2.58529	2.52878	2.54564	2.81415	2.35367	2.5439	2.68549
MYL6	2.9918	2.3603	1.86293	2.61541	2.03542	1.84516	2.32103	1.78087	2.26244	2.56911	2.80242	2.66954	2.69934	2.17988	2.68448	2.47035	2.77288	2.68914	2.33955	2.56339	2.35494	2.48618	2.6403	2.15164	2.37861	1.88306	2.50623	2.01084	2.60329	2.40114	1.44015	1.89568	2.27291	1.50588	2.43348	1.24846	2.60685	2.37636	2.34113	2.6821	1.78109	2.41436	2.70418	2.05899	2.3528	2.0748	2.43359	2.14607	2.47202
RPL14	2.9918	3.1136	2.49853	2.59483	2.83592	2.95496	2.94874	2.4383	2.99689	2.66179	2.42985	1.80563	2.48237	3.18991	2.70726	2.71127	2.03745	2.49173	3.24896	3.00987	2.66439	1.96183	2.47541	3.36971	3.03137	2.78518	2.70927	2.75487	3.56896	3.12502	2.82501	2.5668	3.31297	2.91671	2.57922	2.31053	1.94972	2.37636	3.08081	2.91641	2.65204	2.45306	2.5572	3.12661	3.08248	2.7323	2.43782	2.82559	3.44786
HLA-E	2.9918	2.60281	1.89997	2.04555	3.4133	1.93726	1.52537	1.09924	2.08555	2.69217	1.52308	1.38132	2.98149	2.18211	2.52222	1.76475	1.61765	2.5782	2.50341	2.79492	1.58265	1.74594	2.94247	2.1872	2.55605	1.88894	1.54119	2.49414	2.29453	2.45989	1.73931	1.21493	2.47434	1.82731	2.00852	1.32128	1.85352	2.37636	2.18908	2.48272	1.57114	1.50056	2.76598	2.58702	2.80838	1.85456	1.72689	2.7002	1.95733
DDX5	2.9918	2.65787	2.87959	1.93006	2.75336	1.22159	1.20131	1.10451	1.98215	1.97629	2.4744	1.77499	2.54588	1.55443	1.66312	1.80168	1.25022	1.52359	2.12542	2.1454	2.20885	1.70175	2.33595	2.26136	2.17014	2.48448	1.66249	2.25972	2.16468	2.47242	2.33492	1.63993	2.67092	1.34083	2.28067	1.93138	1.77503	2.37636	1.65365	2.01617	2.10288	0.708841	2.12009	2.25582	2.48846	2.91898	2.21141	2.61987	1.34437
ATP5L	2.9918	1.84228	1.28253	1.91282	1.10093	1.98419	2.02973	1.54836	2.06807	1.97016	1.97065	2.05655	1.8942	2.01364	1.70674	1.78004	2.05693	2.00895	1.81762	1.81633	1.61847	2.08623	1.72947	1.92161	1.80752	1.35946	2.23576	1.66617	2.03254	1.82536	1.24945	1.6499	2.05248	1.62218	1.2926	0.740684	1.63933	0	2.01471	1.93827	1.31026	1.66283	1.59322	1.29596	1.96203	0.928743	2.57843	1.79371	2.38189
BTF3	2.9918	1.8036	1.6572	1.86621	1.72994	2.4409	1.97286	1.07077	1.89703	1.72418	1.80906	1.88267	1.55128	2.02548	1.68056	1.57487	1.48912	1.55134	2.2469	2.02041	1.91637	1.84519	1.68359	2.27234	1.8732	1.5822	1.84772	1.87157	1.7107	1.89942	1.41572	1.94103	2.17714	2.00341	1.6238	1.03738	1.47302	0	2.08653	1.89003	1.53451	1.81913	2.14972	1.60646	1.89406	1.69574	1.98857	1.71248	2.36157
NOSIP	2.9918	0.566559	1.73978	0.537098	0	1.60632	0.557224	1.70005	1.10744	0.51076	1.32655	0.495567	0.515679	1.28089	0.484856	0.999622	0.331482	0.370537	1.02303	0.549496	1.25063	0.329325	0.499839	1.24456	0.464192	1.53064	0.253307	0.375396	1.3104	0.482644	1.22876	0.234056	0.791972	0.603928	0.414376	0.711513	0	0	0.675044	0.458709	1.46628	0	0.878036	0.650579	0.527176	1.81943	0.544727	0.396093	0.542399
LTB	2.9918	0.588896	1.8798	0.181101	2.02407	3.12507	0.81243	1.80003	2.80803	0.447859	1.44396	0.164808	0.586433	2.87985	0.550443	2.14184	0.173414	0.388431	2.7212	0.523266	1.27427	0.262762	0.364471	3.28119	0.453643	2.15365	0.265258	0.404004	3.06765	0.56442	1.62908	0	0.590543	3.10801	0.353068	1.71504	0.12277	2.37636	3.33587	0.594929	1.94397	0.211403	1.00065	3.2067	0.494054	1.95874	0.1996	0.400333	3.1702
IL2RG	2.9918	1.52055	0.805182	0.17707	0.923138	0.7671	1.25421	0.700735	1.21347	1.23776	0.701499	0.326876	1.27617	1.12809	1.4709	0.705862	0.113507	1.42979	1.32812	1.63819	0.755135	0.170689	1.65699	1.12605	1.25068	0.730057	0.34047	1.58364	1.39233	1.29835	0.597996	0.270607	2.47244	0.944772	1.00434	0.280475	0.425349	2.37636	1.12588	1.38963	0.579644	0.21473	1.4401	1.41898	1.58451	0.707508	0.565836	1.4394	0.702672
CD3D	2.9918	2.27568	0.00175767	0	0	2.64814	2.16128	0	2.0357	2.3963	0.00453471	0	0	2.0252	2.55009	0.171452	0.111073	0	2.21673	2.46481	0.106285	0.138257	0	1.84799	2.2821	0.0158425	0.0597859	0	2.76745	2.47595	0.00822164	0	0	1.27375	1.66858	0	0	0	2.0033	2.5547	0.0279465	0.10937	0	2.19487	2.40953	0.0028245	0	0	2.10216
ACTB	2.72071	4.07866	3.53382	4.53564	3.83827	3.93398	4.24489	3.08553	4.18711	4.29255	3.44307	4.77566	4.4545	3.92568	4.28732	3.35437	4.65757	4.51811	4.10432	4.118	3.16755	4.37747	4.25961	4.01865	3.98205	3.29464	4.43915	3.66614	3.46872	3.90687	2.66453	4.28753	3.50911	2.59597	3.48124	1.95428	4.12805	3.90858	3.86768	4.2915	2.98612	4.23328	3.94776	3.77901	4.02997	3.15951	4.41259	3.87605	3.56192
RPL26	2.72071	3.64191	3.25652	3.64403	3.07804	3.53636	3.5686	3.6985	3.76429	3.46188	2.8991	3.59174	2.93456	3.83779	3.51379	3.10967	3.24043	2.9797	3.70077	3.47617	2.77414	3.06143	3.04118	3.46171	3.34311	3.09947	3.40034	3.13864	3.92916	3.76128	3.46523	3.31867	3.6571	3.5006	3.30986	2.99433	3.41962	2.37636	3.68769	3.50684	3.27676	3.5079	2.85501	3.57911	3.56055	3.48904	3.5917	3.39845	3.81524
RPL27	2.72071	2.86495	2.40162	3.14001	2.3601	1.98815	2.97007	2.57553	2.57799	2.59865	2.66276	2.24101	2.22556	2.96302	2.64044	2.75868	2.34295	2.47938	2.80797	2.64958	2.71827	2.1349	2.31305	3.23768	2.88187	2.71919	2.9804	2.82293	3.03105	3.03035	2.8084	2.91038	2.69862	2.4838	2.36139	1.92619	2.53411	3.02195	2.68218	2.67473	2.52545	2.30289	2.54782	2.72223	2.92271	2.82113	2.91063	2.91076	3.14709
RPL31	2.72071	3.64903	3.07656	3.10367	2.98948	3.98791	3.91379	3.67279	3.76252	3.45398	3.52104	2.87731	3.00571	3.89983	3.50158	3.55263	2.71492	3.24949	3.69307	3.3923	3.47006	2.51827	3.01415	3.49684	3.41104	3.20915	2.86086	2.97838	3.71717	3.63245	3.28747	2.59335	3.47837	3.28025	2.96353	2.1831	2.87933	2.37636	3.6292	3.38596	3.20758	3.04819	2.99917	3.43976	3.48093	3.26743	2.94975	3.29268	4.02347
RPL37	2.72071	3.03785	2.79985	3.08314	2.3422	2.70183	3.39963	3.30239	3.31343	2.68599	2.99456	2.48879	2.58672	3.26429	2.80876	3.02448	2.45801	2.85741	2.88826	2.54257	2.73578	1.83229	2.29542	3.27702	2.93846	2.85443	3.05847	2.77569	3.71878	3.29021	3.23174	3.22806	3.33071	2.39992	1.97903	1.73	2.04561	2.37636	3.09903	2.94984	2.85693	2.79384	2.62173	3.24106	3.24889	3.06993	3.11314	3.12409	3.55263
NACA	2.72071	2.35072	2.0523	2.50349	2.20802	2.23511	1.33884	1.63363	1.8368	1.90773	2.3708	1.62076	1.15799	2.01533	1.66106	1.74863	1.49251	1.5646	2.44478	2.26005	2.66989	1.99922	2.05825	2.47356	2.35129	2.14007	2.33743	2.01021	2.54586	2.32164	1.89279	2.2657	2.38348	1.89616	1.73437	1.37421	2.33019	0	2.55246	2.06003	1.88591	2.37874	1.92254	2.54699	2.31521	2.27106	2.2749	2.2957	2.58528
RPL18	2.72071	3.12161	2.92667	2.48371	2.22366	3.39531	2.68369	3.09192	3.27499	2.74356	3.35353	2.58322	2.60631	3.39111	2.83261	3.30664	2.48316	2.58896	3.33067	2.90111	3.29728	2.48378	2.70803	3.16548	2.8466	3.02559	3.00405	2.87074	3.13172	2.94966	2.89194	2.93914	3.37292	1.93354	1.6709	1.62466	1.58542	2.37636	3.21879	2.95276	3.00994	2.99926	2.61583	2.66966	2.81533	2.9774	2.94659	2.75772	3.23538
SRGN	2.72071	2.09932	0.859805	2.42107	2.64767	0.314647	1.34537	0.209657	0.838327	1.42373	0.817871	2.95097	2.51442	0.753069	1.53475	0.584518	2.96016	2.55796	1.03008	1.69736	0.469923	2.45657	2.7772	0.602203	1.3867	0.788879	2.28062	1.85822	1.09673	1.34158	0.412905	2.57528	1.46528	0.606455	0.986187	0.213798	2.02401	0	1.03053	1.73765	0.786014	2.58384	1.85644	1.01526	1.65896	0.603116	2.06934	2.27775	0.308753
RPL24	2.72071	2.4692	2.28881	2.25443	1.72994	1.49961	1.36193	2.09128	2.48594	1.93942	2.22768	2.27598	1.83686	2.46189	2.00666	2.13723	1.78442	1.93449	2.83198	2.38687	2.37042	1.99347	2.24444	3.00286	2.50272	2.32091	2.55612	2.3557	2.80413	2.51982	2.10445	2.63522	2.71292	1.70736	1.70031	1.60303	2.06035	3.02195	2.7	2.1738	2.00244	2.26111	1.99712	2.72409	2.45232	2.49879	2.5778	2.25715	2.20983
RPL7A	2.72071	2.78208	2.56003	2.13583	0.806805	2.03219	2.46838	1.9567	2.251	2.23645	2.60278	1.92474	1.74545	2.5323	2.11627	2.45443	1.7788	1.93405	2.7196	2.44932	2.65055	1.63853	2.19751	2.94277	2.63832	2.77149	2.41707	2.3523	2.77352	2.6581	2.53744	2.15691	2.47267	2.46061	1.43122	1.82121	1.82758	0	2.76603	2.47387	2.53687	2.36125	1.96685	2.48286	2.63408	2.66443	2.34458	2.60661	2.73511
EEF1D	2.72071	2.40849	2.0519	2.03802	1.72994	3.12552	2.7012	2.4541	2.47418	2.42351	2.39913	1.90513	2.48187	2.49304	2.2243	2.12362	1.76244	2.15249	2.5253	2.3843	2.23444	2.00432	2.1365	2.59111	2.38814	2.02515	2.18164	2.05627	2.16404	2.51379	2.15725	2.01114	2.09955	2.33535	2.20953	2.06099	1.57104	3.02195	2.48005	2.35382	2.09459	1.98706	2.25331	2.36448	2.64683	2.38494	2.20065	2.33185	2.64901
OST4	2.72071	1.24225	1.22489	1.71735	1.28488	1.63509	1.50877	2.25609	1.95282	1.69295	1.59707	1.26419	1.73201	1.82517	1.75792	1.62129	1.25036	1.56392	1.48982	1.46797	1.34342	1.10652	1.27448	1.39627	1.58415	1.21981	1.48276	1.18941	1.63742	1.81928	1.15735	1.65624	1.42723	1.77807	1.68082	1.10205	1.45603	0	1.73622	1.56891	1.21906	1.10489	1.7126	1.7252	1.79819	1.4588	1.62212	1.482	1.44408
RPLP0	2.72071	2.39758	2.39714	1.65191	2.32954	2.01366	2.25365	2.50207	2.55659	2.13259	3.2273	2.00124	1.59406	2.86715	2.05795	3.13129	1.55814	1.9157	2.62012	2.31376	3.13068	1.48776	1.82463	2.65219	1.93055	2.58928	1.63795	1.91673	2.9523	2.33071	2.66276	1.87047	1.42079	2.95754	2.2946	2.27659	2.07428	3.02195	2.46969	2.24326	2.9059	2.21397	1.72561	2.07103	2.0777	2.33288	1.51854	2.00686	2.85449
ARHGDIB	2.72071	2.30283	1.38289	1.46166	2.02407	2.23292	1.85086	0.969116	2.31048	2.23322	2.3464	1.77595	2.12274	2.17079	2.33355	1.96479	1.56226	2.42342	2.41326	2.49255	2.43937	1.58136	2.61474	2.14898	2.23056	1.33002	1.74278	2.11259	2.05469	2.1845	1.00099	1.22343	1.00716	1.19906	1.60077	0.955662	1.18481	0	2.21665	2.4746	1.43793	1.48301	2.61909	1.87116	2.18024	1.52735	1.70137	2.45086	1.69465
FXYD5	2.72071	1.03692	1.29303	1.34816	1.22861	2.40552	1.16144	1.23547	1.78195	1.09381	1.43015	1.107	0.631916	2.02854	1.30077	1.16002	1.24842	1.65732	1.84053	1.2445	1.21199	1.19002	1.08309	1.97611	1.00849	1.44715	1.33627	1.27476	2.41922	1.00046	1.02389	1.36112	2.38215	1.51192	0.779756	0.869517	1.06473	0	1.67777	1.05908	1.21885	1.58127	1.37723	1.50396	1.30537	1.31305	1.37892	1.52614	1.31341
HSP90AA1	2.72071	1.26299	1.18792	1.07012	1.22861	1.60632	0.386255	0.307233	0.899685	1.12946	1.0958	0.807424	1.05057	1.07433	1.13347	1.33954	1.35739	1.18053	1.28395	1.33618	1.25173	0.863192	1.43985	1.20297	1.52887	0.958427	1.16087	1.16077	0.963327	1.13425	0.881943	0.664766	1.59119	0.929972	1.05707	0.447889	0.588676	0	1.15619	1.42515	1.06308	0.910377	1.61324	1.28419	1.31847	1.28768	1.37741	1.22422	0.562196
NPM1	2.72071	0.996565	1.34615	0.977119	0.923138	0.72879	0.38066	1.02301	1.74552	1.27818	1.35307	0.67318	1.08976	1.43305	0.992065	1.24596	0.545534	1.007	1.95253	1.37941	1.60543	0.712694	1.33227	1.26207	1.15664	0.916969	0.687022	1.12426	1.387	1.41036	0.923717	1.03906	1.42366	1.97658	1.08803	0.798138	0.766647	0	1.78352	1.50572	1.22502	0.956355	1.18088	1.80445	1.36635	1.27544	0.532361	1.05644	1.27595
ATP5O	2.72071	0.855351	0.652867	0.949874	0.923138	1.427	1.16032	0.165	0.595002	0.67074	0.763931	0.813207	0.897869	0.698721	0.601581	0.57728	0.812193	0.669015	0.993363	0.860828	0.772827	0.792374	0.741207	0.598618	0.819942	0.64703	0.83697	0.899865	0.508832	0.728693	0.549517	1.12276	0.833592	0.580749	0.35093	0.373351	0.80201	0	0.881775	0.816228	0.643827	0.559424	0.257197	0.906042	0.879295	0.802105	0.664464	0.701692	0.700287
ZC3H15	2.72071	0.292022	0.323714	0.893438	0.806805	0	0.192705	0	0.21392	0.309142	0.246436	0.105618	0.519904	0.195326	0.230958	0.132213	0.256597	0.380887	0.341322	0.385876	0.262056	0.200195	0.300114	0.457842	0.346679	0.243633	0.367044	0.347033	0.525937	0.311308	0.207027	0.269814	0.62882	0.224759	0.377984	0.175111	0.110857	0	0.219413	0.399026	0.257712	0.332104	0.369582	0.29078	0.438138	0.286637	0.442561	0.214006	0.339894
PPDPF	2.72071	1.25609	1.05561	0.777932	1.22861	2.12885	1.28717	1.30956	1.31298	1.30199	1.05626	0.703105	1.08483	1.5608	1.65373	1.51838	1.10846	1.32476	1.44704	1.35116	1.05674	0.814081	1.01634	1.70883	1.3376	1.33281	1.05652	1.34516	0.749498	1.58668	1.44583	0.883178	2.71284	0.601093	0.687092	0.983517	0.718466	0	1.41516	1.17139	1.12644	0.786732	1.20753	0.963366	1.51694	1.03817	0.875359	1.02791	1.09422
ZFP36L2	2.72071	1.76083	1.04964	0.704982	2.51349	0.703814	0.396173	0.548459	0.287742	0.205082	0.181109	0.232523	0.240196	0.689952	0.494744	0.444441	0.564596	0.502113	1.09943	1.0302	0.652481	0.998985	0.821955	1.31501	1.27045	0.681387	0.601634	1.07709	1.55697	1.07099	0.931815	1.37272	1.42723	2.31239	1.69894	1.83611	0.591214	0	1.24125	0.996911	0.914774	0.712371	1.47997	0.849678	1.42434	0.642044	0.848178	1.58051	0.63621
GTF3C6	2.72071	0.184861	0.235909	0.685434	0	0	0	0	0.270613	0.272202	0.2742	0.236941	0.0809527	0.23381	0.264385	0.172442	0.21435	0.306964	0.368406	0.376258	0.281	0.460771	0.420359	0.362667	0.359868	0.296741	0.34906	0.300741	1.0485	0.39283	0.205526	0.122707	0	0.211564	0.36192	0.168105	0.342981	0	0.144302	0.487049	0.275624	0.262702	0.400573	0.222681	0.392939	0.20933	0.300198	0.303337	0
YPEL3	2.72071	0.590005	0.592074	0.550413	1.22861	0.314647	0.190553	0.710948	0.180057	0.218231	0.367758	0.477921	0.287861	0.183548	0.189266	0.180659	0.173397	0.160415	0.17139	0.208864	0.257317	0.190571	0.3412	0.387046	0.291777	0.465305	0.235267	0.513398	0.160593	0.197337	0.324419	0.122707	0	0.43734	0.201578	0.28928	0.178781	0	0.239613	0.239965	0.377076	0.36348	0.362925	0.265178	0.316393	0.587499	0.388997	0.352055	0.553648
ATP1A1	2.72071	0.483708	0.299354	0.538626	0.923138	0	0	0.165764	0.413418	0.30913	0.214493	0	0	0.155771	0.148824	0.148901	0.124894	0.103149	0.381132	0.262767	0.221327	0.231091	0.197652	0.458368	0.348915	0.194822	0.213328	0.246749	0.205329	0.327838	0.222725	0.471559	0.590543	0.473358	0.103515	0.271927	0.302897	0	0.448448	0.305858	0.197886	0.238508	0	0.541252	0.387288	0.375029	0.212795	0.186825	0.119353
SNHG8	2.72071	0.431459	0.526244	0.483686	0	0.378743	0.186568	0	0.22234	0.180262	0.28957	0.338346	0.0809527	0.447831	0.188231	0.321299	0.132101	0.198461	0.518872	0.281353	0.34472	0.166509	0.238392	1.00705	0.458389	0.384021	0.529459	0.372067	0.870155	0.616679	0.355135	0.356463	0.836691	0.993082	0.434254	0.344284	0.615628	0	0.800857	0.48756	0.365008	1.00207	0.319258	0.756136	0.447858	0.546014	0.709146	0.427619	0.647131
CELF2	2.72071	0.321594	0.422635	0.449318	2.02407	0.377577	0.379273	0.169803	0.179164	0.345655	0.313775	0.432029	0.46992	0.244797	0.273697	0.251405	0.396897	0.403529	0.393558	0.430148	0.328989	0.536019	0.57207	0.701757	0.513511	0.405198	0.423472	0.662465	0.718351	0.477729	0.328906	0.564693	0.62882	0.35367	0.680017	0.624417	0.576116	2.37636	0.38448	0.494102	0.307071	0.307889	0.392111	0.509684	0.385552	0.461662	0.302349	0.631703	0.40393
RCSD1	2.72071	0.512124	1.32104	0.373344	0.806805	0.377577	0.558085	1.66367	0.417903	0.26931	0.521283	0.381227	0.471119	0.189201	0.172639	0.345641	0.307487	0.192034	0.336521	0.321838	0.620575	0.43614	0.320661	0.639206	0.486542	0.901808	0.444051	0.466683	0.466708	0.580146	0.768124	0.688055	0	0.607164	0.514685	0.731004	0.244818	2.37636	0.544986	0.346277	0.759961	0.807531	0.704286	0.454228	0.565674	1.27221	0.547103	0.579504	0.525475
MZT2B	2.72071	0.886912	0.519476	0.370742	0	1.35632	0.953831	0.165	0.578356	0.419255	0.3499	0.360914	0.50285	0.66742	0.517813	0.186311	0.334653	0.53824	0.510058	0.464708	0.256466	0.279701	0.426536	0.668314	0.551403	0.457479	0.373369	0.597325	0.815448	0.574513	0.365023	0.113311	0	0.553031	0.477761	0.269712	0.239359	0	0.519149	0.498326	0.380908	0.392234	0.506139	0.660042	0.597512	0.447037	0.201969	0.709182	1.16256
LDHB	2.72071	1.16182	0.514773	0.195686	0	1.8493	0.186568	0.332242	1.80206	1.01953	0.857357	0.561345	0.541954	1.66395	0.752186	0.831716	0.320625	0.637542	2.07858	1.11588	0.886861	0.438432	0.896312	2.04244	0.977618	0.468016	0.420063	0.760594	1.77168	0.820484	0.330297	0.310646	0	1.59781	0.337781	0.172929	0.228179	0	1.87156	1.06109	0.450945	0.606763	0.902567	1.81116	1.3149	0.452449	0.393456	0.732183	1.53519
SRSF5	2.72071	1.57307	1.78535	0.193672	0.923138	1.5294	1.13445	1.45128	1.49297	1.0741	1.3406	1.02738	1.11885	1.00303	0.805695	1.00952	0.68573	0.71164	1.28193	1.06481	1.2995	0.769073	1.25002	1.56099	1.35756	1.51689	0.910212	1.63886	1.65877	1.23451	1.48034	0.565808	2.67948	0.719624	0.839802	0.892167	0.741376	3.02195	1.55152	1.24913	1.67658	0.624176	1.55563	1.24423	1.21239	1.81785	1.0132	1.51797	0.737829
UBB	2.72071	2.14298	1.99824	0.193672	2.9416	2.06375	1.55834	2.04235	1.88008	2.35499	1.81473	1.17834	2.53409	2.07499	2.49022	2.22796	1.36809	2.81685	1.92341	2.41929	1.94029	1.17644	2.72497	1.76986	2.09518	1.69961	1.11934	2.50507	0.985521	1.89228	1.42612	1.25864	2.87553	0.68188	1.27468	1.2125	0.796561	3.41104	1.28942	2.36108	2.02067	0.784897	3.04101	0.99951	2.1001	1.77354	1.19977	2.31831	1.27114
CLEC2D	2.72071	1.31959	1.19937	0	0	0.319087	0.609675	0.533842	0.467255	0.68235	0.612209	0.0789305	0.393977	0.427543	0.626776	0.475985	0.0546834	0.164911	0.884542	1.05482	1.16322	0.151121	0.385879	0.858399	1.07866	1.02364	0.0711867	0.443027	0.856159	0.962532	0.954872	0	0.631685	1.14845	1.23398	1.5445	0.241179	0	0.472369	0.950819	0.868508	0	1.03324	0.458596	1.07085	0.798668	0	0.616116	0.433862
PBXIP1	2.72071	0.246642	0.296165	0	0	0.421851	0.196425	0.320547	0.666306	0.241436	0.2138	0.0770436	0.0797681	0.215964	0.203834	0.0875589	0.0480562	0.120024	0.628833	0.445751	0.277717	0.0325685	0.26143	0.576088	0.460074	0.233193	0.0705218	0.38116	0.347547	0.378967	0.3508	0.243216	0	0.442814	0.416435	0.319051	0.11102	0	0.354826	0.32351	0.351545	0	0.116991	0.693964	0.528593	0.418549	0.115111	0.255208	0.524353
TRAC	2.72071	2.41992	0.913844	0	0	2.38556	1.84287	0.331705	2.17988	2.45654	1.06705	0.0783576	0.230132	2.26662	2.54102	0.470931	0.123938	0.210108	2.68173	2.86277	0.665514	0.159587	0.396209	1.65344	2.20744	0.866123	0.0380761	0.400932	1.55748	2.27566	0.351237	0	0	1.26217	1.28733	0.211893	0	0	2.65477	2.508	0.601191	0	0.346243	2.19143	2.4291	0.733738	0	0.1599	1.33333
ZCCHC11	2.72071	0.45426	0.445975	0	0	0	0	0.499863	0.203753	0.0934235	0.214478	0	0.0787946	0.119699	0.103163	0.0244071	0.0325649	0.102676	0.140158	0.189145	0.260853	0.0228134	0.198539	0.195098	0.251847	0.446647	0.0617831	0.247369	0.628586	0.390074	0.322653	0	0	0.550665	0.474925	0.433044	0.284817	0	0.294667	0.131987	0.298537	0.248107	0.129554	0.563331	0.29102	0.431697	0.0855434	0.133688	0.116493
FTL	2.34763	2.54758	2.9659	4.18129	1.10093	2.40301	2.3553	3.59024	2.62846	2.82525	3.33793	4.81234	3.04666	2.65483	2.90263	3.48291	4.88817	2.39052	2.81816	3.04831	3.49685	5.04508	2.73004	2.86301	2.81756	2.94667	4.95213	2.68567	2.63139	2.58901	2.92216	4.52544	1.75466	2.71116	2.63308	3.10323	5.02503	3.69044	2.49537	2.77255	3.23199	4.89578	2.56684	2.16036	2.63074	2.98668	4.68496	2.62089	2.61358
CD74	2.34763	2.47219	4.69189	3.76959	2.91478	1.20764	1.62448	4.78931	1.78274	2.31696	5.07593	3.73161	2.79333	1.3217	1.6198	5.01848	3.57089	1.9969	1.64019	1.97411	4.86443	3.27236	2.05597	1.72151	2.34788	4.72754	3.69325	1.59755	1.8873	2.41809	4.75159	3.6676	0.631685	1.28164	2.58042	4.85818	4.36597	4.2393	1.60376	2.59857	4.79412	3.64187	2.04025	1.74849	2.18917	4.86759	3.47509	1.99713	1.22959
RPS24	2.34763	3.13309	2.9708	3.64536	3.43468	2.97061	2.34327	2.6328	2.96752	3.01496	3.13916	3.32878	2.67735	3.02989	2.87376	2.83817	3.2456	2.65803	3.05329	3.068	3.03595	3.23463	2.80019	2.99204	2.95109	2.74466	3.70349	3.04798	3.28561	3.1753	2.70737	3.54796	3.53822	1.56707	2.07085	1.73259	2.95453	2.37636	2.88122	2.90972	2.39399	3.66173	3.0979	3.01434	3.08697	3.31498	3.85077	3.05594	2.65044
CYBA	2.34763	2.25851	2.16684	3.42877	3.43468	2.33259	2.21899	2.54479	1.85416	2.53852	2.80021	3.10134	3.00869	2.05157	2.68931	3.07599	3.54702	2.99153	1.85727	2.32889	2.4849	3.20741	2.73255	1.70689	2.29439	2.09867	3.19502	2.70811	1.42179	2.17132	2.1657	3.15288	2.18173	1.40114	1.78839	1.81852	2.66787	3.02195	1.75405	2.39353	2.0091	3.19531	2.45894	2.21577	2.263	2.25029	3.20948	2.73811	2.00181
MT-ND1	2.34763	1.91336	2.70486	3.4114	2.53508	0.906071	1.8358	1.94074	1.4708	1.2988	2.13682	2.23501	1.22449	1.10081	0.910233	1.49896	1.61513	0.910862	1.74186	1.59796	2.05492	2.7012	1.46237	2.53849	2.42638	2.56321	3.63598	2.6722	3.16539	2.6311	2.53436	3.78812	3.31743	3.40538	2.70243	2.96262	3.8566	3.90858	2.34391	1.92695	1.91917	3.26936	2.21131	3.21731	2.39803	2.79436	3.49358	2.64846	1.34137
UBA52	2.34763	2.87751	2.3033	2.983	2.03542	2.86393	3.02624	2.46032	2.77793	2.42595	2.56114	2.85994	2.23589	2.77958	2.51833	2.71418	2.7215	2.29558	2.79985	2.64213	2.64689	2.54477	2.42264	3.01944	2.8486	2.69704	3.20889	2.5913	3.22942	2.90332	2.53318	3.23328	3.15864	2.38075	1.80941	1.89522	2.50364	0	2.94461	2.62343	2.36502	3.08611	2.30504	3.00607	2.7515	2.70973	3.24437	2.86645	2.99023
RPL35	2.34763	3.30199	3.15641	2.87906	3.07804	3.63121	3.5745	3.83651	3.40797	3.22276	3.42323	2.56015	2.99222	3.60579	3.3473	3.37933	2.79041	2.97419	3.21965	3.06954	3.23189	2.58043	2.68221	3.33683	3.04218	3.23089	2.94347	2.81428	3.31026	3.25482	3.5065	2.78141	2.59867	3.33091	2.76172	2.91685	2.55664	3.02195	3.34745	3.08435	3.40125	3.05992	2.56834	3.19008	3.2365	3.22048	3.17156	3.06142	3.68952
RPS11	2.34763	2.65342	2.79408	2.84716	2.65423	2.94984	2.40757	3.08026	2.23031	2.27517	2.18664	2.111	1.74796	2.37553	2.09036	2.09505	2.18852	1.87285	2.45903	2.42201	2.31713	2.26771	2.18575	2.59005	2.43693	2.72658	2.8474	2.31597	2.23369	2.49493	2.8266	2.87794	1.2605	1.22929	1.19841	1.66051	2.30123	0	2.21624	2.42257	2.78709	2.78323	2.32433	1.687	2.51177	2.80626	2.72634	2.3774	2.49256
RPS21	2.34763	2.71587	2.42594	2.74062	2.20802	2.57623	3.08213	2.89131	2.92047	2.51201	2.76701	2.15636	1.87535	3.01064	2.61363	3.02651	2.00414	2.28576	2.26372	1.97578	2.13133	1.33092	1.46936	2.73894	2.26277	2.29395	2.03963	1.93393	3.37137	3.00655	3.00796	2.56249	3.37182	2.79346	2.10009	2.00331	1.83723	0	2.87374	2.50542	2.44989	1.40628	2.0765	2.86836	2.88008	2.6637	2.61098	2.4867	3.34397
PSAP	2.34763	0.401009	0.52186	2.48002	1.72994	0.378743	0.186506	0.157352	0.414173	0.40763	0.510772	2.56999	0.495017	0.269488	0.377433	0.452565	2.26748	0.4379	0.484227	0.622935	0.401027	2.39767	0.731006	0.704514	0.537701	0.587384	2.90898	0.632833	0	0.416909	0.447344	2.90205	1.2605	0.220787	0.439081	0.527107	3.18666	0	0.402881	0.543152	0.456544	2.67786	0.770559	0.692069	0.494047	0.960076	2.94157	0.764841	0
HINT1	2.34763	1.52307	1.48197	2.34362	0.923138	1.5629	1.10684	1.16682	1.8077	1.32973	1.926	1.33936	1.37329	1.74346	1.13649	1.31533	0.795176	1.09254	1.85727	1.33115	1.62342	0.777263	1.18151	1.68404	1.32318	1.88604	1.15579	1.07264	1.70653	1.26972	1.3709	0.682698	1.85105	1.29815	1.07047	0.547562	0.671467	0	1.84597	1.36305	1.48906	0.857306	1.55496	1.37547	1.34243	1.74519	1.48899	1.53986	1.20934
RPL5	2.34763	2.95407	2.77996	2.26124	2.83592	2.40332	2.40952	2.11542	2.79774	2.06578	2.62282	2.01998	1.94381	2.61021	2.03368	2.48743	1.44228	1.82484	2.91671	2.58805	2.88177	1.58457	2.23404	3.24129	2.46004	2.70976	1.92667	2.30009	2.49953	2.53638	2.74898	2.15192	2.65218	2.7896	2.30248	1.91385	1.62658	0	2.54201	2.54368	2.6601	1.34177	2.3425	2.9172	2.5095	2.7803	2.21741	2.47922	2.38168
ITM2B	2.34763	1.83255	1.49965	2.02483	0.923138	1.71087	1.25161	0.805385	1.4578	1.59491	0.871274	1.91248	1.24931	1.57564	1.44989	0.785451	2.1209	1.33146	1.89551	1.74352	1.11056	1.9184	1.81183	1.80667	1.57446	1.30754	1.85033	1.51671	1.98607	1.52421	1.24704	1.59447	1.42723	1.26921	0.98664	0.635585	1.48338	3.02195	1.95821	1.61713	1.277	2.17287	1.13471	1.41598	1.57986	0.999655	1.99626	1.46495	1.27776
SRP14	2.34763	1.57914	1.7313	2.00229	1.72994	2.12298	1.78451	1.56589	1.77075	1.68734	1.79031	1.50272	1.61468	1.55028	1.71125	1.61581	1.42896	1.83189	1.70012	1.86106	1.77483	1.57691	1.86885	1.82328	1.82102	1.64771	1.32631	2.05875	1.50363	1.79395	1.48143	0.977006	1.67028	0.847697	1.26581	1.35639	0.705675	2.37636	1.59607	1.79596	1.74752	0.948001	1.57784	1.34285	1.66282	1.83917	1.00133	1.87081	1.91682
UQCR11	2.34763	1.27155	0.887102	1.98082	2.20802	1.18514	2.19637	0.982527	1.62996	1.31595	1.41348	1.89452	1.41405	1.52303	1.46046	1.27735	1.80767	1.46069	1.14815	1.13711	0.867157	1.31231	1.21448	0.736413	1.07372	0.965472	1.35605	1.04131	1.84434	1.28866	0.776858	1.37873	0	1.14916	0.874709	0.729317	1.39373	3.02195	1.25311	1.18858	0.933221	1.3912	0.891877	1.12086	1.19907	1.22613	1.60704	1.19193	1.07862
EDF1	2.34763	1.32928	1.00399	1.94112	2.22366	1.11235	0.732812	0.828296	1.21611	1.29837	1.241	0.845352	1.28304	1.10428	1.11581	1.1253	1.08399	1.20355	1.17809	1.13215	1.01336	0.992144	1.22462	1.17018	1.28356	1.21583	1.28851	1.24388	1.13157	1.2634	0.852635	1.33086	1.42366	0.436835	0.674436	0.872823	0.624005	3.02195	0.831905	1.16433	0.896036	1.20677	1.64195	0.54082	1.17183	1.13827	1.29682	0.992396	0.963014
GMFG	2.34763	1.54093	1.14075	1.72179	2.65423	1.58053	0.992593	1.08891	1.67311	1.39509	1.19262	2.21934	1.35037	1.49958	1.37605	1.30157	2.12123	1.47275	1.69081	1.54832	1.17217	1.95623	1.50535	1.66016	1.54255	1.07837	1.83399	1.8438	1.23491	1.37929	0.780067	2.05606	0.833592	1.03098	0.887272	0.52011	1.29663	0	1.70166	1.52013	0.968633	2.09828	1.83602	1.20195	1.54614	1.10702	1.94391	1.42109	1.24621
ARPC2	2.34763	1.95625	1.35425	1.71001	2.02407	1.91262	0.843566	0.912001	1.87305	2.02779	1.47523	1.92502	2.55394	1.45613	1.8751	1.01455	1.6889	2.12284	1.86789	2.14486	1.0262	1.74064	2.4034	1.68715	1.83131	1.49643	1.40971	2.03516	1.52843	1.67285	0.888817	1.50812	1.71274	1.13922	1.88797	0.728397	1.59339	0	1.62969	2.0363	1.14156	0.769195	2.11589	1.86455	2.02441	1.42128	1.61865	2.15046	0.934383
TOMM7	2.34763	1.85023	1.34969	1.62785	1.72994	2.33426	1.07087	1.12437	1.66978	1.30922	1.40974	0.997791	0.998875	1.61256	1.32055	1.31143	0.927327	1.06211	1.5014	1.34046	1.34115	0.889828	1.09414	1.70945	1.76631	1.53839	1.5717	1.36841	2.25967	1.94147	1.49322	2.08048	1.85105	1.7064	1.46672	1.25235	1.17589	0	1.61058	1.60902	1.37388	0.892884	1.17446	1.43421	1.66799	1.63665	1.34812	1.65463	1.9865
HNRNPK	2.34763	1.44645	1.29004	1.59754	0.923138	0.377577	0.190553	0.498303	0.952816	1.00312	1.23933	0.791897	1.29946	0.794549	0.805478	0.815643	0.814264	0.853311	1.17153	1.10779	1.21036	0.953832	1.35316	1.07293	1.02721	1.01822	0.69514	1.02182	0.631226	1.02314	0.964343	0.993713	0.590543	0.32231	0.880672	0.950086	0.889679	0	0.601528	1.13377	1.16024	0.752394	1.70999	0.569091	1.0526	1.15434	0.810718	1.28352	0.226223
BTG1	2.34763	1.98454	2.22876	1.47418	2.22366	1.50268	1.08432	1.47806	1.97627	1.30983	3.01648	1.66861	1.43242	1.81965	1.14834	1.83468	1.07176	1.50312	2.29891	1.66032	2.95568	1.34614	1.94409	2.45766	1.92055	2.05051	1.70549	2.15255	2.52362	1.6867	2.096	1.40914	2.80414	1.20282	1.32599	2.22378	0.564234	3.02195	2.01244	1.6131	2.2922	1.69633	1.86739	2.31559	2.26623	2.3464	1.77517	2.78026	1.68875
TMA7	2.34763	1.73648	1.30642	1.42096	0	2.76211	2.71049	2.62731	2.08461	2.11795	1.95822	1.82639	2.08266	2.28091	2.28488	1.79577	1.76108	2.16233	1.90869	1.79522	1.5926	1.44631	1.57291	1.56231	1.48636	1.13419	1.25233	1.40457	2.23287	2.0401	1.38114	1.25653	2.05582	1.54061	1.73878	1.45371	1.5567	3.41104	1.83055	1.99468	1.64596	1.57512	1.69686	1.2751	1.79957	1.6724	1.77271	1.65542	2.31438
ANXA1	2.34763	1.87451	0.00668662	1.40794	2.32954	0.806578	1.46457	0	1.37411	1.82384	0.0038496	2.2611	1.28457	1.48709	1.64059	0.0244071	1.73565	1.2196	1.34536	2.05229	0.0578314	1.43668	1.5442	1.4564	1.64879	0.0228037	1.37714	1.34753	1.127	1.61556	0.00846256	1.25822	0.916638	1.13549	1.03859	0	0.435377	0	1.37786	1.84146	0.0106812	1.28528	1.77424	0.617914	1.60333	0.00127739	1.60877	0.71713	0.89026
ANAPC16	2.34763	1.06351	1.13571	1.37522	0	1.46013	0.561998	0.332682	1.06329	0.693776	1.35447	0.516167	0.834398	0.964176	0.777546	1.1619	0.392559	0.675566	0.938236	0.682832	1.07759	0.396082	0.951401	0.924667	0.766429	1.16072	0.537179	0.739708	1.04404	0.924265	1.06374	0.344048	0.791972	0.715717	0.693426	0.727883	0.386464	0	0.865517	0.877966	1.14923	0.638754	0.695534	0.850227	0.917413	1.35423	0.415618	1.0503	0.571115
RPL36A	2.34763	1.4313	0.943887	1.29234	2.03542	2.50127	2.50758	2.16279	2.80769	2.3586	2.60615	2.43792	2.02748	3.18772	2.52408	2.6884	2.24599	1.85775	1.48264	1.26148	1.37486	0.992965	0.6791	1.29962	1.01425	0.7855	1.21433	0.847113	2.4265	2.37109	2.00264	2.12151	1.42079	2.10617	1.32275	1.20024	1.17562	2.37636	1.97291	1.6516	1.50043	1.93291	0.836393	2.08588	1.95642	1.49471	1.89806	1.41565	2.66803
RPL39	2.34763	1.06536	0.661076	1.19293	1.72994	4.38749	3.87943	3.82266	4.37003	4.00115	4.01497	4.07327	3.52467	4.37211	3.9537	4.08406	3.77313	3.37814	3.76847	3.50505	3.66063	3.4199	2.81996	1.90679	1.41478	1.17261	1.94981	1.20044	2.3128	1.87551	1.44967	1.60137	0.833592	1.67312	1.0885	0.7863	1.35111	0	4.00929	3.7319	3.50576	4.24734	3.25253	1.81684	1.45311	1.19164	1.94393	1.0308	4.3741
GSTK1	2.34763	1.09573	0.45625	1.14711	0.923138	1.69564	0.582679	0.150744	1.15759	0.783037	0.410639	0.821958	0.452034	1.31086	0.984156	0.472959	0.75154	0.722253	1.37194	1.14535	0.3384	0.764619	0.65296	1.75831	1.0517	0.50054	0.785934	0.641734	1.39012	1.0156	0.401872	0.774315	0.590543	1.21709	0.968954	0.4666	0.681943	0	1.49798	1.08414	0.418177	0.788705	0.449352	1.32989	1.09036	0.444672	0.767587	0.483204	1.2351
GPSM3	2.34763	1.24476	0.766836	1.12653	2.03542	0.417053	1.36174	0.531046	0.986645	1.16004	0.994548	1.17993	0.753793	1.04327	0.957458	0.98677	0.803826	1.03646	1.22582	1.27601	0.887556	0.99931	1.29983	1.11627	1.24631	0.994104	1.041	1.07309	1.32806	1.21404	0.712411	0.941012	2.05582	0.979865	0.918737	0.457266	1.04822	0	1.30012	1.36123	0.88524	1.01439	1.49049	0.752349	1.17082	0.813466	0.873848	1.05604	0.418967
HLA-F	2.34763	0.982918	0.326405	1.00164	0	0.350047	0.443719	0.156489	0.626812	0.630723	0.254524	0.390699	1.17336	0.530922	0.658433	0.251816	0.432833	0.814054	0.530865	0.826277	0.283372	0.406785	0.950885	0.745504	0.828181	0.283845	0.431397	0.841882	0.848275	0.8192	0.213872	0.321398	0.631685	0.574888	0.602603	0.312109	0.359923	0	0.916859	0.934172	0.239026	0.56432	0.737217	0.49991	0.793459	0.305206	0.224954	0.988172	0.472064
HSPA8	2.34763	1.58438	1.13668	0.951643	1.72994	0.69339	0.797957	0.353142	1.5124	1.51186	0.959469	0.365165	1.31285	1.3293	1.18751	0.842217	0.569904	1.2033	1.86889	1.68779	0.973599	0.559975	1.5896	1.79727	1.37812	0.952355	0.462394	1.15897	1.18724	1.19666	0.668521	0.527646	0.590543	0.726043	0.790108	0.339165	0.338169	0	1.56562	1.46866	0.988947	0.358458	1.49467	1.434	1.71306	0.760748	0.394422	1.28374	0.690466
ATP6V0E1	2.34763	1.28953	1.05471	0.942219	1.72994	1.36252	1.20949	1.53464	1.09116	1.32651	1.52706	1.92371	0.989992	1.2514	1.36568	1.5245	1.68647	1.23883	1.28561	1.39261	1.36984	1.61583	1.31651	1.04542	1.11014	1.30094	1.41643	0.830425	1.56124	0.980611	0.883759	1.68873	0.833592	1.01271	0.657419	0.720709	0.906312	0	0.962599	1.13946	1.20777	1.30596	1.08965	0.910237	0.90918	1.03378	1.4967	0.953688	0.983844
EIF3H	2.34763	0.979787	0.733374	0.878776	0.923138	1.04671	0.773509	0.508129	0.991269	0.63794	0.857149	1.19036	0.457081	0.800297	0.587104	0.486298	0.631359	0.463053	1.18117	0.85971	1.05492	0.746535	0.669927	1.16778	0.849675	0.702879	0.91042	0.737677	0.895661	0.690386	0.634797	0.492381	0	0.765361	0.486944	0.778544	1.1136	0	0.908819	0.905439	0.644949	0.828876	0.557788	0.952537	0.98721	0.78123	0.895054	0.857355	0.902907
NDUFB9	2.34763	0.770998	0.46447	0.875679	0	0.350047	0.560236	0.484075	0.613462	0.719772	0.487444	0.884073	0.291001	0.743175	0.635738	0.484442	0.601349	0.501571	0.761449	0.734697	0.469821	0.69296	0.663877	1.08847	0.771835	0.494527	0.612707	0.482748	0.513245	0.816624	0.401066	0.565438	1.2605	0.159811	0.419225	0.386572	0.372489	0	0.798675	0.677417	0.413247	0.39872	0.677624	0.380413	0.724492	0.447609	0.570961	0.632377	0.878735
SH3BGRL	2.34763	0.601424	0.80291	0.8749	0.923138	0.727624	0.607299	0.353548	0.483013	0.483894	0.755061	0.799706	0.652532	0.386761	0.40091	0.714826	0.75646	0.503627	0.62412	0.569253	0.73238	0.885416	0.588671	0.561519	0.457719	0.628566	0.830231	0.528724	0.205655	0.633687	0.550214	0.618501	0.631685	0.582674	0.360848	0.543561	0.565873	0	0.397436	0.564073	0.611555	0.977969	0.549897	0.212372	0.671508	0.86851	0.695185	0.701884	0.440136
CALM1	2.34763	2.35825	0.882404	0.85189	1.28488	1.36252	1.80723	0.317222	2.06511	1.85597	0.940749	1.13784	2.01178	1.70477	1.90896	0.978445	0.868794	2.28154	1.93396	2.09473	1.0077	0.795665	2.17706	1.87171	2.05622	1.07155	1.15741	1.94198	1.75954	1.98466	0.736601	1.02863	2.58817	1.9257	2.49509	0.945964	1.50068	2.37636	1.61241	2.05025	0.875055	0.862407	1.92094	1.62395	2.09423	0.862139	1.22424	1.94293	1.17753
HMGB1	2.34763	1.82265	1.59498	0.819958	2.32954	1.74091	1.0112	0.978354	1.44487	1.5994	1.29617	1.55789	1.50838	1.46683	1.41413	1.21343	1.21755	1.57139	1.68739	1.78134	1.48833	1.0235	1.88562	1.1421	1.46775	1.33855	0.938869	1.41534	1.78048	1.51692	1.41331	0.719438	1.42079	1.09915	1.22365	1.12606	0.90222	0	1.86779	1.70427	1.74178	1.56753	1.56725	1.05689	1.25713	1.48853	0.895128	1.49629	1.33547
ANXA5	2.34763	0.319797	0.319425	0.819168	0.806805	0.314647	0	0.166598	0.47799	0.690074	0.377317	1.64369	0.223691	0.310059	0.571835	0.291798	0.955552	0.135307	0.393141	0.717655	0.277194	0.962221	0.161709	0.341238	0.37109	0.397485	0.888794	0.231457	0.162106	0.210935	0.212944	0.977172	0	0.110707	0.167075	0.177259	0.708173	0	0.357242	0.368835	0.280743	0.667217	0.321312	0.206427	0.468233	0.299254	0.812448	0.210802	0.0961476
EID1	2.34763	0.655497	0.337737	0.806291	0	0	0.418263	0	0.675239	0.737433	0.608173	0.383119	0.70474	0.533769	0.469115	0.507868	0.528609	0.390835	0.822153	0.750397	0.613783	0.706458	0.605232	0.879906	0.871926	0.345969	0.749703	0.917302	0.909239	0.704977	0.23852	0.532297	1.85105	0.325757	0.557439	0.179059	0.57908	0	0.539763	0.721404	0.267221	0.714754	0.673212	0.641324	0.758904	0.464745	0.760078	1.06599	0.306219
RSL1D1	2.34763	0.453708	0.481611	0.757781	0.806805	0.377577	0.196859	0.477466	0.365455	0.310348	0.519318	1.18173	0.203325	0.601516	0.321507	0.379979	0.468818	0.276766	0.671242	0.43828	0.616337	0.576877	0.440417	0.541037	0.441209	0.461325	0.591027	0.291031	0.670938	0.349199	0.453669	0.113611	1.2605	0.845144	0.381217	0.24598	0.637459	0	0.476881	0.387171	0.553827	0.442294	0.358611	0.80662	0.254644	0.380606	0.415159	0.223275	0.332272
EIF3E	2.34763	1.21654	1.04786	0.723417	0.923138	0.633734	0.535953	0.690191	1.61452	0.849992	0.973415	0.869903	0.721987	1.15389	0.598118	0.846321	0.703728	0.584768	1.59594	1.08761	1.16502	0.98659	0.954622	1.17923	0.977904	0.889566	0.716018	0.665956	0.800164	1.02239	0.838716	0.858476	0.791972	1.09743	0.593856	0.392021	0.352527	0	1.17959	0.938041	1.01327	0.938795	0.881813	0.963765	0.78805	1.12457	0.896287	0.63484	0.893864
RNF213	2.34763	0.73081	0.260964	0.70747	0	0.664694	0.819275	0.316685	0.507204	0.542802	0.21758	0.485352	0.446646	0.418376	0.586294	0.370024	0.655994	0.605542	0.483175	0.611082	0.204567	0.854166	0.602435	0.718963	0.89569	0.225508	0.719063	1.01149	0.394981	1.16808	0.217568	0.467861	0.62882	0.553355	0.939043	0.314572	0.817031	2.37636	0.417634	0.748199	0.153439	0.495112	0.628527	0.763902	0.879311	0.318186	0.828125	0.910287	0.43072
YWHAZ	2.34763	0.74215	0.77746	0.69019	1.72994	0.48545	0.551414	1.0285	0.729338	0.795398	0.857959	0.604527	0.694204	0.48398	0.610176	0.710986	0.726214	0.720611	0.62904	0.784733	0.624317	0.711636	0.891973	0.830451	0.827544	0.867973	0.758849	0.569159	1.14518	1.08776	0.692871	0.54072	1.21936	0.682127	1.10178	0.76926	0.452834	0	0.597976	0.812624	0.616794	0.352385	1.16771	0.191011	0.943793	1.02478	0.861149	0.893466	0.594043
TMBIM6	2.34763	1.14277	0.992635	0.67639	1.41686	1.04942	0.41406	0.876545	0.683474	1.04	1.04651	1.67001	0.916969	0.774962	0.951743	1.02211	1.16064	0.942909	1.12132	1.28775	1.33931	1.14089	1.40295	1.15888	0.925592	0.837939	0.966277	0.917071	1.13603	0.989084	0.843695	1.31993	0.590543	0.649706	0.415654	0.472895	0.383697	0	0.643257	1.02924	0.931615	0.796913	1.04986	0.896192	1.15759	0.795036	1.08012	1.07079	0.446317
HERPUD1	2.34763	0.419245	0.760328	0.583777	0	0.314647	0.38066	0.157352	0.261658	0.320318	0.47684	0.527001	0.389854	0.319418	0.318174	0.535598	0.507099	0.320932	0.412823	0.419489	0.522452	0.489276	0.45034	0.624206	0.461008	0.688916	0.571093	0.427362	0.770775	0.363342	0.54392	0.389617	0	0.218047	0.181369	0.512396	0.919645	0	0.10994	0.354381	0.619279	0.544946	0.371833	0.338755	0.526477	0.761894	0.662214	0.405799	0
PTGES3	2.34763	0.762811	0.779965	0.434226	0.923138	0	0.186568	0	0.819238	0.629983	0.884778	0.619817	0.488993	0.656283	0.588028	0.653952	0.640588	0.474816	0.805994	0.651838	1.02702	0.437244	0.686972	0.842948	0.655903	0.712981	0.455891	0.684753	0.155127	0.639753	0.718049	0.614251	1.22223	0.210359	0.390613	0.621259	0.387751	0	0.494759	0.703394	0.740918	0.508584	0.676984	0.774252	0.843737	0.632402	0.517184	0.628989	0.469668
PRRC2C	2.34763	0.690919	0.703431	0.408773	1.10093	0.378743	0.374042	0.333118	0.303465	0.356821	0.371198	0.0848329	0.0737574	0.314282	0.267141	0.355991	0.2619	0.296578	0.479009	0.422272	0.443836	0.31729	0.488691	0.548801	0.742453	0.77105	0.40114	0.950989	0.872801	0.659225	0.574176	0.284493	0.631685	1.1009	0.81145	0.701703	0.572472	3.02195	0.279436	0.42711	0.404315	0.107789	0.554287	0.768962	0.584417	0.678932	0.396851	0.809121	0.463589
TAGLN2	2.34763	0.916907	0.677064	0.408773	0	0.314647	0.535953	0.747272	1.17596	1.01492	1.49249	1.50617	1.36109	1.11152	1.15134	1.1344	1.01259	0.862307	1.1928	1.09812	0.685997	0.649873	0.985346	1.27778	1.0583	0.799675	1.16629	0.800497	0.871835	0.927698	0.564129	0.891853	0	0.440424	0.860368	0.674592	0.999484	0	0.950801	1.18172	0.692994	0.60243	1.16563	0.873554	1.20613	0.68824	0.751347	1.2104	0.557038
MYEOV2	2.34763	0.457982	0.384014	0.374773	0	0	0.852723	0.165	0.743788	0.62577	0.583359	0.891194	0.633872	0.674833	0.776183	0.565145	0.812986	0.747075	0.581714	0.670608	0.377476	0.53032	0.663528	0.487397	0.631073	0.411769	0.625948	0.68776	0.691921	0.763499	0.344679	0.604204	0	0.427516	0.459386	0.302399	0.126593	2.37636	0.290962	0.722241	0.452405	0.209692	0.572867	0.34434	0.82685	0.47829	0.636251	0.809847	0.663339
RPL36AL	2.34763	2.11849	1.19395	0.374432	2.02407	1.77657	2.21358	1.0232	2.05556	2.03599	1.74805	1.31437	1.49617	2.07294	1.86966	1.40002	1.10397	1.66236	2.2968	2.22596	1.60659	1.51961	1.90414	2.15107	2.18259	1.31773	1.36069	1.74287	2.28503	2.0677	0.971511	1.64849	1.22223	1.93036	1.60422	0.914881	0.876684	0	1.79399	2.08262	1.23994	1.83515	2.02549	2.02438	1.79432	1.25173	1.42817	1.89263	1.99353
ADD3	2.34763	0.465083	0.0328803	0.372756	0.806805	0.633734	0	0	0.442536	0.324199	0.146406	0.233557	0.417125	0.303889	0.247594	0.170148	0.125771	0.326252	0.395389	0.367785	0.107084	0.297022	0.374964	0.753065	0.454088	0.0183084	0.169234	0.47767	0.535756	0.537194	0.0143804	0.113311	0	0.43812	0.481822	0	0.180296	0	0.42027	0.304141	0.00578297	0.107789	0.472009	0.195479	0.335822	0.373959	0.230754	0.422598	0.321802
ERGIC3	2.34763	0.381798	0.362241	0.372756	0	0.69339	0.199749	0.156489	0.378959	0.291587	0.431218	0.363142	0.0795426	0.295894	0.264037	0.472878	0.382377	0.104552	0.372069	0.282643	0.343515	0.259607	0.285028	0.482795	0.357681	0.376292	0.328428	0.176379	0.322338	0.39027	0.355837	0.410331	0	0.221059	0.162537	0.474696	0.398626	0	0.163318	0.338514	0.371771	0.320773	0.4597	0.59858	0.463659	0.542748	0.253561	0.464039	0.12701
TMEM165	2.34763	0.64765	0.396175	0.372756	0	0.314647	0.192705	0	0.116042	0.209779	0.227944	0.0848329	0.157115	0.143335	0.199188	0.254283	0.249086	0.259202	0.239873	0.339406	0.345675	0.294846	0.395295	0.259265	0.363363	0.415483	0.437333	0.230503	0.352652	0.365046	0.362907	0.244174	1.42414	0.572785	0.236744	0.237524	0.449343	0	0.400141	0.457752	0.42736	0.536031	0.712832	0.225587	0.352625	0.3727	0.351615	0.428962	0.111791
SHFM1	2.34763	0.710969	0.361595	0.368606	0	0.833787	0.186568	0.163844	0.675509	0.536421	0.449952	0.632462	0.609923	0.543403	0.596157	0.369439	0.861384	0.651642	0.615949	0.639335	0.377369	0.668442	0.525815	0.554164	0.508342	0.314697	0.837373	0.472027	0.781487	0.649245	0.293767	0.97023	0	0.327972	0.318932	0.156904	0.410789	0	0.576577	0.613671	0.369045	0.923587	0.719763	0.42659	0.795366	0.296855	1.10809	0.424856	0.106066
SDHD	2.34763	0.330218	0.0920827	0.368423	0	0	0.605252	0	0.352497	0.291313	0.174062	0.502168	0.453579	0.286413	0.264633	0.206171	0.403737	0.286226	0.350936	0.313138	0.127999	0.252963	0.276314	0.103683	0.216102	0.0402909	0.192479	0.231529	0	0.302139	0.0672561	0	0	0.438236	0.130732	0	0.24841	0	0.153439	0.294658	0.0775757	0.154328	0.392111	0	0.198891	0.0463526	0.203785	0.172669	0.214495
TRAF3IP3	2.34763	1.03269	0.82929	0.368423	1.22861	0.72879	0.601205	0.500103	0.916711	0.853779	0.691656	0.186734	1.04676	0.812878	0.627735	0.339145	0.224083	0.547075	1.16447	1.01546	0.653839	0.309905	1.14387	1.23762	1.24609	0.859283	0.266738	0.869231	1.30415	1.246	0.544142	0.397899	2.05605	1.28634	0.476494	0.468443	0.432474	0	1.36203	1.1072	0.548045	0.334118	1.18926	0.782351	0.912031	0.818061	0.432806	1.26607	0.472482
EIF3A	2.34763	0.355627	0.400028	0.361557	0	0	0.545568	0.162486	0.259184	0.324974	0.320348	0.632363	0.383892	0.267466	0.236537	0.170166	0.391309	0.224322	0.428906	0.36061	0.280181	0.525646	0.445871	0.243805	0.447267	0.29519	0.409166	0.415306	0.377428	0.444235	0.276094	0	0	0.799409	0.385975	0.287824	0.64476	2.37636	0.203541	0.335349	0.240048	0.477677	0	0.232879	0.569074	0.33123	0.395084	0.350914	0
CD99	2.34763	1.72664	0.510032	0.341412	1.41686	0.906071	1.46068	0.313622	1.00191	1.46722	0.841482	0.777454	1.40102	0.914606	1.54517	0.420959	0.672804	1.24589	0.976921	1.61566	0.456547	0.677226	1.32599	1.4606	1.59547	0.759113	0.66736	1.35459	0.898596	1.6688	0.332899	0.506476	1.21936	1.16527	1.32852	0.351391	0.590157	2.37636	1.28901	1.86125	0.491878	0.528963	0.725521	0.541137	1.94017	0.268163	0.317288	1.33172	0.764094
GIMAP4	2.34763	1.27696	0.00100216	0.341412	1.10093	0.669134	0.74459	0	0.815112	0.849481	0.00415434	0.796332	0.881256	1.03099	0.882594	0.0547154	0.912244	0.841022	1.36232	1.08596	0.0318252	1.1034	1.10107	0.935644	1.01064	0.0120635	0.446527	0.640463	0.519185	0.839761	0.00148633	0.37378	0	0.331704	0.402176	0	0.107088	0	0.853266	1.09528	0.00777018	0.675888	0.524242	0.801841	0.915989	0.00124508	0.432448	0.792833	0.205468
ITGB7	2.34763	0.655511	0.322257	0.200721	0	0	0.186568	0.329357	0.247411	0.521126	0.515493	0	0.60439	0.26751	0.354934	0.292312	0.115904	0.208048	0.394646	0.680985	0.283644	0.135128	0.475647	0.504531	0.5843	0.277329	0.0471632	0.346951	0.423455	0.466694	0.135672	0	0.791972	0.500559	0.205883	0.10798	0	0	0.477921	0.546985	0.144924	0	0.567373	0.880836	0.8495	0.416453	0	0.567688	0.247047
CDC23	2.34763	0	0.0517806	0.195686	0	0.377577	0	0	0.0341022	0.0231219	0.0249696	0	0	0.0158034	0.0168099	0.0295215	0.0169396	0.0406408	0.0189415	0.0379324	0.0199291	0.0188173	0.0399112	0	0.0306044	0.0277069	0	0	0	0.028456	0.028985	0	0	0	0	0.0319591	0.0569414	0	0	0.0399479	0.0277948	0.10937	0	0	0.0386007	0.0196009	0.0391166	0.077432	0
ERBB2IP	2.34763	0.321842	0.19583	0.195686	0	0	0	0.322352	0.268242	0.0837925	0.101833	0.157236	0.157344	0.0517373	0.0827996	0	0.200736	0.0990168	0.114263	0.156095	0.0888543	0.351382	0.17707	0.291978	0.199669	0.217524	0.208791	0.313748	0.148376	0.323059	0.19122	0.234056	0	0.217971	0.356572	0.313387	0.309854	0	0.0696361	0.186542	0.119006	0.22849	0.235201	0.271403	0.222853	0.212353	0.280718	0.218456	0
MARCH7	2.34763	0.412266	0.283777	0.195686	0.806805	0.377577	0.199749	0	0.196541	0.145306	0.179702	0.0912669	0.0578047	0.142441	0.115081	0.0859277	0.142909	0.119294	0.132163	0.131467	0.124085	0.225316	0.158929	0.0974607	0.179345	0.210531	0.172038	0.299763	0	0.224908	0.194567	0.499172	0	0.540803	0.236757	0.298138	0.123526	0	0.210144	0.135849	0.146591	0.101902	0.277393	0.0946923	0.362789	0.223949	0.143192	0.281428	0.233237
SNRPC	2.34763	0.44559	0.345499	0.195686	0.923138	0	0	0.48883	0.250707	0.347015	0.375018	0.241087	0.232619	0.372134	0.311375	0.287563	0.244519	0.412757	0.402755	0.376229	0.340081	0.281903	0.384902	0.190534	0.324892	0.389057	0.321231	0.215672	0.415546	0.277515	0.28516	0.132634	0.62882	0.441177	0.10296	0.207798	0.197219	0	0.355496	0.399612	0.367339	0.101902	0.491519	0.188086	0.473658	0.330674	0.0370466	0.355528	0.203632
TPP2	2.34763	0.122259	0.0657743	0.195686	0	0	0	0	0.0620556	0.0472527	0.0579885	0.26405	0.160855	0.0643447	0.0400945	0.0290643	0.0840924	0.082095	0.0852728	0.0691213	0.0538548	0.0661144	0.0860675	0.0468163	0.150172	0.0806763	0.0754581	0.349425	0.367207	0.117527	0.0959947	0.120445	0	0.106897	0.17148	0.14593	0.28041	0	0.0321585	0.0959918	0.043002	0.10937	0.233371	0.111735	0.0802464	0.0699613	0.0342809	0.192229	0.111791
CCDC109B	2.34763	0.209988	0.412201	0.193672	0	0.314647	0	0.360789	0.329524	0.260953	0.564229	0.720481	0.303484	0.475864	0.212265	0.547453	0.407027	0.289304	0.638925	0.347109	0.495641	0.462386	0.284419	0.462287	0.323652	0.446809	0.361028	0.239212	0.793185	0.304858	0.363348	0.122707	0	0.332298	0.218111	0.175088	0.120536	0	0.872814	0.346524	0.479744	0.218012	0.289982	0.198078	0.298316	0.490338	0.152614	0.375852	0.553477
ORMDL1	2.34763	0.464518	0.59226	0.181101	1.10093	0	0.192705	0	0.440914	0.389175	0.574458	0.435092	0.604066	0.261161	0.307905	0.493896	0.265653	0.118428	0.391002	0.467205	0.469908	0.204378	0.363559	0.701075	0.484855	0.656045	0.268486	0.469856	0.527223	0.547395	0.5325	0.129605	0	0.110549	0.449607	0.481969	0.48683	0	0.489876	0.518899	0.606681	0	0.817363	0.578088	0.748261	0.574973	0.227652	0.490347	0.307678
UPF3B	2.34763	0.114464	0.23113	0.181101	0	0	0	0.162879	0.160452	0.00882784	0.147078	0.168635	0.154098	0.0481796	0.0730695	0.0544994	0.0618501	0.0525624	0.0699794	0.109815	0.133021	0.102208	0.16786	0.0498091	0.152962	0.201477	0.0849925	0.129917	0.162106	0.153067	0.215288	0.153599	0	0.114013	0.163847	0.274946	0	0	0.0906946	0.0994724	0.166889	0.101902	0.19267	0.230422	0.160732	0.185139	0.0755085	0.111806	0
CTDSP1	2.34763	0.157949	0.201217	0.17707	2.03542	0	0.196859	0.162879	0.179594	0.348572	0.133569	0.0783576	0.240128	0.109869	0.171642	0.172403	0.165899	0.122112	0.180144	0.282541	0.190134	0.223026	0.356846	0.209595	0.287695	0.215137	0.266757	0.279233	0	0.161837	0.265243	0	0.631685	0.134204	0.507912	0.416411	0.421803	0	0.0830429	0.290557	0.226733	0.26161	0.63427	0.117851	0.353077	0.13527	0.399771	0.416432	0.111791
RBBP6	2.34763	0.334502	0.271497	0.17707	0	0	0.938866	0.163844	0.150645	0.114299	0.118413	0.174015	0.0529631	0.0882934	0.0610285	0.0293056	0.0872871	0.0760223	0.137435	0.12648	0.151887	0.211668	0.155903	0.254595	0.165445	0.2585	0.194966	0.273313	0.185441	0.130853	0.195745	0.113311	0	0.108101	0.172127	0.356434	0.171521	0	0.108667	0.197466	0.149998	0.261971	0	0.520475	0.159466	0.291719	0.257076	0.316907	0.0994019
NDUFB8	2.34763	0.707509	0.527727	0.173711	0	0	0.63036	0.493926	0.899088	0.630105	0.558529	0.261648	0.735625	0.705049	0.70234	0.428576	0.702949	0.819376	0.751856	0.806968	0.562309	0.561418	0.751529	0.411453	0.609462	0.633906	0.575953	0.194468	0.31572	0.747699	0.50497	0.691409	0.791972	0.103958	0.462945	0.338402	0.605762	0	0.741879	0.771287	0.654257	0.844309	0.382145	0.737256	0.634299	0.644334	0.589322	0.363241	0.223697
INPP4A	2.34763	0.28108	0.0197668	0.167884	0	0	0.196425	0	0	0.071823	0.016693	0	0	0.0483579	0.128621	0.0323956	0.0753812	0.0993626	0.102909	0.181223	0.011877	0.122972	0.209961	0.0452165	0.219844	0.0219844	0.0898538	0.130507	0	0.261824	0.0221175	0	0.590543	0.103463	0.0666412	0.0359604	0	0	0.0322212	0.214403	0.0165487	0.327868	0.146074	0.294064	0.269167	0.0183542	0.0713879	0.148486	0.108913
TMEM14B	2.34763	0.366363	0.349888	0.167884	0	0.319087	0.560785	0.65019	0.248044	0.353333	0.308045	0.259579	0.466691	0.337297	0.340858	0.288353	0.297798	0.197313	0.454784	0.44619	0.365744	0.251425	0.240989	0.393312	0.281461	0.362056	0.263544	0.237594	0.219332	0.408192	0.355427	0.153599	0.631685	0.211564	0.297797	0.210348	0.233679	0	0.365014	0.364532	0.39787	0.158247	0.2087	0.29078	0.308671	0.440069	0.375728	0.272684	0
TOMM20	2.34763	0.462194	0.267152	0.167884	0	0	0.569825	0.169803	0.418837	0.23159	0.209498	0.407841	0.138935	0.203025	0.187154	0.129315	0.215584	0.170509	0.380963	0.334344	0.26531	0.26778	0.305164	0.514399	0.21522	0.349645	0.356689	0.386192	0.632615	0.349345	0.38552	0.383299	0	0.329587	0.220697	0.228319	0.343316	0	0.255362	0.304606	0.309248	0.245076	0	0.365894	0.282958	0.257356	0.431694	0.31342	0.114094
VCP	2.34763	0.559793	0.362689	0.167701	0.923138	0	0	0.328427	0.233466	0.288939	0.241394	0.096763	0.370819	0.170894	0.192445	0.0762013	0.0990338	0.16411	0.369644	0.341908	0.242956	0.110638	0.354751	0.446401	0.286632	0.263887	0.171039	0.143902	0.148376	0.369573	0.169972	0.113311	0	0	0.170117	0.0392215	0.179274	0	0.201127	0.341881	0.190338	0	0.125288	0.421263	0.496501	0.300162	0.165597	0.311684	0
AC002467.7	2.34763	0	0.0193948	0	0	0	0	0	0	0.0118915	0.0102808	0	0.0779332	0.0113179	0.00724593	0	0.0118809	0.0215065	0.0230886	0.00375589	0.00871343	0.030226	0.0272877	0	0.0117876	0.00386241	0.0125511	0.0419284	0.167211	0	0.0144525	0	0	0	0	0	0.0586315	0	0	0.00442669	0.00672853	0	0	0	0.0421141	0.0157648	0	0.106842	0
ARID4B	2.34763	0.54315	0.673328	0	0.806805	0.377577	0.583836	0.157352	0.501711	0.367335	0.376826	0.439936	0.383355	0.280854	0.226832	0.364123	0.159723	0.269017	0.450847	0.437713	0.454635	0.258332	0.49545	0.718585	0.604891	0.584968	0.30165	0.648971	0.513245	0.594792	0.526618	0.310595	0.791972	0.433574	0.887212	0.440971	0	2.37636	0.530872	0.506078	0.417806	0.730138	0.770847	0.168876	0.596412	0.61182	0.177277	0.581374	0
ATP2B1	2.34763	0.345709	0.488013	0	1.72994	0.350047	0	0.166598	0.252846	0.10756	0.579016	0.581187	0.0811006	0.167021	0.0766174	0.174245	0.221601	0.116538	0.224301	0.190409	0.605034	0.416334	0.215823	0.303301	0.169082	0.470269	0.311513	0.101665	0.453454	0.131981	0.320945	0	0	0.109077	0.0985566	0.329788	0.304723	0	0.207555	0.093638	0.319487	0.477153	0	0.2954	0.0600635	0.438184	0.249227	0.343547	0.463503
CD247	2.34763	0.540409	0.00214199	0	2.51779	0.350047	0.583836	0	0.378105	0.563432	0.00126712	0	1.25684	0.454599	0.563377	0	0.0326085	1.5808	0.560403	0.702083	0.0109916	0.0360769	1.83588	0.646232	0.649169	0.00785564	0.0231974	1.60237	0.746154	0.677578	0.00230723	0	1.18105	0.217542	0.24375	0	0	0	0.524975	0.553322	0.00564289	0	1.39944	0.782005	0.893877	0.00419685	0	1.56622	0.0930171
EIF1B	2.34763	0.416764	0.504851	0	0	0.350047	0.393002	0.328964	0.249213	0.199545	0.409047	0.329095	0.326599	0.195575	0.206245	0.315555	0.317834	0.209015	0.298542	0.287211	0.416819	0.339907	0.318206	0.389355	0.263011	0.475606	0.305627	0.128197	0.210217	0.278133	0.547418	0.281409	0.590543	0.327259	0.17312	0.879716	0.238876	0	0.191678	0.203613	0.480074	0.572339	0.363518	0.0946923	0.316604	0.514918	0.433779	0.189632	0
FCMR	2.34763	0.124037	1.55562	0	0	0.319087	0	0.705683	0.188642	0.167679	1.00823	0.153715	0.394977	0.195873	0.0559533	0.406646	0.0134057	0.165697	0.428355	0.144121	1.11433	0.103999	0.22163	0.290954	0.220809	1.44527	0.0365409	0.355423	0.162106	0.208098	1.03554	0	0	0.222926	0.277511	1.2352	0.193666	3.02195	0.162277	0.128874	1.03654	0	0.125288	0.176213	0.160715	1.41962	0.083154	0.290601	0
GRAP2	2.34763	0.683682	0.00083591	0	0	0.314647	0.384814	0	0.300332	0.388078	0.000918775	0	0	0.151924	0.323517	0.0244071	0.00876124	0.155233	0.271964	0.516145	0.00903334	0.0124535	0.159172	0.295868	0.393825	0.0037954	0.0041508	0.0465619	0.54437	0.420161	0.0012097	0	0.62882	0	0.12652	0.0315436	0	0	0.232899	0.451353	0.00321646	0	0.233371	0	0.568852	0	0	0.0278794	0
HIF1AN	2.34763	0.0812939	0.0864113	0	0	0	0	0.150744	0.107297	0.0495459	0.0375497	0	0	0.0206921	0.0309976	0.0285882	0.0142858	0.0409571	0.0217539	0.0691239	0.0362388	0.0346462	0.0594045	0.0507354	0.0529735	0.0689918	0.0597465	0.0973114	0	0.118159	0.0544392	0	0	0	0.0993263	0.0721336	0.0538582	0	0.0759984	0.0580641	0.0519209	0	0	0	0.0179418	0.0671127	0.109109	0.141224	0
ISG20	2.34763	1.03568	1.21309	0	1.10093	2.53332	0.742868	1.43564	1.0166	0.790284	1.49002	0.0789305	1.01715	1.16279	0.749444	1.07462	0.279217	0.89018	1.08758	0.689991	1.16226	0.246225	0.856992	0.965366	0.683044	0.706294	0.141164	0.627479	0	0.651827	0.57709	0	1.21936	0.217604	0.437586	0.483239	0.190554	0	1.14693	0.927087	0.892172	0.111568	0.901861	0.735482	1.10631	1.08888	0	1.22001	1.1101
LA16c-358B7.3	2.34763	0.0798649	0.0164098	0	0	0	0	0	0	0	0.00442288	0	0	0	0	0	0	0	0	0.00184418	0.00723485	0	0.0065117	0.0497878	0.0213579	0.0432944	0.0192829	0	0	0.0129566	0.0250768	0	0	0	0.0647239	0.0651331	0	0	0	0.0256072	0.0196909	0	0	0	0.0183995	0.0281148	0	0	0
LAT	2.34763	0.928661	0.0149111	0	0	1.63013	0.561705	0.170632	0.786929	0.871269	0.00517401	0	0.348436	0.735499	0.725436	0.0268704	0.047879	0.642233	0.903127	0.862538	0.0236385	0.0824205	0.644892	0.820613	0.896666	0.023001	0.0405323	0.380692	0.656375	0.701949	0.012256	0.113311	0	0.333098	0.636539	0	0	0	1.0314	1.16427	0.0126441	0	0.130017	0.70516	0.984833	0.00787644	0	0.468167	0.471701
N4BP2	2.34763	0.0434793	0.0575679	0	0.806805	0	0	0.327985	0	0.0307703	0.0710669	0.096763	0.0529631	0.0372691	0.018884	0.0299237	0.0303461	0.0399315	0.0682738	0.0357027	0.0455847	0.0682346	0.020367	0.14999	0.0669415	0.0982807	0.0265764	0	0	0.0127354	0.0766126	0	0	0.222254	0.0347864	0.107674	0	0	0	0.054198	0.0553566	0.103614	0.129066	0.0881721	0.107261	0.0957202	0.0342809	0.0581885	0
PREX1	2.34763	0.159653	0.0460066	0	0	0	0.193253	0	0.160528	0.0788531	0.0333652	0.0785474	0.410681	0.0484193	0.0955534	0.0219756	0.140502	0.0824123	0.0882957	0.146099	0.044682	0.149299	0.158189	0.0447748	0.130996	0.0774324	0.132912	0.0916067	0.210217	0.229489	0.0589962	0.443838	0	0.219071	0.342694	0.0688104	0.262695	0	0.132577	0.145568	0.0332489	0.101902	0.129554	0.386242	0.1891	0.0542379	0.2044	0.135423	0
SEPT6	2.34763	0.736464	0.680637	0	0.923138	0.664694	0.383806	0.710272	0.399333	0.335334	0.530253	0	0.435926	0.331568	0.249244	0.299135	0.157195	0.351489	0.649603	0.414147	0.477882	0.138678	0.494583	0.835412	0.498236	0.632628	0.154652	0.549855	0.358593	0.51454	0.651688	0.23734	0.836691	0.108324	0.495686	0.423936	0.0640305	0	0.542603	0.385475	0.556021	0	0.392111	0.796685	0.315914	0.877166	0.0817538	0.447073	0.230587
STMN3	2.34763	0.408868	0.312761	0	0	0	0	0	0.109181	0.0874919	0.0686288	0	0	0.145812	0.124848	0.054749	0.00573499	0	0.209944	0.228996	0.101912	0.0240319	0.0247417	0.491265	0.239747	0.378528	0.0351136	0.0842878	0.310481	0.157959	0.296669	0	0	0.472982	0.103409	0.371715	0	0	0.514519	0.223265	0.346164	0.143173	0.129066	0.502676	0.212281	0.244413	0.084464	0	0.235887
TMOD3	2.34763	0.110968	0.130829	0	0	0	0	0.157352	0.172419	0.0961809	0.0946311	0.0758935	0.141972	0.091206	0.131846	0.0584618	0.143921	0.0960907	0.205112	0.138114	0.0850703	0.180308	0.197396	0.362929	0.176873	0.119728	0.217368	0.0479256	0.160593	0.217488	0.0978152	0.243216	0.62882	0.108101	0.249173	0.175846	0.215159	0	0.155936	0.126336	0.0904756	0.246538	0.147817	0	0.247548	0.14319	0.160642	0.167202	0.108429
YIPF4	2.34763	0.331547	0.234728	0	0.806805	0	0	0.150744	0.182126	0.127361	0.186805	0.477807	0.44696	0.126787	0.125726	0.14186	0.203913	0.105516	0.228879	0.197007	0.208483	0.211814	0.295161	0.353022	0.25026	0.237326	0.227795	0.0479256	0.148376	0.391888	0.295817	0.36669	0	0.327124	0.20368	0.462686	0.235794	2.37636	0.22124	0.203875	0.179845	0.140461	0.237086	0.32283	0.376665	0.315025	0.563072	0.338489	0.0994019
ZCCHC17	2.34763	0.311433	0.147917	0	1.72994	0.314647	0.396173	0.332242	0.170548	0.103681	0.12463	0.145475	0.153093	0.0587462	0.153596	0.0903928	0.0472411	0.160087	0.132245	0.202421	0.0994446	0.0805545	0.320257	0.196164	0.262447	0.14141	0.169209	0.244853	0.185441	0.204961	0.117609	0.113611	0.62882	0.111508	0.133256	0.0713778	0.11316	0	0.0431592	0.200842	0.107317	0	0.383223	0.132965	0.173448	0.142164	0.160167	0.397478	0
MT-ND2	1.74578	2.83047	3.44594	3.93408	3.2527	2.4118	1.96267	1.75997	2.05498	1.79718	2.65546	2.75767	1.66338	1.77462	1.43811	1.84566	2.0694	1.52756	2.71045	2.45073	2.89955	3.25287	2.31814	3.17548	2.78815	3.23512	3.60835	3.05677	3.6497	3.02293	3.1521	3.8554	3.51518	3.27659	2.91305	2.91563	3.37637	3.02195	3.13948	2.68782	2.92029	3.77129	2.60745	3.56665	2.77825	3.08095	3.13442	2.79981	1.5771
OAZ1	1.74578	1.95074	2.37686	2.76732	2.02407	1.69681	1.82443	2.56444	1.85665	2.06853	2.74786	2.97588	2.13628	1.70351	2.06082	2.50301	2.90375	1.97529	2.05776	2.27189	2.52247	2.84048	2.07672	1.7515	2.06786	2.4298	2.94542	1.75059	1.30545	1.93471	2.21201	2.83792	0.916638	1.22572	1.82351	1.79311	2.69132	0	1.84385	2.13413	2.55106	2.68226	1.80889	1.23847	2.35829	2.49579	2.90217	2.07	1.29319
ACTG1	1.74578	2.16552	1.41832	2.62057	2.70174	1.40877	1.9206	1.38664	1.95343	2.11129	1.36474	2.08883	2.21215	1.65211	2.05114	1.27825	1.55813	2.09495	2.26118	2.20488	1.22389	1.60815	2.43226	2.30232	2.00362	1.42599	2.14909	1.93869	1.91451	2.11451	1.03359	2.1282	1.85105	1.5584	2.02282	0.798924	1.62391	0	2.13653	2.43146	1.14597	1.55227	2.1842	2.01467	1.86817	1.31957	2.08639	2.22019	1.61639
CFL1	1.74578	2.63013	1.83113	2.5532	3.13449	1.75105	2.79548	1.58137	2.0732	2.68586	2.28007	2.50896	3.03977	2.59418	2.94118	2.2144	2.7077	3.1834	2.57334	2.79972	2.03584	2.28283	2.99227	2.50604	2.70242	2.0646	2.59921	2.66613	2.09072	2.73216	1.59762	1.84422	2.80414	2.24922	2.34535	1.41482	2.75976	3.69044	2.52931	2.93821	1.91195	2.50422	2.95808	1.86962	2.62825	1.95671	2.36594	2.60226	1.8683
UBC	1.74578	2.53587	2.17959	2.20115	2.51779	2.29257	1.72094	1.75214	1.98027	2.28387	2.39815	2.00985	2.28981	1.7914	2.00207	2.01029	1.52999	1.96345	2.37288	2.56876	2.37419	1.79219	2.4253	2.31213	2.20612	2.02776	1.78804	1.70918	1.64889	1.96903	1.53374	1.69219	0.631685	0.793064	1.04026	1.15939	0.886369	0	2.25512	2.49342	2.19034	1.40221	2.56098	2.35863	2.32862	1.96155	2.06843	2.01742	1.36512
SLC25A6	1.74578	1.60533	1.02907	2.1838	0.923138	1.70311	0.432741	1.38878	1.86229	1.3828	1.99467	1.89332	1.05837	1.5732	1.42863	1.68883	1.7482	1.1271	1.74824	1.53248	1.85972	1.7785	1.39717	1.92891	1.58147	1.33178	2.04531	1.16259	1.37414	1.70594	1.43384	1.68128	2.05248	1.22657	1.33496	1.3528	1.87738	0	1.75678	1.66202	1.32491	1.81302	1.71287	1.39959	1.56263	1.3541	1.79892	1.6404	0.996775
HLA-DPA1	1.74578	1.64371	3.02634	2.14697	0.923138	0.699375	0.928888	2.72302	0.381531	1.18372	3.07939	1.37359	0.741269	0.366975	1.0341	2.78954	1.47246	0.696482	0.565695	1.42136	2.88076	1.54755	1.05894	0.735003	1.59197	2.89281	1.8682	0.592325	0.572821	1.3522	2.81339	1.52826	1.22223	0.636159	1.07254	2.10591	2.16104	0	0.953173	1.63829	2.83143	1.74749	1.21106	0.382859	1.26362	2.96613	1.69472	0.808962	0.21264
CLIC1	1.74578	1.73831	1.01623	2.04238	2.70174	0.872097	1.81238	0.317222	1.24059	1.62269	1.40233	1.68985	2.11702	1.14745	1.64048	1.30535	1.79456	2.0815	1.34727	1.53063	0.919047	1.40367	1.93786	0.960602	1.56778	1.12446	1.5124	1.67125	1.1775	1.59084	0.72102	1.3155	1.42366	0.686308	0.940277	0.578496	1.24209	0	1.39686	1.72212	0.878175	1.38281	1.7055	1.14802	1.65987	1.00411	1.31396	1.73975	0.756273
UQCRB	1.74578	1.89033	1.00878	1.98734	0	2.19115	1.03366	0.49277	1.97588	1.66948	1.16023	1.67363	1.75584	1.43463	1.3762	1.06956	1.54259	1.22154	1.9394	1.92741	1.18355	1.85293	1.55387	2.08079	1.70188	0.99335	1.94402	1.02744	2.35393	1.86484	0.91153	1.64621	1.42366	0.711684	0.920854	0.442885	0.815354	3.02195	1.57111	1.82623	1.01264	1.80319	1.49831	1.94529	1.92582	1.34548	2.00168	1.47175	1.22595
S100A10	1.74578	1.55308	0.374349	1.95003	0.923138	1.57028	1.54008	0.658428	1.563	1.72327	0.869527	2.17856	1.04261	1.71352	1.80193	0.448337	2.37924	0.986941	1.65344	1.65962	0.417582	1.94447	1.05486	2.16833	1.47302	0.456411	2.48108	1.20008	1.70388	1.54738	0.238599	2.17819	1.21936	0.902449	0.958873	0.0708114	1.46128	0	1.57386	1.27488	0.266289	1.64776	1.61457	1.06976	1.64588	0.0423927	2.06847	1.43197	1.67227
COMMD6	1.74578	1.65212	1.33678	1.90464	0.806805	2.65037	1.49469	1.69149	1.81924	1.22618	1.73228	1.63894	1.44675	1.70998	1.37255	1.454	1.22878	1.36895	1.59827	1.37047	1.58596	1.46067	1.27561	1.60603	1.42288	1.29957	1.59251	1.07936	1.83181	1.76294	1.28963	1.30495	2.38348	1.63236	1.36748	1.1878	1.23633	0	1.43027	1.47278	1.32596	1.59112	1.38484	1.15341	1.62125	1.5588	1.78507	1.4434	1.92609
COX6B1	1.74578	1.12415	0.849209	1.84108	0.923138	1.56141	1.0597	1.1906	1.44901	1.30379	1.29499	2.03717	1.24563	1.35694	1.3234	1.04902	1.83233	1.44486	1.20511	1.10382	0.914898	1.63253	1.19601	0.980508	1.13041	0.8926	1.76112	1.29047	0.948533	1.21904	0.669709	1.83425	1.54546	0.710882	0.586716	0.369783	1.29671	0	1.18898	1.0811	0.768775	1.54108	1.66963	1.00289	1.11219	1.02247	1.89484	1.24546	0.921311
TCEB2	1.74578	1.15685	0.795636	1.75673	0	1.14843	0.531969	0.490999	1.17329	1.34767	1.10231	1.84679	1.49554	1.2529	1.34472	0.965974	1.90572	1.33013	0.989986	1.0968	0.749749	1.53047	1.08157	0.984554	1.16772	0.734481	1.66648	1.20585	1.20866	1.40314	0.599054	1.09346	1.46551	0.330646	1.33251	0.65752	1.60007	2.37636	1.02463	1.08598	0.688515	1.90961	0.983934	0.651377	1.28637	1.00663	1.61907	1.314	0.787613
GPX4	1.74578	0.587635	0.698933	1.69364	0	1.18052	0.420529	0.488195	0.828521	0.52646	0.640156	1.54238	0.543435	0.766846	0.407732	0.890606	0.815049	0.52044	0.77827	0.51052	0.504883	0.929526	0.560995	0.598474	0.504283	0.825542	1.24502	0.670108	0.708405	0.453736	0.649091	0.853027	0.590543	0.326181	0.452665	0.704442	0.811029	2.37636	0.604266	0.599874	0.681125	0.673552	0.857249	0.458361	0.649331	0.715024	1.15471	0.417596	0.207708
PSMA4	1.74578	0.851166	0.657756	1.6542	0	0	0.740933	0.165764	0.61279	0.605824	0.693905	0.983275	0.661358	0.470106	0.615933	0.45564	1.28867	0.74574	0.641441	0.791166	0.569424	1.18243	1.00342	0.469405	0.639441	0.49536	0.872979	0.72258	0.167211	0.494702	0.296345	0.441467	1.22223	0.222926	0.189276	0.257197	0.757029	0	0.527955	0.749322	0.472917	0.727257	0.71076	0.083744	0.670889	0.507321	0.54564	0.67292	0.420078
IER2	1.74578	1.37292	1.13815	1.64541	2.32954	2.2725	1.71808	1.51629	0.567027	0.822818	0.227645	1.95996	1.07172	1.16942	0.870914	0.335797	2.51305	0.902892	0.990978	1.06486	0.285513	2.12888	1.12023	1.43714	1.55355	1.26641	2.13061	1.81286	0.752229	0.667198	0.449313	3.10795	0	0.430143	0.518939	0.62171	0.730959	0	1.19563	0.975779	0.759287	2.55204	1.46822	1.68894	1.44385	1.01723	2.46235	1.57607	1.31047
ARPC1B	1.74578	1.70702	1.25989	1.57769	0.806805	1.25415	1.45941	0.166478	1.60656	1.48711	1.5365	1.48167	1.43365	1.26078	1.3677	0.92734	1.61898	1.50253	1.61607	1.59228	1.07993	1.79996	1.6221	1.36035	1.4366	1.5228	1.73718	1.22159	1.29505	1.3961	0.835722	1.50768	2.38215	0.793178	1.23254	0.62228	1.44285	2.37636	1.52324	1.75821	1.2087	1.45182	1.66545	1.16984	1.60732	1.12031	1.71431	1.36385	0.941303
HNRNPA1	1.74578	1.50041	1.3066	1.5278	1.72994	1.07812	0.566747	0.37968	1.95112	1.77473	1.63364	1.71047	1.40467	1.84264	1.56481	1.88381	1.22617	1.70529	2.14584	1.95087	2.11996	1.25654	1.90919	1.53178	1.30013	1.08492	1.02619	1.28845	1.96245	1.57528	1.27396	0.988385	2.47244	1.24042	1.15503	0.765954	0.847531	0	2.30202	2.0026	1.59053	1.30535	2.06098	1.4883	1.53584	1.42431	1.11179	1.55809	1.5474
ARPC5	1.74578	0.930235	0.460728	1.52658	2.03542	0	0.945424	0.157352	0.794	1.02563	0.614162	1.11507	0.727927	0.69445	0.907002	0.615117	1.38298	1.08249	0.837104	1.06923	0.502724	1.12845	1.16764	0.812779	0.887655	0.408739	0.911875	0.772468	0.31572	0.911212	0.29099	0.997891	0	0.463823	0.542367	0.188342	0.980962	0	0.834656	0.978009	0.363597	0.946196	1.3027	0.575228	0.767979	0.40817	0.667878	0.883208	0.316852
HNRNPA2B1	1.74578	1.59899	1.76899	1.52311	1.72994	0.48545	0.939118	1.3653	1.50798	1.42874	1.31206	1.42225	1.05681	1.22077	1.22899	1.44638	1.5168	1.32507	1.4169	1.43542	1.54974	1.2575	1.77856	1.78837	1.66864	1.6734	1.59838	1.93062	1.10011	1.46413	1.5463	1.81963	1.42414	0.968176	1.18101	1.43096	0.85673	2.37636	1.42923	1.61507	1.67802	1.50429	1.48114	1.69598	1.67204	1.74118	1.37336	1.87637	0.979993
COX6C	1.74578	1.03997	0.936356	1.50216	0.923138	0.838046	0.661049	1.27659	1.26268	1.37692	1.12329	1.15574	1.00373	1.34871	1.3045	1.23712	0.945328	1.42442	1.36192	1.17551	0.93233	1.08219	1.15561	1.35001	1.26187	1.02901	1.25501	1.10481	1.82411	1.43356	0.830506	1.25796	1.62556	0.957066	1.13721	0.599739	0.999437	0	1.39417	1.30688	0.93769	0.955041	1.52388	1.47995	1.42794	1.17029	1.36096	1.46936	1.11329
TSPO	1.74578	0.65673	0.600339	1.47674	0	1.39005	0.576069	0.479783	1.02129	0.87984	0.723369	2.26063	0.838325	0.941943	0.813833	0.260109	2.20844	0.71417	0.957845	0.862927	0.385468	1.79185	0.915848	0.845186	0.681528	0.434176	2.4901	0.669512	0.650822	0.572051	0.264032	1.63238	1.21936	1.00334	0.538601	0.15059	1.93286	0	0.922204	0.846601	0.345204	2.35279	0.900492	0.561764	0.730361	0.373067	2.09117	0.802272	0.689196
MT-ND4L	1.74578	0.757357	0.742085	1.46725	2.02407	0.378743	1.37234	0.871899	0.221436	0.482554	0.666623	0.722881	0.660429	0.457589	0.431503	0.465271	0.905973	0.534601	0.348954	0.350687	0.297039	0.806443	0.349606	0.885524	0.464773	0.716429	0.984246	0.321928	1.22619	0.842542	0.539282	1.18697	0.631685	1.1129	0.539676	0.476591	0.972277	2.37636	0.479248	0.383629	0.415454	0.608022	0.271362	1.75685	0.481127	0.976574	1.05374	0.820103	0.699794
SKP1	1.74578	1.32367	1.31353	1.45755	0.923138	1.08654	0.246813	1.11935	1.44267	1.27512	1.41764	1.24059	1.0336	1.18087	1.15092	1.47842	0.913332	1.11283	1.46834	1.40515	1.56039	1.04102	1.46001	1.25559	1.10616	1.32151	0.733121	1.09878	0.81071	1.20786	1.20984	0.258979	0.590543	0.909002	0.858229	1.09691	0.692676	0	1.24696	1.18711	1.58561	0.917812	1.19898	1.50811	0.943432	1.35992	0.82173	1.30185	0.274254
SEC61B	1.74578	0.759101	0.620704	1.43423	0	0.692224	0.415077	0.308096	1.00201	0.789142	0.908017	0.807833	0.958039	1.02547	0.788226	0.900515	0.941504	0.848386	0.965107	0.911137	0.625907	1.09397	0.929603	0.790157	0.83327	0.668674	1.14329	0.937071	0.918122	1.04337	0.443796	1.3885	0	1.22106	0.876623	0.249557	0.651365	0	0.737347	0.927338	0.559638	1.41236	0.556211	0.427664	0.629044	0.687849	1.07114	0.727722	0.69707
LAPTM5	1.74578	1.70379	2.64858	1.43283	1.22861	0.664694	0.573913	1.46189	0.989859	1.50557	1.82446	1.77898	0.938225	0.882721	1.08557	1.06692	1.4371	0.823096	1.3688	1.39745	1.25599	1.19117	1.08718	1.43463	1.49611	2.90574	1.54083	0.952279	1.13551	1.46788	2.06507	1.34838	0.959506	0.70247	1.02075	1.09007	1.48464	0	1.21816	1.38393	2.24194	1.06586	1.05185	1.30529	1.51368	2.06179	1.60132	1.0125	0.940348
SSR4	1.74578	0.934224	0.800188	1.41624	0	0.969169	1.38134	0.981131	0.982892	1.16672	0.938131	0.933696	1.36096	1.2823	1.23186	1.09584	1.00838	1.03358	1.09085	1.18215	0.982341	0.972421	1.16619	0.907535	1.19007	0.854742	1.05572	1.2078	0.948533	1.19901	0.655096	0.265814	1.42414	0.687897	0.787403	0.447832	1.07667	0	0.986243	1.07833	0.747036	1.57888	1.26168	1.20742	1.03883	0.908364	0.995109	1.26412	0.95369
FYB	1.74578	0.890846	0.00200818	1.40855	0	1.46493	0.374042	0	0.652643	0.58074	0.00185616	0.960206	0.395835	0.559643	0.445708	0.0675742	1.37468	0.508236	1.06573	0.711574	0.0207742	1.55141	0.611531	1.15433	0.979916	0.0124973	1.07448	0.808867	0.521375	1.0461	0.0023733	0.914751	0.62882	1.04095	0.844662	0	1.5549	0	0.874443	0.730483	0.00206131	1.61027	0.990149	1.25319	0.803158	0.00628364	1.37004	0.69583	0.312252
CALM2	1.74578	1.04813	1.28942	1.40288	1.10093	1.14843	0.798504	1.18715	1.34945	1.59978	1.54233	2.32049	1.28574	1.29658	1.33049	1.47388	2.32989	1.28346	1.66526	1.6072	1.53574	2.20228	1.63028	0.848423	1.17646	1.04932	1.54017	1.07771	1.15011	1.14411	0.892729	1.16072	0.833592	1.12017	0.524684	0.822495	1.03468	0	1.2817	1.46097	1.37002	1.61517	1.22977	0.655648	1.1982	1.07485	1.07617	0.989676	1.11924
COX7A2	1.74578	1.31881	0.994624	1.40013	2.03542	1.07812	1.41298	0.742574	1.27267	1.07881	1.32626	1.63291	1.20633	1.3371	1.1862	1.20991	1.28125	1.22712	1.21104	1.16736	1.0932	1.10662	1.05948	1.30206	1.17299	0.916755	1.2187	0.882736	1.0663	1.16738	0.813744	0.969644	1.85105	1.19741	0.906575	0.87366	0.647152	0	1.21131	1.28809	0.990182	1.35977	1.22759	1.01333	1.38698	1.14498	1.52813	1.2184	0.685544
TKT	1.74578	0.194837	0.135854	1.39793	2.02407	0	0	0	0.201766	0.176482	0.136315	1.35917	0.383314	0.157688	0.118692	0.219367	0.998211	0.144809	0.215016	0.176189	0.086816	1.19293	0.201785	0.202081	0.24381	0.1856	1.44328	0.149693	0	0.176223	0.107293	1.58791	0	0.250914	0.0988126	0.0336296	1.27167	0	0.0784076	0.215164	0.11595	1.38365	0.26045	0.196088	0.195663	0.142254	1.58447	0.186401	0.312252
RPS10	1.74578	1.94554	1.88483	1.38216	2.22366	2.5627	2.51803	2.49773	2.36632	2.24431	2.51739	1.79625	1.98035	2.6795	2.46953	2.74679	1.80118	2.20218	1.92048	1.7051	1.88098	0.937532	1.39626	1.99993	1.64741	1.70922	1.21392	1.32226	2.97287	2.72242	2.76379	1.5456	3.02698	2.471	1.92974	1.85972	1.57764	0	1.93774	2.01516	2.2509	1.52699	1.07386	1.98231	1.98736	1.86379	1.37968	1.5961	2.17035
JUNB	1.74578	1.11242	1.33719	1.37904	0	2.09365	2.10229	1.84218	1.2078	0.925106	0.776006	2.13428	0.786266	1.45951	0.69494	0.720392	2.02622	0.653611	1.82248	1.01606	0.94863	1.52154	0.774433	1.57096	1.18509	1.35024	1.80669	1.01294	1.18696	0.835648	0.727586	2.32138	0	1.91525	1.29963	1.30366	1.44302	0	1.68355	1.28538	1.5293	1.65333	1.05424	1.46209	0.898852	1.85367	2.1705	1.37322	1.62024
POLR2L	1.74578	0.983869	0.486032	1.36672	1.28488	0	0.751516	0.165942	0.633859	0.863723	0.946758	1.40275	1.4839	0.971749	1.06881	0.991507	1.32754	1.1735	0.603026	0.68488	0.469416	0.87074	0.843309	0.485742	0.808799	0.690267	1.1282	0.923213	0.657801	0.96866	0.561381	1.00097	1.2605	0.540605	0.692067	0.459907	0.768599	2.37636	0.639256	0.941513	0.603503	1.88847	1.36895	0.769307	0.873915	0.615827	1.14856	1.24091	0.707603
CCNI	1.74578	1.27402	1.24358	1.31767	0	0.378743	0.357613	0.862376	0.879955	0.517749	0.680742	0.986886	0.324561	0.545124	0.421216	0.565128	0.680787	0.469588	1.12143	0.768467	0.935079	1.00018	0.802321	1.65098	0.991236	1.02042	0.872862	0.713633	1.63533	0.907831	1.12549	1.01918	2.25725	0.861605	0.591624	0.817894	0.900496	0	1.06098	0.79575	0.990495	0.568359	0.761508	1.30497	0.889701	1.21804	0.901662	0.749498	0.228621
RBM3	1.74578	1.07161	0.669571	1.29055	1.22861	0.319087	0.396608	0	0.766455	0.725342	0.468984	0.520597	1.12968	0.575901	0.61261	0.413212	0.61011	0.7005	0.795115	0.923948	0.565057	0.655854	0.955557	0.823988	0.913747	0.738372	0.868561	0.895037	0.810921	1.22219	0.598352	1.08686	1.85105	0.574722	1.0167	0.652162	0.922278	0	1.06277	0.877165	0.610958	0.66195	1.10656	0.575716	0.893489	0.699917	0.80257	1.19324	0.416116
CCNL1	1.74578	0.867194	0.768097	1.28625	1.72994	1.07097	0.186506	0.157352	0.396775	0.377319	0.543171	1.1672	0.468768	0.426847	0.370966	0.397481	1.00716	0.491335	0.498048	0.513595	0.573755	0.787819	0.482141	0.608429	0.739338	0.686648	1.25966	0.998574	0.936196	0.718141	0.579849	1.32577	0.631685	0.222215	0.504394	0.410676	0.439783	0	0.701784	0.604892	0.563165	0.927144	0.499347	0.447902	0.705664	0.904848	1.46945	0.837808	0.416661
N4BP2L2	1.74578	1.35019	1.17865	1.2736	0.806805	0	0.364361	0.802138	0.860395	0.722321	0.7017	1.17472	0.689761	0.523069	0.534838	0.396676	0.553323	0.516498	0.954547	1.0246	0.893089	0.931541	0.958065	1.10343	1.03214	1.07537	0.787826	1.03019	0.654556	1.06825	1.02369	0.478878	0	1.1873	0.7946	1.04416	0.550093	3.02195	0.989733	1.00552	0.964467	1.0874	1.16005	1.36266	0.933169	1.20879	0.448325	1.16074	0.541118
YWHAB	1.74578	1.07792	0.677002	1.26052	0	0	0.588404	0.653915	0.869414	0.664255	0.575523	1.21389	1.00303	0.845551	0.759642	0.448356	1.04118	0.96323	1.25434	1.02019	0.586508	1.0666	1.06181	1.26811	0.967942	0.649191	0.982603	0.971855	0.31572	0.968988	0.496629	1.19993	1.54546	0.755592	0.800733	0.41561	1.23431	2.37636	1.01819	0.89484	0.559957	0.681941	1.00279	0.917372	1.14743	0.650297	0.832008	1.0934	0.68532
TSC22D3	1.74578	1.425	1.37155	1.24288	0	1.64634	1.17805	0.643629	0.636409	0.601638	0.554757	1.0197	0.653425	0.946644	0.733809	0.527554	0.350344	0.465252	1.04095	0.727338	0.553345	0.465819	0.612889	1.12128	0.62382	0.860189	0.657909	0.569387	1.138	0.896865	0.740989	0.754551	1.21936	0.90216	0.856362	1.0829	0.796919	0	1.54011	1.17736	1.31699	0.608895	0.986723	1.07751	1.41668	1.18634	0.804632	1.43072	0.784008
C11orf31	1.74578	0.593837	0.610249	1.23076	0	0.692224	0.367966	1.07125	0.482592	0.263889	0.618762	0.572868	0.358921	0.474831	0.338381	0.61696	0.643928	0.485537	0.490296	0.356362	0.511537	0.579882	0.414252	0.573524	0.444531	0.542432	0.9067	0.49915	0.246605	0.638494	0.463402	0.759147	0	0.108324	0.375794	0.309479	0.619299	0	0.584771	0.478776	0.391212	0.738761	0.513594	0.587213	0.340175	0.59238	0.97025	0.462647	0.794678
H2AFZ	1.74578	0.505787	0.621888	1.1988	0	0.73614	0.593032	0.665221	0.759427	0.825295	0.586944	0.800259	0.580301	0.756068	0.666616	0.674464	0.676535	0.514393	1.06095	0.895223	0.717528	0.914212	0.839042	1.01104	0.790374	0.577058	0.821503	0.816196	0.762801	0.721103	0.556909	0.412023	0	0.541396	0.477992	0.445781	0.331047	0	0.940435	0.820201	0.750079	0.755808	1.17689	0.542921	0.875742	0.46687	0.735087	0.798153	0.639131
NAP1L1	1.74578	1.029	0.938271	1.18666	1.22861	0.857595	0.535953	0.710161	1.16877	0.381672	0.885566	0.717229	0.692051	0.755419	0.355622	0.930172	0.523174	0.372748	1.16639	0.614658	1.20333	0.786982	0.590378	1.15977	0.614185	0.802802	0.995737	0.402836	1.11707	0.748003	0.746123	0.874548	0.590543	1.25765	0.455149	0.673595	0.953699	0	0.777886	0.525859	0.740102	1.02569	0.162935	0.630403	0.661934	0.901294	0.898697	0.552251	0.96801
ATP5J2	1.74578	0.963881	0.71504	1.18482	0	0.664694	1.46179	0.492508	0.861914	0.827409	0.934868	1.51801	1.19154	0.972989	1.01871	1.11143	1.362	1.05272	0.843196	0.852876	0.667802	0.874005	0.922927	0.858146	0.854565	0.581977	1.0051	0.531431	0.72115	0.787757	0.552217	1.08911	1.62556	0.327065	0.450861	0.388985	0.533776	0	0.683831	0.888493	0.62145	0.972715	1.13343	0.41808	0.826525	0.708818	1.03309	0.80974	1.19447
PPIB	1.74578	0.983252	0.676924	1.17944	0	0.377577	0.822517	0.314587	1.01399	0.815676	0.709813	0.806831	1.02634	0.993619	1.02492	1.01936	0.680129	1.23345	0.763591	0.873833	0.544665	0.434259	0.99297	1.05402	1.09475	0.881384	0.771241	1.10403	0.828416	1.13179	0.604105	0.544049	1.46551	0.650641	0.786305	0.444921	1.05055	0	0.842445	0.917678	0.567806	0.875648	0.512994	0.48543	1.01586	0.920728	0.699995	1.16194	0.593028
CNBP	1.74578	1.40234	1.14394	1.15236	1.10093	1.01248	0.57651	0.48032	0.91656	0.797087	0.852143	0.873793	0.625443	0.966138	0.716476	0.874462	0.652411	0.571622	1.28168	1.15961	1.10584	0.915264	1.02027	0.927747	1.12389	1.10403	0.816576	1.01112	1.12771	0.97183	1.03668	0.920202	0.590543	0.900605	0.717986	1.21209	1.13403	0	1.00977	1.07687	1.0997	0.913236	0.836811	1.21024	1.18775	1.06158	1.06267	1.00553	0.953708
PTPRC	1.74578	2.49286	1.40661	1.13998	2.02407	0.902503	1.56636	0.665376	2.29213	2.28486	0.991882	1.63614	1.59249	1.47917	2.01547	0.766007	1.54025	1.71596	1.97567	2.39359	1.03483	1.40321	2.22585	1.38091	2.14072	1.25007	1.31866	1.83143	1.26884	1.95216	0.966286	1.34921	2.05248	1.70169	2.35785	1.06845	1.40904	2.37636	1.97588	2.08857	1.02065	1.29409	1.50634	1.90424	1.90987	1.54165	1.5633	1.48784	0.874442
ALDOA	1.74578	1.27798	1.08197	1.13305	0.806805	0.377577	0.572464	0.166598	1.18383	1.1299	1.12361	1.67666	1.0666	1.08935	1.05463	1.08246	1.61979	1.18368	1.48102	1.17186	0.99959	1.50327	1.23147	1.20426	1.11387	1.13602	1.61897	0.86674	1.35118	1.09915	0.871285	1.28926	0	1.07073	0.782559	0.714366	1.52076	0	1.54084	1.34249	1.10593	1.7234	1.13026	1.08953	1.32581	1.0772	1.67196	1.07272	0.801098
NDUFB11	1.74578	0.811701	0.646777	1.11618	0.923138	1.15183	0	0	0.702636	0.74722	0.87512	0.78952	0.61137	0.860027	0.806223	1.08092	0.95596	0.71157	0.838456	0.80215	0.778073	0.98383	0.703481	0.622079	0.759122	0.658862	0.95341	0.616851	0.405948	0.649039	0.492104	0.556088	0	0.534662	0.614356	0.454296	0.925691	0	0.617148	0.755072	0.595219	0.445434	1.013	0.803044	1.01637	0.779117	1.06684	0.88153	0.730205
ERP29	1.74578	0.911295	1.22051	1.09676	0.806805	1.53144	0.171107	1.0373	1.13792	0.987176	1.53004	0.609422	0.640496	0.983034	0.947355	1.41696	0.799765	0.536332	1.06457	1.07747	1.48136	0.974213	0.627192	1.14542	0.851223	1.73006	0.910155	0.64009	0.970348	0.940814	1.42491	0.394466	1.67028	0.768066	0.773538	1.01469	0.611965	0	0.760184	0.87995	1.57188	0.645667	0.588354	0.827625	0.694986	1.48628	0.923147	0.643098	0.881262
MYO1F	1.74578	1.01101	0.157133	1.08436	2.51779	0.319087	1.05305	0	0.283715	0.849726	0.115523	0.780055	0.849825	0.283298	0.650099	0.193248	0.653218	0.601373	0.602868	1.21857	0.104093	0.680808	1.20643	0.64995	1.29563	0.137834	0.89338	1.39416	0.339269	1.18119	0.120559	1.20052	1.2605	0.218873	0.518847	0.0679169	0.630273	0	0.529963	1.02283	0.0991043	0.511304	1.36269	0.54138	1.24194	0.0365847	0.753595	1.20139	0.1155
EEF1B2	1.74578	1.62754	1.91058	1.0426	2.02407	1.4326	1.42755	0.703847	1.87216	1.16502	1.59513	0.53903	1.1054	1.55475	1.03292	1.63549	0.634189	1.23236	1.9096	1.45448	2.22046	0.802462	1.31093	2.11856	1.53315	2.13206	1.07239	1.40255	2.01368	1.53185	2.30708	1.3576	2.50815	1.80175	1.15268	1.66716	0.962117	2.37636	1.56627	1.3927	2.06953	0.854843	1.3962	1.8619	1.52907	1.97327	1.07611	1.66727	1.37792
CAP1	1.74578	1.15001	0.634769	1.03116	1.72994	1.18958	0.749991	0.329785	0.800296	0.908096	0.468689	0.792992	0.961683	0.654303	0.813636	0.329063	0.730472	0.923037	0.959695	1.21097	0.416391	0.780758	1.30318	0.879748	1.04027	0.487695	0.777593	0.773516	0.155127	0.984267	0.325722	0.61289	0	0.549755	0.803884	0.256301	0.950673	0	0.619629	1.26668	0.423254	0.835993	0.854784	0.243581	0.990078	0.432198	0.930897	0.867516	0.575024
COX7A2L	1.74578	0.567942	0.47935	1.01774	2.02407	0.699375	0.38438	0.156489	0.75472	0.624034	0.484393	1.03881	0.676546	0.510914	0.505517	0.614897	0.604648	0.514291	0.685373	0.61549	0.52798	0.550578	0.690659	0.567095	0.526389	0.457285	0.57757	0.286608	0.161878	0.567796	0.435138	0.756864	0	0.651839	0.342793	0.274155	0.311212	0	0.605149	0.590966	0.549271	0.754438	0.61342	0.840017	0.609701	0.46097	0.442085	0.614502	0.576831
TRAPPC1	1.74578	0.515443	0.505059	1.01114	2.03542	0.699375	0.363812	0.637453	0.562	0.637718	0.448065	0.554231	1.16757	0.831614	0.890851	0.542103	0.998987	1.15957	0.942424	0.940479	0.341882	0.889264	1.15167	0.541884	0.865792	0.589359	0.780458	0.926641	1.0202	0.706327	0.408723	0.648813	0	0.322112	0.377791	0.476092	0.435507	0	0.863603	1.04229	0.568435	0.704239	0.747149	0.42694	0.783662	0.686916	0.611568	0.765081	0.726178
GLIPR1	1.74578	0.214713	0.146591	1.01091	0.923138	0	0	0.166478	0.18917	0.304093	0.283186	0.689223	0.210387	0.291353	0.310219	0.210599	0.634859	0.238203	0.326582	0.40583	0.296097	0.85164	0.257235	0.599264	0.342755	0.135802	0.756573	0.150767	0.559272	0.358359	0.109676	0.797879	0	0.223994	0.309268	0.272603	0.600188	0	0.421984	0.275027	0.0984184	0.861975	0.540564	0.548649	0.23271	0.308491	0.556793	0.252019	0.349754
CIRBP	1.74578	1.43009	1.8079	1.00573	0.806805	0.314647	1.41473	0.908525	0.833825	1.02547	1.34862	0.898457	1.30812	0.861598	0.855624	1.21791	0.43406	1.12371	1.32464	1.21431	1.44048	0.555569	1.49176	1.45539	1.38046	1.70845	0.887004	1.58817	1.50712	1.5096	1.42322	0.793754	0.962692	0.82189	0.899681	1.40007	0.813114	3.02195	1.28004	1.25799	1.37573	0.265532	1.88642	1.41625	1.52235	1.8721	0.900224	1.86542	0.655831
RBM25	1.74578	0.338438	0.558134	0.990483	0.923138	0.314647	0.239701	0.330764	0.104193	0.349588	0.389914	0.803005	0.376065	0.187005	0.230262	0.25129	0.353005	0.317105	0.348019	0.351577	0.395992	0.313468	0.431658	0.347213	0.535891	0.409665	0.50668	0.601294	0.423455	0.568351	0.438092	0.429684	0.62882	0.214209	0.429247	0.41692	0.293735	0	0.421368	0.358271	0.393046	0.384361	0.748441	0.692195	0.582205	0.511113	0.318266	0.584306	0.106066
UBL5	1.74578	1.22877	0.97095	0.959355	1.72994	0.835497	1.81826	0.796063	1.32403	1.23164	1.30747	0.928016	1.17637	1.32099	1.3697	1.38776	1.45666	1.35954	1.13624	1.16826	1.0139	1.03981	1.21404	0.866587	1.15624	1.02428	1.25514	0.962432	1.40191	1.31492	0.884775	0.902746	2.38316	0.758631	0.7734	0.597565	0.683838	2.37636	1.21589	1.26348	1.00795	0.914482	0.829859	1.79288	1.26968	1.15619	1.40416	1.08661	0.949974
XIST	1.74578	0.686246	0.535781	0.957121	0	0.350047	0	0	0.556253	0.420613	0.723778	0.820248	0.154098	0.197366	0.265519	0.547584	0.619808	0.314615	0.418549	0.536295	0.52167	1.08728	0.549125	0	0	0	0	0	0	0	0	0	0	0	0	0	0	0	0	0	0.000442416	0	0	0	0	0	0	0	0
CYC1	1.74578	0.420535	0.341592	0.949022	0	0	0.193253	0.322967	0.21761	0.319266	0.343985	0.515081	0.712995	0.229944	0.319177	0.545252	0.339296	0.453705	0.279459	0.412864	0.276842	0.354192	0.48075	0.175977	0.358096	0.301412	0.365197	0.321503	0.160593	0.381591	0.240509	0.543295	0.590543	0.214209	0.263523	0.243448	0.177468	0	0.28498	0.43159	0.313384	0.482399	0.824496	0.371087	0.301632	0.34638	0.51918	0.432215	0.106066
CD53	1.74578	1.06278	0.997408	0.944892	2.32954	0.72879	1.15666	0.322967	0.981259	1.10216	1.04832	0.634202	1.5201	0.98713	1.377	1.08806	0.951125	1.56431	1.1087	1.32277	0.881171	0.666552	1.6289	0.85011	1.00699	0.934093	0.674938	0.709263	0.52745	1.03487	0.823499	0.931755	0.836691	0.43596	0.492384	0.394623	0.313632	0	0.94501	1.27618	0.985369	0.824586	1.59541	0.970358	1.12698	0.846005	0.734057	1.05398	0.325064
RNF149	1.74578	0.342323	0.0748437	0.943987	0	0.417053	0.360862	0.340436	0.233335	0.181685	0.0663078	0.330227	0.0790694	0.1494	0.22486	0.13369	0.434032	0.23734	0.290984	0.396953	0.062861	0.620569	0.234074	0.314559	0.355509	0.0766164	0.39042	0.19268	0.226662	0.380789	0.0946001	0.379424	0	0	0.171549	0.035703	0.663063	0	0.281785	0.275558	0.0750736	0.337974	0.140736	0.320089	0.312109	0.105958	0.456752	0.337146	0.148656
LSP1	1.74578	1.44117	0.972796	0.935086	2.03542	1.2544	0.891625	0.322431	0.867118	1.45469	1.46331	1.14926	1.23267	0.782988	1.34853	0.821768	0.703819	1.50978	1.10379	1.60434	0.933325	0.807231	1.60791	0.782446	1.47076	1.05183	1.36053	1.48447	1.07564	1.43134	0.729337	1.31039	0.590543	0.110707	0.724381	0.698858	0.963183	0	1.35541	1.68311	0.922719	0.989281	1.62087	0.736039	1.53193	1.1076	0.599263	1.1635	0.612102
SPCS1	1.74578	0.521247	0.75447	0.934851	0.923138	0	0.360799	1.04312	0.490171	0.627256	0.770572	0.409006	0.698104	0.616702	0.665227	0.881354	0.59464	0.659246	0.883495	0.881417	0.782756	0.726905	0.84619	0.800745	0.850126	0.929196	0.650239	0.647262	0.339041	0.767564	0.738021	0.859589	0.631685	0.87606	0.541809	0.746402	0.675589	2.37636	1.07109	0.938851	0.898805	0.537073	0.690981	1.00078	0.89485	0.826303	0.564781	0.457679	0.545486
DYNLT1	1.74578	0.408191	0.133304	0.922298	0	0.48545	0.573483	0.169803	0.135098	0.232006	0.125536	1.01674	0.211309	0.213579	0.259578	0.174856	0.964611	0.160817	0.261943	0.341682	0.140768	1.29288	0.410032	0.346126	0.280198	0.109891	0.45685	0.245401	0.362604	0.187685	0.102275	0.571784	0	0.214498	0.277403	0	0.317736	0	0.136555	0.29007	0.153386	0.4941	0.25732	0.188574	0.334095	0.105216	0.22591	0.213347	0.219528
SUMO2	1.74578	1.17062	0.968178	0.914465	2.22366	0.801781	0.995632	0.971568	0.889297	0.957377	1.00753	1.54542	1.21697	0.957779	0.980637	0.88898	1.11985	0.950387	1.35529	1.24362	1.06138	1.11134	1.34575	0.892984	1.01272	0.784752	0.888846	0.784021	1.17508	1.13773	0.865642	0.58456	1.42414	0.330254	0.738408	0.559277	0.575882	0	1.00362	1.11906	1.03354	0.932263	1.48918	1.04438	0.986568	0.969915	0.866642	1.04481	0.427542
RPS26	1.74578	0.72658	0.777263	0.909266	0	1.94915	1.87599	1.01375	0.936362	1.35578	1.52613	1.16386	1.20471	1.34117	1.35395	1.49046	1.26013	1.25563	1.25031	1.20437	1.26786	0.99043	1.18718	3.14941	3.28014	2.9612	2.5476	2.67844	3.72968	3.75797	3.3614	3.05327	3.38767	3.43532	3.38679	2.78816	2.70538	3.02195	3.30063	3.48573	3.18587	2.59766	2.97726	2.78802	2.87622	2.52704	2.0597	2.40891	3.24074
ARPC4	1.74578	0.800301	0.416286	0.905408	2.03542	0.378743	0.199749	0.33711	0.246959	0.503486	0.322252	0.966667	0.694619	0.333561	0.563633	0.349555	0.555249	0.71158	0.60883	0.806824	0.262896	0.67944	0.823553	0.980976	0.891235	0.5769	0.933668	0.94497	0.724975	0.95506	0.308372	0.680665	0.62882	0.355156	0.770476	0.34326	0.989054	0	0.49904	0.911446	0.272336	0.838985	0.292618	0.494479	0.908611	0.585907	0.849267	1.03855	0.1155
APRT	1.74578	1.14491	0.521834	0.902493	0.806805	1.01846	1.09745	0.368368	1.42119	1.14537	0.932027	0.816892	1.43321	1.29175	1.12552	0.64038	0.969403	1.00437	1.26866	1.16365	0.851851	0.903416	1.05589	1.56193	1.00927	0.637039	0.920031	0.835946	0.70033	1.01145	0.472531	0.916296	0	0.877723	0.83268	0.727125	1.15685	2.37636	1.11894	1.01971	0.614852	0.756584	0.998606	0.824004	1.03267	0.486136	0.721165	1.0804	0.753632
GUK1	1.74578	1.27342	0.46677	0.897475	0.923138	0.384728	1.05298	0.506586	1.19026	0.993135	0.63891	0.843654	0.94729	0.870764	1.14155	0.680555	0.938545	1.13186	0.861298	1.15149	0.554414	0.681731	1.32221	0.749286	1.22947	0.54497	0.756288	0.850774	1.48034	1.29829	0.3638	0.48709	0.590543	0.575918	0.918665	0.391166	0.763779	0	0.750553	1.10821	0.460832	0.634458	1.44721	1.00519	1.21599	0.459697	0.818027	1.02284	1.21797
C4orf3	1.74578	0.548826	0.761156	0.877987	0	0.692224	0.760396	0.170632	0.874411	0.806773	0.78233	1.18903	0.973708	0.82758	0.82534	0.711271	1.03051	0.853458	0.869585	0.879761	0.677599	1.18098	1.09942	0.57309	0.731343	0.659257	0.914074	0.736447	0.807009	0.772809	0.50163	1.30666	0.62882	0.217178	0.478822	0.382312	0.533392	0	0.44314	0.822656	0.669199	0.741422	0.907919	0.431043	0.786354	0.748739	1.09654	0.922479	0.442664
GSTO1	1.74578	0.421937	0.252513	0.872296	0	0	0.174294	0.162879	0.240434	0.343069	0.220174	1.17952	0.359547	0.335012	0.370217	0.163305	1.1002	0.493833	0.35819	0.379117	0.279344	0.984635	0.471904	0.163203	0.372118	0.213463	0.754533	0.23954	0.489682	0.280637	0.188625	0.379124	0	0.112574	0.25913	0.0713172	0.970654	0	0.297513	0.490489	0.283249	1.27009	0.256204	0.0946923	0.48099	0.179525	0.7764	0.286548	0.110615
SMCHD1	1.74578	0.528245	0.778949	0.871469	0	0.692224	0.389129	0.484838	0.210129	0.287447	0.410239	0.370283	0.238048	0.330436	0.226408	0.202903	0.4103	0.244447	0.438135	0.312434	0.317267	0.534451	0.248984	0.632132	0.460837	0.681847	0.469825	0.488642	0.783522	0.423419	0.706029	0.674309	0	0.867068	0.430387	0.873517	0.310487	0	0.371996	0.322706	0.486052	0.14703	0	0.325868	0.424618	0.845139	0.35805	0.387888	0.342973
GLTSCR2	1.74578	1.80047	1.45606	0.859649	0	1.12123	1.22885	1.47753	1.54315	1.18943	1.15737	0.495773	0.864173	1.17716	0.829978	1.02377	0.520738	0.548982	1.51441	1.17488	1.31587	0.722654	0.885978	2.18005	1.31905	1.54223	0.925256	0.850408	1.56305	1.44279	1.53877	0.594182	1.55324	1.10749	1.04242	1.09147	0.493447	0	1.56159	1.25417	1.42466	0.87359	1.02156	1.36356	1.41069	1.62913	0.696775	1.35875	1.20399
SAP18	1.74578	0.662263	0.654407	0.854938	1.72994	0.378743	0.384814	0.473096	0.794949	0.776845	0.702938	0.491518	1.07281	0.805052	0.82905	0.465482	0.736222	0.77169	0.906662	0.973636	0.726049	0.858881	0.988065	0.761065	0.85324	0.631197	0.758565	0.894397	0.797826	0.72058	0.532148	0.372881	0	0.352763	0.706219	0.391958	0.494026	0	0.678732	0.861588	0.721123	0.464553	1.11005	0.33503	0.884815	0.628005	0.583938	0.646178	0.534627
C19orf53	1.74578	0.721673	0.608302	0.848865	0	1.84286	0.743633	0.819471	0.660623	0.612131	0.79512	0.825886	0.334734	0.805864	0.702294	0.625723	0.665541	0.61781	0.810682	0.742833	0.723792	0.731856	0.62095	1.0832	0.747466	0.682636	0.656194	0.708186	1.01625	0.783565	0.550661	0.752017	0.590543	0.821183	0.729858	0.484428	0.811007	2.37636	0.668302	0.864075	0.622202	1.03703	0.534143	0.315738	0.544845	0.583282	0.57698	0.522797	0.427359
MZT2A	1.74578	0.46238	0.314128	0.843949	0	1.16089	0.186568	0.163844	0.395256	0.46635	0.402169	0	0.585049	0.556287	0.385807	0.134611	0.151945	0.423377	0.61375	0.451064	0.34317	0.110033	0.270492	0.879588	0.589023	0.491011	0.171849	0.311573	0.981846	0.665647	0.422746	0.122707	0	0.334345	0.511087	0.251863	0.162579	0	0.733054	0.543343	0.447472	0.427508	0.711669	0.294536	0.419286	0.465849	0.112644	0.239212	0.21153
PFDN4	1.74578	0.220944	0.169224	0.841243	0	0	0.389678	0	0.284349	0.252452	0.175083	0.415682	0.153554	0.196211	0.191878	0.142342	0.261965	0.264962	0.247025	0.273721	0.121508	0.335134	0.181945	0.458452	0.180862	0.145794	0.276377	0.200398	0.237592	0.244377	0.115154	0.488841	0	0.214092	0.168117	0.0695141	0.256851	0	0.14294	0.246584	0.193269	0.245277	0	0	0.0624031	0.133163	0.367452	0.345992	0.1155
ENY2	1.74578	0.376297	0.335092	0.835123	0.923138	0.377577	0.549615	0	0.30709	0.517411	0.357856	0.623733	0.549494	0.278707	0.323439	0.236473	0.672081	0.464747	0.469444	0.402402	0.315194	0.766029	0.448228	0.433084	0.483542	0.415652	0.935968	0.426854	0.547973	0.406038	0.254522	1.15727	0	0.534157	0.201878	0.143642	0.401623	0	0.345312	0.433382	0.336745	0.243079	0.640909	0.313939	0.53128	0.35074	0.863628	0.727198	0.21321
PHPT1	1.74578	0.180208	0.189905	0.834646	0.806805	0.350047	0.377121	0.150744	0.349944	0.303497	0.202326	0.214733	0.445072	0.336821	0.333494	0.200073	0.466397	0.428216	0.323105	0.332258	0.179657	0.415191	0.435507	0.419812	0.351077	0.319005	0.479191	0.376123	0	0.279524	0.204834	0.479234	0.590543	0.32925	0.223149	0.107232	0.424225	0	0.255413	0.432256	0.229164	0.352069	0.717882	0	0.569792	0.1667	0.502084	0.423542	0.222444
LAMTOR5	1.74578	0.519505	0.730713	0.830094	0	0.314647	0.387704	1.02929	0.685534	0.73428	0.843195	0.822367	0.388766	0.549225	0.571927	0.719533	0.76041	0.666393	0.606495	0.684893	0.811105	0.907126	0.663213	0.555052	0.565896	0.656576	0.708139	0.451449	0.360456	0.561281	0.538984	0.728193	0.631685	0.326318	0.17363	0.414669	0.407831	0	0.324525	0.656679	0.745822	0.501915	0.392278	0.327672	0.64714	0.730503	0.737619	0.539442	0.12701
GNAS	1.74578	0.326589	0.608737	0.829667	0	0.350047	0.187955	0.639801	0.150307	0.245096	0.465288	0.156905	0.237931	0.222948	0.189951	0.307754	0.206447	0.277271	0.430917	0.37504	0.555993	0.43297	0.342465	0.604329	0.565651	0.60679	0.592524	0.619202	0.716703	0.419768	0.619571	0.369674	0.62882	0.884885	0.624166	0.902215	0.23401	2.37636	0.199055	0.416754	0.490956	0.430548	0.414942	0.387199	0.644978	0.81837	0.666312	0.379213	0.111829
SNRPD2	1.74578	1.23417	1.10654	0.823317	0	2.16939	0.926379	1.01854	1.27306	1.39331	1.50738	0.801815	1.15388	1.42709	1.49742	1.22226	0.801548	1.41066	1.41291	1.44026	1.29879	0.794969	1.25872	1.59252	1.45524	1.28865	0.938091	1.306	1.32575	1.43499	1.09384	0.74474	2.05605	0.699758	1.00445	0.928788	0.50445	0	1.47294	1.49004	1.1445	1.1705	1.64721	0.740313	1.11245	1.26206	1.11526	1.35278	1.41631
NDUFS6	1.74578	0.465631	0.333536	0.814372	0	0.377577	0	0	0.296636	0.477324	0.413758	0.960917	0.722392	0.417735	0.440506	0.375489	0.738307	0.560156	0.309664	0.470094	0.323646	0.751082	0.445863	0.273331	0.39617	0.299959	0.673649	0.646105	0	0.576034	0.198719	1.01418	1.2605	0.226586	0.201352	0.174499	0.231272	0	0.183871	0.510667	0.253307	0.465741	0.401237	0.533062	0.486088	0.376362	0.572267	0.446702	0.330873
HNRNPC	1.74578	1.05959	0.990477	0.809901	0.806805	0.378743	0.907427	1.43665	0.981341	0.917481	1.06047	0.991665	0.921547	0.807792	0.763903	0.8906	0.866236	0.746826	0.955715	0.84536	0.98589	0.84504	0.906574	0.671562	0.854585	1.00442	0.690009	0.955434	1.04069	0.810264	0.882862	0.858917	0	0.551765	0.749999	0.620021	0.632676	0	0.874249	0.873413	0.954669	1.07868	0.725602	0.764379	0.844315	1.00876	0.461091	0.979529	0.781199
ATP6V1G1	1.74578	1.06266	1.33728	0.808858	0	0.838046	0.775115	0.646162	1.12838	0.862421	1.14233	1.0884	0.633407	0.905525	0.751991	1.15165	1.21214	0.925081	1.24039	0.952267	1.34943	1.18449	0.900068	0.708623	0.838235	1.23924	0.831116	0.866727	0.970598	0.927887	1.24606	1.34047	1.2605	0.758388	0.631473	1.0729	1.03448	0	0.914127	0.84357	1.5803	0.798905	1.39299	0.584852	0.735272	1.07001	0.982644	0.66946	0.439309
SLC25A3	1.74578	0.812899	0.624059	0.808755	1.72994	0.902503	0.418263	0.828231	0.504865	0.590007	0.722256	0.922722	0.153797	0.421321	0.444654	0.321939	0.507505	0.537187	0.666815	0.69687	0.704667	0.619372	0.811364	0.900527	0.681006	0.623182	0.639949	0.792972	0.303503	0.583953	0.42328	0.56649	0.791972	0.214209	0.490871	0.242886	0.244915	0	0.507388	0.752431	0.489402	0.364561	0.588944	0.761856	0.842215	0.672241	0.568961	0.72392	0.441831
ATP5I	1.74578	0.426541	0.55175	0.798902	0	0.901274	1.75199	1.46638	0.706945	0.857435	0.782796	1.23218	0.911364	1.04394	1.01764	0.718175	1.42005	1.10334	0.672025	0.634572	0.463712	0.975557	0.70795	0.423861	0.713336	0.580217	1.01589	0.997877	1.07749	1.02553	0.589177	0.867162	0	1.20011	0.939741	0.66065	1.58554	2.37636	0.903646	1.02188	0.626924	1.29874	1.06335	0.71828	0.900873	0.762113	1.59578	0.796447	0.983628
RBM39	1.74578	1.17686	1.32102	0.796018	1.72994	0	0.682361	0.877995	0.500802	0.686186	0.815693	0.618929	0.753689	0.545027	0.555443	0.604666	0.51075	0.641384	0.845779	0.771624	0.826159	0.683929	0.995058	1.10944	1.04964	1.36991	0.933446	1.81516	1.344	1.25952	1.11319	1.28688	1.22223	0.814624	0.921355	1.24859	1.15289	3.02195	0.782127	0.836476	1.03902	0.575205	1.31475	1.24424	1.1191	1.36451	0.986538	1.22455	0.852821
ACTR3	1.74578	0.96945	0.565847	0.794089	0.923138	1.04344	0.632552	0.376638	0.642339	0.804756	0.525376	0.618874	0.901623	0.683572	0.672371	0.232603	0.585213	0.993838	0.845867	0.968538	0.508457	0.576748	1.13278	0.637843	0.7493	0.490725	0.468218	0.491092	0.160593	0.947648	0.396922	0.801152	0.590543	0.108101	0.490319	0.338473	0.420714	0	0.507293	0.956715	0.47048	0.518417	1.31771	0.887447	0.701027	0.453106	0.603587	0.689909	0.1155
RTN4	1.74578	0.546251	0.374755	0.793065	0	0	0.186568	0	0.391016	0.374759	0.297737	0.769553	0.238613	0.210335	0.259459	0.167975	0.683024	0.517277	0.461274	0.39415	0.270501	0.860636	0.588527	0.541401	0.352346	0.391834	0.649626	0.398131	0.148376	0.3842	0.350638	0.560698	1.21936	0.114013	0.203844	0.259154	0.237077	2.37636	0.279626	0.413703	0.402156	0.41831	0.358076	0.314158	0.429544	0.45331	0.692661	0.542874	0.324432
ANAPC11	1.74578	0.314378	0.33757	0.791787	0.806805	0.378743	0.187955	0.538548	0.270845	0.33883	0.517078	0.699129	0.529345	0.4395	0.407099	0.495015	0.59429	0.526769	0.407499	0.438611	0.393649	0.508889	0.501591	0.348996	0.439684	0.407363	0.512033	0.435525	0.365921	0.455889	0.275395	0.629969	0.62882	0.35004	0.436716	0.340068	0.772547	0	0.519557	0.454942	0.382788	0.359737	0.277372	0.311257	0.489142	0.368919	0.349124	0.492506	0.216104
TXN2	1.74578	0.254563	0.223117	0.778924	0.923138	0	0.187955	0	0.279842	0.30674	0.288874	0.498674	0.370791	0.252862	0.248555	0.315201	0.280008	0.29997	0.212617	0.258686	0.19615	0.247262	0.266953	0.150979	0.249119	0.308186	0.275844	0.239769	0.167211	0.297642	0.158517	0.41759	0	0.214705	0.191783	0	0.184726	0	0.129337	0.323485	0.211281	0	0.532867	0.0861818	0.314731	0.237739	0.415034	0.289778	0
AIMP1	1.74578	0.575394	0.269517	0.77817	0	0.350047	0.193253	0	0.159518	0.300838	0.195895	0.167813	0.0823743	0.277673	0.170757	0.125438	0.303503	0.358436	0.29425	0.235376	0.237801	0.322255	0.272697	0.0471398	0.256221	0.245303	0.336524	0.188701	0.161878	0.276849	0.256017	0.123729	0	0.221497	0.125534	0.321712	0.0830092	0	0.179262	0.250551	0.256089	0.327868	0.407845	0.628651	0.307997	0.228371	0.315888	0.134245	0.325017
BRK1	1.74578	0.745037	0.705369	0.774042	1.72994	1.532	0.823759	0.524242	0.751325	0.638783	0.843291	0.824827	0.772819	0.686836	0.831814	0.836659	0.670456	0.854461	0.885092	1.01914	0.786189	0.807179	1.00317	0.728053	0.873721	0.830988	1.00854	0.855309	0.315587	0.885448	0.554071	0.410688	0	0.329953	0.435577	0.425321	0.833898	0	0.566339	1.02348	0.721282	1.01284	0.750024	0.61041	0.873526	0.828238	0.888694	0.736452	0.691966
PSMA1	1.74578	0.435887	0.439441	0.755956	0	0.384728	0.379759	0.169803	0.346147	0.409266	0.388084	0.597509	0.769277	0.387268	0.422765	0.3892	0.486048	0.437806	0.622475	0.523964	0.357712	0.471934	0.646412	0.510587	0.48905	0.341655	0.462338	0.598966	0	0.424923	0.261463	0.409697	0	0.219806	0.416373	0.24334	0.163795	0	0.235422	0.537137	0.371117	0.65417	0.505124	0.437961	0.471573	0.351561	0.447033	0.61676	0.411908
DUT	1.74578	0.352578	0.6558	0.747188	1.22861	0.771897	0.196859	0.32395	0.391573	0.368389	0.611234	0.24636	0.637406	0.548762	0.432722	0.666516	0.428763	0.349606	0.562921	0.44676	0.609007	0.357003	0.389326	0.612931	0.322559	0.662256	0.263292	0.267036	0.476179	0.427712	0.43995	0.165277	0.631685	0.334326	0.101208	0.403303	0.364037	0	0.65887	0.426482	0.643106	0.227226	0.460304	0.209821	0.542546	0.627921	0.276061	0.316905	0.213433
MED28	1.74578	0.249943	0.189592	0.740139	0	0.699375	0	0	0.108109	0.171625	0.138357	0.404531	0.49916	0.280221	0.204406	0.259722	0.253857	0.226429	0.303706	0.24262	0.244082	0.335199	0.367463	0.0968466	0.180315	0.148091	0.204117	0.0629059	0.205329	0.169391	0.194773	0.334145	1.21936	0.222254	0.0665448	0.105786	0.254414	0	0.126148	0.223757	0.150244	0.381371	0.296092	0.0999143	0.135698	0.134762	0.302933	0.198759	0.204577
DEK	1.74578	0.318032	0.483957	0.738003	1.72994	0	0.193253	0.150744	0.330772	0.373818	0.342678	0.492527	0.454629	0.271674	0.300001	0.382983	0.400545	0.401311	0.342061	0.407816	0.355876	0.507461	0.44704	0.646012	0.515916	0.403705	0.56084	0.32841	0.593551	0.650192	0.506519	0.516059	0	0.694007	0.650362	0.582661	0.719803	3.02195	0.548089	0.384862	0.402032	0.616658	0.723855	0.535872	0.522852	0.518275	0.607048	0.531653	0.111568
HK1	1.74578	0.42412	0.134773	0.738003	0	0.350047	0	0	0.110425	0.103659	0.047261	0.248182	0.0790694	0.0755599	0.0759772	0.0573759	0.0979634	0.0353888	0.158069	0.0984628	0.0373644	0.138472	0.142507	0.31174	0.130742	0.124889	0.147469	0.128434	0	0.070666	0.0730195	0.358796	0	0	0.0334152	0.029477	0.113884	0	0.108919	0.0993853	0.0697774	0.151134	0	0.182864	0.113709	0.10449	0.385768	0.174423	0.0961476
PNRC1	1.74578	0.670279	1.12154	0.728339	1.22861	0.384728	0.603165	0.420532	0.530337	0.67184	0.744163	0.702261	0.458439	0.578285	0.437986	0.478031	0.636914	0.571853	0.733246	0.746194	0.731747	0.740208	0.669436	0.796067	0.833744	1.28581	0.92691	0.511744	1.35826	1.08596	1.08692	1.17561	1.95889	1.8576	1.12975	1.45577	1.2087	0	0.565379	0.79624	1.22409	1.10122	1.10202	0.714969	0.982889	1.31064	1.05125	0.891799	0.876175
ATRX	1.74578	0.427638	0.798705	0.727567	0	0.314647	0.386317	0.165	0.213193	0.280275	0.417605	0	0.149972	0.188676	0.21274	0.266157	0.216012	0.299872	0.457374	0.401276	0.457926	0.262561	0.478485	0.438211	0.660795	0.572131	0.313363	0.580337	0.501161	0.630036	0.569985	0.383769	0	0.382518	0.746462	0.841415	0.706716	0	0.295764	0.407632	0.40443	0.103614	0.425378	0.321538	0.728935	0.65778	0.330185	0.882048	0.236055
TUBA1A	1.74578	0.683819	0.701227	0.719727	0	0	0.578257	0.327156	0.212364	0.403565	0.702839	0.45217	0.296376	0.360105	0.259904	0.248122	0.38051	0.223928	0.63783	0.509236	0.693697	0.520039	0.445006	0.818783	0.530739	0.73025	0.683481	0.526426	0.323984	0.444253	0.38581	0.130689	0	0.213424	0.205133	0.511129	0.639608	0	0.49759	0.518499	0.609472	0.318488	0.467704	0.84809	0.551257	0.626153	0.397654	0.575764	0.326287
VPS28	1.74578	0.39181	0.544714	0.718199	0.923138	0.314647	0.246813	0.32882	0.418784	0.429953	0.460968	0.435802	0.653625	0.576447	0.470329	0.499284	0.526351	0.614337	0.506087	0.516962	0.389372	0.349487	0.586926	0.834017	0.523141	0.480558	0.562883	0.752708	0.353704	0.50381	0.302578	1.20301	0	0.106897	0.363076	0.214208	0.311653	0	0.589165	0.472373	0.36518	0.445817	0.29158	0.0815202	0.533817	0.465999	0.508651	0.625928	0.211852
NDUFS8	1.74578	0.290542	0.282557	0.712373	0	0.664694	0.186506	0.166478	0.365586	0.445015	0.398497	0.157236	0.76498	0.331864	0.405816	0.237599	0.430695	0.479859	0.292539	0.414191	0.348358	0.314635	0.5446	0.0955762	0.459719	0.286523	0.436741	0.496366	0.362604	0.505816	0.29325	0.368029	0.836691	0.157258	0.234666	0.133958	0.301063	0	0.218757	0.521199	0.326874	0.589242	0.266024	0.382064	0.569594	0.374568	0.45227	0.520153	0.332386
UBXN1	1.74578	0.964249	0.614863	0.670861	0.923138	0.669134	0.38438	0.334863	0.680731	0.639782	0.690043	0.608119	0.613537	0.629307	0.608368	0.66911	0.506973	0.636362	0.783564	0.745246	0.686568	0.690345	0.799613	1.02138	0.783215	0.628583	0.677703	0.720165	1.14466	0.781748	0.616739	0.827538	0	0.356578	0.568451	0.474968	0.674071	0	0.935552	0.800565	0.579097	0.220938	0.508794	0.442588	0.980368	0.690992	0.891533	0.802959	0.309643
GNB2	1.74578	0.690455	0.307227	0.669976	0.923138	0.319087	0	0	0.331049	0.36762	0.370314	0.487986	0.462387	0.352654	0.331039	0.263254	0.445409	0.370989	0.333548	0.4251	0.295984	0.535038	0.568655	0.5598	0.465037	0.325364	0.607476	0.490663	0.476179	0.512575	0.230221	0.649239	0.631685	0.244824	0.310088	0.292887	0.845907	0	0.325971	0.525024	0.276352	0.799827	0.510321	0.264385	0.262227	0.302163	0.503316	0.459262	0.228663
WAC	1.74578	0.180261	0.230422	0.669708	0	0	0	0.330322	0.150235	0.130392	0.158487	0.471808	0.0529631	0.12426	0.0917505	0.179773	0.207729	0.0559031	0.181843	0.192247	0.174854	0.284699	0.215616	0.339911	0.265321	0.261392	0.300394	0.27217	0.362604	0.145089	0.247804	0.38074	0.62882	0.361942	0.314951	0.344853	0.12175	0	0.303224	0.184166	0.198106	0.378787	0.116991	0.291376	0.356791	0.260785	0.276607	0.358504	0.308518
SOD1	1.74578	0.720112	0.883629	0.66688	0	1.15064	0.957467	0.51962	0.904203	0.82198	1.19664	0.162763	0.796985	1.02004	0.815752	1.0176	0.398649	0.510909	1.16705	0.970936	1.25893	0.447862	0.655123	1.19267	0.925603	1.10004	0.379843	0.733645	0.803482	0.918468	0.881288	0.405692	0	0.599239	0.717842	0.843173	0.432275	0	1.11966	0.753633	1.06548	0.333766	0.812022	0.729662	1.18949	1.01013	0.385604	0.756529	0.570672
HMGB2	1.74578	1.01728	0.56812	0.660371	0.806805	0.69339	0.979925	0.336396	0.271023	0.625015	0.259843	0.918511	0.273525	0.700329	0.688758	0.361844	1.15563	0.626116	0.930911	0.811135	0.556289	0.91887	0.616934	0.735377	0.806812	0.629231	0.869111	0.564365	0.772702	0.745021	0.563111	1.19233	0	0.654053	0.69344	0.568484	0.613875	0	0.703961	0.813713	0.720438	0.862039	1.00518	0.408063	0.793485	0.476143	0.688203	0.509087	0.84651
C19orf43	1.74578	1.28748	0.787295	0.656309	0	0.833787	1.30534	0.818015	0.938048	1.03451	0.988729	0.503661	0.904481	0.858403	0.917126	0.818619	0.795938	0.867568	0.954008	1.15282	0.947184	0.879617	1.0853	0.618394	1.1244	0.842095	1.12405	1.15737	0.864845	1.30739	0.688048	0.816038	0.833592	0.446621	0.523272	0.600053	0.313924	2.37636	0.979576	1.17123	0.840574	1.56983	1.46579	0.594536	1.22376	0.810003	1.26238	0.880412	0.95901
TGOLN2	1.74578	0.297235	0.278309	0.649845	0	0	0.193253	0.166598	0.0794562	0.143765	0.180188	0.0897043	0.0797681	0.10728	0.119453	0.0890054	0.334856	0.164238	0.156747	0.214226	0.182266	0.339462	0.210476	0.473839	0.286828	0.279617	0.400805	0.434499	0.167211	0.165104	0.254413	0.276306	0.631685	0.217945	0.416798	0.258625	0.268681	0	0.157329	0.202883	0.201713	0.48351	0	0.694841	0.318993	0.282403	0.568913	0.19553	0
CDK5RAP3	1.74578	0.212709	0.48059	0.648342	0.806805	0	0.192705	0.318975	0.240763	0.189863	0.269735	0	0.308415	0.120175	0.125044	0.159061	0.136334	0.141666	0.201116	0.207536	0.24376	0.16204	0.190728	0.0447748	0.211421	0.30829	0.135831	0.237181	0.210217	0.115904	0.246509	0.518345	0	0	0.0611149	0.0691976	0.127753	0	0.347911	0.128337	0.300909	0.232216	0	0.193978	0.27019	0.399318	0.191736	0.309687	0
RABAC1	1.74578	0.698021	0.520616	0.644338	0	0.669134	0.2506	0.712214	0.458498	0.785815	0.549657	0.525254	0.855982	0.580813	0.768688	0.48874	0.542152	0.574622	0.533495	0.867506	0.457096	0.667844	0.736195	0.417999	0.69842	0.559329	0.512678	0.600723	0.719049	0.657246	0.395299	0.243152	0.631685	0.824691	0.731073	0.39843	0.435641	2.37636	0.51201	0.798998	0.504215	0.253946	0.797638	0.499715	0.845046	0.452972	0.508244	0.520546	0.316889
EIF5A	1.74578	0.833641	1.01979	0.642991	0	0.384728	0.616954	0.892266	1.05676	0.829863	0.544164	0.87361	0.957514	0.929317	0.924787	0.488231	0.692479	1.19724	1.00998	1.04758	0.531984	0.694259	1.26028	0.239806	0.251567	1.03259	0.878176	0.582533	0.593553	0.308019	0.700404	0.733933	0.631685	0.321915	0.476799	0.628866	1.06262	0	0.215152	0.187398	0.771261	0.709224	1.00009	0.278351	0.679334	0.580136	0.526438	0.899364	0.114094
MINOS1	1.74578	0.464616	0.492623	0.637241	1.72994	0.350047	0.383806	0.330764	0.767402	0.647289	0.661911	1.31276	0.344741	0.658229	0.623174	0.623445	0.933341	0.487808	0.675412	0.633255	0.433649	0.657376	0.508807	0.505859	0.510937	0.404988	0.777182	0.364555	0.365344	0.611442	0.357829	0.69897	0	0.546687	0.448728	0.105649	0.687239	0	0.584675	0.611118	0.428185	0.5785	0.734511	0.57018	0.488608	0.459883	0.970523	0.357116	0.235058
EIF6	1.74578	0.221091	0.340461	0.634948	0	0	0	0.369402	0.194043	0.384314	0.388134	0.53946	0.320235	0.309503	0.344797	0.303785	0.501169	0.459846	0.318508	0.404958	0.273112	0.333805	0.424605	0.357669	0.331961	0.259099	0.329681	0.345061	0.315587	0.335447	0.134501	0.113611	0	0	0.0630268	0.142966	0.107088	0	0.264482	0.337483	0.248067	0.605098	0.38503	0.110994	0.266266	0.246484	0.597169	0.353342	0.115705
ANP32B	1.74578	0.410951	0.509658	0.63044	0	0.350047	0	0	0.649413	0.30984	0.387598	0.585862	0.370423	0.47434	0.318603	0.325864	0.411635	0.200648	0.701464	0.5081	0.378407	0.43943	0.401544	0.897701	0.495485	0.511494	0.676085	0.595338	0.557981	0.395202	0.386174	0.382277	0	0.665465	0.357248	0.162511	0.319655	0	0.789504	0.520488	0.404926	0.599505	0.140736	0.199522	0.445887	0.495872	0.50755	0.441557	0.25475
SRSF7	1.74578	1.42767	1.47085	0.624005	0.806805	0.664694	0.750539	0.331705	0.64671	0.888491	0.668996	0.539158	0.836104	0.828927	0.827075	0.949474	0.483211	0.797933	1.11231	1.08309	1.04621	0.498309	1.15436	1.22299	1.37314	1.41304	0.797675	1.24673	0.89713	1.06985	0.860784	0.367729	1.46551	0.439085	0.597804	0.5755	0.234284	0	1.08852	1.06909	1.02437	0.835712	0.613126	1.77712	1.15196	1.12173	0.795472	0.989112	0.691184
GTF3A	1.74578	0.824922	0.794804	0.623049	0.806805	0	0.764139	0.383267	0.811499	0.837335	1.10061	0.609269	0.80636	0.660944	0.606295	0.683184	0.334899	0.685369	1.03176	0.94568	1.01366	0.40008	0.948938	0.831629	0.786172	1.20501	0.48104	0.790545	1.06561	0.906415	0.969923	0.938657	0.62882	0.816786	0.709226	0.774241	0.297624	0	0.850581	0.880628	1.318	0.922608	0.807238	0.844967	0.722947	1.02584	0.458152	0.782414	0.338448
HIGD2A	1.74578	0.843371	0.522861	0.613525	0.923138	0.664694	0.383806	0	0.721579	0.797685	0.963607	0.996853	0.718234	0.877713	0.733404	0.688865	0.945739	0.365295	0.835666	0.920338	0.657226	0.953741	0.596671	0.965847	0.76251	0.864093	1.1041	0.632326	1.1131	0.864353	0.505887	1.12458	0	0.769798	0.600427	0.452261	0.820666	0	0.701069	0.825521	0.67988	0.892954	0.913734	0.68275	0.909513	0.662324	0.854528	0.65364	0.469303
NDUFA13	1.74578	0.517114	0.428499	0.609565	0.923138	1.17936	0.81455	1.34324	0.682493	0.826146	0.935155	1.29065	0.571405	0.96548	1.06489	1.01933	1.3492	0.87931	0.510108	0.459908	0.411872	0.59333	0.429627	0.493356	0.410256	0.314486	0.550094	0.345908	1.13652	0.531227	0.54428	1.29254	0	0.438779	0.503069	0.496214	1.06632	0	0.617022	0.597435	0.418624	0.783654	0.651765	0.463051	0.648504	0.521992	1.05815	0.563497	1.0161
GHITM	1.74578	0.531114	0.479506	0.607675	0.806805	1.01248	0.187955	0	0.542195	0.539018	0.408622	0.44196	0.48459	0.458668	0.506476	0.442303	0.530456	0.442578	0.578136	0.743552	0.454999	0.488112	0.752689	0.435168	0.601362	0.37384	0.341897	0.497489	0.167211	0.556071	0.275663	0	0.62882	0.329587	0.273458	0.308232	0.16526	0	0.390669	0.662618	0.429892	0.408262	0.288553	0.332745	0.60757	0.394186	0.27449	0.698878	0.307678
VAMP2	1.74578	1.28795	1.22014	0.606135	1.72994	0.762305	0.80299	1.42049	0.59966	0.8055	0.26445	0.35097	1.01383	0.612855	0.75596	0.472797	0.440694	0.607062	1.17913	1.25695	0.594818	0.658277	1.16263	1.38308	1.36103	1.03726	0.522301	1.48417	1.40564	1.30955	1.23392	0.556974	2.05605	0.871786	1.24654	1.43841	0.716075	0	1.50603	1.54669	1.40669	0.676172	1.47011	1.21242	1.12056	1.01678	0.710275	1.00129	0.342108
TRMT112	1.74578	0.786865	0.789409	0.60547	0	0.703814	0.605592	0.483862	0.919185	0.829699	1.09277	0.494054	0.477919	1.00493	0.909524	1.08434	0.673371	0.934518	0.910835	0.94856	1.18193	0.717119	0.88651	0.753772	0.701691	0.699217	0.534202	0.634104	0.529981	0.760497	0.677362	0.388521	1.42079	0.684433	0.478483	0.526578	0.372221	0	0.898424	0.964409	0.984868	0	1.26639	0.308246	0.729471	0.602195	0.28789	0.65605	0.1155
PSMB8	1.74578	1.07999	0.612581	0.604665	0.806805	0.378743	0.629264	0.819291	0.670801	0.94498	0.767764	1.04606	1.28224	0.778332	1.04243	0.823871	1.11164	0.958444	0.864455	1.10217	0.641659	0.85958	1.11251	0.640236	1.06616	0.640075	0.704547	1.07613	0.310254	0.901968	0.453896	0.689131	0.836691	0.112574	0.665987	0.299596	0.473731	0	0.742287	1.04553	0.561555	0.624248	0.991298	0.306743	0.93326	0.637639	0.829476	1.07491	0.987322
AP2M1	1.74578	0.638468	0.513647	0.596994	0	0.319087	0	0.656078	0.293701	0.421457	0.459348	0.160726	0.694728	0.320462	0.321809	0.14648	0.212906	0.478808	0.593576	0.612072	0.440626	0.277761	0.754424	0.40773	0.558474	0.436169	0.309564	0.189275	0.185441	0.447587	0.323271	0.113611	0	0.217178	0.325752	0.169478	0.33378	0	0.500082	0.64427	0.381387	0.219357	0.418411	0.240688	0.571466	0.512866	0.303019	0.693834	0.325017
CHMP4A	1.74578	0.778791	0.591457	0.59008	1.72994	0.806401	0.377121	0.157352	0.453374	0.439805	0.613718	0.479576	0.75344	0.510322	0.510144	0.479248	0.462247	0.572949	0.526878	0.609059	0.567776	0.48821	0.797673	0.82218	0.467233	0.533652	0.371481	0.776416	0.360782	0.530734	0.383209	0.274044	0	0.575322	0.229444	0.38988	0.503968	0	0.473793	0.658077	0.486129	0.266796	1.12047	0.384267	0.485101	0.499523	0.392695	0.597083	0.811108
NDUFA2	1.74578	0.673619	0.415259	0.588072	0	0	0	0.713896	0.638672	0.493897	0.274703	0.588269	0.238613	0.458544	0.46022	0.257699	0.614446	0.348096	0.491447	0.475744	0.234021	0.66569	0.462946	0.261001	0.515306	0.450958	0.724885	0.500123	0.542507	0.339297	0.328133	0.932634	0.62882	0.250528	0.246864	0.134791	0.356756	0	0.421105	0.541583	0.349614	0.468676	0.512613	0.248696	0.573592	0.489943	0.532447	0.551447	0.485844
CAPZA2	1.74578	0.332648	0.290666	0.578399	0	0.350047	0.186506	0.150744	0.192309	0.267942	0.2777	0.944066	0.548915	0.225951	0.227495	0.375952	0.660238	0.306805	0.367938	0.318111	0.2952	0.58378	0.429081	0.311144	0.272674	0.249386	0.428453	0.394382	0	0.279272	0.232249	0.748007	0.590543	0.221388	0.173118	0.244376	0.246613	0	0.258294	0.317354	0.277304	0	0.116991	0	0.445387	0.208182	0.377493	0.299347	0.108913
EIF3F	1.74578	1.17693	0.991897	0.578399	0	0.319087	0.186506	0.820914	0.886846	0.717747	1.13221	0.621847	1.23031	0.909826	0.720208	0.904408	0.56026	0.636857	1.19472	1.05388	1.16918	0.842876	0.974911	1.27514	1.01843	0.995815	0.756118	0.985194	1.35696	0.898239	0.844479	0.383125	1.21936	0.89773	0.647814	0.772488	0.696099	0	0.967853	1.09226	0.904638	0.619767	0.67835	1.05344	1.05757	1.13708	0.770923	0.921085	0.624547
RSL24D1	1.74578	0.539232	0.495046	0.576657	0	0.384728	0	0.171019	0.61078	0.711072	0.411536	0.648344	0.601892	0.45824	0.442593	0.402213	0.376613	0.327029	0.634845	0.616277	0.420766	0.487093	0.59766	0.43127	0.50508	0.34095	0.419631	0.231049	0.317006	0.655291	0.294291	0.700335	0	0.215796	0.355336	0.175676	0.223705	0	0.468077	0.469462	0.374254	0.404571	0.256857	0.615395	0.689926	0.394969	0.53843	0.628529	0.450049
UBE2I	1.74578	0.702468	0.779159	0.573298	0.806805	0.314647	0.382993	0.832398	0.62004	0.423074	0.706562	0.357552	1.0476	0.460277	0.461831	0.467226	0.408224	0.581265	0.51649	0.578563	0.641616	0.402449	0.70793	0.687989	0.525365	0.771488	0.411866	0.610946	0.185441	0.702731	0.626704	0.139125	1.42723	0.356015	0.450922	0.587588	0.490255	0	0.667453	0.570844	0.69992	0.438108	0.47235	0.214086	0.489217	0.719218	0.284686	0.557527	0.331356
DYNLRB1	1.74578	0.596705	0.410275	0.57046	0	0.350047	0.360862	0.315744	0.557734	0.36773	0.504554	0.634938	0.629118	0.428722	0.399282	0.378126	0.374007	0.442011	0.460998	0.400727	0.329395	0.367188	0.534065	0.626664	0.455092	0.404468	0.342468	0.366105	0.162106	0.49059	0.262803	0.700884	0	0.110707	0.235568	0.208681	0.149915	0	0.438052	0.420366	0.319566	0.234414	0.467743	0.222704	0.674097	0.508055	0.353891	0.312974	0.487853
ASH1L	1.74578	0.0822465	0.407484	0.566428	1.10093	0.350047	0.561705	0	0.315626	0.12863	0.230825	0.438316	0.154858	0.116605	0.099952	0.11576	0.143345	0.102722	0.230832	0.220036	0.339109	0.178644	0.17763	0.554494	0.349726	0.300983	0.163627	0.485653	0.339041	0.387667	0.308701	0.412578	0.631685	0	0.270541	0.473253	0.120358	0	0.307877	0.200054	0.261215	0.40508	0.172459	0.245422	0.337225	0.33954	0.264155	0.354835	0
ARRDC3	1.74578	0.533432	0.555265	0.564292	0	0.314647	0.186568	0.157352	0.0782818	0.0234271	0.0314474	0	0	0.199396	0.172913	0.0883542	0.293625	0.209206	0.129882	0.200897	0.224839	0.300491	0.155471	0.297948	0.486805	0.521577	0.419101	0.596134	0	0.46853	0.932948	0.298968	0	0.686986	1.18203	2.20389	0.719277	0	0.160843	0.195274	0.639987	0.385942	0.319258	0.193978	0.327731	0.450201	0.26956	0.43092	0.430552
HMHA1	1.74578	1.02613	0.456289	0.557243	1.10093	0	0.171107	0.499716	0.134975	0.25043	0.199674	0.272585	0.0762612	0.162404	0.156694	0.162398	0.173931	0.13924	0.319998	0.331352	0.155914	0.247319	0.282783	0.543008	0.614028	0.437423	0.300446	0.462737	0.815137	0.792829	0.340241	0.26721	0.590543	0.348899	0.374852	0.25382	0.185186	3.41104	0.450118	0.367497	0.206697	0.258525	0	0.36053	0.773106	0.416846	0.440452	0.814838	0.347331
FLNA	1.74578	1.12481	0.16615	0.55706	2.02407	0.377577	0.38293	0.53013	0.326207	0.798547	0.277012	1.02748	0.232095	0.314164	0.699156	0.143025	0.590849	0.473047	0.484478	0.94003	0.136959	0.593179	0.590121	0.466232	0.948431	0.206707	1.01191	1.07936	0.795235	1.12776	0.0964894	1.00877	1.2605	0.279942	0.811497	0.242631	1.09359	0	0.607481	0.86231	0.0754518	0.877492	0.610217	0.384385	0.957655	0.29725	0.892708	0.873042	0.416253
MRPL51	1.74578	0.287791	0.293734	0.55706	0	0.319087	0.364361	0.307233	0.353901	0.323714	0.634424	0.250769	0.493618	0.48761	0.37922	0.359346	0.316736	0.569913	0.463901	0.496687	0.461345	0.460198	0.507285	0.39633	0.3852	0.278571	0.472559	0.371545	0.507779	0.362926	0.167371	0.383425	1.2605	0.133678	0.13439	0.10107	0.292836	0	0.327458	0.39209	0.276139	0.158247	0.409726	0.291376	0.395995	0.272081	0.407784	0.287289	0.207976
LONP2	1.74578	0.20418	0.261464	0.551843	0	0	0	0.170632	0.0725843	0.112417	0.12948	0.0703663	0	0.0518041	0.0556176	0.170773	0.0595308	0.0396281	0.135423	0.127354	0.173089	0.0983432	0.13691	0.0531447	0.165948	0.306821	0.115509	0.336529	0.167211	0.065618	0.334009	0.256363	0.590543	0.214608	0.13202	0.619147	0.230701	0	0.310251	0.122019	0.230752	0.103614	0.116991	0	0.216691	0.325583	0.0355342	0.220392	0
ISCU	1.74578	0.564845	1.11644	0.550597	0.923138	0.350047	0.241231	0.335567	0.574334	0.645702	1.25509	0.225503	0.540632	0.554693	0.491601	1.20663	0.307234	0.505152	0.722275	0.660614	1.27034	0.40183	0.549072	0.423951	0.544478	1.31641	0.374571	0.260474	0.581216	0.529678	0.777788	0.357785	0.62882	0.356046	0.402977	0.839558	0.157007	0	0.571894	0.605215	1.04389	0.318344	0.366703	0.181434	0.627078	0.992943	0.233576	0.368213	0.551558
TPM4	1.74578	0.136832	0.263878	0.545676	0	0.319087	0.186506	0	0.221932	0.181681	0.281039	0.409386	0.28593	0.169635	0.260577	0.240424	0.302895	0.250687	0.265094	0.285391	0.287924	0.228664	0.448273	0.281977	0.145822	0.228019	0.250381	0.0841061	0.226662	0.234602	0.298193	0	0.62882	0.108324	0.0990889	0.476949	0.352026	2.37636	0.197907	0.233078	0.301325	0.143173	0.22406	0.191011	0.168675	0.300772	0.158544	0.243838	0.112129
C10orf54	1.74578	0.405462	0.04193	0.544671	1.22861	0.69783	0	0	0.345135	0.560274	0.102397	0.912352	0.316841	0.374783	0.447543	0.190743	1.13793	0.326024	0.46092	0.63921	0.0990778	1.24121	0.427943	0.728597	0.565049	0.127141	1.27407	0.648811	0.713896	0.587251	0.144116	1.27558	0.791972	0.576683	0.170369	0.0982871	1.35129	0	0.510561	0.57985	0.103544	1.03255	0.527411	0.481813	0.500057	0.131486	1.18876	0.49264	0.359626
CAPZB	1.74578	1.15262	0.531727	0.544488	0.806805	0.48545	0.757833	0.166598	1.01399	1.15636	0.578756	0.987143	0.747091	0.857509	1.02028	0.443093	0.723235	1.13152	1.23198	1.23121	0.397658	0.622895	1.17315	1.15957	1.15338	0.468513	0.916915	0.828167	0.746816	1.17541	0.258483	0.513098	0.62882	0.469541	0.893139	0.232959	0.92757	0	1.18949	1.23637	0.345888	0.674605	1.24399	1.35382	1.31067	0.516297	0.691896	1.00026	0.901898
CNDP2	1.74578	0.138743	0.33118	0.542133	0.923138	0	0	0.156489	0.151051	0.0830196	0.274912	0.231209	0	0.118328	0.145418	0.311703	0.199516	0.230479	0.143756	0.169773	0.262847	0.263939	0.247904	0.198647	0.197023	0.2361	0.233118	0.199777	0.162106	0.225146	0.190104	0.153599	0	0	0.0656937	0.138589	0.120082	0	0.115529	0.195308	0.200243	0.363791	0.107069	0.10483	0.321536	0.354764	0.325889	0.196683	0.101642
FAM65B	1.74578	0.798394	0.632449	0.537098	2.03542	0.314647	0.58442	1.02478	0.50047	0.442215	0.956585	0.783975	0.576774	0.561498	0.471732	0.791646	0.686871	0.61302	0.67134	0.614165	1.00308	0.71887	0.787272	1.44834	0.874452	0.6125	0.749418	1.24656	0.856094	0.687823	0.60765	1.30747	0.791972	1.01962	1.09979	1.02528	0.780265	0	0.801623	0.772104	0.391105	0.634147	1.108	0.709008	0.816357	0.96811	0.876306	0.842367	0.574844
LASP1	1.74578	0.221606	0.183373	0.537098	0	0	0	0.163844	0.039404	0.148538	0.0885347	0.182894	0.0779332	0.0323223	0.10652	0.0949456	0.192109	0.0967558	0.136761	0.13887	0.0766931	0.273783	0.210219	0.19548	0.267011	0.189797	0.220779	0.285238	0.205329	0.323147	0.126892	0	0	0.110549	0.107975	0.138339	0.0660467	0	0.114657	0.176934	0.0802064	0.609956	0.371877	0.340596	0.276404	0.181551	0.287069	0.389188	0.142458
SF3B5	1.74578	0.468802	0.546865	0.535267	0	0.669134	0.171107	0.700777	0.831205	0.59311	0.704228	0.57444	0.821397	0.520057	0.571124	0.504954	0.617719	0.614104	0.582188	0.596031	0.42904	0.612431	0.65307	0.627838	0.642013	0.39993	0.767421	0.467773	0.162106	0.741161	0.27633	0.665233	0	0.217445	0.164505	0.179566	0.489833	0	0.459858	0.682834	0.328177	0.507235	0.496585	0.327217	0.682298	0.522044	0.708497	0.655771	0.224134
NUCKS1	1.74578	0.698159	0.60735	0.531881	0	0	0	0.165764	0.416225	0.28043	0.269453	0.0789305	0.54675	0.227728	0.269021	0.324572	0.188113	0.291086	0.328838	0.413908	0.353817	0.161652	0.346061	0.473799	0.616778	0.416917	0.238523	0.541427	0.513245	0.605294	0.466494	0.604936	1.2605	0.552925	0.830129	1.0262	0.183965	0	0.31773	0.39404	0.380802	0	0.562827	0.426457	0.462328	0.592765	0.160205	0.512978	0.119353
PPP4C	1.74578	0.796273	0.388519	0.530938	0	0.664694	0.56067	0.322967	0.409632	0.49133	0.447679	0.458938	0.570246	0.274822	0.466925	0.375132	0.596075	0.411176	0.44371	0.548162	0.416785	0.574221	0.685031	0.460644	0.529801	0.405642	0.586327	0.51758	0.395658	0.480868	0.238151	0.258679	0.631685	0.430031	0.346057	0.456787	0.342788	0	0.610888	0.537859	0.362999	0.534287	0.673488	0	0.366628	0.39009	0.377318	0.57674	0.324469
ARL6IP5	1.74578	1.30405	0.823672	0.526055	2.02407	1.05386	1.01772	0.333511	1.28066	1.21954	0.937932	1.11667	1.14787	1.08532	1.09822	0.500648	0.722072	0.878856	1.32854	1.40476	0.807041	0.788212	1.26207	0.939684	0.993868	0.526322	0.647382	0.678764	0.635832	1.05575	0.427502	0.983524	0.791972	0.581666	0.829737	0.68445	0.590969	0	1.23756	1.19979	0.593838	0.338625	1.05101	0.805565	1.10654	0.52389	0.914298	0.987949	0.328345
PRPF38B	1.74578	0.94912	0.610669	0.526055	0	0.378743	0.187955	0.327486	0.256948	0.37244	0.363252	0.245897	0.445221	0.321659	0.31017	0.289218	0.219449	0.442689	0.511256	0.51672	0.429379	0.352757	0.670847	0.788565	0.718223	0.413147	0.28271	0.79918	0.539145	0.765712	0.454635	0.34991	0.590543	0.434527	0.691194	0.600399	0.3152	0	0.521742	0.541572	0.434058	0.351336	0.846315	0.630044	0.657694	0.515154	0.462272	0.796731	0.339236
CFLAR	1.74578	0.723986	0.556336	0.522513	1.72994	0.664694	0	0.150744	0.23907	0.27586	0.272346	0.636032	0.504692	0.233636	0.328659	0.259347	0.480682	0.469633	0.36678	0.459618	0.189561	0.431036	0.458207	0.541878	0.689641	0.459795	0.342241	0.690406	1.11209	0.782965	0.260958	1.1942	1.67028	0.359092	0.68523	0.506867	0.506843	0	0.677403	0.591678	0.243675	0	0.937679	0.758295	0.668277	0.530159	0.66122	0.770207	0.446628
LSM4	1.74578	0.459341	0.251413	0.516686	0	0.350047	0.357675	0.165764	0.388504	0.326353	0.259407	0.148129	0.314635	0.38537	0.339263	0.302343	0.231827	0.545282	0.371733	0.349502	0.243852	0.2772	0.345448	0.379463	0.301533	0.286021	0.333504	0.29642	0.329317	0.347245	0.2358	0.383299	0	0.214721	0.16809	0.163846	0.383078	0	0.308194	0.252161	0.285291	0.158247	0.383018	0.10483	0.179509	0.243653	0.238274	0.489223	0.304462
POLR2E	1.74578	0.427674	0.322252	0.512655	0	0.350047	0	0.157352	0.178659	0.272765	0.339095	0.289626	0.133916	0.233898	0.279949	0.21684	0.287627	0.348426	0.259397	0.30906	0.226286	0.245173	0.445958	0.234022	0.406968	0.364732	0.347709	0.131301	0.325539	0.459972	0.302794	0.129605	0.590543	0.323255	0.321257	0.206086	0.456616	2.37636	0.308925	0.37772	0.306389	0.341627	0.901518	0.20715	0.338623	0.404153	0.325745	0.463568	0.448113
SSR2	1.74578	1.60493	0.812718	0.512655	2.22366	0.350047	1.05992	1.20688	1.16252	1.16677	0.892108	0.908262	1.08796	1.01687	1.08204	0.812124	0.618906	1.18101	1.23233	1.35817	0.852943	0.451475	1.22624	1.13673	1.29857	0.867403	0.688501	1.15866	0.979746	1.1438	0.67108	0.558268	0.791972	1.03736	1.06769	0.53066	0.644799	0	0.864556	1.3731	0.692119	0.666474	1.18706	0.812716	1.33839	1.0274	0.683475	1.26759	0.63862
NDUFC1	1.74578	0.443544	0.322712	0.506655	0.806805	0.384728	0.745179	0.327879	0.221299	0.371049	0.323756	0.216854	0.218057	0.375441	0.322593	0.318358	0.266768	0.196661	0.351424	0.283467	0.270145	0.205974	0.199312	0.199547	0.254846	0.263321	0.276909	0.346775	0.470847	0.318793	0.278684	0.129605	0	0.111508	0.264278	0.369359	0.245533	2.37636	0.309885	0.299149	0.337103	0.457861	0.129554	0.302657	0.292463	0.329858	0.415425	0.288245	0.327564
SEC62	1.74578	0.563314	1.5352	0.50268	0.806805	0	0.40985	2.49278	0.505438	0.530272	1.05601	0.449543	0.662678	0.559752	0.514508	1.12827	0.614598	0.320116	0.567409	0.599324	1.28017	0.336493	0.519416	0.930008	0.551061	1.04416	0.449386	0.33067	0.740301	0.483302	1.407	0.823365	2.05248	0.655692	0.748582	1.82321	0.380408	3.02195	0.428874	0.530189	1.4472	0.59501	0.856672	0.328281	0.339733	1.63178	0.538782	0.269947	0.441161
NDUFA4	1.74578	1.19832	0.987618	0.480619	1.72994	1.25885	0.922019	1.15443	1.13179	1.06814	1.1627	1.18508	0.821715	1.17437	1.02638	1.21257	1.09066	1.06279	1.298	1.10502	0.963602	0.979325	1.26282	1.34817	1.07958	1.18472	1.29001	1.05241	1.59249	1.15267	0.987009	1.08671	0.590543	1.08137	0.709622	0.927967	0.75124	2.37636	1.07445	1.0859	1.04913	1.05459	1.28207	1.00954	1.20935	1.12354	1.43856	1.08164	1.23921
SHKBP1	1.74578	0.298052	0.30892	0.47779	0	0.378743	0.186506	0.157352	0.112714	0.235892	0.241723	0.306523	0.0771232	0.123899	0.176944	0.0749343	0.257658	0.0609133	0.321266	0.313419	0.253774	0.368014	0.343011	0.496043	0.308976	0.30921	0.360131	0.384501	0.365344	0.340494	0.248851	0.25308	0	0.11171	0.16942	0.204242	0.639903	0	0.19278	0.345516	0.291576	0.211403	0.257197	0.0815202	0.310618	0.262018	0.352662	0.113528	0.212257
RNASET2	1.74578	0.470313	0.921143	0.477607	1.22861	0.939264	0.374461	0.570372	0.529644	0.456652	1.34349	1.05718	0.398823	0.692552	0.356742	1.3375	0.928868	0.334021	0.844895	0.492329	1.18245	0.972154	0.329282	0.926883	0.535635	0.904372	0.872989	0.359234	0.367708	0.412434	0.886697	0.381686	1.2605	0.874434	0.397788	0.679021	0.66229	2.37636	1.01871	0.549228	0.946696	0.965602	0.381097	0.343368	0.367253	1.06055	0.641029	0.284138	0.735707
SERBP1	1.74578	0.495646	0.546503	0.47299	0.923138	0.699375	0	0.320547	0.614463	0.42084	0.477183	0.630319	0.642533	0.412898	0.394107	0.342783	0.333803	0.641103	0.542572	0.53887	0.403892	0.420567	0.713797	0.683496	0.461384	0.469979	0.430548	0.365307	0.557981	0.522754	0.361943	0.518195	0.62882	0.324931	0.163849	0.272922	0.367964	0	0.389596	0.546764	0.380219	0.384173	1.09102	0.519901	0.591362	0.501224	0.561274	0.857188	0.318422
DDX3X	1.74578	0.492243	0.648167	0.445287	0	0.417053	0.196425	0.486097	0.411794	0.198303	0.421064	0.580931	0.313681	0.296988	0.205316	0.33526	0.333399	0.330043	0.387173	0.389092	0.497863	0.58958	0.459833	0.639339	0.493356	0.462957	0.525901	0.745084	0.471074	0.488824	0.283283	0.633551	0	0.33093	0.098225	0.0693774	0.555547	2.37636	0.425554	0.36637	0.210281	0.663885	0.824394	0.919552	0.511956	0.515622	0.788089	0.619416	0.116493
KDM7A	1.74578	0.0861802	0.0617657	0.441616	0	0	0.193253	0	0.0393171	0.0578077	0.0532605	0.243246	0.204182	0.00864266	0.037045	0	0.144563	0.0378215	0.0321084	0.062289	0.0607088	0.233096	0.0261827	0.046132	0.0725326	0.0804732	0.0922241	0	0	0.0866977	0.0856622	0.130689	0	0	0.0690697	0.221563	0.297607	0	0	0.0452126	0.0522202	0.143173	0	0.109906	0	0.0840701	0.0370466	0	0
ARHGAP30	1.74578	0.89785	0.374027	0.434226	0.806805	0.377577	0.443094	0	0.235872	0.374665	0.293729	0.429186	0.237431	0.222047	0.271959	0.163347	0.278972	0.292931	0.385462	0.517864	0.266658	0.427052	0.535112	0.416595	0.791509	0.34954	0.448173	0.706009	0.50814	0.833818	0.262595	0.478394	0.62882	0.108324	0.438267	0.214464	0.360671	2.37636	0.555581	0.525227	0.210871	0.323568	0.489358	0.200629	0.830827	0.373567	0.503485	0.677439	0.338978
ST13	1.74578	0.559761	0.652523	0.427595	1.72994	0	0	0.328371	0.280619	0.327173	0.656094	0.0770436	0.20788	0.449497	0.304804	0.546098	0.306443	0.284042	0.642868	0.418499	0.688709	0.23052	0.495284	0.517656	0.396451	0.584948	0.308411	0.413361	0.167211	0.491811	0.597785	0.356463	0.590543	0.103463	0.217126	0.498432	0.42905	0	0.34432	0.433264	0.611179	0.337576	0.693145	0.557368	0.396954	0.665949	0.302726	0.460679	0.55624
DNAJC8	1.74578	0.507647	0.499162	0.425581	1.72994	0.664694	0.637556	0.488851	0.619544	0.584975	0.540588	0.320303	0.369468	0.392415	0.506526	0.622183	0.363213	0.471698	0.460883	0.593451	0.481638	0.279523	0.622382	0.402759	0.482982	0.396955	0.293371	0.429211	0.167211	0.556411	0.348142	0.518126	0.62882	0.246781	0.486602	0.389	0.502731	0	0.690169	0.639192	0.453495	0.39334	0.344218	0.428983	0.357205	0.447228	0.128797	0.573045	0.0994019
PAFAH1B2	1.74578	0.122019	0.140096	0.425375	0	0	0.171107	0.163844	0.039529	0.100103	0.143523	0.0747845	0	0.0407902	0.0611778	0.0535446	0.115467	0.0579821	0.0914622	0.113389	0.140418	0.251113	0.0918366	0.159724	0.106171	0.258836	0.104458	0.198165	0.161878	0.135725	0.252222	0	0	0	0.171032	0.669424	0.237354	0	0.0775035	0.0763319	0.185179	0.358355	0.146074	0.125007	0.0898139	0.0751164	0.175879	0.169824	0
NDUFS5	1.74578	0.648333	0.488119	0.42373	0.806805	0.377577	0.575635	0.170632	0.942927	0.495101	0.544576	0.977091	0.612205	0.913446	0.628909	0.634957	0.857683	0.630769	0.946821	0.69587	0.53953	0.692322	0.64202	0.976804	0.86042	0.480105	0.84692	0.571613	1.03678	0.681255	0.46714	0.556381	1.22223	0.374976	0.515523	0.268259	0.308173	0	0.683454	0.794089	0.465005	1.03416	0.662621	0.854728	0.775818	0.596912	1.0999	0.96261	0.865025
NCOR1	1.74578	0.847027	0.750996	0.423283	1.72994	0	0.757848	0	0.407536	0.412496	0.252174	0.0837993	0.61116	0.244316	0.275455	0.303306	0.200366	0.460822	0.483737	0.546822	0.305211	0.342544	0.659457	0.511671	0.658753	0.628737	0.291693	0.625866	0.167211	0.5951	0.535348	0.175438	1.21936	0.213307	0.562097	0.465283	0.173302	0	0.680293	0.525736	0.49493	0.291957	0.53512	0.745946	0.764791	0.627931	0.167514	0.757846	0.353839
MRFAP1L1	1.74578	0.300078	0.100555	0.406364	0	0	0	0	0.0925124	0.138229	0.0531629	0	0.0529631	0.126784	0.0997827	0	0.0562931	0.100022	0.105627	0.187749	0.057504	0.0478099	0.168532	0.0461497	0.152772	0.0903382	0.0437156	0.104163	0	0.134471	0.0756763	0.252312	0	0.110352	0.0959489	0.161689	0	0	0.150409	0.119961	0.104463	0.113877	0.159198	0	0.101087	0.0643836	0.0460448	0.113403	0
CYCS	1.74578	0.756394	0.366966	0.40562	1.10093	0	0.744119	0.169803	0.353395	0.505287	0.414814	0.723285	0.634287	0.43694	0.516707	0.329475	0.456375	0.918194	0.531175	0.587609	0.40427	0.244164	0.866151	0.381831	0.500536	0.318674	0.416571	0.470315	0.360456	0.656773	0.297782	0	0	0.107695	0.292683	0.0699991	0	0	0.420909	0.621739	0.388466	0.7077	0.615834	0.195811	0.773658	0.469377	0.148615	0.724365	0.226223
TWF2	1.74578	0.478202	0.222272	0.399315	0	0.350047	0.174294	0	0.36047	0.358698	0.372905	0.638758	0.587813	0.297987	0.3082	0.140039	0.298256	0.365141	0.350493	0.377969	0.192468	0.303401	0.463974	0.565743	0.349598	0.236718	0.351331	0.219479	0.226662	0.333673	0.130016	0.123729	0.590543	0.111145	0.205859	0.0346642	0.0613983	0	0.192679	0.440992	0.208706	0.238508	0.610997	0.192514	0.370561	0.284537	0.410733	0.513174	0.423834
IST1	1.74578	0.128642	0.114982	0.394394	0	0	0	0	0.106855	0.0925936	0.122108	0.097016	0.253448	0.097616	0.0900541	0.0816681	0.155066	0.136907	0.150267	0.143477	0.153219	0.0855122	0.194976	0.245381	0.16636	0.139514	0.143753	0.138904	0.185441	0.188123	0.112863	0.252736	0	0.111145	0.200492	0.295564	0.204676	0	0.211419	0.110602	0.121658	0.367939	0.116991	0	0.147746	0.133697	0.110032	0.125604	0
SH3KBP1	1.74578	0.605371	0.210344	0.394394	0	0	0.807278	0	0.18826	0.382565	0.14038	0.437926	0.226011	0.277332	0.321124	0.0977364	0.30747	0.436156	0.445423	0.45877	0.121425	0.250752	0.39612	0.503556	0.501885	0.217829	0.342294	0.46539	0.661047	0.544263	0.134286	0.533223	0.631685	0.253132	0.524843	0.300987	0.416101	2.37636	0.417455	0.443957	0.152127	0.378969	0	0.378484	0.252755	0.211537	0.334404	0.642875	0.216104
EIF4B	1.74578	0.510019	0.430063	0.386744	0.806805	0	0	0.166598	0.436095	0.342362	0.367956	0.331103	0.234145	0.193701	0.167159	0.242288	0.204209	0.259182	0.463974	0.311811	0.388446	0.276023	0.301662	0.511909	0.348745	0.388863	0.242842	0.212251	0.730039	0.454279	0.442344	0.636773	0	0.328452	0.303735	0.443336	0.294942	0	0.397497	0.340121	0.304552	0	0	0.351771	0.498594	0.458086	0.286651	0.416237	0.699962
HIF1A	1.74578	0.0788557	0.11191	0.386744	0	0	0.174294	0	0	0.0352619	0.0706794	0.0789305	0	0.0425984	0.0527967	0.0591736	0.363934	0.0199079	0.0961947	0.0559124	0.0631305	0.360114	0.0395037	0.0979198	0.0869083	0.0825466	0.268059	0.0444953	0	0.0682598	0.08859	0.714297	0.62882	0.219648	0.0988785	0.201842	0.436502	0	0	0.0679731	0.041557	0.477292	0	0	0.0859514	0.163137	0.28186	0.111159	0.116703
UBE2K	1.74578	0.2046	0.164828	0.386744	0.923138	0	0	0	0.17824	0.092199	0.172326	0.321443	0.38277	0.166235	0.110441	0.128395	0.17966	0.223752	0.214748	0.159525	0.139876	0.171386	0.119266	0.207184	0.215565	0.186161	0.209017	0.244737	0	0.220027	0.162884	0.634721	0	0.109961	0.300897	0.176359	0.250532	0	0.148419	0.159613	0.156603	0.364345	0.383018	0.243473	0.339733	0.193876	0.158108	0.139325	0
HDAC1	1.74578	0.553492	0.54566	0.381822	1.10093	0.633734	0.186506	0.157352	0.290062	0.283401	0.350878	0.153662	0.140475	0.256365	0.279204	0.287918	0.133673	0.259721	0.412288	0.419779	0.33802	0.181622	0.426421	0.2544	0.419484	0.447041	0.103804	0.434747	0.155127	0.280588	0.463466	0	0.590543	0.330742	0.291354	0.437356	0	0	0.360375	0.481281	0.536923	0	0.444009	0.547299	0.448326	0.534401	0	0.497279	0.429549
MDH2	1.74578	0.691291	0.377933	0.381822	0	1.04671	0.984525	0.212429	0.313651	0.479996	0.360045	0.166182	0.70967	0.37659	0.351223	0.26893	0.296058	0.394351	0.480381	0.5069	0.343836	0.289641	0.444769	0.506102	0.399935	0.362571	0.351753	0.0922355	0.315587	0.369765	0.265806	0.122707	0	0.221708	0.260477	0.319971	0.187834	0	0.449892	0.411863	0.350966	0.373727	0.593121	0.443672	0.453303	0.407978	0.271363	0.509154	0.425081
UFM1	1.74578	0.138141	0.199741	0.381822	0.923138	0	0.192705	0	0.190835	0.245508	0.164361	0.409029	0.0811006	0.153589	0.144418	0.209828	0.215943	0.251514	0.149267	0.171974	0.143776	0.21589	0.137354	0.0530199	0.200198	0.221403	0.20658	0.321904	0.155127	0.174014	0.159669	0.28699	0	0.110352	0.263732	0.146877	0.308582	0	0.114378	0.16393	0.203086	0.13371	0.404021	0	0.230727	0.191554	0.199748	0.193735	0.116535
C16orf13	1.74578	0.210459	0.261107	0.379353	0	0	0.171107	0.663403	0.430579	0.297192	0.173378	0.422307	0.221875	0.361617	0.282979	0.177615	0.270969	0.301229	0.339743	0.348159	0.174731	0.360961	0.336061	0.282363	0.363313	0.232825	0.366989	0.440782	0.303503	0.238459	0.19979	0.387655	0.62882	0	0.158253	0.135244	0.237832	0	0.227959	0.307202	0.251709	0.497748	0.655314	0.309313	0.36773	0.2208	0.187929	0.426587	0.108429
CLEC2B	1.74578	1.29188	0.185211	0.379353	0	0	0.983395	0.163844	0.313162	0.810546	0.29416	0.555747	0.472079	0.305538	0.714897	0.150318	0.56171	0.784699	0.565475	0.928097	0.358207	0.720096	1.01446	0.315307	0.834004	0.00395695	0.430109	0.708955	0.160593	0.520988	0.00220844	0.113311	0.62882	0.221859	0.645115	0.0677191	0.316375	2.37636	0.307852	0.815614	0.00560811	0	0.48608	0.0861818	0.797636	0.235537	0.331579	0.785176	0.533387
NT5C3A	1.74578	0.119093	0.28695	0.377791	0	0	0.196859	0.308096	0.334043	0.332231	0.20539	0.169625	0.130896	0.148579	0.112228	0.173273	0.0834798	0.079658	0.213853	0.176999	0.239687	0.266815	0.15609	0.165163	0.128991	0.186104	0.120093	0.0419284	0.155127	0.114007	0.245549	0.129605	0.62882	0	0.124708	0.207916	0	2.37636	0.0694842	0.114741	0.259436	0.112828	0.107069	0.0958968	0.106999	0.239019	0.113458	0.112489	0.116703
PQLC3	1.74578	0.372184	0.0593178	0.377791	0	0	0	0.323294	0.270164	0.234798	0.0714753	0.261251	0.152053	0.180519	0.24431	0.0599081	0.248664	0.144461	0.21373	0.3035	0.0725481	0.299954	0.218002	0.147086	0.264508	0.0967471	0.207235	0.130767	0.160593	0.375721	0.112578	0.23704	0	0.221295	0.24304	0.154272	0.134812	0	0.139516	0.293624	0.119811	0	0.129554	0.193255	0.345667	0.0822804	0.115615	0.279533	0
PEBP1	1.74578	0.667691	1.30607	0.376787	0.923138	0.378743	0.171107	0.689149	0.788433	0.50801	1.97256	0.300252	0.477724	0.520676	0.33627	0.992269	0.0989631	0.256765	0.857817	0.570701	1.62137	0.177516	0.425491	0.295304	0.514442	1.61829	0.205789	0.438875	0.381353	0.475938	0.907412	0.113311	0	0.223638	0.474674	1.09759	0.346766	0	0.660425	0.547371	1.1859	0	0.772294	0.637995	0.606956	1.58005	0.253353	0.407473	0.442963
BSG	1.74578	0.718899	0.591243	0.374773	1.72994	0	0.825067	0.419905	0.426016	0.607034	0.422065	0.427458	0.577643	0.326164	0.575799	0.377609	0.439295	0.809012	0.629902	0.711905	0.424842	0.33162	0.738095	0.461052	0.708007	0.561998	0.54187	0.606267	0.327804	0.734452	0.450698	0.253397	1.21936	0.316221	0.366308	0.274766	0.363331	2.37636	0.427851	0.675135	0.521545	0.436717	1.22685	0.692911	0.679663	0.570932	0.376674	0.980536	0.704758
HP1BP3	1.74578	0.283845	0.451445	0.374773	0	0.378743	0.389678	0.488909	0.309631	0.378624	0.384567	0.484718	0.371913	0.270645	0.267462	0.344755	0.144041	0.368801	0.333922	0.338057	0.374902	0.147686	0.358701	0.411577	0.442737	0.370984	0.234525	0.334322	0.381606	0.474616	0.3914	0.284289	0.590543	0.254584	0.394733	0.338109	0.469063	0	0.47087	0.344543	0.320899	0.101902	0.247008	0.433202	0.483823	0.454728	0.363574	0.294883	0.315138
SDF2L1	1.74578	0.403588	0.129827	0.374773	0	0	0.576184	0.169803	0.317982	0.441849	0.110302	0.154166	0.529126	0.279836	0.406339	0.268987	0.230303	0.606348	0.267497	0.364975	0.153285	0.129512	0.4471	0.256456	0.269238	0.133303	0.18853	0.338457	0.308968	0.38492	0.125736	0.403511	0	0.224759	0.235341	0.203593	0.252473	0	0.337591	0.338474	0.156603	0.281093	0.548693	0	0.275844	0.181823	0.0825338	0.446634	0.343765
SH3BP5	1.74578	0.563797	1.11346	0.374773	0.923138	0.350047	0	0.329084	0.193471	0.296261	0.551933	0.190179	0.0811303	0.207035	0.195221	0.223619	0.0870787	0.215982	0.294734	0.309105	0.433291	0.0558858	0.345939	0.519682	0.397992	1.05941	0.100009	0.243648	0.71519	0.405391	0.559482	0.269098	0	0	0.276458	0.654235	0.361094	0	0.323797	0.412989	0.522301	0	0.108083	0.322483	0.388978	1.06199	0.204001	0.461501	0.101642
ANXA6	1.74578	1.21612	0.319069	0.374432	0.806805	0.384728	0.364361	0	0.62433	0.881624	0.530932	0.0695819	0.862633	0.503615	0.774922	0.503164	0.184091	0.939145	0.676499	0.997605	0.3731	0.275025	1.08147	0.719969	0.923854	0.142556	0.142771	0.862205	0.488944	0.837481	0.135387	0.270307	0	0.32757	0.690849	0.0699996	0.353581	0	0.472707	1.09234	0.113046	0	0.505957	0.526475	1.11651	0.432066	0.181535	1.24658	0.476217
NAB1	1.74578	0	0.0189171	0.374432	0	0	0	0	0	0.0237082	0.0130734	0	0	0	0.0128253	0	0.0157314	0	0.0219327	0.0187769	0.0139981	0.0208066	0.0252761	0	0.0289714	0.0119314	0.0146658	0.0400489	0	0	0.0251328	0	0	0	0	0.0354258	0	0	0	0.0321751	0.0104598	0	0	0	0.0437487	0.0115422	0.0343414	0.0546839	0
BUB3	1.74578	0.426867	0.369808	0.373527	0	0.69783	0.657064	0.165942	0.480699	0.637596	0.271419	0	0.569204	0.397638	0.474875	0.223916	0.204883	0.519845	0.545002	0.618904	0.31132	0.212383	0.580146	0.419488	0.495023	0.316345	0.143524	0.536323	0.344374	0.374656	0.302473	0.168935	0	0.221098	0.268794	0.102123	0.189757	0	0.378644	0.496089	0.320524	0.142863	0.569031	0.430173	0.645139	0.252713	0.0770183	0.578551	0.114094
C19orf24	1.74578	0.293017	0.159598	0.373344	0	0.350047	0.171107	0	0.292995	0.306095	0.280346	0.373178	0.23683	0.284519	0.28829	0.35011	0.25676	0.253846	0.293713	0.297206	0.230586	0.296338	0.203683	0.496885	0.276782	0.27953	0.294816	0.240949	0.310254	0.345193	0.206514	0.129605	0.590543	0.220668	0.42625	0.133372	0.172561	0	0.479997	0.393472	0.251321	0.541796	0.874749	0.210373	0.229778	0.150671	0.47706	0.285442	0.147612
DDB1	1.74578	0.124421	0.149392	0.373344	0	0	0	0	0.0394289	0.0572371	0.0778183	0.106189	0.0800239	0.0368133	0.0623831	0.0539175	0.0668128	0.0190414	0.0925997	0.0930522	0.0735749	0.0989349	0.0979513	0.196769	0.159858	0.151363	0.0863002	0.079987	0	0.0639687	0.134745	0.253334	0	0	0.10817	0.0961894	0.240138	0	0.13114	0.0919159	0.0851457	0	0.266024	0.11568	0.172278	0.132094	0.203194	0.198904	0
CANX	1.74578	0.605505	0.273014	0.372756	0	0.669134	0	0.162879	0.142333	0.114443	0.120317	0.299395	0.279992	0.175827	0.194318	0.274693	0.264805	0.163895	0.234629	0.233049	0.125569	0.32991	0.275085	0.363051	0.341804	0.246776	0.445164	0.216001	0.912822	0.275748	0.220864	0.820869	0	0.431712	0.164144	0.172126	0.426353	0	0.176253	0.245494	0.156939	0.219357	0.511508	0.129227	0.376618	0.22307	0.669207	0.288241	0.19555
NAPA	1.74578	0.419287	0.142404	0.370742	0	0.664694	0	0	0.19281	0.186916	0.156261	0.406858	0.401383	0.188069	0.220453	0.280455	0.400389	0.37856	0.24393	0.268432	0.1716	0.256856	0.295722	0.145559	0.234399	0.154927	0.1994	0.224126	0.167211	0.247776	0.111105	0.130689	0.590543	0.331853	0.204679	0	0.232329	0	0.213035	0.321401	0.143489	0	0.268747	0.112457	0.132698	0.176903	0.306631	0.278271	0.331595
PSMD7	1.74578	0.391157	0.261872	0.370742	0	0.350047	0.190553	0.33711	0.272696	0.336649	0.227292	0.653695	0.395393	0.288499	0.287152	0.195682	0.343652	0.260696	0.340239	0.339487	0.193938	0.293923	0.388131	0.156202	0.303447	0.213475	0.237229	0.325801	0.167211	0.289184	0.119676	0.23704	0.631685	0.319482	0.19958	0.13045	0.119481	0	0.226402	0.345143	0.191942	0.103614	0.256368	0.0881721	0.24446	0.220607	0.366686	0.288585	0
SAFB	1.74578	0.280486	0.283121	0.370742	0	0.314647	0.171107	0.165764	0.200151	0.157745	0.19044	0.168252	0.372478	0.0823956	0.0902213	0.114093	0.111343	0.213021	0.162595	0.184734	0.19766	0.102279	0.166321	0.10652	0.193663	0.211255	0.1603	0.22291	0	0.128102	0.19824	0.120445	0	0.223994	0.134439	0.194929	0.126295	0	0.0698106	0.190454	0.188606	0.218012	0.143459	0.191011	0.2634	0.267	0.314345	0.393187	0
UBE2N	1.74578	0.378838	0.37791	0.370742	0	0	0.367547	0	0.515272	0.507093	0.618793	0.139948	0.200611	0.422812	0.470086	0.299091	0.254494	0.492281	0.492151	0.531048	0.55444	0.21067	0.504382	0.375941	0.420763	0.321689	0.191818	0.328498	0	0.356337	0.250729	0	0	0	0.203604	0.0802505	0.220031	0	0.303619	0.429296	0.351601	0.228275	0.628993	0.363165	0.431021	0.26889	0.195711	0.434591	0.319154
GRHPR	1.74578	0.0864025	0.308352	0.369397	0.806805	0	0.345401	0.150744	0.153673	0.161438	0.260543	0.242167	0	0.16057	0.137377	0.198566	0.146629	0.230656	0.159199	0.145464	0.183134	0.159065	0.158884	0.203607	0.214731	0.251584	0.184913	0.0949973	0	0.154391	0.153639	0.472347	0	0.111508	0.103067	0.0324581	0.180192	2.37636	0.115887	0.170846	0.191894	0.114398	0.147817	0.0958968	0.199857	0.257734	0.0747106	0.025903	0
PRPF19	1.74578	0.199024	0.127543	0.369397	0	0	0	0	0.10952	0.12731	0.117346	0.0758935	0.08116	0.104951	0.0868589	0.0526214	0.0487774	0.0360118	0.16424	0.121903	0.113478	0.0976191	0.115428	0.14717	0.155792	0.157217	0.0687568	0.183075	0.308968	0.0780966	0.0904584	0	0	0	0.240479	0.0612862	0	0	0.144914	0.143437	0.116448	0.158247	0	0	0.185878	0.138773	0.167793	0.272957	0.328387
PSMB8-AS1	1.74578	0.473236	0.347314	0.368606	0	0	0.186568	0.495954	0.286176	0.247309	0.246753	0.248172	0.626594	0.251422	0.330483	0.225681	0.226871	0.326885	0.479524	0.383753	0.241435	0.195582	0.469216	0.249219	0.401689	0.305681	0.35337	0.505098	0.740266	0.395508	0.266339	0.132634	0.631685	0.324053	0.32004	0.173946	0.183871	0	0.294492	0.351789	0.296035	0.101902	0.366703	0.408007	0.305436	0.282927	0.22136	0.269502	0
UQCRC2	1.74578	0.297643	0.404285	0.368606	0	0.480017	0	0.166478	0.368992	0.325039	0.392224	0.674315	0.472671	0.274982	0.267733	0.252421	0.244591	0.135349	0.355211	0.426298	0.357281	0.241401	0.452065	0.549795	0.347234	0.288238	0.274224	0.360818	0	0.38361	0.251703	0.261832	0.590543	0.216741	0.139283	0.099416	0.118103	2.37636	0.46058	0.368518	0.296004	0.370055	0.366232	0.193255	0.246746	0.405876	0.388176	0.439097	0.22362
PIN1	1.74578	0.290792	0.262123	0.368423	0	0.319087	0.186568	0.163844	0.386423	0.455506	0.312504	0.14741	0.119981	0.284584	0.411307	0.346797	0.296833	0.505735	0.392299	0.477332	0.270871	0.223917	0.499122	0.281343	0.428817	0.267752	0.226521	0.565219	0.167211	0.458391	0.228026	0.2443	0	0.22051	0.225743	0.198811	0.0523439	0	0.495595	0.490655	0.286162	0.325149	0.401509	0	0.490165	0.261713	0.265903	0.427863	0.340323
CWF19L2	1.74578	0.0816057	0.141301	0.367383	0.923138	0.69783	0.735513	0	0.23283	0.153224	0.164406	0.0789305	0.141718	0.153627	0.146098	0.302944	0.0735525	0.137085	0.136115	0.144647	0.182357	0.0486701	0.183105	0.156431	0.187304	0.15525	0.0782853	0.296325	0.185441	0.150994	0.158782	0.265814	0	0.212059	0.070638	0.134907	0.120632	0	0.117635	0.195345	0.134707	0.103614	0.140736	0	0.306364	0.173094	0.161164	0.163191	0.110615
KAT6A	1.74578	0.0425198	0.110244	0.363571	0	0	0	0.162879	0.0540408	0.047733	0.0774009	0.14741	0.08063	0.0664442	0.0712826	0.137872	0.0902838	0.0393184	0.122667	0.095978	0.0947122	0.0901313	0.112386	0.142095	0.172816	0.102404	0.0942654	0.0479852	0	0.139673	0.135639	0.122707	0.62882	0	0.169028	0.141414	0.0660467	2.37636	0.104682	0.103206	0.0780839	0	0.108083	0	0.123932	0.115979	0	0.0542452	0
P4HA1	1.74578	0.0387672	0.0585663	0.363387	0	0	0	0	0	0.0216696	0.0455104	0.242356	0	0.0209217	0.0320953	0.0526384	0.0517041	0.0381138	0.0273809	0.0314934	0.0499393	0.0208063	0.0389458	0.0447748	0.0551879	0.0455773	0.0432853	0	0	0.0133987	0.0749703	0.435619	0	0	0	0.100772	0.17008	0	0	0.0318823	0.0588433	0.10937	0	0	0.0616493	0.0696102	0.153976	0.0378827	0
C11orf58	1.74578	0.507314	0.712826	0.361557	0.923138	0.799428	0.187955	0.171019	0.603524	0.740635	0.628322	0.160726	0.398815	0.661032	0.661267	0.732427	0.505384	0.689505	0.762483	0.813592	0.676294	0.612719	0.895118	0.515942	0.650227	0.641341	0.411354	0.678904	0.268013	0.780803	0.680091	0.634228	0.62882	0.666575	0.675334	0.674514	0.457817	0	0.686717	0.728602	0.802175	0.532056	0.747426	0.627965	0.744056	0.590979	0.675941	0.804908	0.529293
DDX18	1.74578	0.509237	0.432119	0.361557	0	0	0.193253	0	0.503193	0.464411	0.3861	0.53916	0.295609	0.43681	0.356123	0.285626	0.200242	0.297412	0.425713	0.321129	0.393978	0.353972	0.352779	0.433161	0.390572	0.393035	0.278626	0.447153	0.966701	0.317856	0.3486	0.244174	0	0.253624	0.236466	0.204398	0.318871	0	0.486439	0.307098	0.356322	0.257571	0.687536	0.762702	0.374114	0.387213	0.297553	0.333324	0.106066
EML4	1.74578	0.246213	0.226439	0.361557	0	0	0.196425	0.157352	0.239917	0.191057	0.143921	0.287179	0.110768	0.221272	0.171235	0.195282	0.0671648	0.119323	0.373815	0.247696	0.225487	0.093233	0.0911288	0.565941	0.350516	0.0521015	0.177968	0.204741	0.473909	0.295824	0.144772	0.262854	0	0.843076	0.537205	0.131828	0.118597	0	0.402264	0.245517	0.0647141	0.244075	0.129554	0.339183	0.438228	0.242042	0.20915	0.245947	0.248058
NARS	1.74578	0.229035	0.222228	0.361557	0	0	0.171107	0	0.115261	0.121246	0.115329	0.334776	0.142806	0.125887	0.121862	0.205195	0.186132	0.0819683	0.147842	0.169998	0.138587	0.174	0.178832	0.0452165	0.193893	0.116432	0.22946	0.132185	0.22076	0.0890446	0.151453	0.145368	0	0	0.234504	0.0677821	0.311157	0	0.189518	0.149083	0.132499	0.122846	0.387703	0.314846	0.0925401	0.127947	0.226439	0.11069	0.108913
FIBP	1.74578	0.336266	0.270275	0.361374	0	0	0	0	0.182764	0.163707	0.324518	0.244181	0.153338	0.180205	0.172958	0.192865	0.251324	0.262061	0.163852	0.228185	0.204618	0.218283	0.290909	0.221051	0.198509	0.266738	0.24015	0.268467	0.210217	0.227341	0.149794	0	0	0.103463	0.0354153	0.111995	0.116571	0	0.112146	0.168871	0.212879	0.261861	0.404694	0.125007	0.1535	0.286034	0.193889	0.265747	0.227291
PNISR	1.74578	1.24487	1.51789	0.361374	2.64767	1.07695	0.187955	0.686666	0.86656	0.63419	0.921728	0.612415	0.739086	0.466213	0.450934	0.585084	0.377179	0.612667	0.828492	0.722959	1.06448	0.673387	0.759175	1.37105	1.07887	1.51626	0.616924	1.32337	1.29902	1.13108	1.20336	0.720659	2.05582	1.28792	0.900463	1.04163	1.11225	0	0.927641	0.808384	1.13874	0.753846	0.923884	1.07959	0.978794	1.65857	0.480588	0.875858	0.805313
EIF5B	1.74578	0.352213	0.408857	0.358171	0.806805	0	0.397852	0.642572	0.317992	0.294995	0.364149	0.356388	0.500678	0.426592	0.317577	0.385325	0.213108	0.473612	0.371092	0.347882	0.317402	0.1846	0.387787	0.41755	0.373763	0.405534	0.228777	0.539848	0.33229	0.395331	0.347148	0	0.590543	0.605613	0.537036	0.179325	0.300699	0	0.345992	0.408312	0.374511	0.245076	0.298668	0.284614	0.344606	0.419818	0.196161	0.262408	0.119353
RAB6A	1.74578	0.125694	0.126635	0.358171	0	0	0	0	0.224425	0.0800437	0.116474	0.18727	0.0771232	0.164611	0.115178	0.0581871	0.150045	0.24423	0.195751	0.190212	0.105746	0.13021	0.263625	0.348193	0.128682	0.159587	0.115869	0.202349	0.768198	0.237995	0.118206	0	0	0.103463	0	0.103876	0.110067	0	0.155791	0.1483	0.0982095	0.250963	0.147817	0	0.223317	0.0963933	0.190875	0.321189	0.228621
TCOF1	1.74578	0.202178	0.347007	0.358171	0	0	0	0.498053	0.0408426	0.0561377	0.0685156	0.0758935	0.0578047	0.0292697	0.0434149	0.0626535	0.22371	0.0217126	0.0700411	0.0630477	0.123745	0.0938126	0.0548742	0.099961	0.181142	0.543802	0.3374	0.221619	0.162106	0.141468	0.830067	0.620969	0	0	0.1355	0.384513	0.145277	0	0.0445724	0.0690958	0.236116	0	0.128132	0	0.138887	0.654734	0.353216	0.132102	0
LEPROTL1	1.74578	0.477556	0.18481	0.354812	0	0	0.771069	0	0.567808	0.225521	0.184188	0.414856	0.539275	0.585064	0.314943	0.20392	0.478712	0.315988	0.763456	0.394563	0.172259	0.30669	0.357728	0.746087	0.379307	0.197677	0.304822	0.295485	0.388541	0.335799	0.162559	0.376165	0	0.710147	0.46461	0.218598	0	0	0.645727	0.411088	0.215389	0.112828	0.374311	0.62538	0.45847	0.10399	0.318666	0.401957	0.64728
TPP1	1.74578	0.160842	0.180206	0.354812	0	0	0.174294	0	0.0369501	0.139263	0.271204	0.553931	0	0.106499	0.0998377	0.254212	0.507635	0.176674	0.0843714	0.154789	0.201083	0.513255	0.181169	0.111747	0.183112	0.167254	0.489466	0.235655	0.161878	0.193786	0.169221	0.795046	0	0	0.103865	0.173736	0.430274	2.37636	0.149119	0.163601	0.151609	0.492953	0	0.265589	0.162397	0.168245	0.57797	0.106479	0.111791
DGCR6L	1.74578	0.304258	0.13466	0.35078	0	0	0.196425	0.157352	0.302414	0.104153	0.110794	0.335793	0.537182	0.247809	0.191095	0.0577353	0.200851	0.200748	0.277187	0.219765	0.109525	0.157289	0.25662	0.046132	0.196163	0.125681	0.163915	0.345375	0	0.236172	0.10262	0.368652	0	0.109077	0.242377	0.10566	0.184434	0	0.293794	0.231946	0.127604	0	0.362373	0.413529	0.270172	0.160515	0.13149	0.362823	0
ADCY7	1.74578	0.0380376	0.0277041	0.348985	0	0.384728	0	0	0.0325547	0.0589226	0.0616337	0.3078	0	0.0252217	0.068492	0.0230896	0.140731	0.16377	0.0763557	0.111355	0.0598915	0.238958	0.194618	0	0.132279	0.0607669	0.153296	0.144826	0.387255	0.15005	0.0439435	0	0.631685	0.106397	0.0708569	0.0363834	0	0	0.0368469	0.1101	0.0286829	0.115662	0.143459	0	0.140579	0.0639304	0.103375	0.222958	0
ATPIF1	1.74578	0.492221	0.889848	0.348985	1.10093	0.7671	0.73937	1.41366	0.665041	0.859641	1.07813	0.323369	1.09259	0.670854	0.716487	0.620439	0.484835	0.848038	0.727964	0.789922	0.696881	0.55352	0.948873	0.563127	0.827158	0.94227	0.647492	0.913392	1.03131	0.862212	0.670316	0.48709	0	0.549349	0.408045	0.530966	0.618438	0	0.47201	0.875463	0.847041	0.494723	0.826011	0.796409	0.902519	0.928356	0.642474	0.957712	0.336306
CASP8	1.74578	0.541182	0.259652	0.348985	0.806805	0.699375	0.370856	0.157352	0.178296	0.346432	0.161808	0.260107	0.496388	0.134062	0.188975	0.199128	0.108184	0.104032	0.280687	0.313211	0.177182	0.0918274	0.312897	0.309616	0.535032	0.253815	0.072007	0.319824	0.478792	0.343496	0.22918	0	0	0	0.236008	0.161898	0	0	0.213011	0.263382	0.182475	0.111568	0.558024	0.514377	0.52533	0.179214	0.0343414	0.455175	0.331319
CDKN2D	1.74578	0.328702	0.124524	0.348985	0	0.314647	0.187955	0.157352	0.103149	0.186674	0.192141	0.148724	0.361596	0.15521	0.135959	0.10177	0.147467	0.282062	0.251935	0.225176	0.168362	0.167003	0.514326	0.18832	0.278679	0.200438	0.229203	0.457344	0	0.288847	0.139592	0.400996	0	0.219071	0.36942	0.168133	0.431274	0	0.102657	0.277512	0.228464	0	0.47665	0.083744	0.414602	0.239241	0.129026	0.584245	0.0930171
SAE1	1.74578	0.0872315	0.135802	0.348802	0	0	0	0.170632	0.0382213	0.0768674	0.0825348	0	0.302192	0.0926871	0.0706119	0.0230896	0.0397276	0.12167	0.112855	0.110947	0.0628293	0.0122759	0.10787	0.283717	0.117293	0.1054	0.00708819	0.0514696	0.37254	0.102505	0.0585572	0	0	0.219684	0.0943174	0.0663447	0.0523439	0	0.0431592	0.175034	0.0875187	0	0.360488	0.125007	0.0993459	0.0900765	0.0343414	0.107849	0.108429
TUFM	1.74578	0.528801	0.595826	0.348802	1.72994	0	0.740606	0.32882	0.613624	0.594463	0.539957	0.352648	0.26133	0.423568	0.454936	0.51085	0.401466	0.312763	0.555336	0.554115	0.446358	0.335897	0.576643	0.539982	0.640031	0.70888	0.451469	0.510713	0.978683	0.495445	0.517091	0.398703	0	0.332688	0.47211	0.308183	0.607203	2.37636	0.43013	0.627693	0.56908	0.521611	0.377885	0.648416	0.736767	0.516882	0.391639	0.454419	0.350229
ETFB	1.74578	0.126049	0.225869	0.344954	0	0.377577	0.360799	0.171019	0.348458	0.240412	0.659125	0.359736	0.119981	0.367665	0.213612	0.299385	0.522292	0.228731	0.311543	0.196383	0.373898	0.291258	0.207242	0.413504	0.262494	0.290459	0.33045	0.229932	0.477693	0.123299	0.106087	0.374864	0.62882	0.318683	0.186291	0.170662	0.40358	0	0.410216	0.187895	0.1518	0.393004	0	0.195811	0.229121	0.283526	0.207541	0.025903	0.318929
EPC1	1.74578	0.18181	0.56333	0.344771	1.72994	0.314647	0	0.333647	0.401884	0.130134	0.266077	0	0.0762612	0.235395	0.190369	0.275149	0.136682	0.117034	0.362235	0.346702	0.372249	0.244532	0.325485	0.478225	0.420533	0.568351	0.191411	0.53697	0.219332	0.44608	0.527178	0	0.590543	0.442148	0.419864	0.627713	0.120816	0	0.370616	0.363276	0.456468	0.2163	0.538588	0.413225	0.394111	0.61081	0.323129	0.461023	0.342608
UBAC2	1.74578	0.206987	0.173611	0.344771	0	0	0	0	0.101549	0.208027	0.0839989	0	0.0811303	0.103842	0.124325	0.0905069	0.0711058	0.0415713	0.152951	0.185732	0.128545	0.0849725	0.21257	0.210183	0.174913	0.138123	0.112809	0.105112	0.160593	0.265947	0.131024	0.122707	0.631685	0.214209	0.16279	0.0338803	0.0603521	0	0.320682	0.186743	0.129295	0	0.116991	0.211189	0.269956	0.172522	0.203365	0.27017	0
ZSCAN16-AS1	1.74578	0.115819	0.124184	0.344771	0	0	0.193253	0	0.10868	0.0691473	0.145346	0.268971	0.0771232	0.0997061	0.120496	0.0303419	0.245134	0.0859287	0.0827812	0.0714597	0.076902	0.20087	0.0921908	0.0454712	0.109152	0.0988914	0.155148	0.14455	0	0.13549	0.106564	0.298968	0	0	0.0691721	0	0.126215	0	0.0713175	0.15102	0.0680126	0	0.128132	0	0.141877	0.210589	0.212507	0.158445	0.110615
GNAQ	1.74578	0	0	0.341595	0	0	0	0	0.0320432	0.0112767	0	0.399903	0	0.0510262	0.00993949	0.045838	0.31068	0.019194	0.0434116	0.0244771	0.000604867	0.396646	0.0279125	0.146577	0.0301761	0.00202659	0.261144	0.0937869	0.161878	0.0249153	0	0.277328	0	0	0.034799	0	0.297728	0	0.0704256	0.0358294	0.000470264	0.113877	0	0	0	0.00163436	0.187875	0.023361	0.0994019
DGKA	1.74578	0.217464	0.213972	0.341412	0	0	0	0	0.187289	0.0424965	0.190792	0	0.146599	0.14974	0.037759	0.030286	0.0151767	0	0.252555	0.0487733	0.199467	0.0582856	0.0729751	0.112908	0.0601906	0.155314	0.046506	0.0459212	0	0.126767	0.139012	0.122707	0.590543	0	0.132025	0.203001	0.0567856	0	0.28011	0.0478267	0.12603	0	0.147817	0.117851	0.0802733	0.199802	0.04543	0.066362	0.431191
HSPA1A	1.74578	0.086196	0.0507443	0.341412	0	0.314647	0	0.156489	0.0608074	0.119441	0.0712869	0.257814	0.0529631	0.0717732	0.0747281	0.0726207	0.193616	0.0962708	0.116011	0.121636	0.0571855	0.277284	0.101392	0.0991735	0.113448	0.0289841	0.24743	0.121967	0	0.0265118	0.0174382	0.132634	0	0	0	0	0.311275	0	0.108931	0.111926	0.0452609	0.235674	0	0	0.0536909	0.0539351	0.207849	0.079688	0
ELF1	1.74578	0.47671	0.751134	0.335585	0	0	0.196425	0.47194	0.388524	0.406957	0.419141	1.04977	0.396638	0.470847	0.356464	0.330964	0.426638	0.474179	0.567575	0.4935	0.487716	0.456162	0.565524	0.440554	0.448749	0.460452	0.343274	0.600057	0.542507	0.487161	0.401975	0.356763	1.2605	0.553385	0.475683	0.475407	0.504587	0	0.570218	0.489647	0.504348	0.265896	0.386752	0.0881721	0.442518	0.485231	0.0747106	0.468765	0
PARP1	1.74578	0.495253	0.584822	0.268218	0	0	0.174294	0.340436	0.227794	0.223917	0.408809	0	0.176196	0.243727	0.210935	0.239519	0.0816495	0.216246	0.335949	0.335126	0.397544	0.135966	0.303593	0.505601	0.278963	0.520244	0.103482	0.235704	0.308968	0.255247	0.45036	0	0	0.219784	0.45132	0.371146	0.181086	0	0.323046	0.311474	0.531484	0.114398	0.372892	0.0999143	0.33998	0.415488	0.161756	0.183631	0.111568
PDIA6	1.74578	0.414774	0.40211	0.262721	0.806805	1.39005	0.196425	0.165942	0.504063	0.557317	0.308874	0.240649	0.483772	0.400778	0.505565	0.308738	0.325229	0.458161	0.475918	0.63053	0.402466	0.201477	0.648177	0.567785	0.549798	0.327332	0.284267	0.675687	0.471074	0.443478	0.379171	0.113611	1.21936	0.768031	0.494122	0.294597	0.416398	0	0.227396	0.590865	0.415744	0.237323	0.639002	0.199371	0.561942	0.400241	0.218791	0.697826	0.426411
PPP1R12A	1.74578	0.46656	0.410989	0.24666	0	0.350047	0.555487	0.157352	0.336547	0.323799	0.39468	0	0.407976	0.238027	0.260302	0.440962	0.151686	0.384821	0.494061	0.534047	0.493195	0.208632	0.553697	0.284992	0.494503	0.313678	0.276242	0.65578	0.185441	0.515836	0.279779	0.50425	0.590543	0.32721	0.0973707	0.273126	0.245879	0	0.321078	0.50839	0.282429	0	0.251542	0.110994	0.485153	0.3866	0.257406	0.422087	0.228326
BAZ1A	1.74578	0.488378	0.368651	0.238437	0.923138	0	0	0.202804	0.110077	0.258379	0.285775	0.363997	0.182331	0.211895	0.19199	0.369694	0.432342	0.373189	0.341989	0.308442	0.34914	0.572287	0.436704	0.405772	0.400976	0.308209	0.427815	0.34922	0.529814	0.335746	0.277197	0.226921	0.62882	0.542978	0.256277	0.198918	0.307275	0	0.303015	0.439066	0.291578	0.250685	0.291277	0.723104	0.459861	0.356491	0.394651	0.502029	0.23985
NAA16	1.74578	0.121592	0.0780465	0.238437	0	0.314647	0	0	0.0713106	0.0466577	0.0415828	0	0.16017	0.0677906	0.0511611	0.109748	0.0231781	0.0592729	0.053431	0.0888953	0.0514546	0.0441003	0.131101	0.203777	0.102149	0.0619325	0.042095	0.269026	0.160593	0.109466	0.0947863	0	0	0.106362	0	0.0974468	0	0	0.0752083	0.0542952	0.0700052	0	0.277372	0.0958968	0.123844	0.0917814	0.0362405	0.0859562	0
CYLD	1.74578	0.21665	0.242653	0.231909	0	0	0	0	0.345573	0.115127	0.208562	0.097016	0.143276	0.243599	0.11731	0.154363	0.142646	0.0408817	0.343007	0.171668	0.190426	0.192995	0.187479	0.362084	0.221994	0.290038	0.175907	0.421869	0.596104	0.268634	0.258174	0.276306	0.631685	0.444475	0.33723	0.422574	0.161226	0	0.369055	0.176481	0.163174	0.115662	0.519581	0.737338	0.339392	0.247453	0.244295	0.271505	0
NDUFB10	1.74578	0.795559	0.489688	0.231909	0	0.377577	0.622693	0.535288	0.561913	0.626217	0.543327	0.928136	0.694548	0.485682	0.59248	0.319478	0.68444	0.492096	0.54665	0.7115	0.418425	0.48683	0.610218	0.544231	0.71229	0.560639	0.592669	0.293654	0.663039	0.508229	0.378352	0.577586	0	0.54083	0.630619	0.135057	0.261134	0	0.235688	0.684786	0.465941	0.719222	0.4992	0.19365	0.551541	0.465284	0.537518	0.695559	0.199083
RNF216	1.74578	0.247428	0.152313	0.231909	0	0.314647	0.186568	0	0.109206	0.0532355	0.081902	0	0.0714228	0.0838459	0.0792182	0.0886584	0.035012	0.183109	0.142539	0.140314	0.118091	0.0225065	0.0966823	0.253392	0.125059	0.156998	0.0577066	0.104512	0.167211	0.125188	0.15492	0.132634	0	0.114013	0.167312	0.140281	0.0673209	0	0.0702581	0.0870483	0.114253	0.113877	0.108083	0.333695	0.202295	0.12399	0.167354	0.167582	0
UBE2D2	1.74578	0.89129	0.972439	0.231909	0.806805	1.91849	0.196425	0.329477	0.820379	0.570982	0.500851	0.282738	0.542198	0.605495	0.482247	0.51511	0.288516	0.521806	0.753706	0.674047	0.493707	0.362195	0.726655	0.750843	0.671173	1.11259	0.390981	0.98201	0.61263	0.688486	0.923235	0.62707	0.833592	0.103958	0.793058	0.997878	0.678209	0	0.496273	0.762935	1.07141	0.613897	0.527108	0.782172	0.779389	1.02535	0.336735	0.937842	0.551825
DCTN6	1.74578	0.0440994	0.0672631	0.205643	0	0	0	0	0.104245	0.0571305	0.0501348	0.190437	0.0785497	0.0707414	0.0722727	0.08921	0.144295	0.0461273	0.0911994	0.11015	0.0651895	0.0667817	0.105674	0.0507354	0.0773739	0.0478334	0.0667672	0.094975	0	0.114833	0.0622536	0.132634	0.62882	0.219031	0.0352973	0.0693762	0.0665672	0	0.0475354	0.0788925	0.0674039	0.211272	0	0.0881721	0.0216349	0.0421338	0	0.050921	0
HSD17B11	1.74578	0.323057	0.346556	0.205643	0	0.734774	0	0	0.348896	0.21479	0.388563	0.853026	0	0.237096	0.229727	0.169361	0.573344	0.215844	0.295375	0.350574	0.460135	0.693158	0.395502	0.253965	0.271128	0.290723	0.504753	0.18781	0	0.154318	0.288503	0.550224	0.590543	0.114013	0.133983	0.138611	0.128199	0	0.331598	0.248979	0.349355	0.594191	0	0.312443	0.41454	0.325849	0.441149	0.314636	0.116703
IRF3	1.74578	0.417714	0.377794	0.205643	1.28488	0	0.186506	0.165764	0.203881	0.311387	0.34536	0.168062	0.15971	0.292228	0.283888	0.360668	0.210742	0.261398	0.409418	0.345518	0.397166	0.14956	0.351993	0.767943	0.50538	0.345984	0.160552	0.489926	0.160593	0.411346	0.341924	0.276306	0.590543	0.215221	0.216411	0.158762	0.203529	0	0.328048	0.336626	0.296601	0.235612	0.385738	0.44678	0.561453	0.457573	0.301695	0.607674	0.450097
ITPKB	1.74578	0.118387	0.0448287	0.205643	0	0	0	0.166598	0	0.0287365	0.0395115	0	0	0.0504456	0.0303832	0	0.0311579	0.0360368	0.0575801	0.0268215	0.0223461	0.0405214	0.0356103	0.0447254	0.03742	0.0591055	0.0269664	0.158662	0.155127	0.0738172	0.0314093	0	0	0.109961	0.0655565	0.169437	0.111989	0	0.107251	0.0534817	0.0268447	0	0	0	0.0809104	0.0608174	0.0747671	0.109255	0
PXN	1.74578	0.211516	0.00586791	0.205643	0	0	0	0	0.10047	0.134157	0.0173443	0.292524	0	0.075327	0.104172	0	0.0946082	0.103884	0.107396	0.226781	0.0214501	0.12823	0.294245	0.243208	0.229374	0.0321726	0.134209	0.222589	0	0.290312	0.0151719	0.153599	0	0	0.179053	0	0	0	0	0.234675	0.0138681	0.114398	0.252591	0.315087	0.254221	0.0230718	0.180402	0.321033	0
RASSF3	1.74578	0.121251	0.156446	0.205643	0	0	0	0.170632	0.0377366	0.0867919	0.127474	0	0	0.0886219	0.0783979	0	0.183891	0.0367446	0.0959159	0.082583	0.0958185	0.216767	0.0991454	0.0566456	0.146141	0.14932	0.174042	0.23226	0	0.190584	0.132201	0.261832	0	0.222259	0.286644	0.137893	0.268255	0	0.22815	0.0807934	0.0644899	0.345033	0	0.083744	0.022046	0.140177	0.202843	0.182818	0
CCT7	1.74578	0.331589	0.408166	0.200721	0	0.314647	0.370718	0.166478	0.209384	0.256997	0.309349	0	0.254074	0.23874	0.271302	0.142474	0.143538	0.243941	0.394761	0.389698	0.318321	0.128628	0.389401	0.420537	0.376805	0.284795	0.162113	0.541816	0.185441	0.265511	0.243748	0	0.590543	0.439994	0.207101	0.247539	0.119803	0	0.229987	0.40131	0.310756	0.107789	0.236135	0.0946923	0.282665	0.319502	0.253413	0.448493	0
CD2	1.74578	2.06543	0.00342873	0.200721	1.72994	1.91146	1.76484	0	1.25622	1.80658	0.00401581	0	1.18229	1.15613	1.59933	0.0864677	0.0824406	0.958353	1.51254	2.04341	0.0467656	0.0580132	1.19911	1.53389	1.72056	0.0225539	0.04782	1.0152	1.17192	1.67655	0.00372292	0.129605	1.12546	0.687083	1.1487	0.0316805	0.0635843	0	1.45423	1.96541	0.0116871	0	0.848206	1.65874	1.92157	0.0162789	0	1.57006	0.745532
CD47	1.74578	0.718523	0.532367	0.200721	0.923138	0	0.576807	0	0.4888	0.680833	0.561585	0.481361	0.630243	0.534086	0.61083	0.621441	0.432081	0.600763	0.626338	0.806582	0.690175	0.408256	1.01733	0.324207	0.659194	0.683391	0.213333	0.440685	0.465609	0.719746	0.706086	0.376809	0	0.942936	0.611602	0.757924	0.317729	0	0.541128	0.861836	0.776945	0.10937	0.98207	0.573724	0.707978	0.571953	0.150016	0.819121	0.207976
CLK1	1.74578	0.325205	0.319118	0.200721	0.806805	0.384728	0.531907	0.333898	0.334311	0.215399	0.211122	0.254519	0	0.154327	0.155386	0.22778	0.174645	0.190702	0.376737	0.308022	0.232373	0.203399	0.291856	0.491759	0.373694	0.352882	0.258255	0.261311	0.155127	0.340159	0.267035	0.243216	0	0.436113	0.245233	0.29149	0.300004	0	0.156896	0.26391	0.237225	0	0.235386	0.286089	0.440329	0.55323	0.302823	0.54096	0.227108
HECTD1	1.74578	0.0828666	0.296047	0.200721	0	0	0.186568	0.169803	0.036156	0.0609582	0.172299	0.0758935	0.215003	0.0742134	0.0803377	0.159645	0.0615278	0.0995427	0.106037	0.158196	0.200938	0.111784	0.134584	0.240335	0.198518	0.373021	0.180984	0.203156	0.177163	0.15404	0.313543	0.296121	0	0.218847	0.240318	0.212773	0.176189	0	0.12581	0.171765	0.263992	0.246787	0.140736	0.383565	0.0195188	0.332971	0.164468	0.316559	0.115705
IFNAR2	1.74578	0.162848	0.20177	0.200721	0	0	0	0.162486	0.0325396	0.0787597	0.199789	0.104301	0	0.133147	0.0655622	0.218835	0.174268	0.196982	0.150798	0.11736	0.205581	0.222559	0.160795	0.240298	0.0867576	0.203458	0.145293	0.187258	0.415546	0.137427	0.180687	0.129605	0.62882	0.334363	0.0354153	0.313309	0.0585136	0	0.0402738	0.0656735	0.158716	0	0.251542	0.214363	0.135425	0.290701	0.404575	0.190832	0.0930171
SBDS	1.74578	0.148109	0.196013	0.200721	0	0.377577	0.192705	0.490471	0.479232	0.190684	0.178105	0.078878	0.231511	0.247652	0.226477	0.153274	0.0903605	0.219951	0.244122	0.253586	0.151816	0.076976	0.211633	0.147492	0.160784	0.158054	0.0935606	0.215899	0	0.184912	0.164835	0	0	0.107695	0.165438	0.14345	0.0654005	0	0.270725	0.261624	0.258918	0	0	0.165264	0.120465	0.209509	0.110525	0.331504	0.552382
TCF25	1.74578	1.02399	0.752617	0.200721	1.72994	0	0.186506	0.681637	0.374068	0.56742	0.483256	0.602868	0.852113	0.352901	0.428037	0.272566	0.270787	0.483621	0.415495	0.506687	0.408034	0.303091	0.702366	0.344354	0.775806	0.618971	0.370032	0.730247	0.167211	0.632153	0.602738	0.849586	0	0.430228	0.527911	0.317529	0.663762	2.37636	0.400013	0.594114	0.481448	0.399919	0.268039	0.701109	0.94122	0.800277	0.448601	0.814173	0.476444
THRAP3	1.74578	0.373369	0.666646	0.200721	0	0.350047	0	0.162486	0.404868	0.358502	0.517714	0.169197	0.443956	0.23732	0.328581	0.613193	0.192223	0.437909	0.391049	0.436648	0.573108	0.32286	0.648571	0.343597	0.475672	0.503404	0.232451	0.385361	0.528825	0.43135	0.394424	0.113311	0	0.830361	0.603744	0.632794	0.436561	0	0.163144	0.405041	0.471289	0	0.375611	0.514209	0.495532	0.457311	0.234532	0.602603	0.210554
TROVE2	1.74578	0.260668	0.241905	0.200721	0	0	0	0.156489	0.104549	0.137312	0.143478	0.0789305	0.0714228	0.142874	0.150072	0.088925	0.134488	0.209289	0.196327	0.223292	0.161027	0.1176	0.293717	0.115072	0.256786	0.198256	0.0972091	0.227598	0.185441	0.141156	0.172245	0	0	0.247994	0.383417	0.258599	0.235174	0	0.111139	0.230984	0.180811	0	0.380083	0	0.170105	0.174518	0.0691971	0.107285	0
FDPS	1.74578	0.268167	0.294956	0.195686	1.10093	0	0.396173	0.327122	0.129383	0.287032	0.256917	0.260276	0.358596	0.218907	0.283927	0.139356	0.213647	0.45748	0.316249	0.357756	0.22326	0.218559	0.368963	0.216354	0.331124	0.2691	0.175294	0.483215	0.210217	0.343859	0.178855	0.139125	0.833592	0.111145	0.0660933	0	0.302882	0	0.148626	0.38768	0.248672	0.215779	0.26045	0.296883	0.561893	0.287624	0.0805581	0.325835	0
GABPB1-AS1	1.74578	0.401675	1.3972	0.195686	0.806805	0	0.196425	0.915272	0.0320432	0.0577564	0.465013	0.16831	0.0737574	0.0551584	0.0664178	0.282008	0.0624852	0.0844866	0.159629	0.0799696	0.538001	0.125309	0.149846	0.407041	0.422263	1.57808	0.292806	0.744945	0.804548	0.577213	1.49715	0.595336	0.631685	0.899778	0.577868	1.60138	0.492749	3.02195	0.632262	0.455227	1.43893	0.665207	0.419999	0.716872	0.322266	1.39414	0.347262	0.46874	0.111829
ILK	1.74578	0.205117	0.216694	0.195686	0	0	0	0	0.307808	0.302407	0.223172	0.262466	0.240103	0.19881	0.218645	0.136818	0.225314	0.348602	0.25245	0.264433	0.117197	0.158323	0.358063	0.203643	0.23326	0.192066	0.174519	0.180231	0	0.190157	0.106834	0	0	0.110549	0.199011	0.109114	0.107755	0	0.110722	0.245829	0.157293	0.115662	0.323335	0	0.312137	0.159932	0.147815	0.453287	0.21264
MRPL55	1.74578	0.314365	0.272172	0.195686	0	0	0.190553	0	0.271896	0.322383	0.327877	0.337214	0.372564	0.222634	0.256655	0.226195	0.216906	0.213402	0.228388	0.256999	0.186748	0.302505	0.328159	0.124752	0.236038	0.243339	0.293373	0.298899	0.782317	0.1586	0.159905	0.393543	0.590543	0.109845	0.0698067	0.0669886	0	0	0.24378	0.265589	0.226418	0.378474	0.479076	0.198639	0.172736	0.279146	0.251584	0.354476	0.108913
NOL7	1.74578	0.302151	0.387502	0.195686	0	0.350047	0.383257	0.367654	0.162306	0.378528	0.304949	0.096763	0.0831124	0.30129	0.288755	0.0944017	0.165932	0.243875	0.48497	0.346359	0.309484	0.189364	0.292741	0.556257	0.311637	0.342268	0.160935	0.227975	0.536599	0.344117	0.233755	0.145368	0	0.55065	0.270832	0.357126	0.324117	0	0.454767	0.250344	0.311618	0.112828	0.428381	0.0946923	0.373209	0.363484	0.334583	0.277491	0.446481
PGAM5	1.74578	0.0380376	0.031833	0.195686	0	0	0	0	0	0	0.0117475	0	0	0.0132477	0.00990921	0.0431671	0.0193805	0.040373	0.00904003	0.015424	0.00638994	0	0.00591114	0.0452165	0.0353338	0.0241841	0.0191413	0.0493833	0	0.0127354	0.016564	0	0	0	0.0694387	0	0.0585136	0	0.034556	0.0105228	0.0132398	0	0	0	0.0398975	0.0256125	0	0	0
PPP2R5C	1.74578	1.01858	0.521849	0.195686	1.72994	0.319087	1.25437	0.169803	0.443893	0.775768	0.365947	0.0897043	0.459504	0.51797	0.624642	0.132356	0.171665	0.267568	0.788846	0.968913	0.337278	0.286338	0.641448	0.846531	1.15352	0.52247	0.303606	0.729739	1.03142	1.08056	0.395193	0.254419	0.62882	1.35759	1.33862	0.351193	0.353217	2.37636	0.836336	1.19631	0.402865	0.336279	0.663758	0.561569	1.33876	0.446303	0.298481	0.813406	0.86448
SYTL1	1.74578	0.440876	0.261994	0.195686	1.72994	0.378743	0	0.166598	0.225028	0.304921	0.319394	0	0.15471	0.215221	0.219791	0.178568	0.0403219	0.393246	0.373829	0.379551	0.123875	0.0210315	0.571578	0.466514	0.401186	0.196991	0.109263	0.327503	0.365921	0.502321	0.128566	0	0.631685	0.321582	0.262551	0.130651	0	0	0.513648	0.447516	0.128408	0	0.479297	0.250481	0.495285	0.263281	0.075805	0.447016	0.207976
TMUB1	1.74578	0.0815653	0.192407	0.195686	0.923138	0	0.171107	0.157352	0.136144	0.145854	0.213815	0	0.163505	0.142098	0.21525	0.177793	0.0803584	0.281221	0.220466	0.220122	0.162502	0.0809381	0.164419	0.249834	0.194443	0.229517	0.116812	0.245944	0.162106	0.308838	0.180728	0.139125	0	0.103463	0.130898	0.236892	0.109113	0	0.132163	0.299007	0.251724	0	0.507911	0	0.2843	0.178435	0.114592	0.279857	0.264377
TSC22D4	1.74578	0.539237	0.268723	0.195686	0.923138	0.69783	0.383364	0.165942	0.289493	0.41315	0.235891	0.0695819	0.289271	0.21335	0.254287	0.14013	0.150412	0.368617	0.491052	0.576959	0.192747	0.126103	0.659639	0.651831	0.570785	0.255834	0.159231	0.501234	0.890427	0.679666	0.216946	0.244174	0	0.106897	0.390963	0.102566	0.0599721	0	0.482101	0.635396	0.281461	0.21473	0.512283	0.723421	0.516514	0.241526	0.188006	0.627213	0.468712
UNC13D	1.74578	0.33007	0.102998	0.195686	0	0	0	0	0.085488	0.030849	0.0398424	0.0966003	0.0703374	0.0687933	0.0617934	0	0.0819004	0.0385746	0.0852071	0.108333	0.0248966	0.103512	0.146467	0.451922	0.222901	0.0872566	0.158831	0.257965	0	0.289125	0.0615701	0.132634	0	0.216019	0.181954	0.0366003	0.261426	0	0.153169	0.124126	0.0476232	0.232216	0.108083	0.22051	0.308785	0.077938	0.256449	0.201123	0
ATP6AP2	1.74578	0.535519	0.376371	0.193672	1.72994	0.384728	0.196425	0.474694	0.200538	0.419163	0.284375	0.95752	0.365295	0.296382	0.317216	0.169195	0.473582	0.32071	0.41676	0.47208	0.398681	0.434594	0.52635	0.452148	0.400884	0.336362	0.436149	0.404132	0.340568	0.279234	0.34375	0.349628	0.590543	0.107695	0.175244	0.304049	0.408178	0	0.445293	0.498476	0.382051	0.78856	0.547376	0.309543	0.416767	0.353426	0.394491	0.307369	0.22123
C1orf122	1.74578	0.078564	0.13447	0.193672	0	0	0	0	0.037354	0.101021	0.163948	0.175563	0.254332	0.0576403	0.109232	0.138826	0.126903	0.127309	0.110212	0.120834	0.106964	0.0983302	0.175067	0.0447254	0.132288	0.169211	0.138547	0.333527	0	0.115648	0.0795955	0	0	0.243882	0.0311427	0.0368628	0.0634165	0	0.045067	0.161746	0.130039	0.227226	0.410883	0.125007	0.040149	0.118943	0.0537971	0.241584	0
C1orf35	1.74578	0.0760961	0.149118	0.193672	0	0	0.196859	0.163844	0.0620178	0.190822	0.140975	0.145475	0.136246	0.150208	0.132037	0.137062	0.129119	0.119867	0.149321	0.155165	0.0939716	0.0575934	0.136773	0.144295	0.166405	0.133896	0.174707	0.0879745	0	0.0697008	0.0782355	0	0	0.108324	0.0679783	0.0600998	0	0	0.115835	0.113316	0.120294	0	0.544376	0.174354	0.127835	0.109023	0.0843857	0.0825503	0
C5orf51	1.74578	0.0388185	0.0291558	0.193672	0	0.350047	0.186568	0	0	0.0252756	0.0247051	0	0	0.00738646	0.0110545	0	0.0425549	0	0.0172493	0.0270887	0.0271612	0.0461967	0.0278536	0.0457901	0.0217343	0.0333638	0.0413339	0	0	0.0294506	0.0299313	0	0	0.106362	0	0.0366003	0	0	0.0431592	0.0178584	0.0303083	0	0	0	0	0.0319833	0	0	0
GLO1	1.74578	0.20383	1.08523	0.193672	0	0.350047	0.379821	0	0.188912	0.130051	0.386512	0.35291	0.241955	0.111018	0.149111	0.216943	0.0897475	0.219724	0.170755	0.193675	0.288444	0.0814496	0.216899	0.147322	0.178277	0.573371	0.0899375	0.140868	0	0.136073	0.408231	0.122707	0	0.111508	0.169692	0.209165	0.0654005	0	0.209818	0.249819	0.643785	0.122846	0.140736	0.0958968	0.265846	0.68383	0.0733148	0.155178	0.0994019
LRRC57	1.74578	0.0398017	0.0664281	0.193672	0	0	0	0	0.0417641	0.042323	0.0213015	0.0695819	0	0.0354644	0.0297974	0	0.0457475	0	0.0404159	0.0352012	0.0290362	0.0240719	0.0584087	0.0750946	0.0566997	0.0937285	0.0352409	0.0441533	0	0.0393836	0.0495385	0	0	0	0.0357353	0.0336296	0	0	0.0410306	0.0323272	0.0544894	0	0	0	0.124772	0.0662436	0	0.0780133	0.111568
LYPLA1	1.74578	0.319037	0.269936	0.193672	0	0	0	0	0.173811	0.0973343	0.247473	0.0783576	0.241571	0.164713	0.11929	0.107505	0.20412	0.114497	0.246732	0.165978	0.24359	0.224527	0.226407	0.301035	0.172414	0.207376	0.160313	0.328297	0.347547	0.0920724	0.209987	0.428573	0.590543	0.103463	0.262722	0.21742	0.16553	0	0.194635	0.138358	0.209315	0.228275	0.140736	0.125007	0.332093	0.272233	0.151236	0.298178	0.0930171
P4HB	1.74578	0.665299	0.360683	0.193672	0	0.384728	0	0.336783	0.321864	0.426073	0.281242	0.556938	0.869105	0.380589	0.352813	0.246161	0.320333	0.5955	0.503247	0.687011	0.263897	0.350061	0.704109	0.66815	0.646756	0.388669	0.451905	0.49137	0.210217	0.820408	0.345268	0.286234	0	0.214998	0.349308	0.171529	0.308071	0	0.413026	0.747085	0.355486	0.10937	0.235201	0.202035	0.510935	0.364935	0.311208	0.804122	0.298077
PDCD4	1.74578	0.442585	0.686538	0.193672	0	0.319087	0	0.492985	0.523204	0.317173	0.493093	0	0.552411	0.277733	0.271092	0.374358	0.135481	0.322508	0.399535	0.304641	0.457677	0.17223	0.340288	0.443986	0.390244	0.738934	0.120924	0.277366	0.67071	0.405189	0.603569	0.246245	0	0.663628	0.586607	0.691078	0.244539	0	0.376683	0.269662	0.534984	0.22723	0.924895	0.198639	0.387075	0.525085	0.153034	0.447983	0.112129
PIH1D1	1.74578	0.36709	0.183672	0.193672	0.806805	0	0.186568	0.341651	0.188818	0.106176	0.134581	0	0.405067	0.220908	0.195265	0.110061	0.200192	0.24941	0.250726	0.263907	0.149053	0.120493	0.322254	0.492637	0.255122	0.208	0.130226	0.413449	0.586539	0.321267	0.153211	0.122707	0	0.215796	0.10507	0.100878	0.16962	0	0.111892	0.228979	0.159013	0.252543	0.380446	0.0999143	0.184348	0.180484	0.168276	0.347001	0.189165
SPATS2L	1.74578	0.0441998	0.0607532	0.193672	0	0.417053	0.187955	0	0.103122	0	0.0935216	0.160071	0	0.0282672	0.0224039	0.0840628	0.0979909	0.0446825	0.0535183	0.0283078	0.096126	0.0664867	0.0259147	0	0.0201809	0.120931	0.025099	0.0499039	0	0	0.111241	0	0	0	0.0332929	0.0726515	0	0	0	0.0301821	0.147008	0	0	0	0	0.0939853	0	0	0
STK4	1.74578	0.961079	1.00463	0.193672	0	0.384728	0.366998	0.698012	0.781021	0.505071	0.688192	0.311333	1.09549	0.512681	0.431662	0.486493	0.33961	0.419182	0.769742	0.721937	0.569178	0.398707	0.750219	0.589761	0.7849	1.10718	0.356433	0.752183	0.800895	0.754222	0.820547	0.538682	0.62882	0.354192	0.678539	0.91888	0.619778	2.37636	1.02105	0.704875	0.828788	0.698451	0.298668	0.594517	0.688429	0.954273	0.397012	0.993006	0.429286
TCEAL8	1.74578	0.218527	0.13569	0.193672	0	0.314647	0.190553	0.163844	0.141262	0.112095	0.166594	0.0703663	0.544454	0.176614	0.117169	0.0841027	0.100493	0.263294	0.192535	0.134867	0.126669	0.15769	0.40961	0.356283	0.15433	0.0907756	0.0779394	0.302981	0.161878	0.0887647	0.0426387	0	0.833592	0.213424	0.0704731	0.100231	0	0	0.182932	0.208436	0.0986106	0.111568	0.629192	0.198078	0.228732	0.150256	0.188622	0.221279	0.331951
ARFGEF1	1.74578	0.0803671	0.105031	0.181101	0	0	0	0	0.0398465	0.0234832	0.0486375	0.0954673	0	0.0623505	0.049252	0.0268704	0.0730822	0.0570982	0.0568624	0.080299	0.0306507	0.115861	0.0555767	0.0915839	0.0922319	0.0981958	0.112894	0.159849	0.477465	0.13533	0.0928171	0.139125	0	0	0.0709423	0.100889	0.121051	0	0.156586	0.0598421	0.0535971	0.107789	0.129554	0	0.0803186	0.0824186	0.0760563	0.0817943	0.0961476
CCDC107	1.74578	0.526469	0.210898	0.181101	0	0	0.377058	0.165764	0.512977	0.443707	0.321122	0	0.301042	0.304132	0.459794	0.406581	0.123157	0.451157	0.336299	0.498293	0.253158	0.150584	0.527557	0.48139	0.439268	0.328938	0.13968	0.196765	0.353704	0.498119	0.254596	0.130689	0	0.219648	0.402109	0.360817	0.0617063	0	0.270415	0.524329	0.300131	0	0.511255	0.326602	0.475382	0.238677	0	0.36051	0.570463
CD46	1.74578	0.398682	0.229334	0.181101	0.923138	0	0.396173	0.162879	0.235384	0.120549	0.114333	0.341759	0.0529631	0.132961	0.139235	0.0596024	0.31872	0.143264	0.186276	0.144165	0.0960286	0.287181	0.17521	0.248107	0.227915	0.214037	0.266515	0.243667	0	0.201334	0.255002	0.748574	0.590543	0.328286	0.239074	0.422045	0.275774	0	0.0726316	0.0891318	0.13415	0.209692	0.270762	0.365215	0.373337	0.163194	0.348807	0.334137	0.211231
CDC42SE1	1.74578	0.396074	0.3168	0.181101	0.923138	0.669134	0.576807	0.371105	0.134068	0.315256	0.364063	0.352108	0.522611	0.357123	0.498977	0.439653	0.338933	0.629261	0.407962	0.560381	0.43001	0.409974	0.67515	0.458655	0.545391	0.354172	0.29866	1.11853	0.682794	0.617824	0.325391	0.205149	0	0.364822	0.559597	0.592005	0.760837	0	0.371031	0.554597	0.257725	0.148782	0.464268	0.39552	0.42585	0.4231	0.44967	0.924276	0.324821
DDX39B	1.74578	0.119457	0.18906	0.181101	0.806805	0	0.187955	0	0.03928	0.131309	0.115074	0.176778	0.229401	0.0594728	0.0519341	0.0602617	0.0130453	0.0802601	0.0651926	0.125953	0.116858	0.0261745	0.138901	0.123165	0.148607	0.144823	0.107545	0.0860817	0.210217	0.208796	0.189837	0.139125	0	0.106397	0.0644608	0.107413	0.0855056	0	0.220895	0.103126	0.105335	0.113877	0	0.243939	0.230852	0.166858	0.224301	0.227398	0.211648
ETHE1	1.74578	0.172394	0.0788243	0.181101	0	0.377577	0.186568	0.165	0.315714	0.180238	0.127527	0.355587	0.156058	0.242917	0.267376	0.0518348	0.288913	0.200798	0.172314	0.230413	0.0592751	0.223982	0.201803	0.0979194	0.212857	0.13325	0.232431	0.278204	0.51581	0.269886	0.0589007	0.541409	0.62882	0.106397	0.131972	0.029477	0.100654	0	0.198983	0.199134	0.0791761	0.212984	0	0.171916	0.18481	0.0560751	0.27701	0	0.112129
FOXN2	1.74578	0.121235	0.0552813	0.181101	0	0	0	0	0.0380277	0.0614934	0.0513994	0.256023	0.0737574	0.0291006	0.0379629	0.0245199	0.079145	0.0782031	0.0613023	0.0556802	0.0328912	0.141779	0.0859011	0	0.143543	0.0647172	0.0738503	0.0557283	0.155127	0.190848	0.0313125	0	0	0.218607	0.0687003	0.105456	0.0550128	0	0.0680708	0.067461	0.0452495	0.103614	0.125288	0.110994	0.0954341	0.0511739	0.0348157	0.05051	0
GCC2	1.74578	0.43967	0.595183	0.181101	0	0	0	0.329084	0.0702644	0.113948	0.279421	0.24713	0	0.206797	0.116775	0.314879	0.0565249	0.21634	0.365567	0.265295	0.410942	0.121546	0.287377	0.456057	0.516115	0.445059	0.137786	0.588757	0.711378	0.495878	0.525726	0.448482	0	1.01645	0.530381	0.594261	0.310677	2.37636	0.473444	0.415774	0.423131	0.328646	0.365403	0.169692	0.40927	0.556115	0.165766	0.594587	0.108429
LIMS1	1.74578	0.159722	0.414512	0.181101	1.10093	0	0	0.328371	0.212512	0.0660202	0.209269	0.0783576	0.132987	0.17553	0.0491004	0.0543524	0.258306	0.098945	0.322733	0.0800199	0.129967	0.139162	0.134969	0.396976	0.118176	0.238968	0.203274	0.199086	0.530165	0.11193	0.165423	0.139125	0	0.222856	0.0739808	0.0661613	0.230347	0	0.268303	0.0834213	0.158304	0	0.22406	0.115732	0.0722351	0.280498	0.182414	0.0798179	0.111791
METAP2	1.74578	0.334729	0.254976	0.181101	0.806805	0	0	0	0.269463	0.256342	0.336501	0.301396	0.235112	0.208245	0.220165	0.246689	0.178839	0.110218	0.2803	0.210122	0.269271	0.154366	0.22751	0.158165	0.188295	0.217515	0.225959	0.0504797	0.477465	0.215495	0.209547	0.38074	0	0.207421	0.258655	0.250484	0.41664	0	0.258514	0.206007	0.233531	0.370432	0.348144	0	0.228566	0.227637	0.399318	0.244759	0.328791
SLC9A3R1	1.74578	0.532974	0.0645488	0.181101	0	0	0.583836	0	0.250251	0.723986	0.0418172	0.0779305	0.387658	0.305733	0.567496	0.0920572	0.15794	0.492188	0.447985	0.73839	0.0557963	0.0539695	0.75052	0.308314	0.710935	0.0425059	0.165355	0.734507	0.167211	0.769437	0.0478073	0	1.2605	0.325928	0.472878	0	0.122342	3.41104	0.53121	0.639016	0.0565656	0	0.695915	0	0.819886	0.0444495	0.0746064	0.68392	0.228284
AHCYL1	1.74578	0.135314	0.120762	0.17707	0	0	0	0.162486	0.076034	0.0123972	0.0478668	0.0783576	0.230536	0.0158288	0.0269043	0.0303083	0.0795509	0.0404544	0.0261595	0.0470364	0.0423851	0.240287	0.0453769	0.0954231	0.0699807	0.0812829	0.129098	0.0908144	0.148376	0.0963581	0.0560893	0.130689	0	0.106397	0.0347864	0.03637	0.31807	0	0	0.0593432	0.0568279	0	0.130017	0.0861818	0.062066	0.079642	0.25247	0.079333	0
ANKRD36C	1.74578	0.219708	0.193229	0.17707	0	0.377577	0	0.166598	0.0431422	0.134396	0.0641441	0	0.133448	0.048869	0.0591587	0.0772824	0.0157471	0.120165	0.0974245	0.0592373	0.0398642	0.033809	0.0920091	0.150982	0.142769	0.10578	0.0149933	0.189763	0	0.216186	0.154898	0	0	0	0.133382	0.269965	0.0599721	0	0.113645	0.0938605	0.0988076	0	0.162935	0.0881721	0.202539	0.11394	0	0.137259	0.207939
COPS7B	1.74578	0.166558	0.1246	0.17707	0	0.378743	0	0	0.0418963	0.102097	0.0569952	0	0	0.0538191	0.0476572	0.0887892	0.0194832	0.0206017	0.0993838	0.0655944	0.0931713	0.0104754	0.109414	0.1584	0.0900046	0.114477	0.0409188	0.0456458	0.185441	0.0480972	0.10593	0	0	0.21032	0.102399	0.03637	0.0627982	0	0.122913	0.101647	0.113627	0.13371	0	0	0.128352	0.10147	0	0.0535456	0.106066
CPSF3L	1.74578	0.170992	0.152609	0.17707	1.72994	0	0	0.163844	0.0719942	0.101692	0.1219	0	0.138289	0.123049	0.122864	0.0533802	0.0526174	0.115416	0.198421	0.174218	0.129178	0.0932877	0.258299	0.163942	0.17711	0.152885	0.0577474	0.143141	0.148376	0.159647	0.0996487	0	0	0	0.206803	0.143958	0	0	0.156264	0.205614	0.129442	0.215182	0.407388	0.0861818	0.229623	0.146914	0.0461074	0.168223	0.205468
CYB5B	1.74578	0.390294	0.285775	0.17707	0	0	0.186568	0	0.310778	0.327047	0.205195	0	0.425359	0.214068	0.201247	0.171812	0.0942646	0.341094	0.303341	0.227512	0.186971	0.129633	0.552009	0.147975	0.20574	0.165872	0.0697432	0.249248	0.155127	0.253891	0.154314	0	0	0	0.0703095	0.0657826	0.0654005	0	0.122298	0.243307	0.221302	0.107789	0.405851	0.420325	0.307797	0.20765	0.0341906	0.386643	0.233027
EPS15	1.74578	0.139471	0.142604	0.17707	0	0.378743	0	0.32633	0	0.0646408	0.1242	0.0789305	0	0.0549813	0.0761488	0.0797313	0.112692	0.0609218	0.103775	0.119934	0.0709138	0.175149	0.0669395	0.343191	0.203053	0.114133	0.16256	0.0901416	0	0.234874	0.115342	0.407136	0	0.224997	0.202575	0.280486	0.18529	0	0.0358474	0.124627	0.0663165	0.221666	0.125288	0.083744	0.169465	0.11335	0.225973	0.143192	0
GMIP	1.74578	0	0.10825	0.17707	0.923138	0	0.196859	0	0.0426376	0.0874411	0.0777897	0.0770436	0.0529631	0.0127934	0.0354252	0.0591479	0.0697215	0.0584739	0.0795249	0.0837388	0.0882319	0.130589	0.188128	0.0523223	0.111899	0.120769	0.0878338	0.210765	0	0.110961	0.104045	0	0	0	0.0351161	0.138971	0.0613983	0	0	0.105684	0.0891923	0	0.234372	0.110994	0.0424993	0.132065	0.150624	0.0911365	0
MFNG	1.74578	0.183344	0.143932	0.17707	0	0	0.386977	0	0.345034	0.184887	0.146474	0.269592	0.452261	0.183979	0.194887	0.0528959	0.0883027	0.193085	0.415448	0.297747	0.126689	0.143335	0.405711	0.327164	0.27581	0.186777	0.113397	0.216561	0.520471	0.350295	0.180976	0	1.22223	0	0.0611394	0	0.125108	2.37636	0.345312	0.394268	0.214809	0.111568	1.05609	0	0.227598	0.143792	0.11567	0.443271	0.555547
NHLRC3	1.74578	0.289734	0.445892	0.17707	0.806805	0	0	0	0.150953	0.117466	0.240539	0.199768	0.296302	0.0590641	0.0576407	0.130684	0.107004	0.0999265	0.104623	0.141416	0.211941	0.224239	0.239755	0.265142	0.166516	0.460876	0.178541	0.0903757	0	0.166812	0.314837	0.132634	0.62882	0.108101	0.232546	0.20545	0.100498	0	0.152335	0.133957	0.345247	0	0.246545	0	0.0877323	0.37041	0.170373	0.385331	0.111829
NRBP1	1.74578	0.210276	0.140839	0.17707	0	0	0	0.210874	0.148543	0.23059	0.131008	0.0982308	0.13826	0.105101	0.145003	0.112787	0.130875	0.156815	0.221644	0.218906	0.117954	0.108009	0.27426	0.143274	0.167837	0.142434	0.0852046	0.139178	0.161878	0.219014	0.0965533	0	0	0	0.206898	0	0.111231	0	0.0830143	0.216645	0.125512	0	0.128132	0	0.375957	0.107182	0.0788947	0.330054	0
NUDCD2	1.74578	0.261807	0.140339	0.17707	0	0.350047	0	0	0.193134	0.112053	0.17901	0.269639	0.0821273	0.131341	0.122351	0.145317	0.0640259	0.139331	0.228859	0.172418	0.177823	0.12931	0.250731	0.103286	0.160257	0.135389	0.132147	0.156492	0	0.195975	0.174877	0.129605	0	0.250797	0.137063	0.104252	0.311803	0	0.176522	0.206591	0.190626	0	0.140736	0.317517	0.205349	0.192298	0.183726	0.127132	0
NUP107	1.74578	0.0809515	0.236892	0.17707	0	0	0	0.150744	0	0.161644	0.256384	0.0758935	0.27771	0.081402	0.0597034	0.109737	0.0282187	0.0582586	0.104278	0.114094	0.225033	0.023244	0.175413	0.326256	0.102621	0.146433	0.0547015	0.203048	0	0.144266	0.165886	0	0	0	0.0687636	0.129078	0	0	0.15301	0.15086	0.147788	0	0.128132	0	0.109186	0.130196	0.0503368	0.187725	0.0961476
OGT	1.74578	0.111482	0.199156	0.17707	0.806805	0.314647	0.392453	0	0.041662	0.0696427	0.132869	0.0747845	0.123301	0.0463286	0.0567272	0.0914059	0.05619	0.08329	0.0637748	0.0914453	0.0569637	0.143518	0.146228	0.0915911	0.18478	0.259168	0.147955	0.251368	0.210217	0.187491	0.19567	0.120445	0.833592	0.437956	0.241827	0.31476	0.188282	0	0.231447	0.128405	0.122963	0	0.251542	0.0958968	0.100731	0.285075	0.11838	0.289613	0.101642
OTULIN	1.74578	0.0751696	0.0405335	0.17707	0	0	0	0	0.0385225	0.0435516	0.0306828	0.108913	0	0.0148591	0.0398416	0	0.0379226	0	0.0483573	0.0412278	0.0138441	0.0375907	0.0588427	0.0467431	0.0406755	0.0465228	0.0601164	0	0	0.155387	0.0386621	0	0	0.110352	0.0353627	0.139316	0	0	0.0368469	0.0578849	0.0241894	0.10937	0	0.26285	0.158292	0.0430841	0.0342809	0.0768137	0.115705
RBM42	1.74578	0.215201	0.208238	0.17707	0	0	0	0.150744	0.161438	0.154958	0.209217	0.174345	0.442042	0.106442	0.191573	0.142465	0.149766	0.230919	0.2566	0.207633	0.180165	0.112136	0.322124	0.102795	0.265635	0.214562	0.150175	0	0	0.326506	0.111031	0.132634	0	0.103958	0.201208	0.181229	0.167018	0	0.268292	0.183406	0.187808	0	0.292154	0	0.328723	0.188989	0.15947	0.275774	0
RNPS1	1.74578	0.556093	0.645591	0.17707	0.923138	0.377577	0.485201	0.165942	0.448772	0.588501	0.537274	0.253597	0.245365	0.305594	0.334023	0.474455	0.228101	0.262761	0.584884	0.530409	0.591751	0.324463	0.701391	0.412602	0.439982	0.5302	0.322805	0.575532	0	0.472149	0.498284	0.372881	0.62882	0.333869	0.511997	0.174111	0.173234	0	0.389249	0.587936	0.647466	0.48711	0.903565	0.176213	0.434126	0.545433	0.337866	0.783635	0.419469
SF3A1	1.74578	0.179689	0.0875959	0.17707	0	0.377577	0	0	0.0394914	0.0894417	0.0987532	0.156288	0.0701375	0.0450121	0.0472081	0.0226099	0.073161	0.0330883	0.129912	0.113236	0.0979237	0.0606355	0.102252	0.0566456	0.105222	0.106859	0.0806595	0.109185	0.205329	0.188661	0.086902	0.153599	0	0.222417	0.203857	0	0.232628	0	0.0796186	0.108215	0.101773	0.113877	0.130017	0	0.0678984	0.125861	0.0877003	0.0976117	0
USP16	1.74578	0.221416	0.430371	0.17707	1.10093	0	0.186506	0	0.138795	0.264879	0.249091	0.449189	0.143276	0.133942	0.110936	0.13856	0.120584	0.212572	0.225163	0.244606	0.243929	0.326949	0.258467	0.16675	0.293036	0.319839	0.26638	0.491105	0.303503	0.278316	0.290402	0	0.791972	0.136747	0.236278	0.349175	0.233828	0	0.0855342	0.246205	0.251406	0.3622	0.422017	0.125007	0.278074	0.341065	0.313942	0.272434	0
WASF2	1.74578	0.512189	0.953388	0.17707	0	0.314647	0.551767	0.703286	0.19218	0.236131	0.565858	0.820032	0.30493	0.19143	0.179752	0.347111	0.267587	0.38064	0.351875	0.320136	0.585674	0.405694	0.442547	0.493442	0.44896	0.81714	0.459051	0.530081	0.580673	0.376525	0.932929	0	0.590543	1.03161	0.41761	0.941937	0.842199	0	0.228951	0.295799	0.727822	0.329987	0.271591	0.20715	0.343648	0.864214	0.374611	0.515887	0
AMT	1.74578	0	0.0154629	0.173711	0	0	0	0	0	0.0201942	0.00229466	0	0	0	0.000987435	0	0	0.019194	0.00457054	0.00751688	0.00529964	0	0.0285596	0	0.00900362	0.0210102	0.00467855	0	0	0.0293865	0.0109712	0	0	0.113287	0.0313381	0	0.0586315	0	0.0411239	0	0.0138262	0	0	0	0	0.0254471	0.0391166	0	0.111568
CD81	1.74578	0.0825807	0.0805088	0.173711	0	0	0	0.323294	0.0279156	0.0496705	0.0242677	0.104301	0.0804555	0.0170946	0.0752883	0.0197725	0.0319573	0.0421996	0.0323747	0.0942412	0.0161454	0.0984493	0.0865988	0	0.181332	0.0632482	0.0550798	0.299785	0.205329	0.192926	0.0559791	0.132634	0	0	0.169453	0.0693847	0.126019	0	0.167504	0.131157	0.0509704	0.112828	0.291067	0	0.0432657	0.212522	0.147756	0.0873377	0.108429
DAPP1	1.74578	0.0418996	0.173124	0.173711	0	0	0	0.490365	0.0799394	0.00823725	0.158432	0.181345	0	0.0399048	0.0154479	0.0298592	0.259476	0.0199268	0.0748578	0.0280247	0.172089	0.299095	0.031229	0.0994154	0.0411859	0.133996	0.261909	0	0	0.01464	0.108529	0.129605	0	0	0	0.098371	0.0654461	0	0.154304	0.036213	0.0889292	0.359616	0.140736	0	0.0387241	0.302606	0.320366	0.028661	0
DNAJC3	1.74578	0.162839	0.12762	0.173711	0.923138	0	0.171107	0.165764	0.105415	0.11963	0.0729437	0	0.0787946	0.0948941	0.111549	0.124993	0.149153	0.127768	0.128568	0.196392	0.0991946	0.113559	0.227293	0.245258	0.14731	0.117537	0.155266	0.0621594	0.167211	0.135097	0.162604	0.284289	0	0.247691	0.374281	0.238569	0.173752	0	0.0817696	0.123695	0.10527	0.10937	0.257686	0.0946923	0.0993873	0.0997104	0.109815	0.142498	0
DSE	1.74578	0	0.008496	0.173711	0	0	0	0	0	0.0085146	0.00179349	0	0.0811006	0.00987783	0.00190542	0	0.0759873	0	0.00496443	0.00167483	0.00375505	0.173121	0.00604437	0.0470375	0.00221728	0.00550801	0.0565449	0	0	0.0135088	0.00740136	0.139125	0	0	0	0.0363834	0.0599721	0	0	0.00518106	0.00315557	0	0	0	0	0.0104176	0.04543	0	0
FAM78A	1.74578	0.125987	0.0516017	0.173711	0	0.319087	0	0	0	0.0673791	0.0529305	0	0.08063	0.0500122	0.0528617	0	0.0222248	0.021769	0.125839	0.078746	0.0458852	0.0596987	0.0731207	0.108732	0.121637	0.0539834	0.0619875	0	0	0.111028	0.0727125	0	0.631685	0	0.13457	0.171111	0	2.37636	0.0899578	0.120672	0.0770078	0	0	0	0.0995888	0.0466817	0	0.0799531	0.111791
GPI	1.74578	0.124177	0.101322	0.173711	0	0	0.366998	0	0.0378702	0.100739	0.0708053	0.155401	0.158886	0.0533988	0.09026	0.0779177	0.0874218	0.0798134	0.0811868	0.137893	0.0639374	0.0803401	0.0799058	0.202081	0.212564	0.105276	0.119592	0.108322	0	0.140235	0.098584	0	0	0.220196	0.136516	0.0683351	0.203643	2.37636	0.0687018	0.114592	0.0743321	0	0.130017	0	0.240176	0.111672	0.0827436	0.131066	0
HSPB1	1.74578	0.152187	0.636554	0.173711	0	0.384728	0.186506	0.867149	0.470167	0.251412	0.457284	0	0.159747	0.513015	0.412089	0.792294	0.310144	0.416992	0.402281	0.317694	0.412216	0.182059	0.22718	0.290111	0.160142	0.43449	0.11819	0.186563	0.160593	0.334724	0.403439	0.123729	0	0.110549	0.205793	0.158546	0.109847	0	0.335397	0.310415	0.628093	0	0.237086	0.4842	0.30938	0.68716	0.129775	0.319081	0.259403
MLX	1.74578	0.0965625	0.12388	0.173711	0.806805	0	0	0	0.03928	0.0953902	0.0888801	0.218879	0.155644	0.075113	0.0787634	0.0444337	0.103565	0.0573044	0.119091	0.153899	0.0902267	0.0850682	0.150383	0.109883	0.149274	0.105476	0.139866	0.0983421	0.167211	0.0402467	0.112086	0.130689	0	0.322766	0.0622486	0.0355133	0.0553733	0	0.119619	0.177396	0.106749	0.111568	0.371148	0.0946923	0.195155	0.1162	0.0343414	0.133188	0
RIC8A	1.74578	0.223432	0.168116	0.173711	0	0	0.192705	0	0.0652887	0.0914418	0.121007	0	0.174066	0.064812	0.0958961	0.0516069	0.0436447	0.0945891	0.18673	0.173258	0.102795	0.0836235	0.201664	0.0984911	0.191242	0.156131	0.0989372	0.271418	0	0.193757	0.13185	0	0.631685	0	0.0335049	0.0366003	0.120358	0	0.0368469	0.142505	0.151355	0	0.143459	0	0.152336	0.151464	0.132028	0.211241	0
SEC61A1	1.74578	0.167332	0.0871248	0.173711	0	0	0	0	0	0.10472	0.0416237	0.097016	0	0.0291498	0.0603294	0.0502728	0.0706771	0.101586	0.0829287	0.0996521	0.0470108	0.137934	0.0817026	0.187313	0.12214	0.0847712	0.154767	0.102191	0.346034	0.185468	0.0735026	0	0	0.110352	0	0.0614361	0.151754	0	0.0885175	0.0752564	0.0495469	0.211272	0	0	0.206309	0.110312	0.108887	0.276339	0.101642
SERINC5	1.74578	0.0429554	0.273275	0.173711	0.806805	0.378743	0	0	0.0715973	0.0235716	0.0518906	0.248909	0.0529631	0.146712	0.0336978	0.118801	0.0775988	0.0195752	0.177577	0.0481857	0.110762	0.0968386	0.0202393	0.463834	0.0637308	0.175189	0.0906117	0	0	0.102958	0.301621	0.296087	0	1.0997	0.112082	0.453021	0.409036	0	0.233633	0.0381656	0.201252	0	0	0.200629	0.0565537	0.824271	0.300223	0.028434	0.204577
SNAP47	1.74578	0.200848	0.132885	0.173711	0.806805	0.314647	0	0.165	0.140572	0.0610188	0.0824797	0	0.143129	0.0892219	0.063899	0	0.0234365	0.0278445	0.126963	0.104384	0.0837757	0.045681	0.147316	0	0.105205	0.098542	0.0449541	0.0499039	0.185441	0.107513	0.115816	0	0	0	0.0349122	0.0668587	0	0	0.210162	0.102362	0.108308	0	0.125288	0.357724	0.0752865	0.101651	0.108629	0.17111	0
SNAPC5	1.74578	0.0976312	0.111363	0.173711	0	0	0.171107	0.150744	0.176565	0.105047	0.0985949	0	0.0811006	0.0783467	0.0772308	0.0595946	0.0802558	0.10598	0.164508	0.0997719	0.106037	0.101399	0.125464	0	0.0996387	0.121305	0.106676	0.303025	0	0.138654	0.0729482	0.265814	0	0.103463	0.0266129	0	0.0562186	0	0.0347258	0.115128	0.105508	0.256555	0	0.110994	0.211004	0.0817702	0.0777982	0.0514487	0.114094
TMBIM4	1.74578	0.516883	0.506437	0.173711	0	0	0.174294	0.195789	0.393214	0.471936	0.678663	0.974612	0.472531	0.38834	0.441665	0.605923	0.698218	0.533789	0.450653	0.455993	0.636403	0.75935	0.474073	0.194315	0.284411	0.396668	0.473522	0.315884	0.352652	0.363856	0.463594	0.821455	0	0.247522	0.166154	0.348816	0.235681	2.37636	0.421704	0.477449	0.499847	0.838116	0.236135	0.308194	0.409601	0.524053	0.530276	0.474389	0.433467
TNFRSF10A	1.74578	0	0.0573401	0.173711	0	0	0	0	0.0275221	0.0125455	0.0250675	0	0	0.0373931	0.00189271	0	0.00333174	0	0.0747315	0.0123735	0.0385485	0.0217411	0.00581052	0.0448408	0.00887213	0.0763181	0.0223083	0	0	0.0424578	0.0889406	0	0	0	0.0333039	0.204832	0	0	0.0394857	0.0128909	0.0549612	0	0	0.083744	0	0.0581618	0.0342809	0.0327147	0
TRAPPC2P1	1.74578	0.0429741	0.107533	0.173711	0.806805	0	0	0	0.10047	0.0266686	0.0819078	0.0789305	0.0821273	0.0496664	0.0222673	0.0494404	0.036665	0.0792665	0.10267	0.0375573	0.0876298	0.0870444	0.129557	0.098521	0.0281273	0.0840063	0.046508	0.0472485	0	0.0774011	0.0895031	0	0	0.111145	0.0357488	0.0356015	0.110386	0	0.115039	0.0651483	0.156925	0	0	0.0999143	0.0984828	0.0921978	0.137069	0.054531	0.314788
ZFAND1	1.74578	0.282064	0.129664	0.173711	0	0	0	0	0.166386	0.109479	0.091485	0	0.202355	0.143078	0.0773239	0.0537274	0.0711062	0.0578149	0.140642	0.135631	0.138451	0.115057	0.120813	0.291402	0.136617	0.102307	0.0555999	0.153925	0.329089	0.0856665	0.106126	0	0	0	0	0	0.17353	0	0	0.0882778	0.105838	0.113877	0.140736	0	0.158931	0.120865	0.149205	0.222424	0.397479
ADSL	1.74578	0.0452797	0.115151	0.167884	0	0.350047	0	0	0.100682	0.0859929	0.0889568	0.167813	0.0787946	0.1779	0.0729423	0.0691054	0.0730876	0.0577606	0.241374	0.111139	0.0676581	0.125365	0.0851166	0.366499	0.0854263	0.135279	0.107816	0.0820369	0.148376	0.0710631	0.084879	0	0	0	0.0696937	0.105354	0.136504	0	0.278557	0.0980391	0.0910555	0	0	0.253436	0.13024	0.0915499	0.108958	0.106902	0.218755
ANAPC15	1.74578	0.222188	0.0886943	0.167884	0	0.350047	0.186506	0.327879	0.0626767	0.148805	0.0829038	0.426331	0.0811006	0.133027	0.123051	0.0588867	0.270012	0.159138	0.196655	0.172074	0.0868962	0.143202	0.140475	0.0966254	0.184781	0.0721563	0.178942	0.252091	0	0.216234	0.0532175	0.41336	0.62882	0.106897	0.267379	0.249632	0.330301	0	0.144078	0.208909	0.0891961	0.215779	0.146074	0	0.111527	0.0777313	0.327669	0.112415	0.116493
AP2B1	1.74578	0.130988	0.0977201	0.167884	1.10093	0	0	0.322967	0.0718718	0.14592	0.0993323	0	0.132513	0.138171	0.139294	0.106086	0.103135	0.149978	0.136962	0.143975	0.0776864	0.113038	0.178086	0	0.153446	0.108671	0.10988	0.265304	0.167211	0.241382	0.127838	0.123729	0	0.352601	0.202104	0.231132	0.188108	0	0.152441	0.189072	0.125617	0	0.108083	0	0.230795	0.13797	0.0391166	0.0805533	0.0961476
APPL1	1.74578	0.188046	0.441278	0.167884	0.806805	0	0	0.170632	0.145111	0.0548416	0.343473	0.0703663	0	0.0372397	0.0517845	0.171156	0.0864451	0.0172635	0.0517614	0.108714	0.21249	0.205313	0.172739	0.255233	0.132444	0.411329	0.0978208	0.0441533	0.205329	0.131798	0.249587	0	0	0	0.310848	0.275374	0.0585136	0	0	0.0999626	0.236607	0.13371	0	0.113225	0.148536	0.332973	0.17012	0.234636	0
ARL2	1.74578	0.170173	0.211327	0.167884	0	0	0.196425	0.169803	0.109394	0.155013	0.203554	0.0770436	0.0701375	0.178928	0.200533	0.231705	0.122853	0.261819	0.170684	0.173674	0.121408	0.102811	0.261171	0.260005	0.146604	0.342854	0.1086	0.102482	0.160593	0.148224	0.313455	0.145368	0	0.211564	0.137208	0.226095	0.22575	0	0.119667	0.17898	0.394561	0.142863	0.129554	0	0.164133	0.110544	0.0349163	0.215153	0.106066
ATF6	1.74578	0.17931	0.0986418	0.167884	0	0	0	0	0.076462	0.0466135	0.0672268	0	0.127506	0.0807673	0.0627041	0.080817	0.163671	0.112209	0.0887864	0.084412	0.0897334	0.193924	0.0763832	0.0456257	0.0715949	0.0938172	0.157015	0.0504797	0.33229	0.142458	0.0747611	0.120445	0	0	0.131661	0.168591	0	0	0.156454	0.103944	0.0896841	0.205516	0.107069	0.083744	0.0867207	0.0576167	0	0.0864975	0.1155
C5orf56	1.74578	0.529986	0.149179	0.167884	1.10093	0.69339	0.999805	0	0.312992	0.517588	0.108354	0.16273	0.492038	0.212083	0.459475	0.204197	0.131315	0.612037	0.158012	0.539377	0.110634	0.156463	0.736029	0.211037	0.516561	0.094574	0.12233	0.558451	0	0.488848	0.121504	0.113311	0.62882	0.221852	0.530499	0.0357157	0.241791	0	0.201018	0.484647	0.111268	0	1.00294	0.315202	0.602313	0.14896	0.219048	0.989427	0.112129
CCT4	1.74578	0.476283	0.419212	0.167884	0	0	0	0.481685	0.360759	0.277843	0.38309	0.572993	0.389202	0.299187	0.304445	0.428707	0.185368	0.413226	0.451504	0.376958	0.407752	0.233235	0.443909	0.102619	0.340839	0.276547	0.166864	0.370016	0.161878	0.319088	0.249794	0.540652	0	0.222535	0.302997	0.137886	0.170806	0	0.418398	0.442683	0.340082	0.463432	0.474234	0.0815202	0.449588	0.347999	0.250565	0.277117	0.307919
CD1E	1.74578	0	0.00188807	0.167884	0	0	0	0	0	0	0.000380325	0	0	0	0	0	0.00266132	0	0	0	0	0	0	0	0	0.00180934	0.0100277	0	0	0	0	0	0	0	0	0	0.0550128	0	0	0	0	0	0	0	0	0	0	0	0
CTR9	1.74578	0.123279	0.154955	0.167884	0	0	0	0	0	0.11466	0.10755	0	0	0.0418029	0.0795866	0.0297737	0.0974883	0.122362	0.122579	0.134261	0.083735	0.0806573	0.144627	0	0.138298	0.124945	0.0851963	0.13531	0	0.149492	0.0816301	0.113611	0	0	0.179632	0.112991	0.0603521	0	0.274289	0.08526	0.105013	0	0.140736	0	0.120927	0.102314	0.0795189	0.183268	0
DMTF1	1.74578	0.255655	0.153556	0.167884	0	0	0	0.166598	0.0708871	0.00902136	0.0884453	0	0.134066	0.0568153	0.0440137	0.0305003	0.0475642	0	0.0644469	0.0601937	0.0748196	0.0821209	0.0836845	0.102954	0.0844201	0.109412	0.0638345	0.104163	0.360456	0.168506	0.115856	0.153599	0	0	0.131242	0.13373	0.0523439	0	0	0.0468327	0.0668816	0	0.108083	0.117851	0.115979	0.134578	0.108875	0.0784259	0
GOLGB1	1.74578	0.30845	0.232813	0.167884	0	0.319087	0	0	0.0732038	0.0685646	0.154502	0.0789305	0.0797681	0.0891951	0.0552018	0.0790772	0.0728861	0.0420931	0.0679589	0.100126	0.126812	0.119824	0.11527	0.160376	0.277248	0.17565	0.152203	0.110332	0.185441	0.141636	0.159204	0	0	0.764313	0.134233	0.131181	0.177326	0	0.149019	0.153752	0.123955	0	0.116991	0.302424	0.307483	0.212027	0.119493	0.0779849	0
HTRA2	1.74578	0.0473884	0.129251	0.167884	0	0	0	0	0.0689789	0.0368052	0.0923584	0	0.133188	0.0247447	0.0821445	0.127654	0.040998	0.102497	0.0814636	0.0742026	0.0748526	0.0332899	0.0750351	0.140741	0.103139	0.0983232	0.0296467	0.0459212	0	0.128071	0.0716245	0	0	0.106897	0.0346744	0	0	0	0.0343816	0.138636	0.0823437	0	0	0	0.104666	0.0851355	0.155709	0.191702	0
MTCH2	1.74578	0.122805	0.130271	0.167884	0	0	0	0	0.15283	0.293135	0.165223	0.224617	0.0621758	0.106687	0.115368	0.0473759	0.201114	0.145438	0.125558	0.177954	0.0924212	0.19737	0.177424	0.202214	0.128401	0.129885	0.179801	0.136594	0	0.148357	0.0605245	0.222551	0	0	0.101145	0.107325	0.0617063	0	0.0763293	0.107649	0.108969	0.115662	0.116991	0.0946923	0.121997	0.151863	0.112133	0.244887	0
ORMDL2	1.74578	0.167201	0.194056	0.167884	0	0	0	0	0.241918	0.17205	0.293128	0.263764	0.151268	0.222115	0.240128	0.320203	0.207836	0.270155	0.224632	0.240878	0.30985	0.202837	0.327035	0.0968786	0.199601	0.188404	0.187562	0.274772	0.639704	0.145111	0.126127	0.17877	0.833592	0.221671	0.0647157	0.0360648	0.0571614	0	0.127566	0.192397	0.15043	0.36253	0.107069	0.111735	0.163323	0.110031	0.186365	0.194521	0.432737
POP5	1.74578	0.163514	0.158602	0.167884	0	0	0.186506	0.492486	0.235709	0.10036	0.333846	0	0.0578047	0.151946	0.184315	0.31452	0.116013	0.185697	0.193317	0.211462	0.321027	0.127061	0.250376	0.259217	0.190503	0.156993	0.102805	0.151333	0.177163	0.212371	0.168689	0	0	0	0.293151	0.13886	0.187178	0	0.240675	0.173282	0.161171	0.211272	0.251542	0.540956	0.182699	0.174518	0.115773	0.143801	0.119353
PPP2R5A	1.74578	0.289206	0.0722758	0.167884	0	0	0	0	0.0423306	0.0789693	0.0587565	0.165598	0	0.0532211	0.0793455	0.0535905	0.081696	0.139887	0.0838371	0.106585	0.038627	0.0902814	0.116772	0.220988	0.158704	0.0982515	0.121226	0.298496	0.167211	0.160019	0.0612926	0	0	0	0.0333483	0.0355133	0	0	0.071403	0.156894	0.0607841	0.227226	0.125288	0.190589	0.240882	0.0718882	0.159459	0.307961	0.108429
PPP2R5E	1.74578	0.11714	0.140554	0.167884	0	0	0.196425	0.195789	0	0.0829498	0.0942161	0.0747845	0	0.0413425	0.0999508	0.110609	0.0838607	0.0762464	0.0936246	0.139249	0.106886	0.182766	0.151729	0.110918	0.199854	0.0665782	0.0740259	0.17902	0.210217	0.186349	0.107447	0	0.62882	0	0.136732	0.213382	0.0553733	0	0.0887581	0.173676	0.0954675	0.222198	0.27512	0.0815202	0.188434	0.156553	0.107545	0.154227	0.112129
RCN2	1.74578	0.315853	0.138516	0.167884	0	0	0.174294	0	0.146567	0.266372	0.0866526	0	0	0.13621	0.153103	0.179768	0.0512952	0.165235	0.273413	0.2684	0.11504	0.0333011	0.311213	0.352432	0.274736	0.106452	0.0407974	0.151766	0.148376	0.319847	0.16736	0	0	0.109077	0.145427	0.100922	0	0	0.175456	0.228313	0.147154	0.269417	0	0.339743	0.250835	0.186919	0.0725517	0.260381	0.332035
SMAD2	1.74578	0.238397	0.150294	0.167884	0	0	0.377121	0	0	0.0901889	0.111819	0	0	0.0707714	0.0930857	0.0824212	0.0857254	0.207874	0.133682	0.111864	0.104629	0.187036	0.196397	0.0456257	0.1522	0.233542	0.159137	0.0479256	0	0.0982154	0.223842	0	0	0.319932	0.130214	0.249205	0.126829	0	0	0.193982	0.181625	0.325812	0.147817	0	0.130758	0.247184	0.108814	0.177783	0
TOMM22	1.74578	0.497759	0.363877	0.167884	0	0.72879	0	0	0.195596	0.388681	0.309111	0.621245	0.374172	0.343155	0.336213	0.54128	0.368544	0.46835	0.430311	0.373427	0.344258	0.31536	0.465634	0.338426	0.350874	0.300275	0.461653	0.233136	0	0.262061	0.305747	0.130689	0.62882	0.21691	0.173315	0.207632	0.225202	0	0.1136	0.458555	0.313997	0.361735	0.396636	0.392184	0.371979	0.338943	0.418324	0.254856	0.110615
BRE	1.74578	0.223946	0.105835	0.167701	0	0.314647	0.174294	0	0.144453	0.104928	0.0903318	0.245164	0	0.113804	0.101797	0.0894793	0.0771753	0.2494	0.104117	0.123895	0.0741409	0.0721414	0.249527	0.100321	0.114688	0.0971106	0.113005	0.287708	0	0.100903	0.0468636	0	0	0	0.169453	0.059459	0	0	0.190166	0.170517	0.0786709	0.112828	0.107069	0.186096	0.16424	0.0838245	0.0743983	0.161726	0
BSDC1	1.74578	0.170681	0.270538	0.167701	0	0	0	0	0.218256	0.115047	0.130736	0.0966003	0	0.0542124	0.0781818	0.111399	0.0517198	0.0990568	0.172574	0.135401	0.171336	0.0675823	0.200544	0.378014	0.215987	0.262456	0.0773299	0.149891	0.162106	0.228609	0.189683	0	0	0.111508	0.0995628	0.136266	0	0	0.113224	0.177916	0.217243	0	0.128132	0.213748	0.296207	0.263004	0.0346911	0.243823	0.108913
CELSR1	1.74578	0.124775	0.13432	0.167701	0	0	0	0	0	0	0.0198048	0	0	0.00473468	0.000821832	0.0303195	0.0028578	0	0.0165252	0.00533616	0.0139533	0	0.00714321	0	0.00714823	0.053971	0	0	0	0.0534411	0.082524	0	0	0	0	0.142789	0	0	0.0748612	0.0247109	0.0417046	0.113877	0	0	0.0414897	0.0704836	0	0.0586653	0
EVI2A	1.74578	0.258164	0.177088	0.167701	0.923138	0	0	0	0.175227	0.112802	0.259825	0.741059	0.237829	0.172885	0.112342	0.138135	0.41488	0.117022	0.412008	0.257026	0.164198	0.581771	0.252024	0.215203	0.153479	0.109529	0.549384	0.184099	0.477598	0.147341	0.0979705	0.435918	0	0	0.100039	0.0973443	0.462142	0	0.483344	0.158419	0.118227	0.505725	0.244294	0.0946923	0.196159	0.0783103	0.371511	0.252512	0.101642
FAM120A	1.74578	0.0403001	0.120015	0.167701	0	0.350047	0	0.165942	0.0723581	0.0226551	0.0812521	0.182662	0.0917066	0.0477152	0.0615582	0.0290643	0.265779	0.0825399	0.0850277	0.111079	0.0734138	0.359266	0.0848634	0	0.13357	0.138892	0.249042	0.204923	0	0.140892	0.106818	0.505048	0.590543	0.109845	0.175355	0.206041	0.0603521	0	0.034556	0.0932211	0.085192	0.348891	0	0.117851	0.117778	0.138318	0.224993	0.139898	0.110615
FAM45A	1.74578	0.0429554	0.0698081	0.167701	0	0	0.171107	0	0.0395542	0.105278	0.0545949	0.149244	0.0811303	0.122406	0.100074	0.0803113	0.400634	0.0189968	0.103863	0.106492	0.0484829	0.368729	0.109955	0.0530199	0.0848032	0.0420148	0.292173	0.0830522	0	0.0912378	0.0452891	0.286871	0	0	0.0698329	0.0713678	0.311531	0	0	0.106549	0.0534255	0.217564	0.108083	0.083744	0.109226	0.0843375	0.340464	0.0550481	0.111829
FLII	1.74578	0	0.130764	0.167701	0	0	0.190553	0	0.0750907	0.123424	0.0696782	0.0785474	0	0.0257756	0.0432194	0.0603099	0.114472	0	0.0775291	0.0894941	0.0351694	0.130308	0.0671175	0.146718	0.136857	0.137002	0.152451	0.0959108	0.329317	0.0948835	0.102345	0	0	0.219203	0.133522	0.0957189	0.110857	0	0	0.0548929	0.0609474	0.143173	0	0	0.150276	0.12572	0.227901	0.0839674	0.115705
MDM1	1.74578	0.0429179	0.0525468	0.167701	0	0	0	0.156489	0.0417641	0.0238008	0.0557916	0	0	0.0302703	0.0192141	0	0.0439436	0.0392321	0.0275519	0.0288532	0.0616279	0.0658237	0.0643351	0	0.0582016	0.076192	0.0638368	0.162221	0.161878	0.0810027	0.0579653	0	0	0	0.0618864	0.0348652	0.0437129	0	0.0695777	0.0335948	0.053063	0.143173	0.125288	0	0.0211624	0.0692379	0	0.102165	0
PP7080	1.74578	0.0867469	0.072766	0.167701	0	0	0	0	0.0279156	0.0243066	0.0261765	0	0	0.0257267	0.0138486	0	0.00585686	0.0211552	0.0526331	0.0253613	0.0254061	0	0.0249718	0.147131	0.0430856	0.0690014	0	0.0472485	0.155127	0.0138356	0.0450783	0	0	0	0.0266129	0.10574	0.060026	0	0	0.035884	0.0504123	0	0	0.112457	0.0395841	0.0599179	0	0	0
PPP1CC	1.74578	0.560199	0.632792	0.167701	0	0	0.186568	0.162879	0.29476	0.361824	0.773042	0.298088	0.608539	0.283345	0.187538	0.304583	0.2672	0.140416	0.425105	0.32288	0.760601	0.492658	0.276199	0.422963	0.340192	0.565372	0.222883	0.419374	0.329089	0.350957	0.486821	0.122707	0	0.220393	0.19711	0.188373	0.0529054	0	0.449448	0.354867	0.567928	0.272645	0.364452	0.242871	0.228044	0.61618	0.202557	0.221962	0.318891
SAFB2	1.74578	0.0799064	0.358952	0.167701	0.923138	0	0.174294	0.335745	0.13476	0.0895446	0.216496	0	0	0.0865982	0.100504	0.120321	0.0940549	0.101375	0.181874	0.175118	0.198842	0.0667659	0.194781	0.345776	0.205693	0.251103	0.111704	0.153497	0.167211	0.311225	0.272389	0.123729	0	0.218676	0.139568	0.279642	0.133993	0	0.207464	0.209668	0.236533	0.112828	0.352377	0	0.272583	0.278744	0.194045	0.180428	0.201044
SMARCA5	1.74578	0.157052	0.277435	0.167701	0	0	0.193253	0.331478	0	0.0777336	0.220558	0.0789305	0.274291	0.139102	0.145096	0.155601	0.157139	0.101702	0.185118	0.205552	0.21023	0.161074	0.234189	0.102021	0.180579	0.247421	0.151203	0.259041	0.226662	0.239413	0.190948	0.113611	0	0.32272	0.277863	0.374347	0.0553733	0	0.108825	0.201845	0.197216	0.196559	0.288553	0.10483	0.192049	0.221313	0.14259	0.160024	0
TMEM123	1.74578	0.144488	0.175858	0.167701	0	0	0.174294	0	0.37482	0.192681	0.186847	0.324555	0.0804555	0.482063	0.231245	0.135006	0.356454	0.312585	0.557542	0.240297	0.166263	0.692503	0.231717	0.786716	0.306881	0.426946	0.404575	0.343812	0.465381	0.265784	0.383621	0.562084	1.22223	0.805217	0.337418	0.395124	0.427087	0	0.732742	0.205744	0.247852	0.584701	0.116991	0.499992	0.382337	0.134972	0.352643	0.189045	0.667796
UBE2A	1.74578	0.297666	0.147246	0.167701	0.806805	0	0	0	0.207278	0.264742	0.290809	0.401225	0.308322	0.145012	0.210138	0.128923	0.217214	0.283382	0.117369	0.293927	0.145852	0.225575	0.258843	0.0919221	0.280286	0.186262	0.212416	0.309921	0	0.248212	0.0855489	0.527709	0.62882	0	0.135337	0.0363834	0.165463	0	0.11496	0.262257	0.132858	0.342203	0.125288	0	0.255866	0.14346	0.161329	0.192745	0.111568
URM1	1.74578	0.253266	0.157561	0.167701	0.923138	0.314647	0.190553	0	0.0823839	0.204843	0.161552	0.30815	0.242206	0.189605	0.143626	0.107127	0.137985	0.209107	0.145542	0.208692	0.134744	0.100882	0.23168	0.0531447	0.196475	0.206688	0.155166	0.191161	0.205329	0.280566	0.0915898	0	0.631685	0.109961	0.0640535	0.0836496	0.130774	0	0.0724456	0.185666	0.1334	0.175275	0.374107	0.195479	0.234422	0.172703	0.208557	0.26035	0.232054
UXT	1.74578	0.683043	0.722624	0.167701	2.03542	0.774131	0.968163	0.381668	0.600688	0.619676	0.72765	0.905315	0.304783	0.567161	0.533484	0.515974	0.504368	0.62221	0.768661	0.6181	0.689113	0.530327	0.521042	0.730645	0.702949	0.738433	0.721069	0.724304	0.398679	0.601325	0.667484	0.66189	0.791972	0.467865	0.307272	0.203052	0.34955	0	0.749693	0.61673	0.643482	0.805307	0.417497	0.415316	0.672677	0.754643	0.667777	0.785007	0.242977
ZRANB2	1.74578	0.357746	0.46386	0.167701	0	0	0.579851	0.165942	0.39043	0.166078	0.234428	0	0.136354	0.207844	0.178251	0.218166	0.0916653	0.267025	0.305431	0.207872	0.251839	0.18111	0.255646	0.400278	0.294158	0.411249	0.156777	0.444541	0.698078	0.268246	0.426005	0.258679	0.791972	0.220591	0.287502	0.397971	0.224069	0	0.23819	0.24949	0.348743	0.103614	0.252591	0.48207	0.244836	0.465711	0.112681	0.330435	0.108429
AARS	1.74578	0.0452797	0.0745925	0	0	0	0	0	0.0782517	0.0465028	0.0514461	0	0.0804555	0.0123104	0.0147564	0.0783451	0.0285966	0.0189968	0.0624176	0.03484	0.0552667	0.0122245	0.0452466	0	0.0424351	0.0468749	0.0388397	0	0	0.0445668	0.0340015	0	0	0	0	0	0.0553733	0	0.0445724	0.0847116	0.0329484	0	0	0	0.0613014	0.0371533	0.0407546	0.0248253	0
AASDH	1.74578	0.0400609	0.0756158	0	0.923138	0.319087	0	0	0	0.0651937	0.0533242	0.168062	0.0529631	0.0337968	0.0368367	0.0224977	0.0313047	0.0414867	0.0541748	0.0526865	0.0593684	0.0913221	0.0557133	0.0456257	0.0739178	0.0626413	0.0724675	0.0555697	0	0.0771784	0.052698	0	0	0.220909	0.0621605	0	0.125798	0	0.0460176	0.0708518	0.0421411	0.112828	0	0	0.0398085	0.071142	0.078724	0.0555217	0
ABAT	1.74578	0	0.0288073	0	0	0	0	0	0	0	0.0188338	0	0	0	0.00520125	0	0	0.0215222	0.00793763	0.0148008	0.0102657	0	0	0.0498091	0.0212416	0.0472345	0.0350398	0.0378836	0	0.01464	0.0248906	0	0.631685	0	0.0353758	0.0955486	0	0	0	0.0146622	0.0197117	0	0	0	0	0.0359063	0.0346911	0	0
ABCA2	1.74578	0.0369561	0.00218731	0	0	0	0	0	0	0.0116573	0.000358684	0	0	0.0125729	0.0212563	0	0.00935263	0.103516	0.0271778	0.0359456	0.00135342	0.0116967	0.0582238	0.0981124	0.0572945	0.00529572	0.00345649	0.107271	0	0.0867566	0.00352237	0.153599	0	0	0.0354153	0	0	0	0.0380369	0.059598	0.000820179	0	0.129554	0	0.155563	0.00583458	0	0.0940033	0
ABCA7	1.74578	0.0429554	0.0507809	0	0	0	0	0.166478	0	0	0.0463475	0.0837993	0	0.0123661	0.0112927	0.0241611	0.0405241	0.0207064	0.0144898	0.0178408	0.0183331	0.0311674	0.0134913	0.0498411	0.0505657	0.0804304	0.0659171	0.147478	0	0.0262252	0.0330039	0	0	0	0.105024	0.0334158	0	0	0.0830143	0.024578	0.0277579	0.113877	0	0	0.0185857	0.102779	0.19189	0.0505306	0
ABCD4	1.74578	0.0410641	0.176838	0	0	0	0	0.157352	0.133512	0.12002	0.076732	0.0783576	0.159425	0.0284408	0.0450132	0.104058	0.0223135	0.0399112	0.115493	0.111674	0.0936189	0.0224326	0.108827	0.146943	0.154466	0.140746	0.0261077	0.182269	0	0.112931	0.133813	0	1.21936	0.109077	0.134352	0.103735	0.0581305	0	0.218974	0.100296	0.120237	0.241499	0	0	0.0794745	0.1509	0	0.118886	0.111829
ABCF1	1.74578	0.400878	0.151436	0	0	0	0.360799	0	0.192309	0.114939	0.124581	0.155922	0.308471	0.163688	0.162583	0.132898	0.0904281	0.272071	0.154407	0.21405	0.123185	0.0628998	0.254476	0.190769	0.178395	0.162305	0.160118	0.283305	0	0.233162	0.113259	0.129605	0	0.11171	0.132713	0.166505	0.17933	0	0.144067	0.202987	0.113839	0.360333	0.147817	0.132965	0.157492	0.169577	0.279604	0.25974	0
ABHD3	1.74578	0.163122	0.199904	0	0	0.319087	0	0	0.101589	0.128615	0.159625	0.165598	0.152552	0.112437	0.123901	0.0786156	0.107916	0.12149	0.193563	0.181273	0.16643	0.18817	0.180412	0.139115	0.169192	0.172813	0.119378	0.0499039	0.303503	0.146585	0.154915	0.113611	0	0.219246	0.132029	0.0316805	0.0634165	0	0.219204	0.147587	0.154281	0.248107	0.396835	0.408007	0.200782	0.221426	0.196618	0.311291	0
AC061992.2	1.74578	0	0	0	0	0	0	0	0	0	0.000919517	0	0	0.00712551	0.000938887	0	0	0	0	0.00273447	0	0	0.00652573	0	0.00210264	0	0.00686938	0	0	0	0.00208496	0	0	0	0	0	0	0	0	0	0	0	0	0	0	0.00136114	0	0.048842	0
AC074117.10	1.74578	0	0.0122028	0	0	0	0.583555	0.657093	0	0.012449	0.0140162	0	0	0.00863526	0.011125	0.0299453	0.0305624	0	0.0219711	0.0119471	0.0175234	0	0.0253708	0	0.0114317	0.0157829	0.022379	0	0	0.0127002	0.0229533	0	0	0	0	0.0713469	0	0	0.0358474	0.0181459	0.0370893	0	0	0	0.0216349	0.0123484	0	0	0.330607
ACP1	1.74578	0.469722	0.289978	0	1.72994	0	0	0	0.353015	0.567774	0.281593	0.182658	0.482158	0.275778	0.353557	0.215532	0.268813	0.423259	0.407897	0.451079	0.308312	0.215232	0.495397	0.323096	0.394778	0.358486	0.243566	0.364567	0.465381	0.510456	0.25121	0.123729	1.42414	0.33038	0.257576	0.382105	0.247355	0	0.285606	0.452473	0.287959	0.103614	0.247008	0	0.456793	0.35871	0.201539	0.533186	0
ACSL5	1.74578	0.167581	0.0635568	0	0	0.314647	0	0	0.0331505	0.0542451	0.0435714	0	0.155674	0.0357639	0.0598454	0	0.0666685	0.0988646	0.0921824	0.0932706	0.0433518	0.0213245	0.0796851	0.0457901	0.116541	0.066249	0.0230987	0.181755	0.155127	0.111208	0.0619161	0.123729	0	0	0.0334488	0.102867	0	0	0.0709566	0.110452	0.0478783	0	0	0.125007	0.087657	0.0619594	0.0435106	0.081925	0
ACTR10	1.74578	0.136286	0.172396	0	0	0	0	0	0.0948417	0.133612	0.148948	0.0785474	0.239335	0.1306	0.154106	0.0536411	0.163289	0.120113	0.236547	0.246836	0.144155	0.20099	0.265612	0.151185	0.187437	0.186435	0.0608296	0.0511856	0.155127	0.180062	0.152787	0	0	0.209824	0.166252	0.0982233	0	0	0.287893	0.205119	0.198724	0.10937	0.127303	0.267616	0.268656	0.150136	0.18195	0.24086	0.119353
AKAP1	1.74578	0.0403322	0.0269665	0	0	0	0	0	0.039404	0.0193591	0.0117027	0	0	0.00881894	0.00914876	0	0.00294795	0.021452	0.0088778	0.0311736	0.00899014	0.011084	0.0123361	0	0.0236207	0.0117073	0.0159372	0	0	0.0128473	0.0159709	0	0	0	0	0.029982	0.0633748	0	0	0.0139602	0.0190531	0	0	0	0.0394355	0.0194613	0.0758779	0	0.112129
ARFGAP3	1.74578	0.203927	0.0763067	0	0	0	0	0	0.0825622	0.0709638	0.0686679	0.0897043	0.0804555	0.052729	0.0720833	0.0270975	0.0758643	0.101722	0.0982005	0.126202	0.0775418	0.0851041	0.191753	0.256981	0.147917	0.0925502	0.115019	0	0	0.158331	0.0890289	0.243152	0	0	0.134831	0.0688345	0.16834	0	0	0.132239	0.0765221	0.114398	0.116991	0.10483	0.163606	0.098992	0.124451	0.209905	0.119353
ARHGAP15	1.74578	0.518799	0.455855	0	0.923138	0.800594	0.186506	0.170632	0.849737	0.368444	0.35261	0	0.300349	0.502824	0.285459	0.243895	0.0952169	0.187351	0.576315	0.389162	0.374114	0.0652117	0.30406	0.705101	0.47959	0.322876	0.132542	0.29715	0.33229	0.329957	0.254707	0.156996	0	0.708473	0.232867	0.277957	0.0523439	0	0.601483	0.391262	0.297891	0	0.632649	0.471082	0.371906	0.437709	0.0387643	0.394749	0.469673
ARHGAP25	1.74578	0.399151	0.430768	0	0.923138	0	0.345401	0.165942	0.235367	0.149427	0.380853	0.287364	0.469924	0.0943348	0.18807	0.242537	0.0569792	0.116955	0.274119	0.404761	0.297996	0.096644	0.307723	0.200902	0.395907	0.407205	0.116582	0.294942	0	0.327718	0.21451	0.153599	0	0.216206	0.133912	0.336918	0.129653	2.37636	0.288134	0.372504	0.225142	0.107789	0.523609	0.178436	0.258851	0.373185	0.0845034	0.366194	0
ARHGEF6	1.74578	0.0847124	0.0441727	0	0	0.314647	0.192705	0.166598	0.14787	0.0877866	0.0303727	0.18203	0	0.0722564	0.0662739	0.0300868	0.118853	0.0614891	0.0932676	0.0937756	0.0285254	0.161472	0.0667794	0.0471398	0.117246	0.0252972	0.130572	0.0865115	0.237592	0.0663684	0.0194715	0.153599	0	0.107695	0.068989	0	0	0	0.116794	0.0845518	0.0151656	0	0	0	0.0215904	0.0172345	0.151916	0.0510148	0
ASB8	1.74578	0.163843	0.0980491	0	0	0.319087	0.171107	0	0	0.092667	0.0889097	0.104301	0.0745434	0.0528768	0.0607309	0.0304889	0.041554	0.117167	0.110206	0.0883495	0.119342	0.0512696	0.122051	0.275393	0.10888	0.0737875	0.0500655	0.245657	0	0.124611	0.0573349	0	0	0.107695	0.209268	0.0670524	0	0	0.0343816	0.0874745	0.0619737	0.114398	0.268868	0	0.096783	0.0747216	0.04543	0.2033	0
ATP6V1E2	1.74578	0	0.0362047	0	0	0	0	0	0	0.0123039	0.0148155	0.078878	0	0.0175846	0.00633042	0.0280067	0.0142705	0	0.0323175	0.0130586	0.0158676	0	0.0122001	0	0.0160598	0.0394132	0.00693174	0	0	0.0289234	0.0472121	0	0	0.106897	0	0.0324581	0	0	0.0361305	0.0040807	0.0282955	0	0	0	0.0611011	0.0224451	0	0.0507008	0
B4GALT4	1.74578	0	0.0505957	0	0	0	0	0	0.0377366	0.0337287	0.0204487	0	0	0.0207468	0.0385373	0	0.0223332	0.0606648	0.00443102	0.0424846	0.0213591	0.032806	0.0662581	0	0.0565182	0.0382152	0.030785	0.0548961	0	0.0130507	0.0523038	0.139125	0	0.110549	0.0333039	0.0365866	0	0	0	0.0315318	0.0326023	0	0	0	0.082415	0.0416527	0.0366949	0.106971	0
BAG1	1.74578	0.15964	0.214968	0	0	0	0.192705	0	0.219692	0.14249	0.280096	0.335373	0.24371	0.0939561	0.154126	0.163293	0.168566	0.168767	0.129893	0.235441	0.226555	0.184318	0.232109	0	0.224775	0.247753	0.197681	0.277548	0	0.193264	0.170699	0.113311	0	0	0.136955	0.0987445	0.285712	0	0.260831	0.189277	0.227736	0.235674	0.427023	0.184069	0.199707	0.196051	0.408594	0.171022	0.220481
BAG6	1.74578	0.116016	0.204184	0	0	0	0.186568	0.150744	0.0435733	0.116029	0.112322	0.0758935	0.0701375	0.079044	0.0476687	0.0823502	0.115843	0.0979547	0.129259	0.0957624	0.1108	0.225666	0.119151	0.211283	0.153601	0.149067	0.147649	0.130144	0.148376	0.15219	0.164686	0.422329	0	0	0.10219	0.102877	0.0437129	0	0.0711987	0.130655	0.103979	0.272645	0.116991	0.188574	0.168103	0.208689	0.158954	0.194026	0
BCCIP	1.74578	0.121181	0.116983	0	0	0	0.190553	0	0.20766	0.08452	0.0871436	0.192742	0	0.0690999	0.0700712	0.0293976	0.0942972	0.0829943	0.142195	0.0864181	0.0790743	0.0972243	0.104994	0.148255	0.0800749	0.0977349	0.134339	0.0918683	0.148376	0.0881832	0.0806224	0.17338	0	0	0.0354021	0.0729964	0	0	0.0840561	0.0889763	0.10009	0	0	0.111735	0.173065	0.0966085	0.0803898	0.110088	0
BICD1	1.74578	0.081287	0.145109	0	0	0	0	0	0	0	0.0950682	0	0.0703374	0.00682916	0.00647994	0	0	0.0377426	0.0261194	0.012723	0.10629	0	0.0258437	0	0.0185847	0.120486	0.00827115	0	0	0.0264341	0.127205	0	0	0	0.0334152	0.0997147	0.0627982	0	0	0.0140438	0.10892	0	0	0	0.0260327	0.127525	0	0.054337	0.116535
BNIP3	1.74578	0.0425198	0.0960553	0	0	0	0	0.169803	0.0704575	0.0814012	0.0803359	0	0	0.0711663	0.0845082	0.0297207	0.0285821	0.0607656	0.165053	0.0897705	0.0796482	0.0337708	0.0782613	0.147162	0.0887426	0.0606079	0.0270492	0.0419284	0	0.0538522	0.0520355	0	0	0	0.0699202	0.107751	0.181606	0	0.194549	0.0502776	0.0895843	0	0	0.165264	0.063146	0.0491346	0	0.056713	0
BRCC3	1.74578	0.0388185	0.0690146	0	0	0	0	0	0.0718896	0.0486493	0.0344614	0.173398	0	0.0456899	0.0291176	0.0289555	0.0316396	0.0821337	0.0269582	0.0557748	0.0315832	0.0372348	0.0589547	0.0461497	0.0584799	0.0670268	0.046335	0	0.177163	0.0972991	0.0798988	0	0	0.109845	0.137228	0.144516	0.0670996	0	0.0343816	0.0518724	0.0540193	0	0	0	0.0627185	0.0701279	0.0387643	0.141486	0.110615
C11orf71	1.74578	0	0.0176529	0	0	0	0	0	0.0730933	0.0119453	0.0236252	0	0	0.0178564	0.0130739	0	0.0225873	0	0.038892	0.019052	0.0144295	0.0229528	0.00606903	0	0.0386919	0.0124418	0.0453668	0	0	0.0158041	0.0106801	0	0	0	0	0	0	0	0	0.0215085	0.0211375	0.112828	0.162935	0.184069	0.0672396	0.0131214	0.0390339	0.050674	0
C14orf119	1.74578	0.1223	0.176526	0	0	0	0.360862	0	0.256644	0.168295	0.233303	0.148512	0.438512	0.202141	0.20182	0.147505	0.159773	0.33768	0.366786	0.299988	0.197056	0.243523	0.381532	0.104289	0.2281	0.190452	0.124315	0.0823157	0.161878	0.223278	0.127163	0.139125	0.590543	0.111145	0.102372	0.116381	0.0529054	0	0.268239	0.21577	0.218908	0.22646	0.484645	0	0.282944	0.151042	0.154422	0.38753	0.101642
C1GALT1C1	1.74578	0	0.0982782	0	0	0	0.174294	0	0.146829	0.0912234	0.0674545	0.0858779	0	0.0921728	0.0674402	0.0246532	0.0971956	0.0611841	0.138149	0.104098	0.0908836	0.0652704	0.119535	0	0.0690276	0.043985	0.0608159	0	0	0.026668	0.0618372	0	0	0	0	0.0323702	0.0581305	0	0.0378165	0.0843123	0.0859322	0	0	0	0.0403055	0.0606202	0.0801593	0.0812466	0
CAPN2	1.74578	0.70788	0.0705749	0	0	0	0.186568	0	0.0739395	0.339392	0.157751	0.493705	0.363023	0.284158	0.318888	0	0.2784	0.232023	0.478837	0.539806	0.119454	0.268167	0.399344	0.759654	0.535106	0.108919	0.285462	0.294869	0	0.440527	0.0864522	0.145368	0	0.330438	0.423995	0.138638	0	0	0.453309	0.500654	0.0684331	0.243079	0.443641	0.174354	0.784269	0.201146	0.332516	0.477487	0.208276
CASP7	1.74578	0.118319	0.0565779	0	0	0	0	0	0.0411902	0.0481125	0.0435346	0	0	0.0529351	0.0506342	0	0.0254911	0.0416197	0.0347553	0.077022	0.039041	0.0803609	0.0682228	0.141204	0.0671367	0.0435404	0.0558279	0.052755	0	0.0709351	0.0331538	0.139125	0	0	0	0	0	0	0	0.0821058	0.0536344	0	0.130017	0	0.0988409	0.0600298	0.0342809	0.083093	0
CBX7	1.74578	0.167151	0.291292	0	0	0	0	0.162879	0.0369501	0	0.0696419	0	0.0797681	0.0632183	0.0556532	0.086309	0.0528952	0.0409093	0.0848699	0.0760626	0.115911	0.0203096	0.109562	0.0948297	0.13777	0.241842	0.0229331	0.189132	0.358593	0.104648	0.209689	0.292724	0.590543	0.106897	0.0669838	0.141064	0.0634165	0	0.0767309	0.0635905	0.159161	0	0.125288	0	0.0578313	0.229485	0.0853943	0.137362	0
CCDC66	1.74578	0.263631	0.23909	0	0	0	0	0.485846	0.270649	0.179711	0.150171	0.253691	0	0.139655	0.0918358	0.112086	0.0777509	0.0804244	0.336995	0.208688	0.183541	0.117292	0.22117	0.16884	0.214072	0.203953	0.0820489	0.373554	0.155127	0.167891	0.176141	0	0	0.22041	0.137822	0.252943	0.172147	0	0.405921	0.189551	0.151384	0	0.116991	0.0815202	0.235033	0.253636	0.0762505	0.158564	0
CCM2	1.74578	0.191514	0.293379	0	0.923138	0.835497	0	0	0.416883	0.26971	0.276655	0.0758935	0.236491	0.202937	0.189162	0.220686	0.105326	0.307918	0.344481	0.312331	0.269595	0.0832195	0.398599	0.276902	0.267977	0.289299	0.182333	0.2878	0	0.143527	0.171454	0	0	0.3311	0.237414	0.17013	0.0603521	0	0.412198	0.235565	0.208876	0.256002	0.162935	0.452313	0.310088	0.247317	0.039233	0.289443	0.364932
CD27	1.74578	0.0627648	0.874281	0	0	0.936012	0	1.15108	0.776187	0.2817	2.42453	0.258075	0.154039	0.54906	0.0383867	0.830968	0.0140567	0.0942742	0.966123	0.0838851	1.35252	0.0225622	0.135693	0.691382	0.195935	1.07487	0.0151897	0.093612	0.770118	0.165909	0.883077	0	0	0.681635	0.162884	0.500127	0	0	0.951097	0.247365	1.15277	0	0.256857	1.40923	0.159056	1.11179	0.0386351	0.0850877	0.20951
CD3E	1.74578	2.01951	0.00209311	0	0	1.11488	1.52008	0	1.27527	1.48044	0.0045683	0	0.651306	1.34751	1.63355	0.105252	0.0765045	0.889059	1.59801	1.86622	0.0465154	0.0716661	0.90665	1.5367	1.86223	0.00736118	0.0379186	1.2702	1.65445	1.83479	0.00521778	0.120445	0.836691	0.723433	1.43374	0	0.0538582	0	1.62287	1.84602	0.0097187	0	1.21365	1.22181	1.94865	0.00118489	0	1.06825	1.03087
CD3G	1.74578	1.31778	0.000906103	0	0	0.314647	0.174294	0	0.721686	0.939532	0.00137852	0	0	0.588315	0.919522	0.0299129	0.0443827	0	0.968733	1.24251	0.0235432	0.0210214	0	1.10175	1.47319	0.0133443	0.0220235	0	1.12763	1.55919	0	0	0	1.13343	1.73043	0	0	0	0.959673	1.24151	0.00569396	0	0	0.913701	1.46657	0.00138666	0	0	0.444294
CD6	1.74578	0.407491	0.122356	0	0	0	0.199749	0	0.393391	0.520944	0.0252425	0	0	0.168086	0.432426	0.0604589	0.00926915	0.122497	0.493526	0.86759	0.0250906	0	0.101648	0.472337	0.605514	0.111517	0.00683197	0.0937111	0.477693	0.65929	0.110186	0	0	0.46401	0.496515	0.0665012	0	0	0.287432	0.610678	0.105371	0	0.143459	0.216565	0.514417	0.062997	0.0355342	0.0586344	0.326054
CD69	1.74578	0.352093	0.509476	0	0	0	0	0.165942	0.392407	0.323571	0.287502	0	0.485709	0.244692	0.13504	0.0833158	0.0131899	0.087677	0.300503	0.246237	0.272946	0.0120153	0.362604	0.186965	0.17578	0.361482	0.0193804	0.0915185	0.986128	0.4824	0.161249	0	0.833592	0.11171	0.0670706	0.0362231	0	0	0.474734	0.383373	0.424729	0	0.829105	0.909926	0.221887	0.642729	0	0.390191	0.447929
CD7	1.74578	0.588676	0.00084239	0	1.10093	0.72879	0.785737	0	0.538952	0.553929	0.000771372	0	2.41601	0.725847	0.647828	0.15179	0.0518842	2.30706	0.610473	0.634837	0.019751	0.0923031	2.34264	0.579325	0.748481	0.00640804	0.026207	1.91884	0.502695	0.922344	0.00138088	0	1.96667	0.432683	0.768775	0	0	2.37636	0.623472	0.670482	0.00434898	0	2.2266	0.687371	0.660853	0.00564088	0	2.30145	0
CDC40	1.74578	0.30714	0.355021	0	0.806805	0	0	0.335632	0.105062	0.195877	0.281486	0.41893	0.0714228	0.11695	0.0862782	0.243656	0.179945	0.156044	0.139326	0.170815	0.260567	0.379533	0.152936	0.0926632	0.18178	0.262236	0.200429	0.0901416	0.333817	0.212117	0.278789	0	0	0.2209	0.204749	0.243778	0.182634	0	0.26962	0.245218	0.243569	0	0.237637	0.109906	0.206065	0.314349	0.19987	0.210941	0
CDC73	1.74578	0.169193	0.0969766	0	0	0	0	0	0.0423306	0.0788429	0.0917319	0.078878	0	0.0638569	0.0813781	0.098199	0.0857512	0.126783	0.113	0.118775	0.0810617	0.0693206	0.176064	0.110206	0.11303	0.0923129	0.103599	0.147827	0.568259	0.145134	0.0727844	0	0	0	0.0670774	0.201787	0.175937	0	0.143976	0.0822325	0.0782412	0	0.107069	0.0958968	0.059662	0.0592117	0	0.141136	0.114094
CDK12	1.74578	0.256769	0.235921	0	0	0	0	0.322431	0.032661	0.152389	0.145586	0.164236	0.138757	0.0802225	0.0808667	0	0.106592	0.14761	0.129995	0.131381	0.122331	0.0440829	0.113203	0.142886	0.224064	0.254369	0.121946	0.30662	0	0.205244	0.211848	0.130689	0	0.108324	0.0353496	0.269423	0.0627982	0	0.108888	0.137583	0.160921	0.250685	0.143459	0.40192	0.0658045	0.236578	0.154576	0.256245	0.339541
CEBPZOS	1.74578	0.260754	0.236994	0	0	0	0	0	0.0689403	0.113798	0.113373	0.170145	0.232125	0.0990729	0.0822489	0.142656	0.0409379	0.242365	0.134708	0.124321	0.165381	0.0602841	0.165527	0.19663	0.121039	0.178228	0.0825653	0.143571	0.160593	0.122361	0.189672	0.113311	0	0.109961	0.069035	0.072315	0.0654005	0	0.0347258	0.11084	0.159335	0	0.108083	0.214485	0.241906	0.201744	0.0386351	0.179515	0
CEP78	1.74578	0.528605	0.0409393	0	0.806805	0	0	0	0.0423306	0.184193	0.0211009	0	0.235293	0.0132172	0.127492	0.0300868	0.0144486	0.410102	0.0563897	0.272653	0.0344823	0.0200239	0.478863	0.0929484	0.402111	0.0632236	0.0344788	0.668105	0.210217	0.236497	0.0442004	0	1.2605	0	0.21096	0.100298	0	0	0.108814	0.288979	0.0343801	0	0.658896	0	0.371865	0.0506316	0	0.667326	0.108429
CES2	1.74578	0	0.0605104	0	0	0	0	0	0.0331505	0.0257071	0.0174198	0.153824	0.0771232	0.0121549	0.0145426	0.0306379	0.0300772	0.0204644	0.0359574	0.03913	0.045025	0.0590737	0.0520442	0	0.0486716	0.060875	0.0773162	0.0380653	0	0.0281654	0.0644344	0.555285	0	0	0.103259	0.0329275	0	0	0.0716542	0.0410773	0.0408683	0.13371	0	0	0.0386741	0.0531258	0.0757786	0.0250554	0.101642
CFDP1	1.74578	0.0797434	0.17191	0	2.03542	0.350047	0	0	0.28198	0.194496	0.142186	0.154166	0.294357	0.174999	0.167537	0.170094	0.151583	0.191983	0.168155	0.201624	0.163768	0.150039	0.185278	0.187881	0.274868	0.176467	0.143211	0.292718	0.162106	0.191373	0.171415	0.246436	0	0	0.0430381	0.0327456	0.240157	0	0.217399	0.220379	0.159814	0	0.711238	0.083744	0.162528	0.217759	0.429639	0.199164	0.435625
CKS2	1.74578	0.11901	0.0514717	0	0	0	0	0	0.0744359	0.123978	0.0877624	0	0	0.0738103	0.0617543	0.0722051	0.0448698	0.141905	0.0902051	0.0784048	0.0473642	0.0772501	0.0992182	0.0945913	0.0556802	0.0334939	0.0652657	0.0456458	0	0.0318229	0.0193877	0	0	0	0.0667416	0.0362897	0	0	0.0804199	0.0703796	0.0431037	0	0	0.083744	0.0617736	0.0488673	0.119742	0.105567	0
CLPTM1	1.74578	0.247768	0.290551	0	0.806805	0	0.186568	0.156489	0.11456	0.129296	0.235986	0.178723	0.08116	0.0482476	0.105385	0.0709659	0.0580062	0.125348	0.132518	0.184575	0.276114	0.0417564	0.193898	0.247179	0.151917	0.259645	0.0664744	0.137834	0.162106	0.163999	0.29234	0.409309	0	0.106897	0.167463	0.238308	0.225331	0	0.118184	0.173032	0.324834	0.256555	0.232357	0.0946923	0.237289	0.371191	0.174563	0.106165	0.222444
CMTM7	1.74578	0.308333	0.0425976	0	0	0.378743	0.557224	0	0.376683	0.197356	0.0268086	0.321534	0	0.302437	0.190414	0.0550627	0.354641	0.0147831	0.373174	0.253776	0.0210522	0.22424	0.0930113	0.161037	0.219389	0.0268324	0.291094	0.181265	0	0.332382	0.0156177	0	0	0.356463	0.153683	0	0.250473	0	0.420611	0.272899	0.030856	0.221666	0.233371	0.487679	0.296799	0.0112173	0.28719	0.132969	0
CRY1	1.74578	0.123355	0.0434589	0	0	0	0	0	0	0.0219493	0.0119842	0	0	0.00456854	0.0278559	0.0302636	0.0229353	0.0626495	0.0144065	0.044826	0.0204591	0.00944293	0.0145253	0	0.0559124	0.0334233	0.0251676	0.0485419	0	0.0826809	0.0296982	0	0.590543	0.110707	0.0309869	0.0349369	0.0599721	0	0	0.0247397	0.0194566	0	0	0	0.0226592	0.0246611	0.0362405	0.0878014	0
CYTH1	1.74578	0.464809	0.545212	0	0	0.69339	0	0.398794	0.297526	0.250777	0.366905	0.253276	0.334895	0.158147	0.244016	0.265283	0.164304	0.214491	0.288067	0.389251	0.354517	0.249922	0.409962	0.401588	0.506477	0.489194	0.176123	0.444503	0.303503	0.520261	0.446976	0.383125	1.21936	0.427931	0.643288	0.468673	0.283642	0	0.306074	0.502474	0.344918	0.113877	0.464601	0.219146	0.463355	0.49504	0.270943	0.49651	0.415484
CYTH4	1.74578	0.350538	0.178895	0	0.923138	0	0.190553	0.156489	0.115684	0.343208	0.157729	0.0982308	0.261698	0.0669823	0.15332	0.150709	0.11917	0.153062	0.183919	0.376769	0.133164	0.178016	0.345384	0.25344	0.351751	0.231154	0.21104	0.550531	0	0.459609	0.223771	0	0.62882	0.219806	0.138324	0.0360779	0.370317	0	0.385084	0.339881	0.168332	0	0.400573	0.19365	0.4495	0.278385	0.199429	0.328783	0.0961476
DCLRE1C	1.74578	0.121007	0.244778	0	0	0	0	0	0.0769666	0.0664108	0.14674	0.259125	0	0.0228411	0.0334131	0	0.0423166	0.0430871	0.13148	0.077035	0.15462	0.130981	0.0819977	0	0.12664	0.187608	0.105459	0.152834	0.367207	0.0822392	0.2238	0.26224	1.2605	0	0.181579	0.360482	0.181867	0	0.0784642	0.10695	0.162527	0	0	0.0958968	0.124071	0.271746	0.038254	0.166725	0.116493
DDX55	1.74578	0	0.0862356	0	0	0	0	0	0.0380277	0.0452019	0.0391175	0	0	0.0325374	0.0419378	0	0.0128223	0.0847322	0.0586459	0.0509181	0.0737304	0.0920478	0.0535209	0	0.0897002	0.0557361	0.0402684	0.0482132	0.377428	0.0617872	0.0643714	0	0	0	0.0348617	0	0	0	0.0868599	0.083071	0.0553768	0.222187	0.108083	0	0.0792289	0.0518766	0.0343414	0.0768259	0.326351
DENND6A	1.74578	0.0398407	0.0350592	0	0	0	0.190553	0.166598	0	0.0365095	0.0169248	0	0	0.0177657	0.0173314	0	0.0259856	0.0213212	0.0325916	0.0268077	0.020055	0.0707788	0.043353	0.0937052	0.0364322	0.0114809	0.0395273	0.154624	0	0.0810966	0.0402111	0.156996	0	0	0.134681	0	0	0	0.038888	0.0281182	0.0151957	0.143173	0	0	0.0196156	0.0434048	0.0349163	0.0958417	0
DGCR2	1.74578	0.102037	0.0609758	0	0	0	0	0.32633	0	0.0252432	0.0147831	0.182894	0	0.0131108	0.0188596	0.0244947	0.0456185	0	0.0414837	0.0143488	0.021864	0.0803166	0.0268538	0.0544481	0.0439005	0.0597386	0.0619288	0.0832339	0	0.0547105	0.0586448	0	0	0.106397	0	0.0327456	0	0	0.0782738	0.047314	0.0263334	0.224396	0	0	0.042668	0.074013	0.0752177	0.052544	0
DHRS7	1.74578	0.692308	0.365709	0	1.22861	0	0.747839	0.165	0.292057	0.57883	0.224369	0.165049	0.460786	0.461342	0.550566	0.324452	0.198699	0.610352	0.448978	0.659471	0.27572	0.189446	1.06107	0.270461	0.524427	0.369277	0.212566	0.686748	0.686588	0.513625	0.294675	0.469501	1.2605	0	0.554874	0.283568	0.243269	0	0.150013	0.622778	0.387665	0.450997	0.723642	0.10483	0.433235	0.311712	0.0370176	0.616822	0.116535
DLEU2	1.74578	0.122826	0.113121	0	0	0	0	0	0.0300124	0.00844839	0.0469713	0	0.0714228	0.0340801	0.0353359	0.0458632	0.0322916	0.0203631	0.0806692	0.0384614	0.0401841	0.084275	0.0603011	0.0447254	0.0386166	0.0544022	0.0559058	0.113978	0.167211	0.0266122	0.0563079	0	0	0	0.0698807	0.0701848	0	0	0.122945	0.0193577	0.0416897	0	0	0	0.0644377	0.102852	0.128703	0.0264526	0
DNAJC16	1.74578	0	0.0664261	0	0	0	0	0	0.0300124	0.0469142	0.052536	0.0785474	0	0.0116868	0.0228963	0	0.0189475	0.0199016	0.0181686	0.0223061	0.039469	0.0220323	0.0132496	0	0.0266695	0.0510145	0.0187114	0	0	0.0810482	0.050483	0	0	0	0	0.141621	0.0603887	0	0	0.0156271	0.0296898	0.122846	0	0	0.0611295	0.0687404	0	0	0
DNAJC17	1.74578	0.0440994	0.0508629	0	0	0.314647	0.171107	0	0.114233	0.0217624	0.0326683	0	0	0.0401263	0.066099	0.0540076	0.0296154	0.0359458	0.0386257	0.0608217	0.0153988	0.0451556	0.0510605	0	0.0341636	0.0376919	0.0208665	0.179096	0.160593	0.0415213	0.0276106	0	0	0	0.0695635	0.0359604	0	0	0.0750844	0.0171242	0.034614	0	0	0.0815202	0.060009	0.0410619	0	0.0368496	0.111791
DNAJC19	1.74578	0.481158	0.199022	0	0.923138	0.314647	0.38293	0.169803	0.0725075	0.141716	0.20322	0.165834	0.132313	0.210437	0.163693	0.221906	0.0739499	0.26029	0.322399	0.215213	0.254602	0.0744588	0.260318	0.153596	0.216118	0.234429	0.0861447	0.176038	0.352652	0.354437	0.280783	0.120445	0.590543	0.110549	0.266899	0.0799624	0.298472	0	0.194866	0.273913	0.291389	0.21473	0.147817	0.10483	0.236835	0.205036	0.279658	0.189396	0.219044
DOCK11	1.74578	0.208762	0.0936658	0	0	0.384728	0.199749	0	0.182191	0.143904	0.106933	0.168597	0.134093	0.0602444	0.0883908	0.118201	0.0865313	0.121137	0.114858	0.125546	0.0762818	0.1924	0.166933	0.0497878	0.167133	0.10128	0.156071	0.219079	0	0.231614	0.0917972	0.153599	0	0.250492	0.190267	0.284993	0.0679466	0	0.150867	0.136404	0.0529467	0.493325	0.107069	0.0861818	0.107346	0.0900766	0.164439	0.107856	0.108429
DOCK9	1.74578	0.0877146	0.0127437	0	0	0.378743	0	0	0	0.0245815	0.00399692	0	0	0.0158491	0.010776	0	0	0.0196478	0.0298718	0.0213323	0.00475777	0	0.00713336	0.105342	0.0227078	0.0247506	0	0	0.347547	0.0254792	0.013235	0	0	0.220898	0	0	0	0	0.0321585	0.0228642	0.00768333	0	0	0	0.0381365	0.0103234	0	0	0
DSN1	1.74578	0.0374606	0.0440274	0	0	0	0	0.162879	0	0	0.0305624	0	0	0.0105642	0.0150802	0.0219756	0.005408	0.0380086	0.0133477	0.0228752	0.0330189	0	0.0324288	0	0.0364191	0.0431445	0	0	0	0.0397303	0.0149209	0	0	0	0.0334152	0.0362231	0	0	0	0.0179643	0.0307825	0	0	0.0815202	0.0179418	0.0379535	0	0	0
DUSP11	1.74578	0.162774	0.104699	0	0	0.319087	0	0.157352	0.0820415	0.183433	0.0805956	0.0747845	0.0621758	0.103924	0.124747	0.0772122	0.0567433	0.20116	0.171322	0.168601	0.119655	0.0550235	0.198289	0.151294	0.105958	0.0627295	0.0351576	0.186052	0.162106	0.130697	0.054941	0	0	0.103463	0.0648767	0.0359344	0	0	0.304974	0.0866008	0.107801	0	0.129554	0	0.0786234	0.0504279	0	0.0530249	0
DYM	1.74578	0.0380585	0.0838207	0	0	0	0	0	0.0369501	0.00908565	0.0309117	0.102905	0.0745434	0.0322243	0.0341331	0.0297313	0.0346799	0.0412863	0.0627152	0.0440267	0.0398937	0.0583365	0.0523694	0	0.0787542	0.0326602	0.0483141	0	0	0.0751402	0.0750617	0	0	0	0.0335049	0.102206	0	0	0.0842954	0.0503388	0.0450098	0	0	0.0946923	0.0386451	0.0803879	0.0415241	0.0525393	0
DYNC1H1	1.74578	0.17561	0.17742	0	0	0	0.196425	0	0.10623	0.159485	0.12507	0.171361	0.209854	0.0892456	0.100797	0.0268704	0.117588	0.0196296	0.134352	0.151473	0.10079	0.126589	0.178338	0.15117	0.193996	0.173735	0.160945	0.215862	0	0.165929	0.150326	0.156996	0	0	0.154845	0.239647	0.173962	0	0.182806	0.196774	0.13325	0.158247	0.256368	0	0.168445	0.158994	0.275277	0.166703	0
EGLN2	1.74578	0.215297	0.189139	0	1.72994	0	0	0	0.317242	0.237165	0.185646	0.0954673	0.231807	0.166954	0.15119	0.144754	0.09089	0.0988708	0.398117	0.309709	0.180751	0.147062	0.24142	0.385584	0.280033	0.204022	0.101582	0.0915185	0.322699	0.243191	0.148172	0.132634	0	0.333563	0.272152	0.1039	0.0617063	0	0.197512	0.205696	0.173577	0.112828	0.108083	0.350645	0.308061	0.189245	0.149027	0.28926	0.115705
EPB41L4A-AS1	1.74578	0.177988	0.173455	0	0	0	0.196859	0	0.0279156	0.119856	0.122187	0	0.156891	0.104862	0.0726593	0.0304095	0.0494745	0.078927	0.162173	0.119557	0.125468	0.011084	0.142389	0.152422	0.170875	0.17731	0.165673	0.168607	0	0.143869	0.171483	0	0	0	0.162237	0.127063	0.243316	0	0.0716617	0.104171	0.152411	0.258836	0.270762	0.171916	0.207835	0.185144	0.090086	0.447874	0.344987
ERICH1	1.74578	0.4548	0.376043	0	0	0.350047	0.186568	0.166598	0.265113	0.2326	0.212246	0.244955	0.217199	0.226405	0.21113	0.102435	0.447991	0.164016	0.23668	0.214851	0.182811	0.306754	0.202186	0.283038	0.272133	0.261015	0.350472	0.213116	0.308968	0.242229	0.296208	0.276058	0	0.106897	0.380894	0.241617	0.37043	2.37636	0.253477	0.237725	0.265719	0.222198	0.140736	0.293892	0.363585	0.266334	0.272972	0.278879	0.0961476
F2R	1.74578	0	0	0	1.22861	0	0	0	0	0.0626463	0.000820596	0	0	0.0128982	0.0505549	0	0.0088997	0.121351	0.0136015	0.0815906	0.00195756	0	0.134274	0	0.104534	0.00463186	0	0.185197	0	0.0680977	0.0014198	0	0	0	0.0349122	0	0	0	0	0.0724439	0.00169739	0	0.399558	0	0.111903	0	0	0.193163	0
FASTK	1.74578	0.13013	0.187325	0	0	0.378743	0	0	0.0790084	0.177308	0.160512	0	0	0.135229	0.0957431	0.0532908	0.0591384	0.0207064	0.124478	0.16984	0.175829	0.0539399	0.156423	0.158169	0.137134	0.201498	0.146304	0.240658	0.160593	0.156616	0.204378	0	0.62882	0	0.0711247	0.0319216	0.0586315	0	0.0347258	0.261592	0.201651	0.220938	0.424179	0.0861818	0.155236	0.187265	0.148431	0.239711	0
FBXO15	1.74578	0	0.0343611	0	0	0	0	0	0	0	0.0127413	0	0	0	0	0	0	0	0.00996282	0.00194603	0.0169135	0	0.00571621	0	0	0.0351277	0	0	0	0	0.0477758	0	0	0	0.0350904	0	0	0	0	0	0.0554235	0	0	0	0	0.0697308	0	0	0
FBXO3	1.74578	0.0388185	0.10484	0	0	0	0	0	0.0385225	0.0803366	0.0590889	0.0858779	0.160643	0.0333584	0.0544077	0.0543792	0.0302843	0.104348	0.113578	0.108134	0.093309	0.0226276	0.117851	0.32308	0.159963	0.129196	0.0504236	0.0910345	0.322471	0.0992944	0.13286	0	0.631685	0.246904	0.0752667	0.0677545	0	0	0.0806181	0.122194	0.0758891	0	0	0	0.155657	0.136142	0.0408189	0.105164	0.116535
FBXO42	1.74578	0.0398407	0.0719597	0	0	0	0	0	0	0.0339764	0.0417529	0	0.0779332	0.0335648	0.0276156	0.102462	0.0391965	0.0585736	0.0562775	0.0469403	0.0587406	0.0346216	0.0877583	0	0.0746552	0.092189	0.0519044	0.0551182	0.155127	0.0265204	0.0822052	0	0	0.114013	0.130818	0.0319591	0.0603521	0	0.0753332	0.049752	0.0568254	0	0	0	0.0596778	0.0680989	0.14986	0.085635	0
FDFT1	1.74578	0.29278	0.229515	0	0	0	0.392453	0.165942	0.285954	0.184439	0.283588	0	0.286569	0.199043	0.145448	0.133688	0.125139	0.17436	0.230008	0.204622	0.229407	0.128078	0.266677	0.117144	0.205547	0.235505	0.158017	0.0380586	0.162106	0.177043	0.268671	0.113311	0.62882	0.223857	0.106155	0.177256	0.113727	0	0.300059	0.238977	0.380223	0	0.398346	0.083744	0.161956	0.127978	0.0762296	0.107322	0.218195
FLYWCH2	1.74578	0.09195	0.0529784	0	0	0	0	0	0	0.0782529	0.0616132	0.174958	0.150768	0.0814857	0.0830616	0.0558902	0.0671312	0.0402641	0.107608	0.108636	0.0695697	0.022222	0.127579	0.0923563	0.10063	0.0837325	0.0649099	0	0	0.11475	0.0565148	0	0	0.108101	0	0.103633	0.107743	0	0.0380028	0.10688	0.0709602	0	0.237086	0	0.0980566	0.0585272	0.0757168	0.140813	0.224617
FNBP1	1.74578	0.726735	0.369901	0	0.806805	0.378743	0.192705	0	0.383391	0.259162	0.251976	0.153824	0.320949	0.237871	0.26906	0.111876	0.31118	0.190041	0.473023	0.426797	0.226801	0.262578	0.460021	0.58295	0.543696	0.352207	0.312486	0.217394	0.310481	0.656414	0.287729	0.814369	0.62882	0.830799	0.495909	0.306988	0.182549	0	0.558239	0.466793	0.264036	0.441474	0.332143	0.0861818	0.52757	0.386106	0.436314	0.311058	0.111829
FOXO4	1.74578	0	0.00770967	0	0	0	0	0	0	0.00908565	0.00317383	0	0	0.0191386	0.00618898	0	0.0289551	0	0.00444883	0.0159977	0.00431666	0.0242086	0.00652573	0	0.0178684	0.00645443	0.019981	0	0	0.0134548	0.01	0	0	0	0.0354021	0.0319591	0	0	0	0.0155409	0.00484235	0	0	0	0	0.017093	0.0816195	0	0
GADD45A	1.74578	0.0865395	0.0635573	0	0	0	0	0	0.0401317	0.0237788	0.0148959	0	0.0771232	0.0231169	0.0206058	0	0.0256545	0.0206713	0.050268	0.0346416	0.00719754	0.0190328	0.0496262	0.156748	0.0720748	0.0310649	0.119008	0.101832	0	0	0.0301253	0.123729	0	0.212282	0.0660107	0.0349369	0.0603521	0	0.0387622	0.0284344	0.0342181	0	0.130017	0.10483	0.0772819	0.0822984	0	0.178063	0
GALNT11	1.74578	0.122955	0.0311603	0	0	0	0.389563	0	0.0735036	0.057709	0.0148778	0	0.0804845	0.0389271	0.0365698	0.0221495	0.00307165	0.0811522	0.0496605	0.105303	0.022299	0.0537231	0.103453	0.0569123	0.126843	0.0207712	0.0581796	0.0378836	0	0.131622	0.0326242	0	1.2605	0	0.104314	0.0356648	0.0654461	0	0	0.104612	0.0199018	0.30111	0.273014	0	0.135496	0.0365348	0.0441046	0.169861	0
GCH1	1.74578	0.124766	0.0292513	0	0	0.314647	0	0	0.158402	0.0217296	0.0174843	0.346536	0.0795426	0.0473025	0.0723536	0	0.254614	0.106471	0.0864968	0.0927594	0.0171912	0.231146	0.136476	0.0971418	0.0974714	0.0212854	0.109129	0.201334	0.155127	0.0531317	0.0274036	0.120445	0	0	0.139654	0	0.0586315	0	0.034556	0.104644	0.024546	0.221666	0.127303	0	0.168627	0.0159497	0.2437	0.153948	0
GNPTG	1.74578	0	0.0820762	0	0	0	0	0	0.0835642	0.0957098	0.0679767	0.104301	0.0529631	0.039463	0.0578145	0	0.0666202	0.0970415	0.0815137	0.0953621	0.0730517	0.0444536	0.119186	0.104539	0.0903828	0.103085	0.0988117	0.0971524	0	0.111232	0.0986721	0.113611	0	0	0.0682858	0.135379	0.125472	0	0.143224	0.0676105	0.0821428	0	0	0.0946923	0.149172	0.09342	0.0362405	0.0514214	0
H2AFV	1.74578	0.55845	0.270378	0	0	0.377577	0.367547	0.316507	0.259845	0.397374	0.374816	0.401355	0.47458	0.365504	0.405665	0.326682	0.317425	0.542186	0.487285	0.528196	0.309137	0.356412	0.44463	0.405938	0.476381	0.317511	0.408163	0.401282	0.522334	0.31997	0.194688	0.314304	0.590543	0.109077	0.23613	0.214206	0.222617	0	0.613357	0.480995	0.218164	0.526945	0.129554	0.404163	0.376638	0.4355	0.369449	0.423986	0
HAUS1	1.74578	0.161312	0.166088	0	0	0	0	0.166598	0.18436	0.181751	0.131919	0	0.0797964	0.0972324	0.108575	0.128185	0.120473	0.139437	0.129544	0.158212	0.129878	0.169257	0.0945139	0.140734	0.149647	0.178343	0.116259	0.0444953	0.205329	0.122773	0.0945236	0.122707	0	0	0.0676768	0.132905	0.137537	0	0.157544	0.122726	0.123938	0.262659	0.129554	0.0958968	0.176318	0.199367	0.110229	0.104318	0
HECTD3	1.74578	0.0369561	0.0301902	0	0	0	0	0	0	0	0.0229123	0	0	0.0086621	0.0172826	0.0302636	0.0219495	0	0.0254539	0.023288	0.0190468	0.0601545	0.0319253	0	0.0429528	0.0357824	0.0280569	0.0465619	0.160593	0.0600959	0.0265181	0	0	0	0	0.0357157	0	0	0.0347258	0.0181473	0.0157907	0	0	0	0.0184971	0.0155042	0.039183	0.0558496	0
HELQ	1.74578	0.0441998	0.0630669	0	0	0	0	0.165	0	0.0678188	0.0354577	0	0.142631	0.0251137	0.015485	0	0.0156906	0.038773	0.0424749	0.0426992	0.0544438	0.0220451	0.0381279	0.0497878	0.055937	0.0456043	0.0423135	0.0464627	0	0.0406938	0.051021	0	0	0	0.0353758	0.105236	0	0	0	0.074993	0.0494158	0.107789	0	0.230923	0	0.0495924	0.0387643	0.0294279	0
HIST1H2BD	1.74578	0.237194	0.165194	0	0	0.314647	0	0	0	0.0123292	0.0675688	0	0.0529631	0.0266131	0.00807524	0	0.0138388	0.0214753	0.0145363	0.00903608	0.0278538	0.0370389	0.0118026	0.0456257	0.144422	0.167395	0.0956716	0.186695	0	0.0298163	0.0685934	0	0	0	0	0.103978	0.0613983	0	0.0793084	0.022909	0.0807066	0	0	0.206697	0.183507	0.186227	0.147412	0.0852128	0
HNRNPH3	1.74578	0.23555	0.489149	0	1.72994	0	0.186568	0.532625	0.189245	0.298981	0.235012	0.242491	0.37065	0.236418	0.209227	0.377582	0.197116	0.201213	0.3538	0.31295	0.34613	0.213671	0.409549	0.307	0.34213	0.52188	0.29678	0.183359	0.177163	0.346702	0.429688	0.448353	0	0.215104	0.241698	0.413864	0.323706	0	0.27282	0.311694	0.46045	0.103614	0	0.540124	0.364626	0.51241	0.270119	0.260374	0.473001
HPS3	1.74578	0.0805294	0.113478	0	0	0	0.199749	0	0.0328763	0.031465	0.0599953	0	0.0823743	0.0249336	0.0573907	0.0530376	0.0464601	0	0.040905	0.0543324	0.0504815	0.0902573	0.0988285	0.10652	0.108786	0.0807982	0.0813389	0.0461035	0.161878	0.0730616	0.0968699	0.132634	0.631685	0	0.0707522	0.115099	0.172511	0	0.0395797	0.0598769	0.05589	0	0.129554	0	0.0792009	0.10763	0.0795189	0.106946	0
HS2ST1	1.74578	0.0429554	0.0968102	0	0	0	0	0	0.068305	0.0742685	0.0231803	0	0	0.00766252	0.0176182	0.0300104	0.00895772	0.0213441	0.0138371	0.0203446	0.0216015	0.0471754	0.0523187	0.0523223	0.0378226	0.0498713	0.0228731	0	0	0.0291585	0.0471315	0	0	0	0	0.0762556	0	0	0	0.0532904	0.0339479	0	0.125288	0	0	0.051633	0.088567	0.0888836	0.106066
HSD11B1L	1.74578	0	0.00984069	0	0	0	0	0	0	0.00879773	0.00593225	0	0	0.00437955	0.00939855	0	0	0.0209564	0.00390794	0.00823594	0.00246518	0	0.0195304	0	0.00973632	0.0133993	0.0102408	0	0	0.0122624	0.00377824	0	0	0	0.0266129	0	0	0	0	0.00969989	0.00863651	0	0	0	0	0.0161419	0	0.0234808	0
HUWE1	1.74578	0.0387672	0.0866598	0	0	0.384728	0	0	0.0676942	0.0363165	0.0607299	0	0.0811006	0.055295	0.0476807	0.099187	0.0765127	0.095918	0.0697422	0.0741152	0.047764	0.0188072	0.124354	0.0516706	0.0802935	0.0931937	0.0576026	0.21096	0.205329	0.0825995	0.082572	0	0.62882	0.333044	0.172636	0.114458	0.190985	0	0.221402	0.0711565	0.0588592	0	0	0.0815202	0.139156	0.11893	0.147517	0.153344	0.116493
ID3	1.74578	0.0441998	1.16415	0	0	0.314647	0	0.640778	0	0.0302257	0.765806	0.0897043	0.0946949	0.116278	0.00503423	0.418086	0.0202804	0.0175328	0.17429	0.0323329	1.04172	0.113072	0.0382978	0.126817	0.00203774	0.682297	0.00665649	0	0.177163	0.0127002	0.744886	0	0	0	0.0309869	0.627839	0.224776	0	0.16067	0.0380327	1.17518	0	0	0	0	0.729726	0.0343414	0	0
IFFO2	1.74578	0.0403001	0.00197258	0	0	0	0	0	0	0	0.00168095	0	0	0.0168064	0.0241218	0	0.00984373	0	0.0267444	0.0215285	0.00197226	0	0.00656988	0	0.0276279	0.00621097	0.00380796	0	0	0.025956	0.00208973	0	0	0	0	0.0362231	0	0	0.0368469	0.013753	0.00264798	0	0	0	0	0	0	0.0368496	0
IFNG	1.74578	0.249771	0	0	0	0	0	0	0.0727927	0.29754	0.0015232	0	0	0.0282049	0.121555	0	0.00261204	0.0191769	0.0297176	0.18985	0.000636534	0	0.0516016	0.0569123	0.3526	0	0.00398597	0.119392	0.162106	0.343067	0	0	0	0	0.0343562	0	0	0	0	0.193713	0.00214899	0	0.147817	0	0.288117	0	0	0.0822547	0.144058
IFT74	1.74578	0	0.035767	0	0	0	0	0	0	0.0120988	0.0125334	0	0	0.0177522	0.00754653	0	0.0138471	0.0216965	0.0275646	0.0174995	0.0200142	0	0.0356833	0.0625826	0.00887151	0.0421369	0.0147738	0.0380586	0	0.0294688	0.0380104	0	0	0	0.0307437	0.0690887	0	0	0	0.0315214	0.0547689	0	0	0	0	0.0522577	0	0	0
IMMP1L	1.74578	0.127119	0.107288	0	0	0	0	0	0	0.134345	0.085493	0.0789305	0.0809527	0.0804503	0.0695147	0.111472	0.00399955	0.14122	0.0559641	0.0868141	0.0686671	0.0122727	0.122385	0.0909905	0.103198	0.0950157	0.0233828	0.0953045	0.148376	0.0675161	0.109214	0.123729	0	0	0.070367	0.102867	0	0	0	0.119988	0.0984195	0	0	0	0.0796957	0.107662	0	0.269823	0
IMPDH2	1.74578	0.0819605	0.186058	0	0	0	0	0	0.357162	0.142499	0.150971	0	0.236251	0.154653	0.0997556	0.134843	0.0784603	0.0779756	0.160455	0.149021	0.138293	0.0514625	0.133031	0.344675	0.110016	0.205876	0.102469	0.0887456	0.185441	0.0722267	0.127566	0.122707	0	0	0.205786	0.14238	0.140601	0	0.192488	0.126202	0.137504	0.253946	0	0.575489	0.117895	0.140722	0.0484673	0.128237	0
INSIG1	1.74578	0.0418996	0.156222	0	0.923138	0	0	0	0.105194	0.047757	0.105859	0.202634	0	0.0322717	0.0712843	0.0492112	0.0590005	0.0414149	0.108445	0.111816	0.0786698	0.0753182	0.0987822	0	0.0970627	0.212031	0.0899082	0.151515	0.160593	0.121673	0.194113	0	0	0	0.0357488	0.142383	0.23592	0	0.045067	0.131553	0.230321	0	0.277372	0	0.176937	0.221795	0.0349163	0.14931	0
ITM2A	1.74578	0.681835	0.13315	0	0	0.8418	0.174294	0	0.740593	0.213824	0.0978614	0	0.161554	0.41469	0.21006	0.0843904	0.0131856	0.141949	0.720512	0.272727	0.136207	0.0371534	0.185928	0.493055	0.176975	0.160588	0	0.269268	0.484577	0.169345	0.103576	0	0	0	0.102444	0.139242	0	0	0.664868	0.282566	0.175892	0	0.147817	0.456611	0.309182	0.0101977	0	0.110765	0.21237
JMJD4	1.74578	0.128206	0.0623076	0	0	0	0	0	0	0.0310801	0.0354391	0	0	0.0167902	0.0258285	0.0293976	0.00999688	0.039339	0.0436966	0.0380779	0.0425329	0.0123018	0.025193	0	0.0575415	0.0753561	0.0303508	0.0531871	0	0.030309	0.0639594	0	0	0.114013	0.105794	0.100366	0	0	0.0378165	0.0864594	0.0540098	0	0.129554	0	0.0673796	0.0349425	0	0.0799266	0
KCNA3	1.74578	0	0.0302041	0	0	0	0	0	0.14417	0.0245674	0.0123307	0	0	0.0475853	0.0326692	0.0245199	0.00545158	0	0.0714921	0.0678185	0.0155415	0.0122759	0.0129694	0.0899913	0.034801	0.031215	0	0	0	0.080076	0.0265558	0	0	0	0.10187	0.0360779	0	0	0.0395797	0.0362314	0.0305858	0	0	0	0.0395005	0.0284311	0	0.0272732	0
KIF1BP	1.74578	0	0.0370846	0	0	0	0	0	0.0378702	0.0249649	0.0167239	0.0695819	0	0.00865355	0.0117652	0	0.0126225	0.0192398	0.0443615	0.037077	0.0250179	0.0105146	0.0246483	0	0.0227998	0.0495045	0.00751308	0.132193	0	0.0140465	0.0216902	0.120445	0	0	0	0	0	0	0.0358474	0.00903331	0.0335465	0	0.108083	0	0.0202515	0.0113811	0.0341906	0	0
KLF12	1.74578	0	0.0389766	0	0	0	0	0	0	0.0693205	0.0279474	0	0.149972	0.0346215	0.0638946	0.0219756	0	0.0213748	0.105195	0.0742427	0.0383453	0.0121048	0.0984679	0.0507354	0.104652	0.0425694	0.00346178	0.0860505	0	0.116804	0.0432268	0	0	0	0.13205	0.143333	0	0	0.0838341	0.0907441	0.0236163	0	0.108083	0.179641	0.0185141	0.0387811	0	0.0851154	0.108913
KLHDC4	1.74578	0.237906	0.0611837	0	0	0.314647	0.192705	0	0	0.0563174	0.0349791	0.0779305	0.157362	0.0708681	0.0789923	0.030286	0.0166211	0.141019	0.0990831	0.12533	0.0347955	0	0.126941	0.142781	0.225	0.0635714	0.0648769	0.222986	0	0.134446	0.0467281	0.156996	0.631685	0	0.0698809	0.105133	0.0571614	0	0.11712	0.134855	0.0327123	0	0.255901	0	0.189436	0.0562162	0.071367	0.199157	0
KLHL24	1.74578	0.209311	0.146543	0	0	0	0	0	0.0822404	0.138334	0.0984745	0.247513	0	0.0342669	0.0649529	0.0606218	0.0525528	0.042537	0.108583	0.115808	0.109015	0.0928878	0.10553	0.109992	0.131975	0.189939	0.103318	0.246957	0	0.127757	0.160179	0.246436	0	0.113287	0.0342599	0.232751	0.0553733	0	0.101464	0.0841812	0.114177	0.112828	0.125288	0.222729	0.194473	0.149288	0.212503	0.186998	0.116493
KRBA2	1.74578	0	0.0154399	0	0	0	0	0	0	0	0.00425374	0	0	0.00439302	0.0026278	0	0	0.0212832	0.00394704	0.00461261	0.00347059	0	0	0	0.0119958	0.0157025	0	0	0	0	0.0110105	0	0	0	0	0.0665045	0	0	0	0	0.00805554	0	0	0	0.0216349	0.0194608	0	0.0270783	0
LBH	1.74578	0.795696	0.633016	0	0.806805	0.664694	1.15889	0.322352	0.595528	0.626781	1.09027	0.0837993	0.651374	0.274216	0.479186	0.604173	0.0258608	0.485639	0.591082	0.714329	0.735195	0.0858149	0.504561	0.347562	0.824608	0.613415	0.0239089	0.539173	0.606712	0.80727	0.37736	0	0	0.324859	0.825473	0.638432	0	2.37636	0.345253	0.65842	0.429333	0	0.587842	0.426397	0.792944	0.719664	0	0.595928	0
LCK	1.74578	1.36969	0.266161	0	0	1.11488	0.190553	0	1.56521	1.21314	0.284807	0	0.664383	0.800824	0.91272	0.0922951	0.0285219	0.676849	1.32063	1.41675	0.187459	0.0736232	1.03459	1.13404	1.29327	0.281145	0.0350039	0.945308	0.748038	1.24481	0.155228	0	0.631685	0.691193	0.993113	0	0.0562186	0	1.23894	1.50409	0.288388	0	1.09628	1.07768	1.49474	0.219246	0	0.910333	0.654256
LENG1	1.74578	0.138128	0.123677	0	0	0	0	0	0.226888	0.123549	0.155791	0.0703663	0.0771232	0.140379	0.128361	0.0499695	0.0640267	0.2327	0.222423	0.166673	0.166981	0.10026	0.185934	0.0950576	0.132814	0.114391	0.0775902	0.0451686	0.42314	0.158041	0.0892956	0.113311	0	0.106362	0.140167	0.101816	0.0599721	0	0.0755487	0.151435	0.158332	0.24825	0.140736	0	0.133384	0.105234	0.0343414	0.279361	0.207708
LMAN2	1.74578	0.749653	0.39825	0	1.10093	0	0.187955	0.163844	0.426867	0.48993	0.379556	0.396784	0.631216	0.405757	0.599118	0.532095	0.507759	0.630196	0.560233	0.684512	0.395059	0.327036	0.771381	0.365069	0.480945	0.339911	0.341545	0.387216	0.155127	0.529097	0.2844	0.382685	0	0.211787	0.494394	0.339709	0.350083	0	0.375867	0.609687	0.37575	0.256255	0.640831	0.381601	0.587209	0.347249	0.328218	0.957583	0
LNX2	1.74578	0	0.0210265	0	0	0	0	0	0	0.0125855	0.0150935	0	0	0.00437687	0.00457929	0	0	0	0.0226585	0.0152034	0.0149129	0.0207275	0.0140076	0.0475731	0.0357644	0.0257543	0.0146037	0	0	0	0.0202196	0	0	0	0.0334488	0.0709876	0	0	0.0343816	0.0318516	0.0156536	0	0.125288	0.0946923	0.027529	0.0217567	0	0	0
LRCH3	1.74578	0	0.0941167	0	0	0	0	0.169803	0	0	0.0660384	0.078878	0.0745434	0.0365732	0.0351758	0.0470176	0.0358196	0.0397337	0.0269905	0.0607666	0.0679143	0.0643725	0.0517102	0.0530199	0.0551811	0.106888	0.0354025	0.0467842	0.257572	0.084413	0.126415	0	0	0.216946	0.102243	0.0703887	0.0613983	0	0.0335147	0.0734937	0.07018	0	0.143459	0.194738	0.109895	0.106519	0.0355276	0.0250022	0
LTN1	1.74578	0.081125	0.116059	0	0	0.377577	0.199749	0	0.0806043	0.0442765	0.0789746	0	0.382758	0.0806762	0.0680838	0.0383449	0.0564166	0.0808053	0.0987279	0.0815686	0.0785828	0.153129	0.0885731	0	0.102327	0.0917586	0.0459791	0.11053	0.155127	0.0707401	0.085774	0.260295	0	0	0	0.103693	0.0603887	0	0.0477194	0.0732076	0.0701998	0	0.140736	0	0.10137	0.0950342	0	0.0272732	0
MALT1	1.74578	0.0863438	0.106632	0	0	0	0	0	0.080552	0.0465695	0.0789489	0.0982308	0.0701375	0.0915039	0.0545021	0.16026	0.0482262	0.0207064	0.107186	0.050469	0.0642758	0.0124168	0.0686119	0.0932718	0.0810605	0.078285	0.0819017	0.0378836	0	0.0710184	0.110838	0.145368	0	0.329233	0.130346	0.2552	0.116656	0	0.036063	0.107539	0.0694221	0	0	0.184069	0.0723167	0.123231	0	0.028934	0
MARS	1.74578	0	0.142538	0	0	0	0	0.360401	0.104902	0.062546	0.128805	0	0	0.0587408	0.0381768	0.0244947	0.0457544	0.0177478	0.0531155	0.0720234	0.0865805	0.0521256	0.0600701	0.0630667	0.0701819	0.128832	0.0506559	0.125733	0.160593	0.112515	0.094556	0.120445	0	0.106362	0.104557	0.0731074	0.0640305	0	0.073561	0.0688639	0.0803424	0.107789	0.108083	0	0.101008	0.164672	0.0759776	0.0539171	0
MED24	1.74578	0.0746206	0.0756444	0	0	0	0	0	0.0723861	0.0595439	0.0460311	0.0897043	0.0785497	0.0198845	0.0189459	0	0.00913593	0.0392716	0.0603702	0.0399587	0.0528143	0.0376386	0.0582193	0	0.0594447	0.0676255	0.0343295	0.199067	0	0.169738	0.0584886	0	0	0	0.101577	0.029477	0.0567856	0	0	0.0867894	0.0568943	0	0.108083	0.237794	0	0.0627841	0.0362405	0.130643	0.116493
MEI1	1.74578	0.08719	0.0877782	0	0	0	0	0	0.144758	0.128272	0.0801007	0	0.0771232	0.154466	0.177262	0.0570674	0.0351485	0.182312	0.236891	0.198175	0.0708333	0.0124168	0.176737	0.19135	0.190974	0.101674	0.0428678	0.14862	0	0.155768	0.0625661	0	0.590543	0.108101	0.16528	0.174168	0.124261	0	0.110432	0.148654	0.0945683	0	0.235386	0.10483	0.20288	0.061281	0	0.0564458	0
MFHAS1	1.74578	0	0.0375647	0	0	0	0	0.156489	0.115604	0.0116681	0.0351467	0	0	0.0342023	0.0133377	0.0591288	0.00567487	0	0.0511171	0.0197956	0.043059	0.047176	0.0139043	0	0.0117472	0.0623382	0.0119889	0	0	0.0433202	0.0832653	0.129605	0	0.106897	0.0794917	0.136745	0	0	0.0409174	0.0153939	0.057825	0	0	0	0.0208945	0.0325928	0	0.0245909	0
MFN1	1.74578	0	0.0876016	0	0	0	0	0	0	0.0572962	0.0613865	0.190179	0	0.0215496	0.011385	0.0244071	0.0298184	0.0203631	0.0315398	0.0362267	0.0494296	0.0360455	0.0383957	0	0.0313613	0.0425363	0.0221614	0.0548961	0	0.01464	0.080944	0	0	0	0.0351161	0.0765808	0.191296	0	0	0.0371456	0.0506381	0	0	0	0.0216349	0.0725507	0	0.0525888	0
MIAT	1.74578	0.263119	0.00664309	0	0	0	0	0	0.0732334	0.0642333	0.0107313	0	0	0.0542054	0.132042	0	0.00588023	0	0.157633	0.225475	0.00688041	0.0333045	0.0477828	0.191975	0.352612	0.0126588	0.0112948	0.141666	0	0.46358	0.00551162	0	0	0.222418	0.47215	0.0316805	0	0	0.080244	0.210448	0.00322149	0	0	0.436372	0.267849	0.0106171	0	0.0256744	0.207939
MLH1	1.74578	0.167925	0.0839514	0	0	0	0	0	0	0.0542954	0.0502677	0.0783576	0.08116	0.0367753	0.0198124	0	0.0276267	0.0395071	0.0403906	0.058919	0.0527085	0.019188	0.0635563	0.0984677	0.0483593	0.0593824	0.0377151	0.0841688	0	0.0451684	0.0361848	0	0	0	0	0	0	0	0.0357445	0.0333975	0.0435406	0.215779	0	0	0.0645229	0.0608152	0.0362405	0.0271724	0
MSL3	1.74578	0.0394394	0.259954	0	0	0.801781	0	0.162879	0.0382213	0.150126	0.16588	0.0695819	0.216014	0.133843	0.100344	0.134008	0.167125	0.0734792	0.208915	0.156951	0.17045	0.205973	0.174176	0.195723	0.186488	0.158367	0.207473	0.0479852	0.575842	0.207978	0.0889379	0.120445	0	0	0.155748	0.0992337	0	2.37636	0.218339	0.152535	0.107387	0.348291	0	0.180874	0.0385332	0.23858	0.307484	0.199903	0.116493
MTF2	1.74578	0.387744	0.290875	0	0	0	0.171107	0.499269	0.0779236	0.164937	0.178099	0.337736	0.220565	0.0921585	0.113878	0.119666	0.102936	0.119529	0.215865	0.221698	0.244087	0.192301	0.289281	0.20074	0.24019	0.22327	0.0937687	0.239642	0.210217	0.171186	0.240571	0.255341	0.590543	0.113287	0.156182	0.2138	0.190523	0	0.146655	0.154994	0.221526	0	0.408992	0.0958968	0.272197	0.20906	0.149177	0.236526	0.222444
MXD4	1.74578	0.180464	0.044217	0	0	0	0.196425	0	0	0.0928209	0.0583791	0	0	0.0432361	0.077263	0.0230896	0.0508397	0.0786759	0.0486931	0.118303	0.0332966	0.032679	0.0466224	0.0975518	0.175162	0.0840145	0.0972138	0.145334	0	0.160399	0.0433437	0	0	0.110352	0.307374	0.109574	0.234718	0	0.034556	0.102146	0.0393143	0.158247	0.146074	0	0.175988	0.110186	0.137629	0.125731	0.0961476
N4BP2L1	1.74578	0.236938	0.320682	0	0	0	0.193253	0	0.0320432	0.11564	0.15326	0.179267	0.221635	0.0845439	0.0917622	0.100938	0.167513	0.0800773	0.138259	0.164247	0.202093	0.217447	0.184794	0.193053	0.161046	0.240118	0.163913	0.128697	0.38738	0.132574	0.201616	0	0.590543	0	0.0672335	0.277343	0.11028	2.37636	0.303046	0.119818	0.187652	0	0.130017	0.454343	0.193915	0.280149	0.188391	0.130286	0
NAP1L4	1.74578	0.420707	0.294961	0	0.806805	0.350047	0	0.162879	0.373507	0.200768	0.243537	0.104301	0.369953	0.240437	0.208005	0.0821038	0.0762449	0.290948	0.414512	0.325128	0.187382	0.0730413	0.466588	0.367213	0.338241	0.220299	0.122749	0.284999	0.177163	0.315284	0.167141	0.153599	1.46528	0.509694	0.360157	0.137718	0.115826	0	0.262246	0.278352	0.188734	0	0.288432	0.309313	0.366179	0.221044	0.262714	0.28891	0.148656
NFATC3	1.74578	0.167342	0.206808	0	1.22861	0	0	0.165942	0.0652696	0.196536	0.109641	0.182658	0.160022	0.0656414	0.125055	0.0807004	0.0622003	0.182398	0.197405	0.26512	0.154824	0.147307	0.360121	0.185026	0.358523	0.310445	0.102656	0.562043	0.322471	0.358906	0.286344	0.286601	0	0.2209	0.324254	0.246107	0.116571	0	0.118303	0.293674	0.196369	0	0.400307	0.245422	0.266907	0.298216	0.158194	0.497392	0.269131
NLRC5	1.74578	0.20728	0.035151	0	0	0.314647	0.199749	0	0.0726419	0.176782	0.0755754	0	0.0811006	0.0692256	0.0983152	0.0268704	0.107849	0.121752	0.0982446	0.162867	0.0517094	0.241267	0.140196	0.194302	0.346745	0.102806	0.102577	0.286016	0.367435	0.270312	0.0937798	0.523703	0	0.438798	0.370752	0.0672332	0.181687	0	0.264006	0.248171	0.0421439	0.21347	0.503376	0.0881721	0.439065	0.135482	0.0704311	0.245353	0.112129
NOP14	1.74578	0.03716	0.046589	0	0	0	0	0	0.0648762	0.00975143	0.032872	0	0.0779332	0.0347611	0.0307546	0.0286263	0.0133248	0	0.058672	0.0567745	0.035706	0	0.0187738	0.0975232	0.0559858	0.0489571	0.015942	0	0	0.0670269	0.045345	0	0	0.113287	0.0297864	0	0.182022	0	0.0387622	0.0395063	0.0338028	0	0	0.0958968	0.0386007	0.0458524	0.0367446	0.0259188	0
NR2C2AP	1.74578	0	0.0889127	0	0	0	0	0	0.141349	0.138064	0.0640103	0	0.0802245	0.0654236	0.0589465	0.112501	0.0181509	0.099268	0.096866	0.0728038	0.0685777	0.0140526	0.0792011	0.106455	0.0441173	0.102201	0.0392966	0.100853	0.205329	0.109327	0.0508045	0	0	0	0.0343562	0.0334158	0.0562186	0	0	0.0497199	0.0974935	0	0	0	0.0186683	0.0495775	0.0367446	0.0260778	0
NSMCE1	1.74578	0.0969993	0.776557	0	0	0.72879	0.190553	0.165764	0.18391	0.244748	0.692492	0.159693	0.526182	0.374555	0.287821	0.292544	0.182555	0.241142	0.284524	0.303484	0.389996	0.240448	0.306368	0.156143	0.249793	0.993382	0.181368	0.201298	0.494169	0.18537	0.354619	0.122707	0	0.219648	0.131523	0.211036	0.149322	0	0.207113	0.239731	0.573701	0.236723	0.639147	0.297993	0.230177	0.635938	0.329304	0.274403	0.229799
NT5DC1	1.74578	0.076826	0.224431	0	0	0.350047	0	0	0.123123	0.136525	0.182055	0.0982308	0	0.0852995	0.0554387	0	0.0252641	0.0829787	0.0922606	0.0787311	0.158231	0.0684734	0.0507689	0.139929	0.097793	0.234277	0.0613835	0.0380653	0	0.110751	0.193439	0	0	0.103463	0.104799	0.127259	0.0523439	0	0.0674131	0.0689953	0.13833	0.112828	0	0.111735	0.188716	0.235925	0.0346911	0.102642	0.115705
NUP210	1.74578	0.171779	0.163996	0	0	0	0	0.49	0.122982	0.0617866	0.145328	0.147939	0.163327	0.0676315	0.0721304	0	0.0703026	0.0736331	0.104593	0.160476	0.0748755	0.0656341	0.139714	0.0468163	0.203045	0.237316	0.124822	0.383014	0.185441	0.166766	0.141277	0.120445	0	0.221469	0.0334488	0.142475	0.174704	0	0.0890389	0.143187	0.0998502	0	0	0.117851	0.116342	0.17566	0.165076	0.324356	0.231182
OAS3	1.74578	0	0.018842	0	0	0	0.196859	0	0.041662	0.0127589	0.0100067	0	0	0.0496117	0.0245741	0	0.108191	0.0578073	0.0533245	0.0270392	0.0277809	0.287915	0.0337632	0.10319	0.0280714	0.0255784	0.0771912	0	0	0.0250869	0.0158288	0	0	0	0.0700279	0.0349609	0	0	0.0430887	0.0390545	0.015818	0	0	0.125007	0.0655107	0.00267881	0.0343414	0.0283747	0
ODF2L	1.74578	0.167333	0.203314	0	0	0.72879	0.196425	0.165942	0.139919	0.174275	0.148467	0.175531	0	0.238681	0.143193	0.194689	0.0141743	0.295783	0.405273	0.341957	0.125194	0.0351969	0.286885	0.353029	0.394272	0.187164	0.0270514	0.359111	0.909714	0.302172	0.16461	0	0.62882	0.219832	0.206537	0.132616	0	0	0.360244	0.260401	0.159086	0	0.42489	0.324035	0.44285	0.200056	0	0.246781	0.110615
OGFOD1	1.74578	0.03716	0.0601917	0	0	0	0	0	0.120573	0.0698119	0.0482767	0.0789305	0.0804845	0.0495947	0.0409528	0.0751661	0.0219667	0.0827563	0.0711711	0.0514345	0.0524541	0.0554484	0.0886018	0.0963508	0.0392872	0.0617779	0.0321957	0.0528161	0	0.0266402	0.030409	0	0	0	0	0	0	0	0	0.0431812	0.0432134	0	0	0.0861818	0.110719	0.0574585	0	0.0553177	0.108913
ORAI2	1.74578	0.0452797	1.11246	0	0	0	0	0.543794	0.111519	0.0940619	0.557261	0	0.132348	0.0488654	0.0205134	0.35436	0.0665875	0.0530083	0.0647392	0.0554744	0.922041	0.074273	0.123225	0.0992437	0.0696854	1.36777	0.160667	0.277434	0	0.085191	1.3925	0.113611	0.631685	0	0.165143	1.02548	0.165848	0	0.155753	0.124325	1.45284	0	0.129066	0.0999143	0.107703	1.07518	0.200497	0.214679	0
OSBPL8	1.74578	0.354643	0.16755	0	0	0	0	0.32633	0.227635	0.207717	0.209606	0.355453	0.151468	0.176073	0.163584	0.180131	0.208119	0.206736	0.258435	0.272095	0.194843	0.316826	0.233132	0.332586	0.240786	0.126693	0.283355	0.189652	0.346034	0.262846	0.103422	0.35215	0.631685	0.252717	0.131866	0.105861	0.427477	0	0.304926	0.258112	0.117938	0.211272	0.247805	0.112457	0.234167	0.14183	0.384027	0.256879	0.449539
OTUD4	1.74578	0	0.0434238	0	0	0	0	0	0	0.022964	0.0228884	0.0837993	0	0.0167477	0.0212779	0	0.0294174	0	0.0348841	0.0508565	0.0266115	0.0287496	0.0307301	0	0.0599791	0.0286114	0.0270285	0.181021	0	0.0723442	0.0327474	0.156996	0	0	0.0350904	0.171494	0	0	0.034556	0.0534089	0.0196124	0.107789	0.130017	0	0.0206085	0.0250699	0	0.0915884	0.111791
PAN2	1.74578	0	0.0394543	0	0.806805	0	0	0	0	0	0.0224459	0.0758935	0	0.00478192	0.00637509	0.0219756	0.0105759	0.019194	0.00882481	0.0140304	0.0250584	0.0463117	0.0130738	0	0.0187412	0.0498095	0.0109247	0.0459212	0	0.0144867	0.0330378	0	0	0	0.0325736	0.0357157	0	0	0	0.00977883	0.0214729	0.103614	0	0	0.0458974	0.0347299	0.0355342	0.0546167	0
PASK	1.74578	0.0827072	0.0806342	0	0	0	0	0	0.154338	0	0.025723	0	0	0.176732	0.00692031	0	0.00576524	0	0.192474	0.00927172	0.0176916	0	0.0065117	0.20135	0.0271961	0.0964143	0	0	0	0.0317342	0.0509594	0	0	0	0	0.103862	0	0	0.281292	0.014116	0.033103	0	0	0	0.0384025	0.0546508	0	0.0254657	0
PBLD	1.74578	0	0.00569133	0	0	0	0	0	0	0	0.00439271	0	0	0	0.00289198	0	0	0	0	0.00356291	0.00249713	0	0.00541107	0	0.0024308	0.00786372	0.00694268	0	0	0.0125776	0.0178953	0	0	0	0	0.0329275	0	0	0	0.00897235	0.00750309	0	0	0	0	0.00506403	0	0	0
PDCD2	1.74578	0.453241	0.266755	0	0	0	0	0	0.218205	0.174654	0.16726	0.248288	0.394939	0.152063	0.166754	0.104507	0.0852282	0.151193	0.249747	0.251758	0.200112	0.115055	0.318189	0.331476	0.267643	0.318849	0.13081	0.291737	0.167211	0.355114	0.249233	0.123729	0	0.327036	0.171316	0.281203	0.119152	0	0.302951	0.189138	0.260806	0	0.400317	0.282247	0.2588	0.259275	0.308632	0.384314	0.330479
PDZD8	1.74578	0.0440994	0.038466	0	0	0	0.196425	0	0.0300124	0	0.0143066	0	0.0811006	0.0225884	0.0135125	0	0.0155077	0.0197767	0.0250515	0.0477072	0.0155918	0.0115812	0.0373415	0.0471398	0.0549703	0.0296059	0.0273546	0	0.155127	0.069585	0.0401353	0	0	0.140542	0.0351161	0.0683306	0	0	0.0715919	0.032756	0.0169674	0	0	0	0.0208356	0.0271144	0.0415241	0.0557692	0
PEX6	1.74578	0.0380585	0.0522392	0	0	0	0	0	0.0401317	0.0205577	0.0169597	0	0	0.00922541	0.0151401	0.0230896	0.00993695	0	0.0211551	0.0155858	0.0152351	0.0226746	0.0182163	0.0475731	0.0295723	0.0426985	0.0206969	0.0759489	0	0.030388	0.0359349	0	0	0	0	0.0362897	0	0	0	0.0291755	0.0164298	0	0	0.112457	0.0378405	0.0569438	0.0396901	0.0639626	0
PIGN	1.74578	0	0.0204249	0	0	0	0	0	0	0	0.016277	0	0	0.00907768	0.00729067	0	0.0341751	0	0	0.00764683	0.00872104	0.0238407	0.0192434	0	0.0159335	0.0183315	0.0118973	0	0.161878	0.0271803	0.0166124	0	0	0	0	0	0	0	0.037263	0.0101949	0.0129517	0	0	0	0.0611886	0.0170035	0	0.0570896	0
PIK3IP1	1.74578	0.717692	0.443467	0	0	0.664694	0	0.156489	0.453257	0.343164	0.207597	0	0	0.408454	0.169768	0.168394	0.0140757	0.120038	0.660624	0.296234	0.288705	0.0237589	0.237274	0.913466	0.270484	0.355521	0.0535687	0.272031	0.381438	0.242519	0.296518	0.130689	0	0.224759	0.104996	0.162088	0.126215	0	0.743756	0.279011	0.31018	0.122846	0.596808	0.822363	0.440701	0.312107	0.0751603	0.675411	0.116703
PKD2	1.74578	0	0.00419266	0	0	0	0	0	0	0.0116681	0.0015165	0.0848329	0.0809527	0	0.0107249	0	0.0291381	0.0158676	0.0222609	0.00950634	0.000685827	0.023226	0.00683406	0	0.021572	0	0.0217728	0.0473635	0	0.0133801	0	0.113311	0	0	0	0	0	0	0.0364729	0.0204829	0	0	0	0	0.0197136	0.00141213	0.0396901	0	0
POLR2C	1.74578	0.160732	0.246703	0	0.806805	0	0	0	0.261046	0.186597	0.153797	0	0.140475	0.175639	0.189729	0.118107	0.0560529	0.304625	0.224399	0.238869	0.180506	0.0643784	0.266645	0.141616	0.241108	0.248168	0.0760009	0.226259	0.148376	0.306245	0.200861	0	0	0.210359	0.166311	0.173467	0.0567856	0	0.305916	0.206935	0.232186	0.222187	0.515413	0	0.162215	0.26516	0.212694	0.333284	0.19555
POMT1	1.74578	0.211119	0.0267564	0	0	0	0	0	0.102785	0.0235469	0.0122607	0	0	0.0216276	0.00288942	0	0.002613	0	0.0498446	0.0194862	0.0125787	0	0.0420485	0	0.0287577	0.0334627	0.0069263	0.0467842	0	0.0385423	0.0203186	0	0	0	0	0.0316805	0	0	0.0335147	0.0162392	0.019218	0	0.127303	0.0861818	0.0679135	0.0166131	0.0343414	0.0291783	0
PPA2	1.74578	0.163904	0.179037	0	0	0.378743	0	0.171019	0.0716661	0.135443	0.166464	0.240704	0.220036	0.178171	0.118783	0.289788	0.190519	0.230757	0.214666	0.196995	0.204132	0.152677	0.245449	0.151679	0.172817	0.124933	0.13084	0.258609	0.167211	0.125924	0.138478	0.28699	0	0	0.166212	0.139761	0.219764	0	0.269827	0.16514	0.155606	0.10937	0.278137	0.240688	0.0989666	0.1434	0.193719	0.187582	0.304248
PPM1G	1.74578	0.381692	0.237732	0	0	0	0.387411	0.157352	0.190903	0.131437	0.22188	0.186305	0.0621758	0.162296	0.181609	0.242245	0.0943423	0.225757	0.294151	0.285828	0.191821	0.106066	0.345412	0.298536	0.306894	0.210928	0.192459	0.513751	0.670018	0.311422	0.189175	0.129605	1.2605	0.355531	0.167549	0.105574	0.189707	2.37636	0.280343	0.290233	0.188827	0.142863	0.336429	0.322643	0.255593	0.233756	0.296196	0.35257	0.110615
PPP2R1A	1.74578	0.159914	0.280972	0	1.72994	0	0	0.156489	0.131535	0.233188	0.237358	0.0779305	0.429522	0.149754	0.185532	0.139609	0.0789178	0.263132	0.239899	0.2665	0.206086	0.181516	0.323649	0.302776	0.277022	0.240457	0.148322	0.712518	0.160593	0.154784	0.192095	0.252736	0.631685	0	0.169069	0.236124	0.109113	0	0.286409	0.36395	0.198846	0.101902	0.509592	0.285606	0.337617	0.281016	0.337453	0.313593	0.119353
PRKACB	1.74578	0.212411	0.0141432	0	0.806805	0	0.174294	0	0.0706887	0.19477	0.0412017	0	0.153093	0.0816616	0.126049	0.0245199	0.036115	0.0624285	0.165426	0.176676	0.0256779	0	0.259515	0.0531447	0.21113	0.0197432	0.0261388	0.412481	0	0.223108	0.0133773	0	0	0.144796	0.220553	0	0	0	0.125097	0.191086	0.00749065	0	0.108083	0.110994	0.228554	0	0.0508518	0.277759	0
PRPSAP1	1.74578	0.0955876	0.176014	0	0	0	0.196859	0.329357	0.0331505	0.104825	0.109499	0	0.219687	0.0903479	0.0737991	0.0233697	0.0494097	0.0596146	0.114541	0.146416	0.0874875	0.0229298	0.11884	0.306728	0.128074	0.142325	0.0353495	0.0919528	0.160593	0.230289	0.136254	0	1.2605	0	0.133024	0.0663542	0	0	0.114417	0.162829	0.129625	0	0.125288	0	0.0647074	0.151011	0.0484673	0.174726	0.1155
PSMD2	1.74578	0.429788	0.257782	0	0.806805	0	0	0.162879	0.264674	0.157222	0.199109	0	0.272685	0.0811389	0.139056	0.026003	0.0799888	0.154734	0.222246	0.295151	0.242159	0.165119	0.269382	0.239745	0.249823	0.173846	0.10268	0.167135	0	0.305942	0.198174	0	0	0	0.0616188	0.246859	0.180316	2.37636	0.258352	0.223219	0.242483	0.235674	0.116991	0.392987	0.377343	0.229086	0.0879963	0.353738	0
PSME4	1.74578	0	0.0595127	0	0	0	0	0	0	0.024917	0.057802	0.0779305	0.148458	0.0245876	0.0558874	0.0486789	0.0328551	0.021452	0.0750032	0.092326	0.0619498	0.0431659	0.0724016	0.094333	0.102035	0.0862658	0.0637794	0.094975	0	0.126912	0.0884582	0	0	0.323387	0.172569	0	0.194809	0	0.0343816	0.0865599	0.0456343	0	0	0	0.147459	0.10778	0.0408189	0.0808178	0.222523
PTPN4	1.74578	0.437513	0.112658	0	1.10093	0	0.174294	0.165942	0.121212	0.312936	0.0546954	0.0758935	0.252928	0.179613	0.310136	0.0891416	0.0221754	0.252159	0.231678	0.483231	0.109827	0.0587178	0.654983	0.169388	0.396582	0.0728384	0.0367576	0.292593	0.148376	0.420268	0.111026	0	0.62882	0.963032	0.304115	0	0	2.37636	0.190552	0.472943	0.068616	0	0.25633	0.169926	0.413729	0.0980301	0.0342809	0.42002	0
RAPGEF6	1.74578	0	0.0191665	0	0	0	0	0.156489	0.0998937	0.00828274	0.0116099	0	0	0.00764537	0.0139228	0	0.0235171	0.038389	0.0662974	0.0226606	0.0124881	0.0226151	0.0412807	0.219677	0.0409529	0.0329598	0.0296098	0.0499039	0	0.0838028	0.0365202	0.277328	0	0	0	0	0	0	0.0378165	0.0201047	0.0213352	0	0	0	0.0821838	0.0220621	0.0408189	0.0522445	0
RASGRP1	1.74578	0.2808	0.00106849	0	0	0	0.199749	0	0.271959	0.24231	0.00883135	0	0.156253	0.138462	0.154661	0.0264926	0.00806138	0.0414552	0.239091	0.238663	0.00838586	0.0224964	0.141311	0.454443	0.279932	0	0.0187509	0.22764	0.167211	0.272583	0.006825	0	0	0.21754	0.492124	0.0316805	0	0	0.187354	0.209066	0.000407264	0	0.358611	0.36244	0.395529	0.0331207	0	0.309542	0
RASSF1	1.74578	0.285425	0.196448	0	0	0.314647	0	0	0.0715722	0.284411	0.223799	0.161876	0.542419	0.0679722	0.201929	0.112991	0.0681553	0.346674	0.132564	0.318738	0.163397	0.105408	0.50674	0.0954347	0.349878	0.197862	0.125073	0.257431	0	0.374484	0.150678	0.234056	0	0	0.140231	0.109141	0.24404	2.37636	0	0.284129	0.200148	0	0.414633	0.083744	0.318406	0.167084	0.0802055	0.540892	0.111568
REST	1.74578	0.211314	0.1783	0	0	0	0	0	0.211023	0.159409	0.13063	0.145475	0.0529631	0.113965	0.10507	0.0232149	0.0372194	0.0607386	0.198528	0.228421	0.13106	0.129122	0.249693	0.141551	0.274904	0.187397	0.0883857	0.155936	0.148376	0.288058	0.13649	0	0	0	0.313469	0.178018	0	2.37636	0.0364729	0.196612	0.143013	0.101902	0.246545	0.37467	0.254686	0.216062	0.0735277	0.242383	0
REXO2	1.74578	0.216202	0.0597783	0	0	0.835497	0	0	0.258249	0.174804	0.127395	0	0.481593	0.255943	0.170219	0.0975971	0.0510209	0.137895	0.299178	0.287874	0.125305	0.0364058	0.222537	0.144589	0.249599	0.130057	0.0789408	0.145861	0.340568	0.263078	0.0874237	0.254419	0	0	0.0799355	0.0349609	0	0	0.194717	0.276036	0.115737	0	0.108083	0.307195	0.181297	0.0797907	0.11042	0.172644	0.375196
RHOT2	1.74578	0.529242	0.223327	0	0	0	0	0.156489	0.25553	0.110612	0.11701	0.262466	0.299901	0.0972321	0.0816542	0.0293976	0.0558886	0.131195	0.21067	0.173686	0.139845	0.0777111	0.18641	0.166703	0.193875	0.174756	0.122967	0.215026	0.162106	0.215395	0.167197	0	0	0.207421	0.110011	0.105707	0.0571614	0	0.225058	0.193783	0.167881	0.114398	0.130017	0.277331	0.210928	0.184163	0.155619	0.213086	0.111791
RIC8B	1.74578	0.0410977	0.0163135	0	0	0	0	0	0.0394914	0.0462249	0.0202516	0.0779305	0	0.0332777	0.0175437	0.0525251	0.0133588	0	0.0557403	0.0276302	0.0351858	0	0.0445963	0.113287	0.0232972	0.00982962	0.0086322	0.0992906	0	0.0316494	0.0269209	0	0	0	0.0351161	0	0.0654005	0	0.036063	0.0371851	0.0232296	0	0	0	0.0400539	0.0181536	0	0.0317476	0
RICTOR	1.74578	0.175857	0.1867	0	0	0.384728	0.190553	0.163844	0.118251	0.216864	0.120551	0.166182	0.229343	0.114315	0.136507	0.0603224	0.132766	0.123293	0.242328	0.218966	0.145701	0.175728	0.301458	0.269697	0.364748	0.210918	0.123319	0.496596	0.520698	0.180592	0.247671	0.2443	0	0.212539	0.359701	0.448306	0.24131	0	0.341321	0.207781	0.131265	0	0.143459	0.199424	0.327204	0.239935	0.0537971	0.518892	0.116535
RNF168	1.74578	0.0813054	0.113611	0	0	0	0	0.165764	0.102274	0.0118007	0.0679329	0	0	0.0219948	0.040725	0.0457125	0.0305981	0.0398426	0.0943746	0.101484	0.0719208	0.0905522	0.111506	0.0470375	0.121109	0.139539	0.0769484	0.0456458	0	0.123471	0.167058	0	0.631685	0.110549	0.127401	0.284225	0.12277	0	0.142258	0.0622822	0.113897	0.13371	0.116991	0	0.144928	0.141023	0	0.113042	0
RNPC3	1.74578	0.0473884	0.208531	0	0	0	0.186506	0	0.0351545	0.0549005	0.107173	0.0770436	0	0.0421769	0.0430803	0.115472	0.0463254	0.0182239	0.0481766	0.065624	0.0638711	0.0796896	0.0742639	0.144379	0.0961719	0.124528	0.0772361	0.112414	0	0.1133	0.1102	0.130689	0	0.216358	0.0266129	0.0779316	0.162662	0	0.131149	0.0502579	0.0886414	0.114398	0	0.203852	0.0618822	0.157031	0.0343414	0.189965	0
RORA	1.74578	0.62803	0.00514336	0	0	0	0.171107	0	0.218093	0.410461	0.00288049	0	0.387822	0.23721	0.431673	0.0296049	0.0200608	0.405924	0.334856	0.632462	0.00981	0.0457808	0.424926	0.479148	0.908283	0.0190479	0.0136902	0.487426	0.577652	0.813646	0.00470399	0	0.833592	0.218847	0.575588	0	0	0	0.590458	0.687269	0.00372975	0	0.108083	0.522812	0.510636	0.00556771	0	0.201991	0.235192
RP11-117D22.2	1.74578	0	0.0667786	0	0	0	0	0	0	0	0.0107465	0.187935	0	0.00382881	0	0.0894989	0.00294601	0	0.00911463	0.000842671	0.00815066	0.0230017	0	0	0.00232173	0.0736916	0.0174903	0	0	0	0.0121898	0.129605	0	0	0	0.0354258	0	0	0	0.00467039	0.0185347	0	0	0	0	0.108574	0	0	0
RP11-1191J2.5	1.74578	0	0.0257347	0	0	0	0	0	0	0	0.00319854	0	0	0.00458976	0.00654591	0.0244071	0	0.0402317	0.00391277	0.00627057	0.00488741	0	0	0	0.0160774	0.0437608	0.0092428	0.0531871	0	0.0157881	0.0175424	0	0	0	0.0350776	0.0361437	0.0553733	0	0.0321585	0.0175748	0.0257048	0	0	0	0	0.0234479	0	0.0270725	0
RP11-134G8.5	1.74578	0.0403322	0.016011	0	0	0	0	0	0.0328763	0	0.00507715	0	0.08116	0.0121263	0.00460836	0	0	0.0153405	0.00863594	0.00811039	0.0108599	0.0108891	0.00570833	0	0.0310494	0.0395244	0.00731971	0	0	0.0131338	0.0279026	0	0	0	0.0333039	0	0	0	0	0.0161696	0.0200209	0	0	0	0	0.0333803	0	0.0266141	0
RP11-539L10.3	1.74578	0	0.0107834	0	0	0	0	0	0.0275221	0.00997833	0.0348412	0	0.0800239	0.0194543	0.0154437	0	0.00704054	0	0.0317662	0.0246508	0.0173769	0	0.0119408	0.0498411	0.0285532	0.0107807	0.00705872	0	0	0.0260217	0.00575359	0	0	0	0.0351161	0	0	0	0.0342951	0.0526435	0.0073769	0	0.116991	0	0	0.0204747	0	0	0
RP11-660L16.2	1.74578	0.0761538	0.0297922	0	0	0	0	0	0.0787403	0.0276973	0.00795676	0	0	0.0382729	0.0264736	0.0290643	0.00657838	0.0401066	0.0553384	0.0563515	0.0159105	0	0.0315208	0.140906	0.105879	0.0179897	0.0124336	0.104631	0	0.197673	0.0211441	0	0	0	0.13567	0.0316805	0.0581305	0	0.0734325	0.134695	0.0171631	0	0.382189	0	0.0657601	0.0209409	0	0.0259188	0
RP11-707G18.1	1.74578	0.0824396	0.177641	0	0	0	0	0.336574	0.0279156	0.0255791	0.0309177	0.078878	0.148687	0.0399491	0.0171824	0.0197725	0.0327738	0	0.0365174	0.00849639	0.0240941	0.0359294	0.0337428	0.0447748	0.105504	0.116203	0.0845492	0.0936337	0.162106	0.0699456	0.057091	0.145368	0	0.110549	0.0694361	0.0297151	0.110474	0	0	0.0532811	0.065688	0.10937	0	0.117851	0.12425	0.0903559	0.295536	0.0594486	0.116535
RP11-923I11.8	1.74578	0	0	0	0	0	0	0	0	0	0	0	0	0	0.000955164	0	0	0	0	0.000845069	0	0	0	0	0.00453636	0	0	0	0	0	0	0	0	0	0	0	0	0	0	0	0	0	0	0	0	0	0	0.0374969	0
RP11-98I9.4	1.74578	0.0368519	0.00478705	0	0	0	0	0	0	0	0.00385879	0	0	0	0.00175012	0	0.00301982	0	0	0.000882957	0.00138192	0.0137166	0.0133325	0	0.00887893	0.00177286	0.00730388	0.0442503	0	0	0.00109577	0	0	0	0	0	0	0	0	0.00552555	0.00477948	0	0	0	0	0.00285596	0	0.0250022	0
RP5-943J3.2	1.74578	0	0.0118607	0	0	0	0	0	0	0	0	0	0	0.0040454	0	0	0.00312653	0	0	0.00177209	0.00393426	0	0	0	0.00273566	0.00177286	0.00452482	0	0	0	0.00447413	0	0	0	0	0.0354258	0	0	0	0.00451637	0.00718746	0	0	0	0	0.00497531	0	0	0
RRN3	1.74578	0	0.0483	0	0	0	0.196425	0	0	0.0328498	0.0289072	0	0.0797681	0.0361422	0.0408337	0.0562961	0.0232228	0	0.0559747	0.055317	0.0380544	0.011084	0.0834699	0	0.0502367	0.0428183	0.0142921	0.0551698	0	0.055082	0.0512755	0.123729	0	0.110549	0.0953916	0.0317173	0.0581305	0	0	0.0660356	0.038243	0	0	0	0.103978	0.0294126	0	0.0822496	0
RRP15	1.74578	0	0.0932288	0	0	0	0	0	0.0786122	0.0472796	0.0401388	0.0758935	0	0.0326426	0.048175	0.0749622	0.0173821	0.0147831	0.0590228	0.0704376	0.0779558	0.0317968	0.0977879	0.0965255	0.0865453	0.103611	0.0345917	0.195713	0	0.052591	0.138105	0	0	0.110352	0.142222	0.203706	0.060026	0	0.256867	0.0876158	0.107397	0	0	0	0.0793442	0.103888	0.039233	0.0931921	0
RWDD2B	1.74578	0.0373866	0.0303913	0	0	0	0	0	0	0.0267199	0.0349707	0	0	0.0121461	0.0244076	0.0264926	0.0131596	0.0423254	0.00827546	0.0324248	0.0207858	0.0247186	0.0185676	0	0.0500711	0.0317064	0.0152166	0	0.148376	0	0.00776082	0	0	0.103463	0.101389	0	0	0	0	0.021984	0.0155532	0	0	0	0.0216349	0.0427659	0	0.0499698	0
S100PBP	1.74578	0.0827195	0.07857	0	0.806805	0.384728	0	0.165942	0.0423306	0.0466826	0.0440882	0	0.0982207	0.016382	0.0267104	0	0.0356246	0.101384	0.0731644	0.0576686	0.0293123	0.0200326	0.0687582	0.142043	0.0961153	0.0666605	0.028698	0.198128	0	0.0993003	0.0462009	0.113311	0	0.111145	0	0.0345011	0	0	0.124638	0.0887947	0.0345097	0	0.129554	0.0958968	0.0386566	0.0837926	0	0.0629626	0
SART1	1.74578	0.12599	0.112525	0	0	0	0	0	0.122406	0.0898287	0.085877	0	0	0.0540894	0.0556702	0.0297207	0.0566581	0.0967729	0.133133	0.11799	0.0804879	0.103729	0.10564	0.0919145	0.132804	0.124887	0.116469	0.0951155	0.353704	0.0580899	0.0777403	0.244	0	0	0.0657051	0.0315436	0.255115	0	0.129523	0.147467	0.0940197	0.10937	0.236215	0.0946923	0.118216	0.153911	0.160828	0.118556	0
SBNO1	1.74578	0.292009	0.259551	0	0	0	0	0	0.0705045	0.115741	0.254425	0.187843	0	0.1173	0.0971945	0.316408	0.0590851	0.12339	0.262269	0.209714	0.334391	0.100545	0.178278	0.151358	0.162192	0.255591	0.0793648	0.0400489	0.155127	0.114461	0.20914	0.132634	0.590543	0	0.265251	0.24126	0.118429	0	0.292507	0.170285	0.21924	0	0	0.430148	0.102138	0.181472	0.187863	0.130878	0
SCAMP2	1.74578	0.371775	0.212734	0	0.923138	0	0.174294	0	0.221829	0.337239	0.193885	0	0.283612	0.166115	0.279138	0.276282	0.16986	0.29954	0.379905	0.358571	0.196701	0.137303	0.38672	0.276443	0.310859	0.252228	0.206546	0.179702	0.167211	0.392986	0.170623	0.130689	0	0.106362	0.356502	0.280016	0.546664	0	0.270238	0.359305	0.213438	0.114398	0.237086	0.110994	0.342589	0.227202	0.123211	0.322948	0.0994019
SCRN2	1.74578	0.161983	0.141518	0	0	0	0	0.162879	0.0300124	0.0868148	0.062322	0	0	0.0653371	0.0685722	0.0740243	0.0412413	0.153866	0.124488	0.135029	0.0925731	0.0412651	0.111574	0	0.128708	0.0683492	0.0406826	0.0842022	0	0.0947778	0.0907182	0	0	0.112574	0.0952585	0.0965706	0.0665672	2.37636	0.110078	0.0918349	0.106543	0	0.264808	0.11568	0.129782	0.0780962	0	0.215545	0.0961476
SEC23A	1.74578	0.171218	0.133521	0	0	0	0	0.157352	0.100304	0.0481588	0.0580379	0	0.0779332	0.0162162	0.0308145	0.0545815	0.0507172	0.0602729	0.071324	0.0537703	0.073275	0.0454952	0.0580968	0.197937	0.105905	0.167137	0.0258866	0.155684	0	0.121562	0.168499	0	0	0.107695	0.214744	0.0985421	0.117174	0	0.0355987	0.0444971	0.0857097	0.10937	0	0	0.0196156	0.100406	0.0342809	0.107806	0
SEPW1	1.74578	0.348296	0.259205	0	0	0	0	0.165764	0.51711	0.478113	0.267293	0.0966003	0.340466	0.474912	0.443613	0.295022	0.33753	0.374551	0.416379	0.430852	0.204287	0.406576	0.483154	0.25364	0.562213	0.345627	0.386206	0.412685	0.155127	0.548741	0.211924	0.145368	0	0.690558	0.384155	0.144139	0.324653	0	0.31478	0.493555	0.19298	0	0.474207	0.683977	0.586627	0.443881	0.421043	0.475655	0.0930171
SESN1	1.74578	0	0.13274	0	0	0	0	0	0.0926165	0.0320277	0.0237359	0	0.0802245	0.0175074	0.0096331	0	0.00690644	0.0631211	0.0492692	0.0173973	0.0202951	0.025574	0.024824	0	0.0364699	0.0619598	0.0199588	0.0441533	0	0.0254409	0.040539	0	0	0	0.0357353	0.0705986	0.0603521	0	0	0.0182077	0.0467509	0	0.108083	0	0.0213186	0.0247944	0.0577555	0.0749282	0
SFI1	1.74578	0.196089	0.108715	0	0	0	0	0	0.126622	0.0787805	0.0590277	0	0	0.0479061	0.0377973	0	0.0225727	0.119162	0.131597	0.0710265	0.0417583	0.0347291	0.100946	0.196513	0.138067	0.119223	0.0334384	0.151125	0	0.135071	0.121422	0	0	0.106397	0.166876	0.067478	0.0670996	0	0.157402	0.101665	0.0709726	0.103614	0	0.412148	0.192135	0.100981	0.0717086	0.254447	0.114094
SFMBT1	1.74578	0	0.2689	0	0	0.319087	0	0	0.0746836	0.0112306	0.111867	0	0.0785497	0.0378455	0.0162869	0.0848755	0	0.0196054	0.0534012	0.0202372	0.123057	0.0151651	0.0182063	0.0471398	0.020476	0.178416	0	0.0822119	0	0.0136018	0.192459	0	0	0	0.0351161	0.288245	0.0603521	0	0	0.0154161	0.173483	0	0	0	0	0.249524	0	0.0796708	0
SKAP1	1.74578	0.32557	0.492751	0	1.10093	0.72879	0.174294	0	0.275194	0.355203	0.161928	0	0.23508	0.229247	0.299262	0.0305117	0.0228734	0.363759	0.458219	0.427984	0.153468	0	0.462208	0.423853	0.486315	0.363061	0.0113643	0.505648	0.162106	0.579601	0.250481	0	0.590543	0.332043	0.354194	0.142622	0	0	0.526303	0.438165	0.252602	0	0.41955	0.221794	0.464468	0.375353	0	0.356082	0.76656
SLBP	1.74578	0.291702	0.136963	0	0	0.314647	0	0	0.270026	0.154858	0.145603	0.223406	0.0800239	0.131243	0.185518	0.147326	0.143104	0.165063	0.241536	0.262661	0.146715	0.208741	0.226268	0.234386	0.233321	0.164558	0.105788	0.18908	0	0.33521	0.136483	0.120445	0.631685	0	0.262882	0.143367	0.11102	0	0.217551	0.263636	0.194305	0.101902	0.234372	0	0.184832	0.129337	0.106302	0.15601	0.108429
SLC16A1-AS1	1.74578	0.0425198	0.149723	0	0	0	0.196425	0	0	0.0207063	0.082859	0	0	0.03731	0.0217682	0	0.0251403	0.0397647	0.0858286	0.0494899	0.0963732	0.0234759	0.0324655	0.0467431	0.0595854	0.160851	0.0460982	0.0573672	0.161878	0.0775015	0.117567	0.165277	0	0	0.103137	0.140354	0	0	0.0782943	0.0821976	0.0998538	0.151134	0.107069	0.0815202	0.0387569	0.128183	0	0.0264526	0.111791
SLC26A2	1.74578	0	0.0331246	0	0	0	0	0	0	0.0118007	0.0136359	0.0779305	0	0.00863008	0.0139435	0	0.0262111	0.0410466	0.0143389	0.0190199	0.0218751	0.0218421	0.0202186	0.0448408	0.0281769	0.0161722	0.0248593	0.0493833	0	0.0296631	0.0309602	0	0	0	0.0354021	0.0317173	0	0	0.0357445	0.0330805	0.0181364	0	0	0.132965	0.041012	0.0294686	0	0.028434	0
SLC9A9	1.74578	0	0.0364521	0	0	0	0	0	0	0.0436104	0.015163	0	0.09308	0.0662493	0.0328148	0.0619002	0.0679184	0.0542769	0.0828388	0.0377809	0.0147205	0.100826	0.0543605	0.0710124	0.0746371	0.0215757	0.0633901	0.0462225	0	0.0391416	0.0134095	0.139125	0	0	0.0706732	0	0.124815	0	0.120351	0.0527068	0.0111537	0	0	0.292709	0.0679689	0.0231868	0.0777807	0.0788367	0.344121
SNAI3-AS1	1.74578	0	0.00686476	0	0	0	0	0	0	0	0.00385946	0	0	0.00834197	0.00297963	0	0.0128094	0.0418765	0	0.0063689	0.00387432	0.0122405	0.0122595	0	0.00657082	0.00767739	0.0113342	0	0	0	0.00584643	0	0	0	0	0	0	0	0	0.00848407	0.00263085	0	0	0	0	0.0051702	0	0.0277917	0
SNX2	1.74578	0.2055	0.544093	0	0	0.314647	0	0.166598	0.217554	0.215648	0.72397	0.155401	0	0.10169	0.0978194	0.378559	0.444089	0.165535	0.215584	0.206512	0.77295	0.312157	0.191821	0.101946	0.113897	0.419461	0.333271	0.0464627	0	0.154899	0.388496	0.252736	0.590543	0	0.0661078	0.134629	0.184585	0	0.258694	0.174932	0.580846	0.112828	0	0	0.207044	0.478093	0.358159	0.176724	0.20951
SPSB3	1.74578	0.201468	0.273293	0	0.806805	0	0	0.162879	0.0426376	0.26476	0.236808	0.155401	0.0703374	0.211144	0.272687	0.144168	0.127955	0.198969	0.271984	0.407073	0.220724	0.211269	0.415121	0.254338	0.338999	0.217862	0.164749	0.283264	0.447809	0.363718	0.194937	0.382708	0.590543	0.103958	0.202025	0.100002	0.0603887	0	0.218507	0.341051	0.266482	0.143173	0.143459	0.210908	0.364541	0.25916	0.0746064	0.325767	0.111829
SRSF8	1.74578	0.145257	0.172089	0	0	0.319087	0.190553	0	0.291269	0.176735	0.148913	0.164425	0.464871	0.147782	0.113471	0.141638	0.0427034	0.139473	0.372823	0.261032	0.193376	0.0703359	0.319362	0.242737	0.23384	0.392484	0.068452	0.187804	0.37446	0.241372	0.222199	0.122707	0.590543	0.328685	0.163087	0.0366003	0.132767	0	0.339963	0.1865	0.351912	0.122846	0.38437	0.224921	0.158201	0.14625	0.0785983	0.358675	0.206763
ST3GAL1	1.74578	0.223014	0.187742	0	0	0	0	0	0.109854	0.0745423	0.032262	0.078878	0.219544	0.087627	0.0763442	0.0244947	0.0386671	0.0634187	0.163554	0.145214	0.0922716	0.10918	0.103757	0.185895	0.220799	0.203423	0.0802405	0.142443	0	0.147166	0.137806	0	0.631685	0.21032	0.245713	0.0715372	0.123443	0	0.169169	0.159567	0.130527	0.10937	0	0.083744	0.222695	0.153904	0.222032	0.286257	0
STAM	1.74578	0	0.120996	0	0	0	0	0	0.0423306	0	0.0375172	0	0.0703374	0.0189958	0.00654177	0	0.015131	0	0.0823193	0.0227451	0.0410878	0.0233033	0.0241442	0.0515195	0.0228413	0.057484	0.037125	0	0	0.0134548	0.0546948	0	0	0	0	0.171441	0.0523439	0	0.034556	0.0390681	0.0683065	0	0.162935	0.110994	0.0471025	0.0600715	0.0855434	0	0
STRN3	1.74578	0.0453225	0.0491354	0	0	0	0	0	0	0.0329499	0.0311629	0	0.0529631	0.0255137	0.0211137	0	0.0328394	0	0.0349938	0.0284339	0.049251	0.0585299	0.0184708	0	0.0352813	0.0666424	0.0480928	0.0573672	0	0.0408022	0.071079	0	0	0.109845	0	0.205773	0.0523817	0	0	0.0536706	0.0402161	0.142863	0	0	0	0.0568017	0.0732581	0	0
STT3B	1.74578	0.185075	0.141883	0	0	0.314647	0	0.163844	0.110301	0.0838936	0.101493	0.156288	0.0797681	0.178204	0.0842424	0.0778885	0.136537	0.108235	0.152918	0.0984609	0.083881	0.182861	0.14233	0.330593	0.147767	0.173922	0.193083	0.208638	0.674313	0.156549	0.184119	0.130689	0	0.331413	0.206718	0.0686945	0.0629205	2.37636	0.191851	0.127934	0.0969119	0.340005	0.309009	0.120515	0.157882	0.166729	0.10957	0.171148	0.331436
SUN1	1.74578	0.0369561	0.210659	0	0.806805	0	0	0.314587	0	0.0217202	0.152841	0.164808	0.08063	0.0515731	0.0186301	0.0233697	0.0501061	0.0395564	0.0431088	0.0322088	0.0981765	0.0533624	0.0201086	0.147096	0.0327627	0.181651	0.0405333	0.0548961	0.310481	0.0270483	0.18871	0.153599	0	0	0.0662606	0.10559	0	0	0.0395797	0.0302516	0.143305	0	0	0	0.117503	0.135425	0.112133	0	0.0961476
SUSD3	1.74578	0.0410641	0.126909	0	0	0.48545	0	0	0.285896	0.0771798	0.0762871	0	0	0.223702	0.0480592	0	0.0138708	0	0.400628	0.12815	0.0869896	0.0212869	0	0.370889	0.0681469	0.115732	0.0264205	0	0.617415	0.0947239	0.135859	0	0	0.108101	0.0676683	0.106308	0.0529054	0	0.346775	0.058056	0.193482	0	0	0.10483	0.0698039	0.152601	0.069815	0.0253603	0.101642
SUZ12	1.74578	0.165663	0.125698	0	0.806805	0.73614	0	0.327879	0.0411902	0.134992	0.105642	0	0	0.0559915	0.055272	0.107845	0.0569035	0.0411789	0.0560924	0.086625	0.0701158	0.101173	0.106464	0.239262	0.116179	0.13565	0.0929492	0.191745	0	0.0828295	0.0991286	0.236318	0	0.109961	0.103184	0.248967	0.0629205	0	0.0382778	0.114952	0.095467	0	0.266267	0	0.20418	0.137986	0.111837	0.139829	0.22392
SYNRG	1.74578	0.239596	0.225061	0	0.923138	0.350047	0.377058	0	0.155177	0.148101	0.195925	0.0966003	0.22857	0.225902	0.196669	0.0984998	0.0881838	0.318634	0.215878	0.209689	0.138611	0.109496	0.243888	0.163266	0.265571	0.248007	0.0978647	0.305349	0.840976	0.252934	0.221655	0	0	0.103463	0.134393	0.309661	0.109167	0	0.195938	0.26671	0.186341	0	0.414144	0.408777	0.307441	0.260554	0.168396	0.375839	0
TAB2	1.74578	0	0.0510401	0	0	0	0	0	0.104065	0.0370595	0.0557141	0.0912669	0	0.0453951	0.0209425	0.0471298	0.0455485	0	0.0946806	0.0297037	0.0485105	0.120649	0.0265076	0.0468163	0.049565	0.0490658	0.0398386	0.0430647	0.155127	0.0415271	0.05994	0.122707	0	0.111508	0.105805	0.067624	0.115719	0	0	0.0467662	0.0389701	0.158247	0	0.125007	0.0197254	0.0721822	0.163251	0	0.116535
TAMM41	1.74578	0.0473884	0.066407	0	0	0	0	0.162486	0.0398465	0.0376471	0.0216656	0	0.0529631	0.0430653	0.0271445	0.0532941	0.0103028	0.0341566	0.0661775	0.0281739	0.0337275	0.0216339	0.0459886	0	0.0473742	0.035061	0.0129184	0.0472485	0	0.0275916	0.0296028	0	0	0	0.0332929	0	0.0599721	0	0	0.0277614	0.0361291	0	0	0	0	0.0348831	0.0441046	0.0266422	0
TCHP	1.74578	0.0410977	0.0591841	0	0	0	0	0	0.0651052	0.0311131	0.0501536	0.0789305	0.16176	0.0544521	0.056864	0.0226099	0.0341692	0.118977	0.0705679	0.0831867	0.0488439	0.0362359	0.0919703	0.174879	0.0970224	0.0683788	0.0600333	0.10272	0	0.0327288	0.0474708	0.113611	0	0.110747	0.104052	0.0678835	0	0	0	0.066819	0.037319	0	0	0.228861	0.0770676	0.0443657	0.0355342	0.0310739	0.108429
TDRD3	1.74578	0.0867264	0.0519477	0	0	0	0	0.162879	0.0829887	0.0402728	0.0313246	0.108913	0	0.038225	0.0334909	0	0.0182519	0.0673923	0.0892534	0.0687468	0.0416588	0.0208976	0.0861849	0	0.0872761	0.0325135	0.0484949	0.118201	0.167211	0.105083	0.0581061	0	0	0.111145	0.105244	0.0969267	0	0	0.0743341	0.0773567	0.0323652	0	0	0	0.074237	0.0668721	0.0537971	0.103692	0.0930171
THEMIS	1.74578	0.452733	0	0	0	0	0.174294	0	0.0725882	0.230566	0	0	0	0.0692663	0.218123	0	0.00926939	0	0.0860189	0.257493	0.00321955	0.0102066	0	0.251226	0.260484	0.00202659	0	0	0	0.336008	0	0	0	0	0.38231	0	0	0	0.116615	0.173732	0	0	0	0	0.265464	0	0	0.0518968	0
TKTL1	1.74578	0.0440994	0.0054697	0	0	0	0	0	0.0710987	0	0.00282517	0	0	0.0155213	0.00842271	0	0	0	0.0128419	0.00709917	0.00117042	0	0.0154065	0	0.0148716	0	0	0.121692	0	0	0	0	0	0	0	0	0	0	0	0	0	0	0	0	0.0388263	0.0137065	0	0.0610779	0
TMEM121	1.74578	0.0398407	0.00210828	0	0	0	0	0	0.0378702	0	0.00886952	0.0897043	0	0.0286709	0.00534899	0.0280067	0.00309842	0	0.0175229	0.01089	0.00695325	0	0	0.0452165	0.00994178	0.014216	0	0	0	0	0.00455488	0	0	0	0	0	0	0	0.0767648	0.00933859	0.00526037	0	0	0.11568	0	0	0	0	0.106066
TMEM57	1.74578	0	0.0659492	0	0	0	0	0	0	0.0120669	0.0538397	0.0703663	0.08116	0.0445167	0.0317596	0.0293056	0.0263077	0.0396059	0.0395837	0.0607191	0.0603918	0.0464198	0.0694679	0	0.0554392	0.0710666	0.0397564	0.0444953	0.185441	0.068614	0.0560624	0	0	0	0.0325736	0	0.0562186	0	0	0.0386759	0.051955	0	0	0.242858	0.0449032	0.0609731	0.112575	0	0
TP53INP1	1.74578	0	0.0401262	0	0	0	0	0	0.0378702	0.0568338	0.0199193	0	0	0.0166054	0.00935842	0	0.00931935	0	0.0271726	0.0209492	0.0153543	0.0357226	0	0.0544481	0.0179236	0.031339	0.0304702	0	0	0.0134013	0.0527623	0.130689	0	0.106362	0.0345879	0.0334158	0.0634165	0	0	0.027427	0.0441032	0	0	0.110994	0.0192053	0.0813336	0	0	0.0961476
TRIB2	1.74578	0.0903625	0.0175177	0	0	0	0	0	0.0400533	0.0695065	0.000801704	0	0	0.0515971	0.0647089	0	0	0.0636524	0.0845905	0.0922134	0.00193674	0	0.0734022	0.102808	0.110789	0.00874718	0.00331196	0.241864	0	0.1126	0.00992145	0	0.590543	0	0.0998659	0.0315436	0	0	0.034556	0.0752945	0.00174444	0	0	0.117851	0.180648	0.00276305	0	0.166213	0
TRIM8	1.74578	0.0388185	0.107932	0	0	0	0	0.150744	0.0331505	0.0497673	0.0702843	0.154441	0.0578047	0.0292094	0.0458269	0.0300213	0.134883	0.0809372	0.0486109	0.0514753	0.0623007	0.0684467	0.0456473	0.0932718	0.0941308	0.0938203	0.129509	0.233612	0.177163	0.13676	0.11145	0.113611	0.590543	0.112574	0	0.108168	0.126126	0	0.0460176	0.100642	0.082935	0	0.107069	0.200629	0.0594602	0.11845	0.11428	0.104737	0.108429
TRMU	1.74578	0.0827585	0.067767	0	0	0	0	0	0.0395793	0.090544	0.0412254	0	0.0745434	0.0626372	0.0469233	0.15315	0.00596097	0	0.0314549	0.0637186	0.055655	0.0514939	0.088659	0.0515195	0.0580571	0.0587001	0.0348205	0	0.185441	0.114928	0.0501412	0	0	0	0.0357488	0.0349609	0	0	0.0811256	0.0618939	0.0373052	0	0.107069	0	0.0806638	0.0427459	0.0434998	0.0541393	0
TSPAN31	1.74578	0.0798261	0.109092	0	0.806805	0	0	0	0.113739	0.0539938	0.143155	0.078878	0.162398	0.0596924	0.0664582	0.0213433	0.0250329	0	0.0483548	0.0907606	0.175393	0.0571973	0.142173	0.165668	0.0765238	0.120695	0.0610642	0	0	0.0659726	0.128377	0	0.590543	0	0	0.23816	0	0	0	0.0544995	0.123858	0.216442	0	0.0861818	0.0982638	0.11071	0.0346911	0.0787121	0
TTC37	1.74578	0.120384	0.10606	0	0	0	0.196425	0	0.0702462	0.0430214	0.0856246	0.162677	0.153613	0.0638415	0.0540775	0.05917	0.0473688	0.0859604	0.0808817	0.0772223	0.0865871	0.140691	0.153421	0.100718	0.105224	0.119365	0.0984428	0.143666	0	0.174815	0.118489	0.406035	0	0	0.0356478	0.173872	0	0	0.10001	0.0625264	0.100819	0.257942	0.237637	0.0881721	0.0475308	0.137196	0.107849	0	0.351345
TUBG1	1.74578	0	0.0296729	0	0	0	0	0	0	0.0364156	0.0233004	0	0.0785497	0.0177015	0.0134583	0	0.0104292	0.0218832	0.0228072	0.0193657	0.0211917	0.0258021	0.0369471	0	0.0209158	0.0127894	0.0114742	0	0	0.0430858	0.0215963	0	0	0	0.0344654	0	0	0	0.038888	0.0221698	0.0197115	0	0.129554	0.0861818	0.0197136	0.027247	0	0.0297273	0
TXNL4A	1.74578	0.304493	0.209729	0	0	0.350047	0.37921	0	0.108933	0.257884	0.182637	0.414207	0.446315	0.172738	0.242928	0.118348	0.166967	0.220221	0.14899	0.209297	0.110195	0.198674	0.163594	0.107648	0.187339	0.177125	0.162949	0.190336	0.315587	0.230223	0.122005	0.536284	0	0.107695	0.313057	0.163477	0	0	0.112585	0.195323	0.121531	0.114398	0.234372	0	0.243188	0.154988	0.0397073	0.161319	0.207939
TXNRD1	1.74578	0.0792916	0.0350666	0	0	0	0	0	0	0	0.0404931	0.0897043	0.0823743	0.0217869	0.0309775	0.0521098	0.0451425	0	0.0268921	0.0551689	0.0362737	0.092532	0.0816473	0	0.0656233	0.0487016	0.0795712	0.148207	0	0.0258946	0.0296015	0	0	0.108324	0.0708175	0.0701696	0	0	0.0445724	0.0434036	0.0224242	0	0.108083	0.120515	0.0464622	0.0487226	0.0713589	0.0522645	0
UBA6	1.74578	0.176428	0.152016	0	0	0	0	0	0.226542	0.093198	0.13803	0.175374	0.239296	0.0521772	0.0434347	0.113248	0.0804382	0.0594701	0.070544	0.0938692	0.115236	0.173543	0.13111	0.0467431	0.0887511	0.133812	0.061987	0.127919	0	0.0505708	0.127384	0	0	0.114013	0.0696535	0.0360648	0.0627982	0	0.124024	0.0894591	0.0995826	0	0	0.0881721	0.118888	0.175242	0.18552	0.0821733	0.32677
UBAP2L	1.74578	0.117698	0.0919802	0	0	0	0	0.171019	0.0363554	0.0380317	0.0519895	0.0897043	0	0.0301544	0.038159	0	0.0495326	0.0357906	0.0472898	0.0563338	0.0608656	0.0846089	0.0796547	0.0627172	0.101558	0.0732793	0.0562831	0	0	0.101336	0.0658535	0	0	0	0	0.0627276	0.219121	0	0	0.05296	0.060517	0	0.127303	0.182079	0.0999769	0.0976745	0.132995	0.298748	0.115705
UBQLN1	1.74578	0.0851242	0.119989	0	0.923138	0	0.171107	0	0.143549	0.0570916	0.0925697	0	0.158418	0.116103	0.0887945	0.0610291	0.139027	0.103071	0.130253	0.114212	0.0929143	0.155318	0.217427	0.156828	0.132537	0.135689	0.11437	0.180784	0.167211	0.0977167	0.11731	0.2443	0	0.107695	0.101988	0.0963388	0.120316	0	0.0732914	0.086526	0.0898505	0	0.253143	0.171916	0.129696	0.128501	0	0.175277	0.111568
VDAC2	1.74578	0.320858	0.334529	0	0	0	0	0.166598	0.287121	0.294667	0.369572	0.265062	0.225503	0.267761	0.240066	0.291229	0.321346	0.20938	0.335471	0.355409	0.339902	0.288232	0.472445	0.215897	0.225665	0.271602	0.186223	0.369018	0.219332	0.209229	0.2581	0.428131	0	0	0.0448156	0.151734	0.34211	0	0.105823	0.332158	0.310177	0	0.372426	0.214086	0.298225	0.321579	0.274641	0.503226	0.56247
VPS11	1.74578	0.0825194	0.0389794	0	0	0	0	0.166598	0.0423306	0.0351913	0.0290673	0.0783576	0	0.0122525	0.0223119	0	0.0397995	0.0199585	0.0750961	0.0493352	0.039947	0.011129	0.0384035	0.0496076	0.0328653	0.0462843	0.0273596	0.0464627	0	0.0425506	0.0424137	0	0.590543	0	0.105626	0.0722018	0.124003	0	0.0475354	0.0374496	0.0536297	0	0	0.112457	0.0728727	0.0196584	0.0878694	0.118241	0
VRK1	1.74578	0.0957911	0.079844	0	0	0	0	0	0.0926895	0.120532	0.0692172	0	0.157864	0.105657	0.0748049	0	0.0394107	0.0420576	0.127314	0.119407	0.0692099	0.0282501	0.0956079	0.120875	0.108662	0.0643481	0.0671555	0.0511856	0	0.141736	0.0680835	0	0.631685	0	0.0645579	0.0356648	0.0654461	0	0.0437712	0.154101	0.0797283	0.142863	0.225074	0.117851	0.128703	0.0778598	0	0.0800961	0.116703
WDR11	1.74578	0	0.353248	0	0.923138	0	0	0	0.0801846	0.0522612	0.206631	0	0.0823743	0.015889	0.021303	0.0587631	0.0509708	0.0398058	0.0582587	0.047605	0.110952	0.112286	0.0497807	0.219794	0.0818969	0.368108	0.108047	0.101732	0.167211	0.161402	0.251152	0.122707	0.62882	0	0.253237	0.319546	0.0660467	0	0	0.0543835	0.11312	0.275447	0.242279	0	0.0570952	0.291391	0.215768	0.105262	0
ZADH2	1.74578	0.128488	0.0356394	0	0	0.455044	0	0	0	0.0450073	0.0289344	0.251015	0	0.0348454	0.0283522	0.0780489	0.0176671	0	0.0219975	0.0497549	0.0353382	0.0597924	0.058837	0	0.0460703	0.0464193	0.0429387	0.086833	0.210217	0.0908196	0.0588613	0.113611	0	0	0.0354548	0.035703	0.121424	0	0.0795615	0.0862438	0.0328023	0	0	0.125474	0.0863294	0.0628592	0.0441046	0.105136	0.111791
ZBTB38	1.74578	0.32271	0.228702	0	0.806805	0	0.241231	0	0.0346402	0.255177	0.10736	0.162157	0.160508	0.108265	0.141233	0	0.0457622	0.0582195	0.181865	0.25838	0.11443	0.0771368	0.156025	0.227281	0.345991	0.137073	0.0410888	0.0979698	0.398679	0.258614	0.172664	0.113311	0.590543	0	0.439516	0.217035	0	0	0.112753	0.254016	0.161059	0	0	0.111735	0.347932	0.162752	0.0441046	0.162025	0
ZC3H11A	1.74578	0.136307	0.222761	0	0	0	0.196859	0.166598	0	0.0797773	0.167377	0.0954673	0.0784415	0.0521851	0.0473266	0.103078	0.155243	0.104996	0.0846313	0.0965768	0.119099	0.214056	0.0988798	0.0995968	0.132167	0.16889	0.116393	0.119329	0	0.109847	0.174876	0.411001	0	0.222417	0.13803	0.420699	0.302402	0	0.180997	0.0951051	0.160036	0.112828	0.19267	0	0.100107	0.254076	0.0386351	0.168757	0.0961476
ZNF135	1.74578	0	0.0157591	0	0	0	0	0	0	0	0.00536229	0	0	0	0	0	0	0.0147831	0	0	0.00381829	0	0	0	0	0.0160638	0	0	0	0	0.0258566	0	0	0	0	0.0355133	0	0	0	0.00436198	0.0179027	0	0	0	0	0.0151317	0	0.0244071	0
ZNF263	1.74578	0	0.0688913	0	0	0	0	0	0	0.0605545	0.033748	0	0.0701375	0.0169314	0.0118766	0	0.00389789	0	0.0212575	0.0464657	0.0332277	0.0144925	0.0195966	0.0454712	0.0385347	0.0352887	0.00342639	0	0	0.0593675	0.0446619	0.120445	0	0.106897	0.0686086	0.0682032	0	0	0.0364729	0.0230354	0.0363381	0	0.129066	0	0.0802714	0.0524649	0	0.0550762	0
ZNF426	1.74578	0.0400609	0.100477	0	0	0	0	0.150744	0	0	0.035348	0	0	0.016468	0.0152414	0.0280067	0.00347006	0.06312	0.0179846	0.0369679	0.059482	0.0481369	0.0453793	0	0.0372229	0.0655176	0.00753095	0.0528161	0	0	0.10591	0	0	0	0.0357488	0.203331	0	0	0	0.0275599	0.0807943	0	0	0.0999143	0.0690008	0.0746511	0.0391166	0.105918	0
ZNF765	1.74578	0	0.0257421	0	0	0	0	0	0.0426531	0	0.0137124	0	0	0.00424202	0.0123306	0.0305459	0.00991679	0.0211702	0.003952	0.0153149	0.0158939	0.00944293	0.0180781	0	0.0194634	0.0290118	0.0105104	0.0930018	0	0	0.0251206	0	0	0	0	0	0	0	0	0.00952919	0.0239949	0	0.108083	0.11568	0	0.030849	0	0.0271724	0
LYZ	0	0.0429741	0.0292337	5.07631	0	0.378743	0	0	0	0.0118915	0.0312116	5.16149	0	0.147959	0.140655	0.118542	5.06507	0.156822	0.238673	0.198194	0.263971	4.9069	0.190403	0.169285	0.122958	0.158304	4.52803	0.156462	0	0.0173597	0.00469582	4.56781	0	0	0	0	4.77305	0	0.0747506	0	0.00325348	4.20503	0	0.10483	0.0591745	0.0606382	4.97341	0.0902022	0.21264
S100A8	0	0.0398017	0.022845	4.09758	0	0	0	0.162486	0	0.0117119	0.0124354	5.34666	0	0.309352	0.334883	0.354743	5.81607	0.353233	0.123424	0.164406	0.155573	4.88301	0.135815	0.0701154	0.13377	0.144269	4.67648	0.0467842	0	0.0173597	0.0107911	4.62448	0	0	0	0	3.32315	0	0	0.0044312	0.00523289	4.49413	0	0	0.0609687	0.0487289	4.99706	0.0523925	0.327047
S100A9	0	0	0.022035	3.99563	0	0	0	0.150744	0	0.0127635	0.0118644	5.04237	0	0.208589	0.22517	0.176368	5.52289	0.186324	0.161839	0.179129	0.162058	4.89151	0.185696	0.324072	0.159169	0.186427	4.77618	0.0464627	0	0	0.010411	4.6365	0	0	0	0	2.80019	0	0	0.00919056	0.00958739	4.59156	0	0	0.0646791	0.0470971	4.99501	0.0789338	0
S100A6	0	2.45895	1.27115	3.94777	2.3601	1.98389	2.59975	2.05029	2.4758	2.93819	2.96369	4.14735	1.54459	2.60244	3.12571	2.46736	4.11044	2.09292	2.31853	2.77589	2.11058	3.79656	1.85135	2.24551	2.33338	1.68026	4.07749	1.50379	2.42862	2.387	1.77722	3.84827	2.05248	1.90496	2.12376	1.90848	3.46405	3.02195	2.26085	2.44101	1.88776	3.97202	1.59567	1.84118	2.54188	1.77609	4.05496	1.58689	2.36707
TYROBP	0	0.0452797	0.48444	3.62451	3.07943	0	0	0.408218	0	0.0874079	1.36886	3.5508	2.29811	0.0696812	0.0660558	1.37441	3.58186	2.59423	0.0795801	0.0911781	1.0297	3.5186	2.51162	0.103389	0.0840872	0.137103	3.64231	1.80982	0	0.0125616	0.0186888	3.44477	2.67948	0	0.034799	0.0355133	3.30446	0	0.0691257	0	0.030028	3.58616	2.18729	0	0.0801097	0.850746	3.56166	2.86845	0
CST3	0	0.0398407	0.0117263	3.34536	0	0	0	0	0	0.0471753	0.00359564	3.3583	0.0621758	0.0680982	0.0889401	0.454645	3.45735	0.213975	0.0502074	0.0938774	0.0740192	3.21052	0.200143	0.15084	0.125086	0.0916633	3.38161	0.295706	0	0	0.00482471	3.18168	0	0	0.0351161	0.0519219	3.36623	0	0	0.0137251	0.00126554	3.38681	0.272525	0	0.0240022	0.00412995	2.70717	0	0
HLA-DRA	0	0.947552	3.94133	3.26091	0	0	0.38438	2.99316	0.571631	1.01057	4.13152	3.50582	0.993921	0.250547	0.489679	3.7112	3.37648	0.416673	0.500025	0.980273	4.07259	3.02551	0.710236	0.500623	1.16396	3.87358	3.16092	0.197657	0	0.829445	3.94956	3.26401	0.631685	0.541059	0.871362	3.53173	3.392	2.37636	0.821637	1.31034	4.10588	3.37367	1.1033	0.531555	0.834582	3.93404	3.09127	0.65192	0.563818
HLA-DRB1	0	1.74799	3.70526	3.25997	1.10093	0.763471	0.792583	3.14125	0.435234	1.52262	3.24384	2.80518	0.937388	0.489623	1.39767	2.89839	2.95854	0.831376	0.721946	1.64418	2.89328	2.70383	0.945795	0.666849	1.64933	3.41434	2.61788	0.655771	0.572821	1.61458	3.37987	2.14548	0	0.354846	0.857143	2.39664	2.71573	3.41104	1.02623	2.22003	3.72122	3.45786	1.15179	0.525323	1.28378	2.83779	2.67319	0.943882	1.08559
AIF1	0	0.0429741	0.0114234	3.02892	0	0	0	0.150744	0.0351545	0.0411901	0.0307671	3.02333	0.0802245	0.0692795	0.0501241	0.0835288	3.05488	0.0205809	0.0663853	0.0835326	0.126397	2.95719	0.0309697	0	0.0939365	0.114782	2.99065	0	0	0.0131338	0.0631545	2.90433	0	0	0.0297864	0	3.11097	0	0	0.0431399	0.0648369	3.13667	0	0	0	0.0360761	2.70683	0.029306	0
FCN1	0	0	0.00341296	2.9081	0	0	0	0	0	0	0.00201336	3.26988	0	0.0505048	0.0494184	0.0213433	3.44805	0.0554358	0.072992	0.0492058	0.0454696	2.99623	0.0898842	0.103609	0.0817249	0.0697757	3.17715	0	0	0	0.00127016	3.21047	0	0	0	0	2.9525	0	0	0	0.00184064	2.91878	0	0	0.063131	0.013829	3.19166	0.030358	0.101642
LGALS1	0	1.34343	0.627688	2.84102	0	1.25612	1.22913	1.05776	1.06534	2.15617	1.9915	3.07283	1.20269	1.15139	2.34889	1.3452	2.92613	1.58461	0.915948	2.01424	1.08351	2.58475	1.1009	0.974229	1.09509	0.0457489	2.7683	1.1059	0.90258	0.905842	0.0561414	1.78127	1.42079	0.32852	0.648672	0.0658739	1.46155	0	1.09437	1.19356	0.039269	2.76496	0.632621	0.525895	1.3808	1.0623	2.7952	1.1916	0.647601
PFDN5	0	1.95246	2.23573	2.80804	1.22861	1.60237	2.80857	3.13517	2.58327	2.19373	3.06342	3.00494	1.69596	2.5888	2.17705	2.89653	2.8923	1.90184	2.45645	2.28307	2.96762	2.92002	1.9803	2.31957	2.17879	2.25343	2.92639	2.03193	2.10282	2.30866	2.36045	2.93559	2.47244	2.56089	2.26386	2.29096	2.49426	3.41104	2.22342	2.14172	2.37258	2.64871	2.04333	2.09975	2.15122	2.44015	2.95533	2.34233	2.84253
GAPDH	0	2.26714	1.19564	2.8071	2.20802	1.51114	2.12836	1.22703	2.00012	2.085	2.33936	3.00314	2.25056	1.91842	1.93633	1.67008	2.67397	2.12313	2.03951	2.1783	1.88094	2.59994	1.91429	2.12468	2.12799	1.35314	2.76923	2.13821	2.12047	2.00009	1.00425	2.75076	1.42723	1.77527	1.99289	1.12209	2.44371	2.37636	1.94087	2.2467	1.2542	2.54036	2.17088	2.13334	2.49234	1.35447	2.6479	2.36734	2.14772
FCER1G	0	0	0.0228231	2.72198	3.23946	0	0	0	0	0.0119145	0.0283237	2.83154	2.69821	0.0383442	0.0301314	0.475958	2.83054	2.69047	0.0645024	0.0468518	0.0761788	2.66631	2.63768	0.0916571	0.0751319	0.104342	2.89369	1.5112	0	0	0.00617286	2.52592	1.716	0	0	0	2.24704	2.37636	0.0792012	0	0.0108449	2.85927	1.78263	0	0	0.0685316	2.78402	1.99559	0
GPX1	0	0.325733	0.933041	2.63102	0.806805	0	0.186506	0.162486	0.539379	0.302091	1.25587	2.38801	0.208294	0.419631	0.215086	1.06894	2.12718	0.316932	0.516664	0.26575	0.703628	1.98483	0.384146	0.252233	0.245401	0.906134	2.10641	0.288221	0.167211	0.225169	0.449641	2.59878	0	0.217656	0.149554	0.423499	1.67268	0	0.426427	0.265758	0.666795	1.93571	0.140736	0	0.177289	0.764799	2.00085	0.30156	0.552259
TYMP	0	0.134001	0.219347	2.59267	0	0.7671	0	0.20189	0.244236	0.075159	0.25774	2.84143	0.35406	0.204953	0.186512	0.476847	3.07317	0.213014	0.210363	0.180526	0.283604	3.12864	0.253911	0.111263	0.203027	0.282756	2.73096	0.184762	0.365344	0.212533	0.112038	2.74401	0	0	0.0667402	0.108551	2.55708	0	0.1596	0.181241	0.122194	2.74906	0.338717	0.332639	0.148738	0.234953	2.64333	0.223116	0.116493
CTSS	0	0.874108	1.23472	2.54108	0	1.04942	0.186506	0.327508	0.5092	0.549709	1.12314	3.14907	0.387027	0.323397	0.430735	0.940346	3.15208	0.521529	0.515738	0.608993	1.17261	3.30408	0.669618	0.428778	0.533159	1.19936	3.07346	0.474224	0.155127	0.450405	0.993667	3.15338	1.22223	0.593044	0.333723	0.77283	2.99299	0	0.312762	0.602188	1.03145	3.00161	0.234372	0.779645	0.665829	1.4307	3.09864	0.565647	0.110615
COX4I1	0	1.74258	1.97494	2.53361	1.28488	2.23584	1.98452	2.19118	1.76534	1.85887	2.17509	2.00655	1.38554	1.86176	1.73391	2.0391	2.28379	1.75646	1.91774	1.87236	1.85907	2.18155	1.86213	1.86757	1.93578	2.20793	2.38228	1.98452	1.59498	1.7642	1.63414	1.93925	2.71417	1.69608	1.25397	1.55855	2.1761	0	1.817	1.86307	1.76668	1.76694	1.61283	1.44101	1.82476	2.26716	2.41249	1.83651	1.90192
HLA-DPB1	0	2.12611	2.68053	2.50324	1.72994	1.07812	1.24754	2.72098	0.664407	1.77271	2.72434	2.24367	1.17241	0.584533	1.45386	2.01189	1.73389	1.06533	0.747439	1.80973	2.26783	1.80656	1.3404	0.937302	1.93231	2.53059	2.14354	1.14257	0.769493	1.93412	2.518	1.98867	0	0.679934	1.05154	2.02254	2.31017	2.37636	1.10103	1.96568	2.53159	2.2736	1.11078	0.083744	1.50056	2.55406	2.01832	0.930993	0.798483
CSTA	0	0	0	2.48599	0	0	0	0	0	0	0.00123838	2.10412	0	0.0161099	0.0065919	0	1.66194	0.0218096	0.0166673	0.0124454	0.00900582	1.88462	0.0128958	0	0.0109599	0.0149765	2.46843	0	0	0	0	2.24692	0	0	0	0	1.92908	0	0	0	0	2.63413	0	0	0	0.00646397	2.59791	0	0
MNDA	0	0	0.0133637	2.48363	0	0	0	0	0	0.0211242	0.323993	3.18213	0	0.0162914	0.020535	0.163611	3.14234	0.020158	0.0276324	0.0233676	0.317621	2.87769	0.0323835	0	0.0138276	0.0947584	2.50493	0.0557283	0	0	0.0673362	2.56415	0	0	0	0.0352525	1.74838	0	0	0.00420854	0.0849214	2.65801	0	0	0	0.136487	2.42001	0	0
S100A11	0	0.916392	0.326371	2.45115	0.923138	1.74609	0.942913	0.869125	1.46947	1.39871	0.608242	2.93011	1.06121	1.84953	1.69048	0.860432	3.12172	1.60357	1.45516	1.39122	0.442411	2.82001	1.11185	1.19542	0.860024	0.373187	2.48914	0.512914	1.08925	1.0804	0.259575	1.64086	0.62882	0.793259	0.448936	0.202955	2.46489	0	1.34583	1.11619	0.421489	2.89822	0.814079	0.536981	0.986415	0.157895	2.00855	0.841163	0.482414
C14orf2	0	0.950756	0.744354	2.41182	0	0	0.547367	0.859681	0.988674	1.13405	1.09129	2.39204	1.10978	1.0463	1.01754	1.29506	2.0741	1.07515	0.997196	0.999586	0.792328	1.84715	1.04262	0.799983	0.718721	0.683368	1.92925	0.686567	1.14348	0.924505	0.597154	2.12727	0.62882	0.431543	0.491093	0.453324	1.07071	0	0.71611	1.04037	0.80538	2.06541	1.20847	0.91102	1.03781	0.792222	2.21107	1.00765	1.09476
PSME2	0	1.26838	0.483084	2.31614	0	0.727624	1.401	0.497289	1.09259	1.07335	0.472487	1.74799	1.12465	1.33803	1.41119	0.624269	2.45718	1.82621	1.18499	1.29061	0.489913	2.06545	1.5507	1.3045	1.2862	0.487593	1.50728	0.762655	0.85163	0.745023	0.400677	1.37459	0	0.110549	0.944364	0.320603	1.66064	2.37636	0.870451	1.18798	0.474122	1.57408	1.44164	0.454602	1.25663	0.435474	1.52269	1.22913	0.649263
FOS	0	0.484569	0.360878	2.3075	0	0.602861	0.681287	0.402484	0.362637	0.136569	0.0826209	3.58815	0.548502	0.465659	0.118391	0.171282	2.02261	0.197003	0.926885	0.245155	0.246553	2.53075	0.710136	0.983795	0.381852	0.388559	2.17561	0.712046	0.305834	0.285413	0.248705	3.0013	0	0	0.0946159	0.212726	1.54733	0	0.828847	0.6217	0.542424	3.1313	1.06707	0.544654	0.277203	0.259249	3.12426	0.907805	0.705858
LST1	0	0	0.0449884	2.28994	0	0	0	0	0.21436	0.0406443	0.0217591	2.21695	0	0.093707	0.0726873	0.0232149	2.36342	0.0622563	0.184474	0.0995433	0.069112	2.27638	0.109902	0.0915911	0.0953049	0.0804749	2.47533	0.0895282	0.226662	0.0416122	0.0310905	2.24869	0	0	0.0313381	0.0359474	2.42316	0	0.0743056	0.0774002	0.0488497	2.20654	0.246057	0.299436	0	0.0396352	2.95257	0.061374	0.476869
ATP5G2	0	1.29545	1.31681	2.26733	1.10093	2.50279	2.00059	1.71797	1.29907	1.52902	1.97901	1.76592	1.77316	1.32802	1.34697	1.82248	1.91538	1.5369	1.50491	1.42734	1.63381	1.96443	1.39345	1.11442	1.44175	1.38894	2.09243	1.16101	1.51842	1.43389	1.11221	2.22035	0.836691	1.67254	1.24393	0.970336	2.18921	0	1.02887	1.3351	1.17919	2.18239	0.98609	1.41982	1.52839	1.6004	2.27962	1.62628	1.97424
SAT1	0	0.980208	0.859934	2.25044	1.72994	1.35755	0.647782	0.662982	0.580348	0.620666	1.41352	3.19634	0.488216	0.616831	0.494229	0.816793	2.90644	0.58695	0.631546	0.619799	0.966044	2.6748	0.638197	1.22631	1.12352	0.74044	2.98727	1.3066	0.408711	0.688407	0.401102	3.30708	0	0.578274	0.302783	0.614272	2.56259	0	0.408291	0.69845	0.484995	2.50362	1.02328	1.23344	1.22685	1.2356	3.13329	0.836668	0.982039
GSTP1	0	0.760691	0.735005	2.13999	0	0.771897	0.76625	1.43868	0.292581	1.072	1.37037	2.22344	1.35045	0.418108	1.01272	1.28962	2.00903	1.3433	0.471621	1.06879	1.26945	1.89729	1.34899	0.454549	0.779214	0.951327	2.39386	0.806511	0.644809	0.801078	0.966748	2.3199	0.631685	0.112574	0.762556	1.00816	2.28964	0	0.489804	0.949197	1.16598	2.04608	1.33622	0.169692	0.924715	0.82854	2.09651	1.20831	0.46398
CFP	0	0	0.00445415	2.13524	0	0	0	0	0	0	0.00377304	1.27134	0	0.0667417	0.00728504	0.0245199	0.995275	0.0196296	0.0475686	0.0102489	0.00557327	0.877619	0.0377605	0.103729	0.0186028	0.0104576	1.12079	0	0	0	0.00216873	0.638386	0	0.214608	0	0	1.03385	0	0.123833	0	0.00101941	0.781493	0	0.200629	0.0466351	0.0101563	1.31519	0	0
C1orf162	0	0.171889	0.357996	2.1025	1.72994	0.763471	0.561409	0.165942	0.760932	0.584928	0.772137	1.514	0.623497	0.621128	0.604989	0.645932	1.41354	0.770221	0.522052	0.661015	0.618625	1.40213	0.764613	0.558995	0.611227	0.398529	1.47222	0.644693	0.724298	0.609321	0.165385	0.972187	0.631685	0.55575	0.436443	0.0724397	0.80282	2.37636	0.523513	0.654315	0.222875	1.62265	0.88624	0.167702	0.182678	0.452109	1.55754	0.721162	0.112129
VIM	0	0.866046	1.46146	2.08862	0.806805	0.763471	0.367532	0.319368	1.22883	0.74584	1.05425	2.15085	0.522645	1.45168	0.889481	0.836075	2.13758	0.422556	1.69486	0.980133	0.821762	1.90643	0.659526	1.70942	0.858692	1.56278	2.61836	0.548505	1.94714	1.01274	1.12983	2.62914	0.791972	0.955545	0.66272	0.899789	2.18693	2.37636	1.61024	0.852663	1.25351	2.17161	0.514571	1.45734	1.22136	1.25835	2.4505	1.07291	1.08525
COTL1	0	0.761651	0.436376	2.04925	0	1.18483	0.633858	0.576579	0.851538	0.538651	0.860281	2.14173	0.441985	0.827434	0.518163	0.489126	1.83638	0.212632	1.22579	0.890495	0.734603	2.19985	0.34026	1.27988	1.25849	0.73616	2.54946	0.714461	0.789629	1.10736	0.547999	2.19366	0	1.02812	0.967651	0.438851	2.76111	0	1.25341	1.26746	0.555802	2.1131	1.0547	0.96785	0.79165	0.910175	2.51198	0.376683	0.671439
VAMP8	0	0.822323	0.590147	1.99047	2.02407	1.15458	1.13279	0.525462	0.801494	0.950902	0.846797	1.05327	0.957504	0.94	1.06082	0.954358	1.5231	1.18162	0.974782	0.99255	0.537308	1.46971	1.1504	0.707021	0.794119	0.69477	1.46707	0.91236	1.09413	0.83971	0.407033	1.58196	0	0.326388	0.373516	0.430775	1.17169	0	1.03019	0.795424	0.606781	1.78814	0.851741	1.1135	0.728983	0.63778	1.28228	1.02241	0.586401
AP1S2	0	0.0785247	0.0932462	1.95241	0	0.699375	0	0	0.249106	0.255707	0.226487	1.799	0.140109	0.194215	0.145816	0.223536	1.70624	0.0926564	0.277079	0.192493	0.173573	1.66644	0.245107	0.214691	0.109221	0.134046	1.26037	0.267844	0.346034	0.120743	0.121213	1.46357	0	0.325799	0.205962	0.0368628	0.943656	0	0.170138	0.209141	0.141371	1.48108	0.116991	0	0.125371	0.185424	1.48772	0.15436	0.111829
DUSP1	0	1.20634	1.09764	1.93788	1.10093	1.44053	0.856474	1.1716	0.407265	0.250192	0.282793	2.63005	0.401211	0.471623	0.184242	0.128764	2.69609	0.35354	0.828102	0.34275	0.587473	1.9961	0.492206	0.944403	0.394434	0.646652	1.66386	0.612419	0.59559	0.540741	0.503184	3.20459	1.21936	0.212059	0.250263	0.239677	1.22129	0	0.861432	0.719947	0.965203	2.35736	1.18976	0.802294	0.780672	1.3791	2.54319	1.07648	0.374748
PRELID1	0	0.62418	0.521165	1.93401	0	0.727624	0.561705	0.336019	0.633126	0.616931	0.533218	2.02217	0.852876	0.503646	0.685895	0.449161	1.47431	0.831691	0.583153	0.796221	0.521826	1.49169	1.19168	0.746914	0.647557	0.562683	1.36208	0.501046	0.347547	0.699699	0.389932	0.624811	0.62882	0.430724	0.719552	0.536512	1.30412	3.02195	0.544552	0.834253	0.48338	0.951579	0.999096	0.320856	0.465385	0.427403	1.23599	1.01413	0
PABPC1	0	1.76913	1.76364	1.90833	1.72994	1.64123	0.824927	1.02024	1.50447	0.949526	1.62781	1.21781	1.0354	1.53842	0.941345	1.46255	1.39838	0.777244	1.87977	1.21724	1.85409	1.69245	1.23872	2.03128	1.49537	1.7527	2.08823	1.62588	1.74504	1.6697	1.87564	1.73191	2.80345	1.99984	1.40127	1.3017	2.30489	0	1.66185	1.23397	1.66166	1.91153	1.35332	2.39235	1.35491	1.81055	1.89107	1.50377	1.0559
CORO1A	0	1.95985	0.995894	1.87685	2.3422	1.5761	1.91855	0.327122	2.15508	2.17149	1.57333	1.74608	2.42488	1.80163	1.98909	1.37677	1.47335	2.04353	2.19638	2.18752	1.3619	1.52061	2.41785	1.51968	1.95086	1.12282	1.55582	1.65882	1.02536	1.84488	0.721485	1.08766	2.47792	1.06764	1.16689	0.442542	1.17651	0	1.87396	2.33874	1.0201	1.77124	2.42251	1.5335	1.96777	1.25699	1.70623	1.57003	1.34361
LIMD2	0	1.12614	1.66576	1.87305	2.70174	1.31906	0.750959	1.92144	1.22196	1.12875	2.01009	1.31237	2.20351	1.14222	0.939638	1.79847	1.00713	1.50232	1.55303	1.05517	1.83765	1.06041	1.78591	1.29427	1.35353	1.8706	1.262	1.75996	0.958688	1.21854	1.09243	0.588045	2.05605	0.932589	0.711647	1.16566	0.713993	3.02195	1.32413	1.35755	1.31167	1.05764	1.48377	0.999925	1.31089	1.46998	1.33128	1.54781	1.07751
EIF3M	0	0.728509	0.388759	1.86635	0	0	0.754283	0.170632	0.409573	0.55664	0.420883	1.01869	0.753373	0.418519	0.381608	0.417744	0.740542	0.331556	0.649257	0.602954	0.416101	0.820567	0.455117	0.885834	0.480585	0.413382	0.724193	0.400095	0.382492	0.57153	0.298433	0.577389	0.590543	0.323364	0.171736	0.344226	0.627388	0	0.522315	0.525179	0.319917	0.48736	0.237637	0.277331	0.418955	0.3762	0.563582	0.622565	0.795304
MYL12A	0	2.30284	1.27762	1.85971	1.10093	2.34159	2.73192	1.25177	2.57749	2.64652	1.09788	2.25757	3.0606	2.60925	2.64924	1.19036	1.98461	2.79288	2.66037	2.6007	0.848539	1.7784	2.78324	2.24227	2.42909	1.15496	1.51658	2.26166	2.03807	2.28016	0.783743	1.20424	1.88751	1.58822	1.88806	0.498875	1.45796	2.37636	2.35014	2.6259	1.21067	1.45708	2.94497	1.80394	2.42	1.232	1.70084	2.33407	2.74028
GRN	0	0.10854	0.71963	1.8232	0.806805	0	0	0.502874	0.0600769	0.0786057	0.695372	1.61903	0.0804555	0.0668198	0.0661716	0.575376	1.32053	0.0566908	0.108326	0.109717	0.394719	1.54204	0.0948205	0.208002	0.100986	0.784727	1.60635	0.0451686	0	0.0273975	0.618864	1.39101	0	0	0.167284	0.881302	1.4323	2.37636	0.0745454	0.094086	0.583345	1.3249	0.129554	0	0.063373	0.844981	1.4614	0.11128	0
HCST	0	2.09377	0.568006	1.77425	2.02407	1.22022	2.76645	0.169803	1.19715	2.13741	0.64349	1.89967	2.34703	1.46514	2.3755	0.795839	1.34343	2.63469	1.49094	2.1937	0.416111	1.19947	2.33745	1.17333	2.02494	0.661241	1.54925	2.08939	1.61878	1.95641	0.354378	1.94751	2.18206	0.869869	0.906042	0.108482	0.541152	0	1.3353	2.13113	0.467485	1.6482	2.30669	1.55228	2.06889	0.447432	1.07156	2.3082	0.9681
MS4A6A	0	0	0.00420952	1.77228	0	0	0	0	0	0.0208394	0.153059	1.54077	0	0.00445789	0.0073883	0.359696	1.65598	0	0.0399687	0.0120918	0.0300814	1.76547	0.00671204	0	0.00441261	0.0142206	1.52954	0	0	0	0	1.49361	0	0	0	0	1.15899	0	0	0	0.00157657	1.66439	0	0	0.0195188	0.209862	1.63147	0	0
POMP	0	0.587656	0.446638	1.76874	1.72994	0	0.196425	0.481685	0.639486	0.93156	0.62699	1.3041	1.17113	0.519134	0.689539	0.591863	1.56032	0.910047	0.660881	0.86245	0.436202	1.45657	1.00676	0.548356	0.720585	0.426928	1.01167	0.724028	0.770147	0.807699	0.215364	0.918155	0	0.106362	0.520814	0.199633	0.886843	2.37636	0.384763	0.825722	0.332272	1.55115	0.635693	0.206427	0.809703	0.413838	0.879862	0.621832	0.222183
CD37	0	1.20022	2.76012	1.76287	1.22861	1.21479	1.02128	2.52788	1.23947	1.15078	2.92872	1.51303	1.02852	0.956219	0.913809	2.5703	0.920612	0.912527	1.28649	1.18861	2.81503	1.17818	1.14787	1.61569	1.19633	2.72975	1.38417	1.07492	1.73248	1.3624	2.57006	1.7533	0	0.792806	0.79987	2.17825	1.2672	2.37636	1.23457	1.20506	2.26954	1.47789	0.789977	1.49922	1.23038	2.85778	1.52655	1.205	0.705876
TXNIP	0	2.61592	1.86929	1.76156	3.10302	2.36016	1.84679	2.12967	1.81374	1.84997	1.11518	1.76111	1.91963	1.84202	2.14273	1.61717	1.38846	1.98363	2.27774	2.54196	1.97482	2.05143	2.74809	2.30748	2.26514	1.3055	1.75422	2.39365	1.46832	2.22475	1.66969	1.75457	2.13219	1.49454	1.63795	2.07317	1.76992	3.02195	2.1968	2.03904	1.727	1.74109	2.02068	2.54226	2.47877	1.84735	1.67536	2.83341	1.73007
FGL2	0	0.0864025	0.0045773	1.73797	0	0	0	0	0	0.0119842	0.000453866	1.33428	0	0.00841992	0.035722	0	1.63975	0.0998855	0.0412012	0.041593	0.00859632	1.75574	0.0644948	0	0.0247084	0.0287668	1.29429	0.0465619	0	0.0132439	0.00213447	1.45958	0	0	0.0357488	0.0360386	1.40675	0	0	0.0222463	0.00155778	1.03539	0	0	0.0438446	0.0073495	1.18639	0.0536866	0
PRR13	0	0.885464	0.72721	1.73699	0.923138	0.319087	0.193253	0.414319	0.988321	0.959891	1.60921	1.37173	1.03983	0.910522	1.03882	1.13658	1.20141	1.08894	1.08757	1.12533	1.37369	1.17481	1.37659	0.562176	0.767895	0.812891	1.07109	0.762701	0.538777	0.798344	0.559195	1.15586	0	0.325017	0.474976	0.466699	0.87587	0	0.783542	1.15212	0.926284	1.33242	0.92347	0.213748	0.861946	0.853928	0.956047	0.962958	0.221771
JUN	0	2.57621	2.79937	1.73624	2.65423	2.76274	1.7355	2.1406	0.926714	1.06534	1.16624	1.61233	1.14663	1.15685	0.348764	0.451614	1.00106	0.523948	1.39682	0.67569	0.720307	1.17075	0.504768	2.61954	2.01423	2.70468	2.06922	2.67313	1.14542	0.966717	1.22197	2.7862	0	0.216946	0.303179	1.12656	0.988346	0	1.18671	1.182	1.684	1.25671	1.47849	2.72857	1.98628	2.41746	2.08184	2.31268	1.12444
PYCARD	0	0.43304	0.210279	1.72653	0.806805	0.734774	0.193253	0.156489	0.374397	0.450369	0.854051	1.8679	0.711113	0.283712	0.531302	0.711378	1.74959	0.709607	0.331287	0.525415	0.539983	1.46811	0.565495	0.164553	0.54916	0.252805	1.61052	0.510993	0.337756	0.651007	0.24787	1.11321	1.46528	0.441367	0.27695	0.2365	1.06106	0	0.330645	0.622826	0.288457	0.788206	0.830615	0.413418	0.617449	0.349171	1.42429	0.493049	0.540815
RPL22	0	1.14256	1.10748	1.70535	0.923138	2.4171	2.02808	2.46171	2.51782	1.78485	2.14096	1.74046	1.78527	2.5373	1.80863	2.40287	1.75236	1.61353	2.53209	2.02178	2.5019	1.79397	1.87609	1.44322	1.02981	1.20557	1.50126	1.13041	1.77617	1.22239	1.4453	1.87525	2.58817	1.22827	1.06359	1.1577	1.67825	0	2.75485	2.0229	2.40493	2.19983	1.92748	1.16678	1.21012	1.36733	1.3427	1.08452	2.52477
HLA-DQB1	0	0.458233	2.3564	1.69777	0.806805	0	0.190553	1.48578	0.108685	0.310235	2.17496	1.59262	0.245959	0.153261	0.171836	1.85923	1.29517	0.148088	0.221706	0.315774	1.95103	1.17003	0.199692	0.101638	0.102566	1.44357	0.619812	0.0459212	0.167211	0.144173	1.64794	0.704736	0.590543	0	0.236168	1.0056	1.10569	0	0.191976	0.198768	1.55073	0.774566	0	0.387685	0.288931	1.8805	1.24853	0.113228	0.565838
NPC2	0	0.0961076	0.36675	1.69432	0	0.314647	0.196859	0.333647	0.0727046	0.161705	0.458738	1.94314	0.313903	0.264365	0.229506	0.921977	1.8155	0.379262	0.299189	0.247119	0.505831	2.0708	0.301227	0.263763	0.138316	0.389557	1.96746	0.234369	0.367207	0.156611	0.440462	2.25595	0	0.328749	0.106086	0.446878	1.69875	0	0.298029	0.112727	0.410871	2.01502	0.2087	0.415908	0.256556	0.398262	1.86726	0.499149	0
UQCRH	0	0.994181	0.941575	1.68164	2.32954	0.378743	0.196859	0.532572	0.849258	0.589803	1.5709	0.983221	0.666548	0.820065	0.764972	1.08398	1.09087	0.787222	0.920002	0.883539	1.18406	1.12714	0.787403	0.954524	0.902075	0.842968	1.48106	1.03599	0.710079	0.795931	0.654439	1.28793	0.836691	0.899359	0.344327	0.414921	0.581296	3.41104	0.85551	0.840284	0.796619	1.44916	0.968979	0.688568	0.979335	1.06714	1.0871	0.891555	0.301616
HLA-DMA	0	0.433174	2.07705	1.65661	0	0.806401	0.196425	0.900932	0.203138	0.345234	2.128	1.09051	0.41214	0.111315	0.169635	1.12603	1.23615	0.22994	0.181238	0.240419	1.73476	1.06948	0.144392	0.161288	0.191958	2.0876	0.970926	0.0467954	0.395658	0.232836	1.78767	0.690781	0	0.108101	0.243294	1.55112	1.22849	2.37636	0.0755867	0.255137	1.96798	1.148	0.128132	0.125474	0.33877	1.73406	1.2539	0.0496298	0.205146
SPI1	0	0	0.201834	1.651	0	0	0	0	0	0.0104644	0.266709	1.01965	0	0.0129375	0.0076892	0.168896	1.31509	0.021452	0.0136338	0.00833839	0.153445	1.19763	0.00808266	0	0.00637323	0.217459	1.4038	0	0	0	0.181404	1.25579	0	0	0.029527	0.134856	1.61237	0	0	0.0132165	0.17788	1.25499	0	0	0	0.270377	1.51283	0	0
ITGB2	0	2.04057	0.0662423	1.64752	2.03542	0.832621	1.06802	0	1.28386	1.45301	0.0433556	1.48655	1.82938	0.709699	1.37247	0.0506857	1.72902	1.90576	1.23335	1.75638	0.0856819	1.65185	2.31758	1.37997	1.88594	0.111106	1.24175	1.65736	1.35981	2.03725	0.029731	1.41482	1.87614	0.99552	0.991472	0.0703627	1.11894	3.02195	1.57457	2.05157	0.0695072	1.0098	2.51352	1.38164	1.80386	0.0179667	1.71131	2.14124	0.441262
CSTB	0	0.544132	0.292095	1.63735	0	1.01131	1.1389	0.210874	0.802171	0.679843	0.424517	0.980618	0.219391	0.746246	0.654559	0.319637	1.06721	0.691942	0.836632	0.659278	0.248894	0.859924	0.582404	0.872702	0.575802	0.517864	1.0634	0.501987	0.162106	0.557198	0.267618	1.2538	0	0.325737	0.415068	0.14741	0.596129	0	0.495969	0.571396	0.39188	1.38268	0.928876	0.662154	0.805316	0.225531	0.855692	0.454867	0.65945
NFKBIA	0	0.13605	0.450078	1.63512	0	0	0.473489	0.163844	0.328548	0.466766	0.338615	2.05556	0.440494	0.23978	0.1387	0.372607	3.42214	0.263597	0.40548	0.168615	0.188817	1.74002	0.319803	0.486318	0.166546	0.59289	1.4996	0.882051	0.415546	0.315384	0.230034	3.34603	1.2605	0.109845	0.0803319	0.254991	0.405408	0	0.272864	0.218183	0.394948	2.36163	1.24863	0.942817	0.301453	0.492993	2.10422	0.559467	0.742893
PSMB9	0	1.76171	0.700295	1.62182	0.806805	0.491754	1.44632	1.0907	1.24336	1.5686	0.866068	1.45878	1.46262	1.44383	1.8073	1.30237	2.00154	2.22472	1.4401	1.74842	0.881887	1.73772	1.83144	1.09927	1.55819	0.661839	1.14504	1.69246	1.41584	1.41038	0.599001	1.34594	1.22223	0.607862	0.850535	0.495724	0.736773	0	1.0392	1.60806	0.766779	1.53642	1.86773	1.02316	1.50173	0.710324	1.48302	1.36035	0.957739
RGS2	0	0.0768281	0.241207	1.60715	0	0.319087	0	0.321489	0.036156	0.0751162	0.098822	1.67534	0	0.0794939	0.0480946	0.137953	1.18605	0.020217	0.0711493	0.0583204	0.141796	1.27804	0.0610272	0.0544481	0.0678279	0.125983	1.11936	0.110327	0.185441	0.125558	0.0937673	1.88346	0	0	0.0973623	0.153052	0.753932	0	0	0.0929044	0.22806	1.05106	0	0.228861	0.240906	0.500221	1.45111	0.174778	0
CTSB	0	0.0992825	0.158697	1.60117	0	0	0	0.165	0.515769	0.139075	0.178499	0.480686	0.160281	0.219731	0.100776	0.358956	1.0715	0.140345	0.270041	0.136089	0.13694	1.12996	0.0861763	0.409077	0.122983	0.155574	0.884767	0.0479852	0.155127	0.146559	0.1558	1.25363	0	0.22051	0.0325736	0.150645	1.19667	0	0.220969	0.0789313	0.114094	0.733854	0.373359	0.19365	0.0901044	0.200259	0.986708	0.0868334	0.205468
COX7C	0	1.87184	1.76499	1.59364	0	1.63265	1.54098	2.32979	2.04296	1.68625	2.0778	1.69657	1.33631	1.85688	1.48835	1.75481	1.5337	1.59077	1.86985	1.52638	1.69018	1.51351	1.43075	2.10379	1.83247	1.71142	2.01672	1.73437	2.15226	1.85864	1.55405	2.30406	1.42414	1.56014	1.43746	1.24304	1.60566	2.37636	1.86902	1.67997	1.59363	1.83573	1.38049	2.01245	1.87947	2.07603	2.15751	1.57782	1.7111
GNG5	0	0.608679	0.403652	1.59232	0	0.633734	0.174294	0.170632	0.216854	0.452565	0.618541	0.944154	0.6282	0.52532	0.553083	0.511202	0.815282	0.617982	0.52225	0.588306	0.490031	0.783652	0.713637	0.417969	0.539009	0.453424	1.02151	0.549194	0.837921	0.554191	0.284617	0.681398	1.21936	0.106362	0.287572	0.110853	0.969923	0	0.383475	0.500202	0.356683	0.816031	0.417777	0.555514	0.573242	0.402006	0.924357	0.832863	0.540807
ARL6IP4	0	0.818653	0.715586	1.56068	1.10093	0.350047	0.569763	0.648862	0.361399	0.816772	1.00951	0.866425	0.823898	0.723725	0.700288	0.787893	0.707949	0.618251	0.747753	0.749435	0.874407	0.766393	0.903868	0.789549	0.800818	0.754403	0.807611	0.832131	1.04046	0.833296	0.675087	0.676753	1.55005	0.495143	0.745611	0.400456	0.597907	0	0.80637	0.769732	0.716377	1.06351	0.823459	0.323366	0.875831	0.581751	0.835495	0.775384	1.38112
VCAN	0	0	0.00411923	1.55424	0	0	0	0	0	0	0.000419943	1.71423	0	0.0178887	0.00665062	0	2.11882	0	0	0.00386598	0.00374874	2.31556	0.00605861	0	0.00525471	0.00212913	1.61954	0	0	0	0	2.01648	0	0	0	0	1.70792	0	0	0	0	1.55891	0	0	0	0.00118344	1.5866	0.029306	0
ANXA2	0	0.626633	0.549594	1.55382	0.806805	0.75632	0	0.694294	0.674398	0.73733	0.997101	1.40305	0.578109	0.740775	0.746316	0.462565	1.52049	0.712841	0.887719	0.741698	0.508687	1.11951	0.817151	0.676497	0.530687	0.606211	1.41831	0.246337	0.327804	0.456587	0.340709	1.27097	0	0.424279	0.362805	0.406006	1.47827	0	0.614158	0.657745	0.444959	1.27586	0.215152	0.379163	0.77632	0.464889	1.25418	0.6355	0.678835
ATP5D	0	0.706703	0.676792	1.53509	0.923138	0.79463	0.968907	0.491128	0.956846	0.697862	0.765786	1.52431	0.794087	0.784648	0.785408	0.750534	0.956601	0.927859	0.815919	0.828552	0.579651	1.02086	0.840495	0.847712	0.876183	0.678303	1.25526	0.631731	0.744961	0.832982	0.505394	1.2573	0.62882	0.901202	0.644079	0.417563	0.672073	0	0.675978	0.84674	0.573633	1.13012	1.05234	0.688781	0.874227	0.750614	1.20393	0.702633	1.10597
USMG5	0	0.976499	0.496265	1.52436	2.20802	0.869331	0.410874	0.86053	1.15724	0.876489	0.816393	1.36005	0.630809	0.877514	0.83696	0.651833	0.987201	0.786584	0.683409	0.653588	0.485804	0.736409	0.5136	0.785669	0.628508	0.505537	0.900004	0.645428	0.89027	0.833403	0.502515	0.596287	0.631685	0.326295	0.433979	0.145764	0.23197	0	1.0365	0.783863	0.532834	1.09916	0.5671	0.468611	0.820752	0.632769	1.31154	0.943081	0.6727
YBX1	0	1.61525	1.5868	1.52222	1.72994	1.11235	1.42835	1.21976	1.49052	1.51005	1.71863	1.94757	1.97253	1.54296	1.33413	1.43932	1.47031	1.34791	1.89903	1.77607	1.7117	1.4167	1.75379	1.66174	1.48401	1.38852	1.42963	1.40029	1.27175	1.5548	1.16123	1.41234	0.631685	2.00278	1.52061	1.26514	1.88515	0	1.82605	1.82523	1.56483	1.70622	2.24259	1.19789	1.63708	1.50307	1.29887	1.64334	1.71521
ENO1	0	1.39886	0.708043	1.52195	0.806805	0.839771	0.616006	0.486811	1.22552	0.804346	0.726114	1.31833	1.25969	1.01361	0.882087	0.478689	1.08477	0.967567	1.21495	1.11252	0.560763	0.866356	1.17904	1.00138	1.0692	0.689645	1.27095	1.04049	0.340568	1.01323	0.484719	1.28015	0.631685	0.544708	0.74326	0.409127	0.825229	0	1.0622	1.13809	0.624317	1.1411	1.18637	0.785983	1.08287	0.576752	1.14177	1.06181	0.220995
FAM26F	0	0	0.459219	1.50506	0	0	0	0.331478	0.0325396	0.0344076	0.391601	0.352599	0.0529631	0.00668288	0.0241308	0.638592	0.756669	0.0449726	0.035675	0.0429614	0.66077	0.766128	0.0775688	0	0.0196309	0.506243	0.80443	0.0467954	0	0	0.51312	0.75292	0	0	0.102503	0.522173	0.795505	0	0	0.0229343	0.603563	0.52747	0	0.117851	0.03988	0.534217	0.963052	0	0.116703
SERP1	0	0.64185	0.589852	1.50465	2.03542	1.08139	0.190553	0.396302	0.728552	0.547874	0.596736	1.0344	0.501732	0.714458	0.507424	0.660689	1.15607	0.63188	0.819026	0.660898	0.685444	1.1886	0.647319	0.894117	0.619453	0.728658	1.4697	0.603137	0.632592	0.69291	0.658976	1.11492	1.21936	0.640359	0.448712	0.510926	1.24008	0	0.528882	0.646399	0.620758	1.15023	1.19694	1.08357	0.60185	0.725222	1.40929	0.811267	0.454851
FKBP1A	0	0.39111	0.442648	1.50048	0	0.633734	0.357675	0.163844	0.739062	0.520391	0.431358	1.87284	0.913267	0.536012	0.41511	0.389168	1.29373	0.470099	0.642387	0.496306	0.38272	1.20733	0.67108	0.408165	0.48956	0.481967	1.22379	0.0962518	0.317233	0.42529	0.351019	1.42926	0.631685	0.222535	0.312524	0.198979	0.808582	0	0.385968	0.560098	0.431396	1.58068	0.645695	0.515665	0.642782	0.489694	1.33279	0.755283	0.228321
UBE2D3	0	1.17056	0.854257	1.49796	0.923138	1.43144	0.196425	0	0.957739	1.01688	0.889953	0.793884	1.22687	0.849394	0.797267	0.685527	0.946802	0.997688	1.08966	1.02794	0.878785	0.779974	1.10744	1.1267	0.866192	0.792138	0.92681	0.903909	0.367207	0.85846	0.701392	1.01044	0	0.569556	0.650685	0.645083	0.731151	2.37636	0.934932	1.01207	0.86528	0.734258	0.986179	0.879258	0.980667	0.871302	1.02036	1.10627	0.780379
CD36	0	0	0.00188557	1.49241	0	0	0	0	0	0	0	1.00403	0	0	0.0027063	0.0230896	0.914733	0	0	0.00303583	0.00784252	0.966382	0	0	0.00656784	0.00221104	0.866074	0	0	0.0125616	0	0.771456	0	0	0	0	0.482992	0	0	0	0.000491538	0.898877	0	0	0	0.00295075	0.766375	0	0
COX5B	0	0.77037	0.86516	1.48911	0.806805	1.46752	0.74502	0.993089	0.908366	1.02065	1.06686	1.22844	1.22948	0.960282	0.985378	0.976166	1.5825	1.10727	0.932576	0.961375	0.808309	1.27608	0.972473	0.669162	1.0853	0.898919	1.4316	1.01983	0.848502	1.06097	0.686491	1.46261	1.2605	0.103958	0.5463	0.581634	1.35244	0	0.892264	1.05917	0.794509	1.49431	0.773283	0.820983	1.10595	0.953708	1.27323	1.05131	1.30934
ARPC3	0	1.8705	1.63151	1.48294	2.22366	0.48545	0.926639	1.28706	1.12482	1.43491	2.11396	1.91379	1.45494	1.20101	1.38317	1.50686	1.69677	1.62863	1.36858	1.60339	1.72417	1.78627	1.79472	1.38985	1.53488	1.60658	2.10798	1.24739	1.1614	1.48078	0.9825	1.59949	2.25748	0.571403	0.929301	0.56691	1.4093	0	1.00978	1.46503	1.25132	1.7264	1.46933	0.792268	1.69572	1.63744	2.13629	1.42443	0.583886
JAML	0	0.111628	0.0630243	1.47547	0	0	0	0	0.170523	0.060647	0.0361743	1.35631	0	0.214739	0.129557	0.253445	0.93058	0.0199016	0.253786	0.167989	0.0532046	0.861903	0.0334877	0.303333	0.131857	0.104753	0.87212	0	0.323984	0.133839	0.0581118	0.837061	1.2605	0.217245	0.101015	0.0360386	1.0724	0	0.181388	0.0786708	0.0903163	0.974367	0	0	0.126688	0.0200571	0.864892	0	0.337015
IRF1	0	1.30084	0.29712	1.46364	1.72994	0	0.793267	0.326722	0.454151	0.56103	0.135048	1.07966	0.775898	0.560436	0.703781	0.502592	1.09417	0.863486	0.618116	0.724067	0.275845	1.12338	0.971881	0.731937	0.951903	0.304771	0.936554	1.04784	0.469021	0.936749	0.408635	0.910262	0.62882	0.362576	0.801786	0.109927	0.793643	0	0.703005	0.737736	0.314679	1.45976	1.16465	0.655512	0.994968	0.402152	0.986341	1.03335	0.106066
DBI	0	1.10396	1.69797	1.45064	0	0	0.758329	0.888571	0.67412	0.802185	0.702455	0.753347	1.22829	0.576659	0.857845	0.554745	0.812222	1.26062	0.711097	0.965954	0.490653	0.806247	1.29361	0.597754	0.968435	1.87579	1.03806	1.06179	0.440439	0.970121	0.887172	0.621136	1.21936	0.54168	0.545404	0.657527	1.0585	0	0.550494	1.08275	1.35299	0.46602	0.873625	0.197176	1.15152	1.3203	1.18221	0.98555	0.386669
NDUFA1	0	0.96119	0.759888	1.44505	2.02407	0.902503	1.44432	0.824695	1.36267	1.05138	1.03712	1.34872	0.637259	0.959752	1.12525	1.11863	1.2192	1.03624	0.815786	0.838981	0.677675	0.953932	0.865252	0.673537	0.88871	0.846203	0.954392	0.843336	0.741592	1.13605	0.739216	1.11272	1.54832	0.768864	0.870029	0.76476	1.20803	0	0.867284	1.01745	0.752679	0.903913	1.21544	1.12096	1.04214	1.02422	1.27617	0.962955	1.02687
LAP3	0	0.0804348	0.108171	1.44346	0	0.314647	0.171107	0	0.191801	0.137258	0.163844	0.646172	0.300385	0.111621	0.0994039	0.12532	0.860514	0.138099	0.175731	0.180841	0.183021	0.906488	0.16823	0.0992944	0.129101	0.0931021	0.517769	0.206607	0	0.119864	0.0751306	0.489097	0	0	0.101752	0	0.874805	0	0.106604	0.124128	0.0971164	0.803399	0.378836	0	0.123342	0.100621	0.674805	0.126601	0
WDR83OS	0	0.787656	0.635904	1.44195	0.923138	0.734774	0.420203	0.828375	0.647756	0.681359	0.745515	0.966172	0.870985	0.580023	0.682306	0.45179	0.897089	0.971294	0.567406	0.748915	0.558016	0.916211	0.802208	0.292279	0.637568	0.735067	0.807117	0.46065	0.939191	0.529508	0.524164	0.559336	0	0.333925	0.603624	0.415549	0.733977	2.37636	0.430337	0.807612	0.66843	0.831466	0.669565	0.969072	0.454368	0.567756	0.848155	0.757595	0.430383
TPI1	0	0.614956	0.759847	1.42834	1.72994	0.897702	0.419769	0.872309	0.849619	1.06034	1.2212	1.58613	1.39187	1.04894	0.96949	0.812752	1.52598	1.38428	0.987017	1.0596	0.726767	1.2606	1.35764	0.806262	0.934407	0.75403	1.32745	0.98155	0.367533	0.790777	0.414683	1.04931	1.42723	0.682342	0.676183	0.514215	0.950595	0	0.600384	0.954438	0.528939	1.22584	1.89399	0.383238	1.04576	0.771022	1.3295	1.36111	0.786756
HSBP1	0	0.0387672	0.234817	1.42504	0	0	0.192705	0	0.15278	0.192617	0.257451	0.757912	0.538456	0.188778	0.199181	0.283319	0.830989	0.237618	0.24613	0.236921	0.292917	0.836912	0.315485	0.12111	0.179266	0.237747	0.777176	0.319505	0.162106	0.156515	0.172424	0.398703	0	0	0.106378	0.101238	0.462254	0	0.111791	0.18242	0.212465	0.794803	0	0.115732	0.226888	0.213532	0.868766	0.223365	0.0994019
RHOA	0	1.1746	1.06174	1.42383	0.806805	0.664694	0	0.773765	0.442665	0.817219	0.781154	1.41248	1.0143	0.593466	0.780528	0.578607	1.37955	0.988957	0.683081	0.864907	0.599231	1.27103	1.1827	0.970238	0.981779	1.11098	1.44377	1.03387	0.530165	1.01349	0.757262	1.65197	0	0.979609	0.886896	1.03742	1.46004	0	0.473532	1.02513	0.781634	1.19229	0.844249	0.467451	1.09744	0.795839	1.58501	1.22787	0.555519
CNPY3	0	0.123294	0.544798	1.41427	0	0	0	0.162879	0.395404	0.230513	0.432338	1.28255	0.552797	0.255543	0.236157	0.622995	0.669514	0.332011	0.213387	0.261017	0.409329	0.693739	0.30935	0.27557	0.207737	0.645127	0.903963	0.357989	0	0.307148	0.576479	0.875916	0	0.11171	0.202741	0.532907	0.889236	0	0.31981	0.244282	0.52559	0.743329	0.107069	0.40041	0.270498	0.56739	0.871126	0.275226	0
PSME1	0	1.91392	0.96352	1.41261	2.02407	0.565044	1.18027	0.531377	1.49097	1.79671	0.872128	1.30739	1.61818	1.64378	1.78119	1.12633	1.53697	1.88839	1.51512	1.73807	0.948492	1.25246	1.7263	1.5832	1.84029	0.974403	1.25993	1.42273	1.05945	1.72088	1.00167	1.3236	0.962692	0.985543	1.21698	0.91074	1.40981	0	1.32996	1.8401	0.992764	0.774241	1.66813	1.12459	1.67007	0.889423	1.4459	1.89531	1.22889
TXN	0	0.795487	0.257667	1.40961	0	0.378743	0.38438	0	0.774524	0.695186	0.327194	0.748942	0.666097	0.679934	0.753873	0.467385	0.97889	0.510775	0.737141	0.796439	0.196873	0.721521	0.513843	0.920457	0.71477	0.300356	1.20271	0.610316	0.571408	0.702343	0.213874	0.862894	0	0.330785	0.473982	0.0935156	0.680078	0	0.838584	0.752502	0.259175	1.26488	0.429329	0.462377	0.899719	0.225056	1.117	0.58368	0.763849
PCBP1	0	0.486334	0.49072	1.4085	1.41686	0.314647	0.370718	0.169803	0.367978	0.405556	0.485119	1.19375	0.20217	0.525937	0.560115	0.570343	1.0269	0.944356	0.52459	0.642931	0.440984	0.796795	0.752335	0.768116	0.574255	0.422161	0.943579	0.745921	0.737884	0.631988	0.402848	1.10477	0.590543	1.0218	0.874818	0.5652	0.895127	0	0.509659	0.57974	0.401678	0.895513	0.82262	0.218054	0.596765	0.355015	1.03296	0.711382	0.316368
MDM4	0	0.241999	0.515159	1.40609	0	0	0	0.365579	0.196135	0.129851	0.214408	0.202531	0.0529631	0.12691	0.13054	0.201533	0.128147	0.149683	0.167826	0.19715	0.280479	0.407231	0.178452	0.333662	0.364847	0.540908	0.345665	0.566235	0.263692	0.400298	0.541742	0.415839	0	0.409382	0.530934	1.03298	0.664787	0	0.168529	0.227861	0.336057	0.113877	0.37683	0.360722	0.382212	0.564454	0.456278	0.36145	0.110615
PPIA	0	1.02929	1.07793	1.39693	0	0.350047	0.802441	0.75709	0.961922	1.23441	1.39407	1.4937	1.01688	1.03459	1.04706	1.3114	1.08844	1.45457	1.37404	1.24329	1.25409	1.112	1.29227	0.783075	0.876992	1.13488	0.89535	1.17958	0.830493	1.18693	1.16096	0.454514	0.631685	0.604213	1.16973	0.639903	0.819033	2.37636	1.53834	1.39558	1.34069	1.05485	1.63851	0.920872	1.21317	1.35	0.959065	1.23558	0.919279
COX7B	0	0.824418	0.553148	1.37647	0.806805	1.04671	0.250145	0.656621	0.824631	0.92335	0.760794	1.39645	0.974977	0.741848	0.81109	0.704496	1.22912	0.781561	0.681398	0.824744	0.567348	1.11261	0.962144	0.823134	0.910353	0.532267	1.18946	0.473854	0.480666	0.850127	0.430448	1.08541	1.2605	0.437885	0.338055	0.3682	0.736857	0	0.773325	0.957885	0.518042	1.3113	0.870975	0.809491	0.868047	0.702043	1.31136	0.872316	0.993979
COPE	0	0.912755	0.68113	1.37349	0.806805	1.46013	0.60782	0.470112	0.970086	0.744979	0.973536	1.05885	1.11447	0.672849	0.793768	1.0243	1.03047	0.916243	0.678201	0.924516	0.740346	0.823539	0.878536	0.833797	0.899944	0.686589	0.735493	0.621092	1.23506	0.859207	0.471048	0.486368	0.590543	0.214665	0.63696	0.207291	0.936952	0	0.643126	0.9435	0.615093	0.582614	1.0585	0.601342	1.07625	0.823701	0.650765	0.880062	0.649761
LGALS2	0	0	0.00319818	1.36252	0	0	0	0	0	0	0.000489184	0.980751	0	0	0.000974898	0	0.619642	0	0	0.00573213	0.00390442	0.615822	0	0.0457901	0.0278672	0.022132	2.46397	0.0485419	0	0	0	2.0556	0	0	0	0	2.02107	0	0	0	0.000809122	2.55885	0	0	0	0.00283184	1.82381	0	0
PGK1	0	0.717702	0.558103	1.34784	0	0.350047	0	0.320231	0.778116	0.533826	0.674752	0.908833	0.627503	0.656133	0.544315	0.59327	0.911895	0.535869	0.833919	0.752234	0.634654	0.749557	0.809294	0.956808	0.634074	0.446564	0.729676	0.283615	0.808205	0.508683	0.389632	1.27678	0	0.251156	0.412864	0.252562	0.429672	0	0.538417	0.677398	0.491854	0.498854	0.818597	0.445088	0.567734	0.519089	0.712216	0.779739	0.428738
NDUFA12	0	0.358393	0.350975	1.34619	0.923138	0.73614	0.187955	0.171019	0.68879	0.688992	0.552323	0.33437	0.335484	0.46514	0.517221	0.506734	0.412891	0.55713	0.534862	0.596109	0.496243	0.556885	0.745274	0.555468	0.668176	0.294302	0.564041	0.566254	0.398176	0.547395	0.207718	0.246436	0	0.220034	0.484941	0.217095	0.410683	0	0.458972	0.655439	0.322036	0.377779	0.185085	0.399253	0.547433	0.328388	0.442899	0.307403	0.342817
COX8A	0	0.819562	0.511923	1.3231	0.806805	1.07541	0.851717	0.85189	0.645108	0.92338	0.69949	1.11108	0.416534	0.657797	0.83753	0.578049	1.17772	1.02003	0.70232	0.754709	0.55052	0.878335	0.764258	0.939368	0.817605	0.521777	1.20934	0.83811	0.536565	0.901259	0.46463	1.19455	1.85105	0.325864	0.487959	0.572359	0.645369	0	0.954259	0.918296	0.502803	0.412353	0.738292	0.863448	0.848126	0.688	1.19922	0.84592	0.583927
RBX1	0	0.504903	0.605912	1.31375	0.806805	0	0.924818	0.978862	0.493546	0.75705	0.752036	1.07462	0.604602	0.751724	0.778179	1.05825	1.10927	0.894475	0.727627	0.773682	0.624148	1.04485	0.746018	0.697805	0.620162	0.398989	0.76062	0.649032	0.398176	0.494669	0.433408	0.56828	0	0.464278	0.417854	0.454073	0.362328	0	0.641592	0.745999	0.53037	0.852466	0.868246	0.658478	0.733835	0.396759	0.796255	0.783445	0.564446
TPM3	0	0.830066	0.717626	1.30981	0	1.52822	0.614688	0.330764	1.29048	0.951225	0.920447	1.63491	1.13326	0.741456	0.823241	0.663356	0.928578	1.02392	1.08108	1.0652	0.487559	0.916712	1.28314	0.905779	0.924481	0.747674	1.05633	0.759677	0.322471	0.872234	0.359992	0.792686	1.21936	0.214998	1.12652	0.490601	1.27362	2.37636	0.842319	1.06669	0.516199	1.66415	1.56095	0.74098	1.01845	0.786025	0.920434	1.02106	0.870767
CARD16	0	0.511001	0.113113	1.29497	0	0.561371	0.36166	0.320231	0.326468	0.760403	0.280572	1.18352	0.973145	0.613488	0.712661	0.345764	1.87932	0.876905	0.54365	0.615355	0.181405	1.5183	0.963671	0.510583	0.603803	0.187874	1.25764	0.530406	0.388224	0.440159	0.116082	1.66108	0	0	0.232423	0.0365321	0.863568	0	0.573723	0.6071	0.174082	1.71208	0.373092	0.34322	0.707633	0.113549	1.53782	0.852806	0.417028
CEBPB	0	0.202347	0.172768	1.29477	0.923138	0.350047	0	0	0.0980894	0.0999731	0.0700634	0.390535	0.228526	0.209258	0.227022	0.170657	0.843006	0.262664	0.253466	0.252466	0.0743859	0.890341	0.281192	0.0983086	0.212714	0.222812	0.586151	0.285334	0.205329	0.220099	0.095433	0.909498	0	0.219038	0.203243	0.0703627	0.754419	0	0.277236	0.193295	0.0910145	0.376421	0.215152	0.083744	0.250223	0.117196	0.305218	0.381308	0.114094
SNRPG	0	0.374869	0.424275	1.29331	0	1.04788	0.557286	0.323087	0.490819	0.65292	0.749739	0.692083	0.575686	0.796769	0.667703	0.423472	0.788747	0.590037	0.695187	0.659865	0.623407	0.733412	0.671383	0.441519	0.457735	0.421591	0.519811	0.517422	0.155127	0.574264	0.453099	0.483285	0	0.111145	0.319612	0.24669	0.435217	0	0.519539	0.780181	0.671076	0.920609	0.679776	0.578721	0.603811	0.379378	0.746169	0.457548	0.439478
DBNL	0	0.219596	0.464772	1.28549	0.923138	0.384728	0.377121	0.150744	0.245719	0.379279	0.412528	0.278544	0.205286	0.254344	0.342064	0.399588	0.355177	0.395894	0.384233	0.472989	0.402533	0.44829	0.605486	0.563003	0.471913	0.428138	0.562365	0.227506	0.155127	0.428913	0.2794	0.686098	0	0	0.463263	0.174802	0.428495	0	0.4196	0.4326	0.245218	0.633472	0.419304	0.421735	0.592734	0.399475	0.704768	0.445774	0
ATP5H	0	0.337279	0.384348	1.27687	0	0	0.751223	0.330941	0.524336	0.414451	0.465879	0.424828	0.490499	0.573623	0.561814	0.657039	0.599338	0.471549	0.631675	0.589307	0.370533	0.462228	0.455037	0.744931	0.586167	0.352146	0.763361	0.517439	0.367533	0.654832	0.281217	0.488475	0.62882	0.217249	0.423097	0.071184	1.00393	0	0.450584	0.547376	0.295966	0.574483	0.312388	0.494219	0.619675	0.372964	0.496541	0.49898	0.349378
MYL12B	0	1.65175	0.971817	1.27251	1.72994	2.0209	1.7015	0.548788	1.2564	1.60773	0.654361	1.04521	1.09828	1.41543	1.74823	0.673373	1.27171	1.51257	1.54832	1.76642	0.52471	1.1302	1.68443	1.52502	1.76184	0.946471	1.15215	1.7137	1.00032	1.56505	0.54143	1.21079	1.22223	1.05392	1.00281	0.456598	0.88783	0	1.17124	1.86751	0.830462	0.931499	1.29073	0.870009	1.76752	0.835544	1.12914	1.57501	1.49401
BST2	0	0.594217	0.428385	1.26583	0	0.799104	0.746055	0.759369	0.530499	0.552588	0.642433	0.69567	1.07836	0.597062	0.752648	1.16274	1.28369	1.64382	0.623663	0.741096	1.02922	1.13354	1.3174	0.739143	0.557106	0.423219	0.732248	0.903081	0.323984	0.532112	0.622763	0.908348	0	0.106397	0.303052	0.384611	0.542793	0	0.313926	0.602311	0.610776	1.0277	1.14207	0.214736	0.581546	0.538147	0.968109	1.15598	0.449326
UQCR10	0	0.878642	0.697268	1.26497	0	0.983781	1.18342	1.01064	0.812387	0.96102	1.01907	0.995915	0.718678	0.971884	0.974785	1.07959	1.08847	1.06816	0.966056	0.868636	0.751657	0.930022	0.998235	0.519784	0.86836	0.737688	0.962348	0.834791	0.898862	0.710625	0.622718	0.583297	2.05605	0.817421	0.885473	0.683637	1.18737	3.02195	0.83091	0.965791	0.776927	0.955379	1.48522	0.776191	0.937162	0.789342	0.865639	0.655224	0.464586
NDUFB5	0	0.243259	0.2893	1.26136	0	0.314647	0	0	0.296974	0.292064	0.389793	0.521427	0.244036	0.345594	0.252073	0.276891	0.553803	0.227454	0.413029	0.341538	0.282617	0.519663	0.331047	0.217873	0.286631	0.310194	0.438346	0.367172	0	0.188517	0.194863	0.360047	0.62882	0.109961	0.169283	0.0790363	0.284868	0	0.319788	0.310936	0.237486	0.551778	0.107069	0.133622	0.38653	0.391481	0.555521	0.309958	0.301293
HLA-DMB	0	0.122783	1.22912	1.25933	0	0	0.385958	0.474038	0.0754731	0.117689	1.03618	0.526006	0.08116	0.0204288	0.0272651	0.5961	0.612276	0.0147831	0.0522888	0.0804292	0.985316	0.652393	0.102762	0.0515195	0.0932198	1.24676	0.798332	0.109715	0	0.0568426	1.14406	0.761714	0	0.108101	0.274818	0.89854	1.50794	0	0.0726593	0.11648	1.0181	0.334815	0.116991	0.132965	0.117593	1.12587	0.498897	0.0756314	0
H2AFY	0	0.487488	0.326295	1.24896	0.806805	0	0	0	0.430729	0.24998	0.391096	1.00435	0.467357	0.298541	0.236701	0.20347	0.69897	0.202639	0.411293	0.339655	0.211485	0.951206	0.484796	0.412964	0.333917	0.567095	0.852963	0.36293	0.866491	0.307577	0.178882	1.21383	0	0	0.165239	0.206057	0.622876	0	0.492355	0.271914	0.24554	1.29266	0.68562	0.281993	0.467885	0.37661	0.864775	0.455845	0.221566
CD63	0	0.619182	0.414381	1.23212	0.923138	0.314647	0.386977	0.848989	0.414762	0.894792	1.31248	1.68399	2.04282	0.423144	0.89771	0.855753	1.89267	1.78566	0.383624	0.995805	1.10079	1.50702	1.80949	0.181609	0.682246	0.528761	1.03663	1.4288	0.337756	0.691395	0.582363	0.608936	0.836691	0.328243	0.487684	0.423513	0.442217	2.37636	0.285633	0.864332	0.710922	0.899261	2.17425	0.186096	0.700523	0.473793	0.810994	1.17824	0.403554
C8orf59	0	0.336964	0.396669	1.22628	0.806805	0	0.190553	0	0.328578	0.201054	0.310386	0.315673	0.616884	0.226705	0.189933	0.310526	0.365346	0.157824	0.364952	0.314299	0.393795	0.412503	0.385415	0.317046	0.391701	0.382252	0.635416	0.38197	0.694273	0.530348	0.398713	0.42281	0.590543	0	0.392404	0.286495	0.731656	0	0.258746	0.38327	0.334768	0.303813	0.525176	0.386401	0.521704	0.500782	0.520165	0.493174	0.319883
NEDD8	0	0.974729	0.734324	1.22399	2.02407	1.15064	0.689004	0.169803	1.05966	0.931246	0.969534	1.2693	1.07135	0.853229	1.01109	0.765901	1.16286	0.895983	1.01555	1.06973	0.854077	1.13752	1.03464	1.22038	0.854214	0.760604	0.935013	0.677525	1.06137	0.929305	0.584555	1.05695	1.21936	0.546988	0.445948	0.533162	0.641649	0	0.695727	1.20118	0.777864	0.853404	0.897535	0.309313	0.958957	0.821634	0.945934	0.935628	0.885606
PSMB1	0	0.91693	0.816985	1.20949	0.923138	0.801781	0.805632	1.15166	0.662606	0.675246	0.788935	0.769408	0.373061	0.730041	0.772827	0.708358	0.849882	0.991284	0.950724	0.919314	0.799179	0.835784	1.00003	0.675491	0.86173	0.684982	0.733999	0.861324	0.719049	0.652995	0.478673	0.28699	0.590543	0.551771	0.475531	0.425208	0.495606	0	0.962281	0.878913	0.652904	0.885049	0.869032	0.520178	0.726656	0.743891	0.57718	0.694159	0.512971
CSF3R	0	0	0.000930875	1.20753	0	0	0	0	0	0	0.00123264	0.588693	0	0.00887853	0.000985372	0.0241611	0.519599	0	0	0.00184106	0.00588497	0.841849	0.00536505	0	0.00888352	0.00772714	0.876449	0	0	0.0173597	0	1.61298	0	0	0	0	1.71532	0	0	0	0.000827653	0.665522	0	0	0	0.00386132	1.20067	0	0
CD14	0	0.0429554	0.0018087	1.20701	0	0	0	0	0	0	0.000381156	2.07936	0	0.0212908	0.0194367	0.0297101	2.1956	0	0.00994552	0.0130608	0.0143454	2.08944	0.0131603	0	0.00881875	0.00367049	1.51632	0	0	0	0	1.4451	0	0.106397	0	0	1.20081	0	0	0	0.000419808	1.38806	0	0	0	0.00290196	1.25677	0	0
ZFAS1	0	0.683889	0.867083	1.20523	0.806805	1.04788	0.199749	0.861846	0.796882	0.362574	0.905337	0.74339	0.0811006	0.556053	0.356945	0.712267	0.550759	0.237674	0.739284	0.565699	0.909631	0.916337	0.394956	1.05609	0.614997	0.865008	1.28361	0.382442	0.559901	0.713921	0.976379	0.775238	0.590543	0.330771	0.294217	0.502609	0.802733	0	0.708067	0.580716	0.860163	1.36121	0.688444	0.938755	0.644168	0.775742	1.5266	0.603421	0.721144
IGSF6	0	0	0.0103971	1.19491	0	0	0	0	0	0	0.00153918	0.93469	0	0.00420911	0.00666973	0.130546	1.1763	0	0	0.00847622	0.00544556	0.815128	0	0	0.00420559	0.0116746	0.989284	0.0555697	0	0.0125616	0.00481335	0.50425	0	0	0	0	0.375341	0	0	0	0.00294043	0.816741	0	0	0	0.00422895	0.890405	0	0
AGTRAP	0	0.402533	0.0188471	1.18958	0.806805	0	0	0	0.115317	0.169793	0.0199628	1.05838	0.334806	0.0900931	0.332453	0	0.809232	0.360983	0.0930554	0.284686	0.0165617	0.662764	0.499336	0.165076	0.24555	0.0310922	0.844493	0.148822	0.162106	0.199295	0.0157246	1.11279	0	0.106897	0.13318	0	0.492026	0	0.128868	0.310382	0.0245978	0.747355	0.39694	0.0815202	0.291658	0.0308347	0.713372	0.387759	0.0961476
SERPINA1	0	0	0.00100338	1.18664	0	0	0	0	0	0	0	1.52877	0	0.0133371	0.0248838	0.0244947	1.94488	0.0210515	0.0199993	0.0237105	0.0131271	1.79684	0.02806	0	0.0288156	0.0454323	1.8161	0.100332	0	0.0125616	0.00124218	1.51004	0	0	0	0	1.84938	0	0	0.00466628	0	2.08646	0	0	0	0.00253626	1.8483	0	0
CDC42	0	0.887228	0.756044	1.18326	0.923138	1.36252	0.382993	0.701411	0.810391	0.852613	0.697064	1.28295	0.649192	0.689252	0.797263	0.531968	1.13076	0.835681	0.858077	0.953316	0.662574	1.02806	1.21881	1.61732	1.41623	0.952019	1.36102	1.31802	1.08757	1.43844	0.731265	0.990526	0.590543	1.80816	1.58279	1.14671	1.7179	0	0.884885	1.14859	0.653509	0.717405	1.69057	0.404402	1.31283	1.07691	1.22065	1.49975	0.842383
CECR1	0	0.0405265	0.0463229	1.18252	0	0	0	0	0.157439	0.0885605	0.115832	0.570903	0	0.0244264	0.0309529	0.0786465	0.480824	0.0403802	0.114095	0.0459538	0.0755422	0.663378	0.0388917	0.0996501	0.0901635	0.119231	0.561276	0.0555697	0.161878	0.0570818	0.11706	0.691947	0	0.139611	0.0705324	0.03637	0.493296	0	0.0364729	0.0729614	0.0749014	0.992058	0	0	0.156237	0.184509	0.587451	0.103503	0
NAGK	0	0.122169	0.296333	1.18052	0.923138	0	0	0.323116	0.0651052	0.0926004	0.410629	0.761864	0.192262	0.116023	0.0834233	0.390848	0.732215	0.179862	0.125012	0.112338	0.295785	0.824258	0.0930043	0	0.103399	0.339431	0.481868	0.0759422	0.162106	0.132838	0.200212	0.639365	0	0.113287	0.100409	0.164208	0.271424	0	0.123268	0.137444	0.31158	1.00392	0.454212	0.120515	0.0606294	0.206368	0.511153	0.110265	0
CHCHD2	0	1.23528	1.27558	1.17659	0	0.7671	1.00096	1.24448	1.24476	1.2349	1.11713	1.12152	0.929099	1.17577	1.19561	1.15658	0.98542	1.3842	1.22444	1.40329	1.23477	1.03004	1.53782	1.27464	1.30042	1.22928	1.48247	1.52161	1.29151	1.23435	1.09362	0.792447	0.833592	0.793034	1.18955	0.709095	0.847919	0	1.23417	1.4929	1.21165	1.60283	1.37272	0.828581	1.4001	1.17544	1.21617	1.26151	1.01453
CAPG	0	0	0.388645	1.16703	0	0	0	0	0.191989	0.1012	0.691821	1.06549	0.281518	0.372028	0.0277675	0.733762	1.08996	0.115063	0.220784	0.0310619	0.224883	0.95442	0.195837	0.164417	0.0152605	0.306753	0.787031	0.155936	0.432318	0.0123712	0.129803	0.391322	0	0	0.0335049	0	0.71168	0	0.158444	0.0148864	0.171008	0.696289	0.159198	0	0.0394168	0.306378	0.608064	0.191212	0
PSMB3	0	0.950373	0.602741	1.16699	0.806805	0.664694	0.38066	0.66356	0.49004	0.698365	0.745426	1.03948	0.678489	0.733575	0.865145	0.76355	1.51529	0.806726	0.69912	0.882559	0.695261	1.14693	1.0124	0.679293	0.686525	0.472228	1.09018	0.576823	0.601779	0.662575	0.368025	1.15829	0	0.103463	0.249544	0.192755	0.554902	0	0.644381	0.771962	0.512992	1.2139	0.803369	0.327036	0.622948	0.540798	0.856085	0.689563	0.226115
NDUFB7	0	0.162037	0.36309	1.16419	1.10093	0.377577	0.579789	0.535723	0.396582	0.727473	0.53817	0.872494	0.848745	0.595674	0.70044	0.536255	0.818439	0.838303	0.512843	0.718081	0.390401	0.941434	0.793765	0.405784	0.549086	0.471112	0.76086	1.07594	0.365344	0.635354	0.331182	0.630269	0.631685	0.58188	0.527223	0.455437	0.883888	2.37636	0.66048	0.736904	0.454486	0.438735	0.586144	0.53307	0.796167	0.44219	1.07205	0.914647	0.678599
EFHD2	0	0.741563	0.063092	1.1641	1.41686	0	0.187955	0.326722	0.110801	0.547595	0.0517302	0.769686	0.729165	0.0912077	0.572385	0.106388	0.57431	0.790194	0.063815	0.533898	0.0475878	0.568184	0.883399	0	0.657136	0.0807448	0.784889	1.20581	0	0.762424	0.0444819	0.967935	0.62882	0.109845	0.749686	0.0680732	0.728065	3.02195	0.126908	0.633805	0.0414873	0.673987	0.994737	0	0.492486	0.0697513	0.944629	0.730879	0
ABRACL	0	0.657777	0.340284	1.16212	0.923138	1.18926	0.186506	0	0.917189	0.612382	0.215599	1.01839	0.690788	0.783384	0.608722	0.35774	0.751079	0.57048	0.826372	0.716918	0.124649	0.612124	0.589954	0.523911	0.63742	0.241179	0.585682	0.322987	0.875214	0.501759	0.16095	0.677743	1.22223	0	0.200447	0.108751	0.365659	0	0.660681	0.820272	0.315514	0.684753	0.638815	0.544155	0.53314	0.179801	0.817948	0.414064	0.224922
SUB1	0	1.79667	0.647961	1.14845	1.72994	2.01965	1.05557	0.335745	1.1744	1.40163	0.707041	1.8114	1.48962	1.11977	1.18854	0.62283	1.0865	1.19359	1.30861	1.48605	0.689511	1.21476	1.49404	1.00803	1.43797	0.461148	1.02569	1.16623	1.037	1.48261	0.343712	0.827386	0.590543	0.435787	0.806375	0.28456	0.583104	2.37636	0.86756	1.52937	0.423701	1.17093	1.88378	0.804547	1.40422	0.788462	1.33856	1.04846	0.795379
VAMP5	0	0.377386	0.127934	1.13999	0.806805	0	0.370718	0.156489	0.442163	0.628352	0.377212	1.16725	0.376077	0.484735	0.651355	0.191441	2.23549	0.597548	0.461824	0.573208	0.209783	2.00746	0.530472	0.380774	0.489852	0.442454	0.868339	0.241617	0.487417	0.415636	0.186324	0.658432	0	0.434901	0.34745	0.106848	0.704083	0	0.324832	0.467917	0.313924	0.439893	0.409709	0.60717	0.547349	0.268761	0.660861	0.607036	0.454814
LAMTOR4	0	0.759113	0.67029	1.13754	1.22861	0.862525	0.386977	1.15034	0.895287	0.833308	0.875837	1.34625	0.526579	0.744995	0.742621	0.892313	1.56447	0.828239	0.820961	0.806425	0.748778	1.79291	0.81359	0.403901	0.698792	0.714084	1.55597	0.730306	0.534418	0.926548	0.680637	1.61348	0	0.320859	0.349145	0.429126	1.1174	0	1.01136	0.743972	0.800251	1.18576	1.03615	0	0.75308	0.795845	1.61507	0.866806	1.04674
HSP90B1	0	0.804145	0.700929	1.12939	0.806805	0.491754	0.393002	0.170632	0.475703	0.760965	0.546192	0.648093	0.711876	0.490531	0.58583	0.864714	0.531556	0.617271	0.563832	0.757223	0.577252	0.424001	0.825729	0.563691	0.738623	0.576041	0.625812	0.686316	0.610102	0.663248	0.551934	0.26691	0.631685	0.692387	0.845536	0.663075	0.974836	0	0.566183	0.731371	0.559564	0.61586	0.910179	0.697442	0.74982	0.60932	0.525942	0.830872	0.416039
FGR	0	0.507683	0.288007	1.12678	0.923138	0	0	0.165764	0.032661	0.383993	0.325614	0.850883	0.93428	0.00439167	0.200168	0.148296	0.759458	0.321698	0.0280913	0.394739	0.210945	0.846217	0.844212	0	0.448248	0.285325	0.942484	0.979599	0	0.314602	0.177601	1.26188	0.631685	0	0.13559	0.104951	0.684317	0	0	0.529747	0.178374	0.564802	0.681893	0.112457	0.406641	0.503782	0.753619	0.978446	0
LCP1	0	1.11254	0.296169	1.12514	1.41686	0.699375	0.772935	0.170632	0.450448	0.904089	0.267698	1.43883	0.886252	0.522966	0.769104	0.345107	1.44185	0.904711	0.694477	0.906531	0.213897	1.40176	0.948111	0.597995	1.07346	0.279138	1.44841	0.729827	0.763702	1.26574	0.208417	1.47976	2.26083	1.06812	1.27633	0.134853	1.7365	2.37636	0.635845	0.966487	0.19205	1.29758	0.704976	0.606751	0.836472	0.360825	1.52655	0.885136	0.418909
SOD2	0	0.0425198	0.0747657	1.1245	0	0	0	0	0.103474	0.0963278	0.0707886	0.501457	0	0.102187	0.079778	0.0806867	1.51738	0	0.14002	0.0888795	0.0809639	0.872109	0.0531692	0.16529	0.100708	0.133507	0.681309	0.0473635	0.365921	0.136994	0.0887095	1.29982	0	0	0.13684	0.0366003	0.516593	0	0.247088	0.0796562	0.0804436	0.634608	0	0.112457	0.112568	0.142641	0.993865	0.0538351	0
HMGN3	0	0.495637	1.00092	1.12345	1.72994	0	0.196425	0.816501	0.229876	0.52881	1.04494	0.81207	0.61306	0.281542	0.413653	0.86085	0.539725	0.819811	0.363886	0.531412	0.983189	0.554101	0.89249	0.469705	0.526291	0.812879	0.567668	0.760861	0.488944	0.466786	0.614203	0.900957	0	0	0.263725	0.398512	0.123105	0	0.34438	0.559476	0.863881	0.674987	0.713789	0.52693	0.327853	0.90389	0.348353	0.769728	0.552786
FCGRT	0	0.156399	0.367134	1.12311	0	0	0	0.162879	0.074383	0.0400349	0.458657	1.38084	0	0.0650249	0.0502033	0.37871	0.889175	0.0209058	0.0871948	0.0706105	0.363044	1.04226	0.0616162	0.201047	0.0611104	0.34697	1.05553	0.0473635	0	0.0869387	0.406102	0.96913	0	0.112574	0	0.271448	0.987762	0	0.107578	0.113342	0.398151	0.95454	0.253143	0.0815202	0.0266748	0.558656	0.794669	0.0269041	0
LTA4H	0	0.0818291	0.433979	1.12278	0	0	0.190553	0	0.0657434	0.129603	0.636486	1.43782	0.393995	0.0726327	0.0713294	0.389823	0.6349	0.198454	0.151162	0.133031	0.565038	0.640297	0.265925	0.0468163	0.114809	0.372318	0.96924	0.133397	0	0.191556	0.200791	1.2112	0.590543	0.21417	0.0307437	0.0707252	0.703224	0	0.119456	0.112039	0.25341	1.07708	0.234372	0.11568	0.135535	0.525955	1.43819	0.273458	0
UQCRQ	0	0.707073	0.546241	1.12255	2.03542	0.633734	0.743633	0.498887	0.939869	0.791663	0.747942	0.816047	0.568461	0.735158	0.81207	0.766088	1.12635	1.03049	0.602095	0.665019	0.469406	0.672933	0.589371	0.563023	0.667818	0.578418	0.86858	0.521779	0.661105	0.673	0.512377	1.23334	0.62882	0.577657	0.476995	0.597149	0.969291	0	0.643388	0.762549	0.512403	1.01157	0.653726	0.657131	0.779118	0.608234	0.992342	0.98628	0.628079
KLF6	0	1.04233	0.817165	1.12077	2.20802	0.799428	1.03252	0.867636	1.14466	0.925632	0.850304	1.94928	1.11329	0.976858	0.586821	0.352437	1.25248	0.582545	1.18596	0.890479	0.504504	1.4038	0.563578	1.24557	0.943832	1.01904	1.05812	0.629976	1.06318	1.18456	0.638332	1.59622	1.18105	0.333767	0.299331	0.578901	0.246963	0	1.41015	1.03274	0.980204	1.46841	0.645649	1.31346	1.04695	0.893838	1.17623	0.859246	0.912475
ACTR2	0	0.622702	0.665918	1.12053	1.72994	0	0.538105	0.734067	0.247922	0.469235	0.508998	0.845939	0.669784	0.301912	0.435161	0.534619	0.961689	0.685958	0.475952	0.520812	0.448431	1.02874	0.635502	0.380753	0.610936	0.601048	0.819249	0.589307	0.439408	0.635463	0.556497	0.675341	0	0.543574	0.54803	0.844672	1.13056	0	0.36647	0.516793	0.429405	0.760731	0.53315	0.611027	0.769757	0.612393	0.932895	0.496835	0
PLAC8	0	0.349822	0.0273913	1.11487	1.10093	0	0.367547	0	0.367696	0.18759	0.480906	0.57099	1.43261	0.363413	0.376069	1.37727	1.54339	1.92071	0.386871	0.272802	0.665944	1.44598	1.70425	0.239592	0.460061	0.0503053	0.931032	1.68695	0.552648	0.444344	0.0628227	0.2443	2.01337	0.692825	0.286858	0.0930494	0.304181	0	0.341115	0.398667	0.028803	0.345033	1.77846	0.48681	0.37944	0.705084	0.755811	1.94735	0.249462
AP2S1	0	0.408961	0.399088	1.11002	0.923138	0.350047	0.387704	0.150744	0.42232	0.39022	0.673496	1.01525	0.318833	0.371354	0.462377	0.386503	1.167	0.501223	0.327688	0.421947	0.38777	1.09583	0.585007	0.410793	0.437334	0.376444	1.25929	0.315979	0.167211	0.486414	0.180724	1.45074	0	0.110352	0.480479	0.0366003	0.933033	0	0.333007	0.536667	0.257995	0.880357	0.4363	0.371168	0.459432	0.527582	1.24425	0.316497	0.449358
FOSB	0	0.489594	0.644536	1.10937	0.806805	0	0.174294	0.332539	0.0693546	0.0834201	0.0714729	0.621588	0.171931	0.0888948	0.0535528	0.0825518	0.184963	0.0642499	0.320421	0.112839	0.172734	0.700316	0.125643	0.682081	0.393355	0.342508	0.679896	0.524984	0.162106	0.340419	0.247081	0.951985	0	0	0.0984385	0.130455	0.608821	0	0.430725	0.368807	0.26324	0.632645	0.532948	0.147169	0.340025	0.2982	0.868937	0.377184	0
GCA	0	0	0.155801	1.10091	0	0	0	0	0.0374297	0.0196439	0.0888227	0.738198	0.0529631	0.0389429	0.0187907	0.150071	0.95585	0	0.0589036	0.0208843	0.085289	0.761998	0.0116676	0.0908751	0.0336793	0.0943931	0.542121	0	0	0	0.0983295	0.429743	0	0	0.0700154	0.0709697	0.474873	0	0	0.0138536	0.151118	0.925008	0	0	0.018943	0.0375716	0.638396	0.0499512	0
DAD1	0	0.678786	0.696894	1.09665	0	0.48545	0.564391	0.165764	0.849899	0.59276	0.950779	0.28942	0.615858	0.840656	0.701081	0.514666	0.552045	0.667898	0.881791	0.758414	0.704458	0.693659	0.817612	0.923319	0.641236	0.722704	0.486414	0.70794	1.57087	0.711357	0.570965	0.821382	0	0.546232	0.349642	0.391397	0.363005	0	0.852304	0.765229	0.736829	0.329579	0.772279	0.684832	0.549593	0.644706	0.405154	0.622295	0.592054
SEPT9	0	0.698695	0.80469	1.09617	2.03542	0.378743	0.196425	1.07847	0.572688	0.301123	0.514262	0.408862	0.309194	0.259565	0.217527	0.364912	0.199582	0.24056	0.581669	0.540717	0.699543	0.270374	0.406465	0.661803	0.675648	0.831656	0.373654	0.645581	0.436879	0.791158	0.758618	0.692648	0.590543	0.758885	0.486282	0.620253	0.502024	2.37636	0.633707	0.634259	0.633705	0.256739	0.542445	0.768046	0.611035	0.752405	0.34143	0.517337	0.207939
APLP2	0	0.164134	0.682852	1.09504	0	0	0	0.336281	0.119652	0.134022	0.192948	0.98105	0	0.064101	0.0787083	0.257873	0.894826	0.0873164	0.0751522	0.149829	0.227169	0.975151	0.212521	0.0447254	0.0831487	0.59571	1.08439	0.141864	0	0.098452	0.463197	0.738689	0.62882	0	0.0304533	0.375857	0.87697	0	0.070437	0.087689	0.465606	0.442993	0.107069	0.125007	0.0785046	0.159484	1.13174	0.173107	0.111568
MPEG1	0	0	0.0243781	1.09298	0	0	0	0	0	0	0.0403767	1.06576	0	0	0.00457987	0.156573	0.928013	0	0.00952217	0.00470316	0.0225945	0.969274	0	0	0.00219139	0.0521053	0.797026	0.0444953	0	0	0.00433317	0.843722	0	0	0	0	0.447183	0	0.0409174	0	0.015984	0.779913	0	0	0.0179418	0.126587	1.14296	0	0
DDX21	0	0.277064	0.245929	1.0868	0.806805	0.696664	0.196859	0.157352	0.297311	0.169151	0.187669	0.720091	0.314033	0.219396	0.121863	0.212761	0.302129	0.158078	0.24219	0.161236	0.148205	0.22319	0.131107	0.447254	0.200223	0.203442	0.419215	0.261383	0.604008	0.285329	0.132869	0.49928	0	0.325744	0.219739	0.06858	0.420956	2.37636	0.155232	0.184055	0.15139	0.543918	0.215152	0.450932	0.278737	0.279039	0.364914	0.205736	0.225615
SNRPF	0	0.639978	0.4104	1.08479	0	0.72879	0.430476	0.165942	0.527653	0.558062	0.488255	0.496309	0.358532	0.457548	0.408933	0.434307	0.378947	0.540906	0.508674	0.459711	0.472076	0.352701	0.372451	0.191072	0.513772	0.354099	0.584446	0.421093	1.13291	0.474815	0.352269	0.387655	0	0.485299	0.362272	0.126714	0.454329	0	0.414807	0.460551	0.332619	0.599371	0.523754	0.196969	0.479198	0.415535	0.731039	0.380316	0.342947
SEC61G	0	0.839003	0.470518	1.08318	0	0.350047	0.839828	0.669399	0.78578	1.0004	0.682168	1.42213	0.939877	1.12223	0.935814	0.862822	1.12422	0.87653	0.722342	0.761976	0.5061	0.926869	0.831947	0.858959	0.779621	0.464424	0.885616	0.648522	0.827491	0.880848	0.415799	1.32294	0	0.223835	0.369687	0.275718	0.261438	0	0.846833	0.906077	0.452608	1.24876	0.866185	0.370419	0.663133	0.567085	1.03811	0.644882	1.1285
DAZAP2	0	0.581858	0.636742	1.07709	2.32954	0.69783	1.04329	0.50742	0.715928	0.828328	0.987547	1.2815	0.395915	0.535402	0.573181	0.851131	0.855449	0.569243	0.705866	0.779586	0.959539	1.01716	0.85271	0.728495	0.747239	0.796477	1.01857	0.722444	0.416388	0.741984	0.656498	1.10878	0.590543	0.8353	0.832867	0.848098	1.31357	0	0.743185	0.840676	0.702494	1.29948	1.04191	0.308911	0.873753	0.685267	1.17396	0.730766	0.481779
SAMHD1	0	0.385071	0.00625558	1.07211	1.22861	0.314647	0	0	0.671811	0.16597	0.0288754	0.845678	0.550435	0.3367	0.216299	0.127931	0.890257	0.311312	0.369059	0.357314	0.0203223	1.07014	0.342684	0.393885	0.416114	0.0253102	0.883722	0.320923	0.543459	0.305812	0.00559925	1.05305	0	0.221651	0.265487	0	1.21689	0	0.356118	0.284685	0.00889374	1.05173	0.292001	0.458364	0.428809	0.0110804	0.778018	0.218214	0.197789
ASAH1	0	0.241704	0.269332	1.07173	0	0	0	0.162486	0.262822	0.111853	0.260962	1.05416	0.176196	0.102087	0.0930712	0.178182	0.836268	0.199163	0.181179	0.124231	0.320602	0.775423	0.317235	0.148791	0.0902409	0.215055	0.801701	0.242283	0.155127	0.123295	0.252325	0.7992	0	0.109077	0	0.241618	0.959305	0	0.0353755	0.0919949	0.234726	0.725306	0.292001	0.236196	0.144409	0.325068	1.01947	0.368553	0.295231
NDUFA3	0	0.51602	0.428307	1.06925	0	0.703814	0.935246	0.760217	0.655248	0.779474	0.704274	1.02681	1.07148	0.935663	0.927398	0.716378	1.15024	1.0431	0.460388	0.55569	0.462709	0.543076	0.590904	0.536645	0.594695	0.352705	0.816653	0.473574	0.51581	0.861339	0.572748	0.885652	0.590543	0.822254	0.815129	0.617436	0.994414	0	0.228382	0.665035	0.427212	1.31501	0.603789	0.827435	0.847984	0.593884	1.02369	0.699121	0.53387
RNH1	0	0.407905	0.529472	1.06395	0	0	0.174294	0.170632	0.378221	0.326141	0.689511	0.639168	0.749129	0.254012	0.215637	0.386676	0.48594	0.212485	0.336643	0.327939	0.407976	0.624666	0.304384	0.332764	0.355693	0.571503	0.821995	0.232716	0.308968	0.355017	0.362572	0.667172	0	0.113287	0.296891	0.33015	0.879617	2.37636	0.337943	0.42672	0.423292	0.226705	0.116991	0.377636	0.511393	0.645784	0.737227	0.208291	0.315192
TNFSF13B	0	0	0.00677429	1.05627	0	0	0	0	0.140421	0.0108671	0.0255122	1.33438	0	0.113516	0.0131218	0.0728305	1.39827	0.0644461	0.0992062	0.0183808	0.0456917	1.69413	0.0407953	0.0498091	0	0.0407087	1.14654	0	0	0	0.0337072	1.04594	0	0	0	0.0319216	0.659475	0	0	0	0.0306595	1.61855	0.148121	0.120515	0	0.00671789	1.01931	0.0562804	0.1155
TALDO1	0	0.386561	0.335088	1.05407	0	0	0.750362	0.170632	0.558068	0.358387	0.519409	1.17691	0.28331	0.335935	0.314872	0.217246	1.37017	0.359985	0.483033	0.451487	0.422444	1.26121	0.432841	0.302706	0.334401	0.394769	1.02356	0.384919	0	0.34274	0.266721	0.901724	0	0.427932	0.199841	0.106084	0.688188	0	0.456422	0.314168	0.381005	1.35513	0.417581	0.227415	0.401876	0.381685	1.17151	0.214883	0.116493
JTB	0	0.908413	0.659803	1.05305	0	0.769691	0.928803	0.695684	0.776013	0.725005	0.828679	0.78537	1.11603	0.618716	0.703866	0.901827	0.667608	0.752353	0.719506	0.852977	0.80085	0.705604	0.869979	0.8657	0.680838	0.758607	0.694497	0.584885	0.694434	0.75355	0.572587	0.262854	0.62882	0.462037	0.428344	0.519162	0.610905	2.37636	0.958065	0.869448	0.815226	0.223247	1.05005	0.512616	0.936025	0.763153	0.685608	0.616973	0.433411
CSNK2B	0	0.408912	0.503921	1.05174	0	0.834267	0.38438	0.150744	0.223206	0.312894	0.357282	0.512107	0.349129	0.262425	0.339072	0.252852	0.486382	0.462212	0.391739	0.367062	0.287049	0.432418	0.447027	0.524809	0.41046	0.41494	0.520094	0.570632	0	0.468887	0.321494	0.41042	1.22223	0.107695	0.241634	0.349173	0.410277	0	0.407138	0.40996	0.35563	0.276883	0.420255	0.194738	0.490734	0.540781	0.401909	0.443407	0
TGFB1	0	0.631941	0.13737	1.04017	0	0.69339	0.196425	0.329357	0.229727	0.247483	0.116686	0.396223	0.569155	0.163441	0.302072	0.0551992	0.454068	0.284343	0.321602	0.447101	0.0786177	0.45091	0.469328	0.0931873	0.53058	0.204038	0.506417	0.502264	0.177163	0.581784	0.165431	0.64795	0	0.436738	0.54286	0.101537	0.403698	3.02195	0.219432	0.4957	0.121558	0.499105	0.459555	0.339093	0.58535	0.133502	0.691419	0.515257	0.5921
CD44	0	0.669727	0.444569	1.03506	0	0.350047	0.382993	0.332242	0.330864	0.401129	0.324871	1.16087	0.21798	0.41246	0.295704	0.0789101	0.819717	0.147805	0.746345	0.492686	0.277622	0.965704	0.309351	1.11339	0.532725	0.653544	1.34288	0.534002	0.656119	0.585411	0.460846	1.4607	0	0.791407	0.603487	0.306431	0.598252	0	0.872283	0.563651	0.513565	1.25432	0.430351	1.18058	0.502718	0.555524	1.52744	0.684781	0.915265
MT2A	0	1.34943	0.0236375	1.02737	0.806805	1.20881	1.33296	0	0.577387	0.86313	0.0485166	1.46269	0.652885	0.62103	1.01873	0.0740213	2.4514	0.950672	0.570216	0.64705	0.038672	1.61166	0.704728	0.589595	1.07049	0.0859303	1.12291	0.815936	0.33229	1.0477	0.0318451	0.440212	0.590543	0.140542	0.474456	0	0.378272	0	0.378073	0.866372	0.0396302	1.1981	0.89437	0.262237	1.77621	0.0447579	1.23682	1.31029	0.550854
RNASE6	0	0.0369561	0.619417	1.02394	0	0	0	0.491962	0.111447	0.0455102	0.673978	0.500682	0	0.044385	0.00647021	0.681241	0.650789	0	0.0574855	0.0180419	0.269983	0.657808	0.0258228	0.0750946	0.00273481	0.308928	0.544452	0.0493833	0.160593	0	0.264328	0.89362	0	0.106397	0.0665479	0.0733381	0.436434	0	0	0.0211403	0.358594	0.645896	0	0	0.0213186	1.02714	0.681929	0	0
EVI2B	0	0.493029	1.01506	1.02193	0.806805	0.314647	0.196859	0.534765	0.727526	0.617083	1.18292	0.986043	0.426645	0.434099	0.302583	0.372941	0.797069	0.12461	0.811661	0.653245	1.03975	1.1251	0.442549	0.835703	0.440777	0.765509	1.0484	0.286567	0.501161	0.409783	0.67221	0.840663	0.590543	0	0.23031	0.236643	0.574352	0	0.530869	0.460714	0.82318	0.841665	0.27512	0.506511	0.519957	1.04003	1.12264	0.54594	0.320686
GRINA	0	0.0791016	0.101429	1.02074	0	0	0	0.363298	0	0.0328363	0.143881	0.162157	0.0795426	0.0328229	0.0277027	0.155407	0.40183	0.0425178	0.0269695	0.0290284	0.11565	0.368795	0.0727385	0	0.0366993	0.151683	0.414864	0	0	0.0288266	0.171441	0.835857	0	0	0.101991	0.529137	0.765719	0	0.0378165	0.013237	0.110002	0.114398	0	0	0.0472823	0.187422	0.566985	0.0826464	0.1155
SQSTM1	0	0.381279	0.610664	1.02033	0	0.319087	0	0.32825	0.315922	0.342238	0.454406	0.302439	0.454427	0.219045	0.18535	0.277914	0.278076	0.474131	0.352705	0.319871	0.450077	0.368047	0.453421	0.394155	0.359604	0.616424	0.578151	0.292324	0	0.20651	0.370645	0.785742	0	0	0.201194	0.252953	0.353272	0	0.255442	0.303251	0.380712	0.25804	0.573038	0.319713	0.438078	0.512394	0.547293	0.716367	0.211648
[truncated: 18,068 more rows]
[truncated: 7 more columns]
