# Supplementary material for: Chromatin mapping and single-cell immune profiling define the temporal dynamics of ibrutinib response in CLL
Source: Nat Commun. 2020 Jan 29;11:577. doi: 10.1038/s41467-019-14081-6 (PMC6989523; doi:10.1038/s41467-019-14081-6)
Supplement: Supplementary file 9 — Supplementary Data 5 [file 41467_2019_14081_MOESM9_ESM.xlsx]

## Sheet: Differential Gene Expression
Patient	Time point	Cell type	Gene	Log2 Fold Change	Percent difference	P value	Q value
CLL1	120	CD8	AC090498.1	3.77408	0.925	1.68745e-06	2.65769e-05
CLL1	120	CD8	RPL41	2.63325	0.1	4.16066e-16	1.60981e-14
CLL1	120	CD8	RPL39	2.44374	0.425	2.94559e-06	4.46237e-05
CLL1	120	CD8	NBEAL1	2.11565	0.708	0.0265464	0.108146
CLL1	120	CD8	IFITM1	1.89924	0.567	0.00278736	0.0197297
CLL1	120	CD8	ATP5I	1.60301	0.417	0.023359	0.0988689
CLL1	120	CD8	EEF1A1	1.43647	0.175	0.000157696	0.00168521
CLL1	120	CD8	RPS26	1.33405	0.292	0.214894	0.391247
CLL1	120	CD8	MED4	1.28183	0.233	0.213628	0.390054
CLL1	120	CD8	RP11-160E2.6	1.25116	0.175	0.498357	0.623482
CLL1	120	CD8	MAGOH	1.20938	0.317	0.0584706	0.18372
CLL1	120	CD8	RPL22	1.20207	0.042	0.0706566	0.207521
CLL1	120	CD8	ZNF683	1.19074	0.2	0.898109	0.920508
CLL1	120	CD8	CH17-373J23.1	1.15893	0.3	0.0931201	0.244991
CLL1	120	CD8	ISG15	1.13632	0.275	0.105023	0.262798
CLL1	120	CD8	RPS29	1.08965	0	1.48122e-09	3.42755e-08
CLL1	120	CD8	KDELR2	1.08917	0.242	0.400239	0.550533
CLL1	120	CD8	ITPA	1.07472	0.15	0.284883	0.456371
CLL1	120	CD8	CORO1B	1.04982	0.208	0.174826	0.349426
CLL1	120	CD8	COX17	1.01461	0.233	0.237786	0.412563
CLL1	120	CD8	BANF1	1.01036	0.15	0.406196	0.555231
CLL1	120	CD8	SCAMP3	1.00721	0.233	0.268758	0.44163
CLL1	120	CD8	ROMO1	1.00338	0.267	0.182927	0.358277
CLL1	120	CD8	MED15	0.991916	0.075	0.0763029	0.217334
CLL1	120	CD8	NFKBIA	0.980228	0.092	0.161384	0.334393
CLL1	120	CD8	STAT1	0.978599	0.183	0.145686	0.316227
CLL1	120	CD8	LAIR2	0.971361	0.075	0.195992	0.372541
CLL1	120	CD8	JUNB	0.969429	0.225	0.321272	0.487769
CLL1	120	CD8	DDIT3	0.958184	0.15	0.0451471	0.1557
CLL1	120	CD8	TXNDC17	0.948222	0.233	0.00631981	0.0377329
CLL1	120	CD8	RPS28	0.946624	0	7.75889e-05	0.000893465
CLL1	120	CD8	RPL17	0.940498	0.275	0.276302	0.448661
CLL1	120	CD8	GNLY	0.933523	0.158	0.0304221	0.119
CLL1	120	CD8	RPL36A	0.930105	0.242	0.0215771	0.0936212
CLL1	120	CD8	SLIRP	0.917181	0.15	0.0238442	0.100329
CLL1	120	CD8	MT-ND4L	0.912649	0.1	0.879921	0.906445
CLL1	120	CD8	C21orf2	0.905587	0.175	0.623365	0.71408
CLL1	120	CD8	SCP2	0.893038	0.1	0.024001	0.100796
CLL1	120	CD8	RBBP6	0.892375	0.217	0.465556	0.59919
CLL1	120	CD8	UQCR11	0.890081	0.183	0.180291	0.355436
CLL1	120	CD8	RABL6	0.868341	0.175	0.795019	0.840574
CLL1	120	CD8	RASGRP2	0.85898	0.125	0.628317	0.717566
CLL1	120	CD8	GLIPR2	0.858423	0.158	0.316835	0.483904
CLL1	120	CD8	ATP5G1	0.852175	0.183	0.241329	0.415558
CLL1	120	CD8	NDUFB7	0.851696	0.15	0.362072	0.521249
CLL1	120	CD8	DAZAP2	0.848302	0.067	0.230938	0.406708
CLL1	120	CD8	SRI	0.84696	0.033	0.337712	0.501797
CLL1	120	CD8	ZNF652	0.845369	0.175	0.686819	0.760723
CLL1	120	CD8	TMEM258	0.84339	0.108	0.0324347	0.124384
CLL1	120	CD8	C1orf123	0.842795	0.175	0.308111	0.47629
CLL1	120	CD8	ISCA2	0.839678	0.175	0.121497	0.285666
CLL1	120	CD8	TRBC1	0.834613	0.317	0.249406	0.423121
CLL1	120	CD8	ANP32A	0.828719	0.1	0.648329	0.731918
CLL1	120	CD8	UBE2L3	0.820492	0.158	0.0830392	0.228783
CLL1	120	CD8	CCL4	0.812756	0.158	0.746202	0.803256
CLL1	120	CD8	ATP5C1	0.811114	0.133	0.180015	0.355181
CLL1	120	CD8	MRPL1	0.81014	0.067	0.302952	0.471777
CLL1	120	CD8	HNRNPD	0.804643	0.183	0.0100186	0.0538164
CLL1	120	CD8	RPL22L1	0.799925	0.175	0.493264	0.619962
CLL1	120	CD8	ZNF75A	0.795218	0.15	0.330922	0.495898
CLL1	120	CD8	CSTB	0.790218	0.175	0.0710739	0.208379
CLL1	120	CD8	NUDC	0.788395	0.167	0.104005	0.261346
CLL1	120	CD8	DGUOK	0.781649	0.158	0.44145	0.581907
CLL1	120	CD8	SUPT4H1	0.773503	0.058	0.283711	0.455385
CLL1	120	CD8	TTC19	0.767999	0.15	0.265874	0.438677
CLL1	120	CD8	IL7R	0.767669	0.233	0.113886	0.274394
CLL1	120	CD8	METTL12	0.762536	0.175	0.235631	0.410845
CLL1	120	CD8	HCST	0.761184	0.042	0.00168497	0.0130493
CLL1	120	CD8	CWC15	0.759779	0.158	0.0163821	0.0770157
CLL1	120	CD8	TMA7	0.758291	0.2	0.00913929	0.0502046
CLL1	120	CD8	LBH	0.757512	0.017	0.563464	0.669998
CLL1	120	CD8	C1orf162	0.757463	0.15	0.0383602	0.13935
CLL1	120	CD8	MPHOSPH8	0.754327	0.192	0.9018	0.923205
CLL1	120	CD8	MANF	0.753274	0.092	0.267661	0.440449
CLL1	120	CD8	ZBP1	0.752799	0.067	0.129759	0.296134
CLL1	120	CD8	MYEOV2	0.752171	0.083	0.0550022	0.176866
CLL1	120	CD8	THUMPD3-AS1	0.750524	0.075	0.775742	0.825634
CLL1	120	CD8	GPR108	0.750187	0.067	0.88462	0.910015
CLL1	120	CD8	ATP5J2	0.747027	0.033	0.172609	0.347089
CLL1	120	CD8	BCAS2	0.746059	0.05	0.346622	0.509093
CLL1	120	CD8	KHDRBS1	0.74576	0.133	0.532601	0.647398
CLL1	120	CD8	COMMD1	0.743692	0.15	0.207093	0.383423
CLL1	120	CD8	KRTCAP2	0.743538	0.2	0.884801	0.910085
CLL1	120	CD8	DOK2	0.7387	-0.017	0.374733	0.531297
CLL1	120	CD8	EMP3	0.734109	0	0.285121	0.456601
CLL1	120	CD8	RPS10	0.732575	-0.042	0.0142089	0.0693765
CLL1	120	CD8	CUTA	0.727685	0.042	0.0167553	0.0782804
CLL1	120	CD8	CCL4L2	0.721761	0.1	0.0228331	0.0973416
CLL1	120	CD8	NCOA7	0.719905	0.133	0.221905	0.397687
CLL1	120	CD8	CHD4	0.7175	0.075	0.0227763	0.097175
CLL1	120	CD8	ZNF90	0.716203	0.125	0.237787	0.412563
CLL1	120	CD8	NDUFAB1	0.713171	0.108	0.142869	0.312797
CLL1	120	CD8	EMC4	0.707115	0.108	0.417358	0.563123
CLL1	120	CD8	BCAP31	0.706331	0.083	0.284644	0.456142
CLL1	120	CD8	MIEN1	0.705201	0.158	0.373869	0.530727
CLL1	120	CD8	ATP5H	0.701674	0.133	0.193195	0.369276
CLL1	120	CD8	CKLF	0.697373	0.092	0.0472023	0.160039
CLL1	120	CD8	STK17A	0.693124	0.117	0.680773	0.756145
CLL1	120	CD8	C5orf56	0.689392	0.142	0.482481	0.61177
CLL1	120	CD8	KIF5B	0.685839	0.125	0.420073	0.564975
CLL1	120	CD8	SPAG7	0.685632	0.1	0.885697	0.910732
CLL1	120	CD8	LRRFIP1	0.68347	-0.017	0.557727	0.665618
CLL1	120	CD8	TMEM261	0.683399	0.125	0.781775	0.830372
CLL1	120	CD8	CASP4	0.678619	0.025	0.358898	0.518978
CLL1	120	CD8	HERPUD2	0.678024	0.017	0.292168	0.462859
CLL1	120	CD8	COX5A	0.6708	0.133	0.905279	0.925753
CLL1	120	CD8	NDUFA13	0.67048	0.033	0.617853	0.709823
CLL1	120	CD8	MIR4435-2HG	0.670204	0.108	0.91637	0.934876
CLL1	120	CD8	NDUFA1	0.669475	0.058	0.444233	0.58363
CLL1	120	CD8	ZNHIT1	0.667337	0.1	0.69905	0.769513
CLL1	120	CD8	AOAH	0.664161	0.108	0.187542	0.363178
CLL1	120	CD8	SDHD	0.662577	0.05	0.0274347	0.110532
CLL1	120	CD8	MGST3	0.653955	0.108	0.575958	0.679765
CLL1	120	CD8	NUTF2	0.651879	-0.033	0.121349	0.285472
CLL1	120	CD8	SF3A2	0.648863	0.125	0.672857	0.750156
CLL1	120	CD8	C9orf142	0.647363	-0.008	0.710252	0.77728
CLL1	120	CD8	RPS27	0.646231	0	5.76809e-05	0.000687918
CLL1	120	CD8	RBX1	0.643155	0.117	0.166704	0.340232
CLL1	120	CD8	DPY30	0.640314	0.075	0.0459046	0.157332
CLL1	120	CD8	OGFR	0.637621	0.1	0.652715	0.735268
CLL1	120	CD8	IER2	0.636976	-0.067	0.539307	0.652097
CLL1	120	CD8	UBL5	0.631997	0.1	0.617178	0.709473
CLL1	120	CD8	TALDO1	0.628304	0.108	0.968578	0.9756
CLL1	120	CD8	SNW1	0.627645	0.133	0.83522	0.871899
CLL1	120	CD8	IFITM2	0.623209	0.092	0.0303185	0.118724
CLL1	120	CD8	DSTN	0.621342	0.075	0.593628	0.692147
CLL1	120	CD8	UQCRFS1	0.62062	0.125	0.0883274	0.237499
CLL1	120	CD8	ECH1	0.61965	0.075	0.0654937	0.19763
CLL1	120	CD8	SS18L2	0.61726	0.133	0.542976	0.654856
CLL1	120	CD8	BUB3	0.610937	0.025	0.936913	0.951
CLL1	120	CD8	PFN1	0.609566	0	0.039555	0.142299
CLL1	120	CD8	RGS10	0.606331	0.025	0.852	0.884959
CLL1	120	CD8	TBCA	0.605717	0.017	0.818415	0.858869
CLL1	120	CD8	SH3KBP1	0.599801	-0.042	0.143315	0.313435
CLL1	120	CD8	PFDN5	0.594634	0.15	0.203795	0.380083
CLL1	120	CD8	NDUFAF3	0.594343	0.1	0.557465	0.66551
CLL1	120	CD8	FTH1	0.590593	-0.008	0.742263	0.800264
CLL1	120	CD8	LINC00152	0.586698	0.067	0.440846	0.58147
CLL1	120	CD8	ATP5G2	0.584455	0.183	0.295479	0.465604
CLL1	120	CD8	PSMA2	0.583037	0.075	0.192854	0.368882
CLL1	120	CD8	RAD21	0.578028	0.075	0.325133	0.490849
CLL1	120	CD8	SIVA1	0.575008	-0.008	0.773969	0.824365
CLL1	120	CD8	DNAJC8	0.566121	-0.05	0.483629	0.612764
CLL1	120	CD8	SNU13	0.563272	0.025	0.279629	0.451959
CLL1	120	CD8	CXCR3	0.560692	0.1	0.403466	0.55282
CLL1	120	CD8	RPS21	0.560275	-0.083	0.361598	0.520801
CLL1	120	CD8	NOP56	0.554122	0.075	0.19414	0.370403
CLL1	120	CD8	NDUFB3	0.552591	0.025	0.174732	0.349361
CLL1	120	CD8	SSBP1	0.550531	0.058	0.675918	0.752387
CLL1	120	CD8	PET100	0.550172	-0.033	0.403402	0.552771
CLL1	120	CD8	NDUFA3	0.54931	0.142	0.662414	0.742334
CLL1	120	CD8	LEPROTL1	0.54786	0.058	0.713829	0.779671
CLL1	120	CD8	SLTM	0.545378	-0.008	0.362055	0.521243
CLL1	120	CD8	POLR2J	0.543172	-0.025	0.970194	0.976792
CLL1	120	CD8	UQCR10	0.532787	0	0.971271	0.977646
CLL1	120	CD8	IDH3G	0.52291	-0.058	0.543983	0.655661
CLL1	120	CD8	SSR4	0.520479	0.108	0.966454	0.974229
CLL1	120	CD8	UPP1	0.515751	0.05	0.320968	0.487537
CLL1	120	CD8	NDUFC1	0.508866	0.083	0.67001	0.74796
CLL1	120	CD8	GOLGA7	0.508399	0.05	0.356445	0.516991
CLL1	120	CD8	ATP5O	0.507871	0.025	0.0469795	0.159537
CLL1	120	CD8	RPL37	0.505496	-0.033	0.105042	0.262801
CLL1	120	CD8	RAB8A	0.504915	0.025	0.69593	0.7674
CLL1	120	CD8	CRIP1	0.503126	0.017	0.837344	0.873375
CLL1	120	CD8	MDH2	0.502334	0.042	0.533361	0.647993
CLL1	120	CD8	CMTM7	0.500129	0.075	0.769125	0.82103
CLL1	120	CD8	FAM49B	0.496026	-0.125	0.276134	0.448483
CLL1	120	CD8	TMED9	0.493403	0.1	0.00903303	0.0497481
CLL1	120	CD8	PIM1	0.492359	0.05	0.905343	0.92578
CLL1	120	CD8	RPL23A	0.488438	0	0.101327	0.25716
CLL1	120	CD8	SYF2	0.486689	0.025	0.300302	0.469541
CLL1	120	CD8	ZRANB2	0.485266	0.05	0.431075	0.573774
CLL1	120	CD8	CD7	0.484554	-0.017	0.136392	0.304033
CLL1	120	CD8	POLR1D	0.483208	-0.033	0.497411	0.622888
CLL1	120	CD8	UXT	0.481479	0.042	0.117449	0.279814
CLL1	120	CD8	MYL12A	0.479569	0.042	0.057997	0.182696
CLL1	120	CD8	FOS	0.477985	0.025	0.485578	0.614088
CLL1	120	CD8	NECAP2	0.47649	0.05	0.214633	0.390958
CLL1	120	CD8	XBP1	0.475689	-0.042	0.430626	0.573428
CLL1	120	CD8	FAM111A	0.470726	-0.033	0.496913	0.622529
CLL1	120	CD8	OST4	0.469026	-0.042	0.215561	0.392035
CLL1	120	CD8	BZW1	0.465747	-0.008	0.385697	0.539461
CLL1	120	CD8	SEC61G	0.464688	-0.142	0.225956	0.401935
CLL1	120	CD8	PPP2R5C	0.46382	-0.05	0.380128	0.535382
CLL1	120	CD8	RPLP1	0.463137	0	0.236561	0.411657
CLL1	120	CD8	EIF3A	0.462785	0.025	0.0460094	0.157512
CLL1	120	CD8	DYNLT1	0.461967	0	0.502039	0.626311
CLL1	120	CD8	TMCO1	0.460482	0.067	0.404002	0.553368
CLL1	120	CD8	HN1	0.459998	-0.025	0.390482	0.543291
CLL1	120	CD8	CD8B	0.45754	-0.1	0.85196	0.884941
CLL1	120	CD8	CCDC85B	0.45732	0.092	0.42851	0.571749
CLL1	120	CD8	NCL	0.453023	0.083	0.798054	0.842876
CLL1	120	CD8	AC092580.4	0.444485	-0.075	0.942081	0.954858
CLL1	120	CD8	SPCS2	0.443376	-0.142	0.252848	0.426115
CLL1	120	CD8	ATP5D	0.44286	0.042	0.487644	0.615517
CLL1	120	CD8	SRP14	0.441583	-0.058	0.0975743	0.251888
CLL1	120	CD8	VAMP8	0.439895	0.05	0.444435	0.583755
CLL1	120	CD8	RNPS1	0.439683	-0.158	0.883847	0.909366
CLL1	120	CD8	VIMP	0.438573	-0.058	0.517316	0.636509
CLL1	120	CD8	RPL34	0.437489	0	0.149792	0.321062
CLL1	120	CD8	FKBP8	0.434513	0.033	0.491297	0.618241
CLL1	120	CD8	DECR1	0.43324	-0.058	0.378078	0.53403
CLL1	120	CD8	GBP2	0.428616	0.05	0.00990775	0.0533932
CLL1	120	CD8	ADRM1	0.427574	-0.1	0.939291	0.952709
CLL1	120	CD8	RP11-291B21.2	0.427318	0	0.0970578	0.251163
CLL1	120	CD8	ZNF428	0.425589	-0.083	0.246506	0.42057
CLL1	120	CD8	CD52	0.425581	0	0.928671	0.94441
CLL1	120	CD8	BRK1	0.418722	-0.092	0.806419	0.849893
CLL1	120	CD8	LTB	0.41355	0.033	0.646474	0.730491
CLL1	120	CD8	SIT1	0.413233	-0.05	0.439181	0.580233
CLL1	120	CD8	SOD1	0.411427	0.017	0.9681	0.975366
CLL1	120	CD8	MORF4L1	0.409518	0.05	0.413184	0.560069
CLL1	120	CD8	OSTF1	0.409457	-0.1	0.3567	0.517165
CLL1	120	CD8	MT1X	0.409132	0	0.103964	0.261311
CLL1	120	CD8	HSPE1	0.406505	0.025	0.643593	0.728653
CLL1	120	CD8	MRPL54	0.405351	0.058	0.544075	0.655732
CLL1	120	CD8	SDF2L1	0.403488	0.025	0.157484	0.329949
CLL1	120	CD8	ENY2	0.402777	0.025	0.225974	0.401935
CLL1	120	CD8	TMEM107	0.402613	-0.083	0.921262	0.938718
CLL1	120	CD8	TUFM	0.402469	0.033	0.376027	0.532501
CLL1	120	CD8	COX8A	0.397454	-0.117	0.76774	0.819993
CLL1	120	CD8	BSG	0.394601	-0.067	0.620673	0.71191
CLL1	120	CD8	RPSA	0.393869	-0.225	0.268346	0.441245
CLL1	120	CD8	SSBP4	0.393761	0	0.356227	0.516812
CLL1	120	CD8	POLR3GL	0.388687	0.05	0.60233	0.69854
CLL1	120	CD8	HSD17B10	0.387601	-0.025	0.129176	0.295425
CLL1	120	CD8	PYHIN1	0.386286	-0.042	0.464451	0.598342
CLL1	120	CD8	CCT8	0.38442	-0.025	0.1851	0.360719
CLL1	120	CD8	C4orf3	0.382618	0.033	0.173161	0.347703
CLL1	120	CD8	TMEM14B	0.379672	0.05	0.77847	0.827693
CLL1	120	CD8	APRT	0.37957	-0.208	0.720516	0.784382
CLL1	120	CD8	RPS18	0.375228	0	0.00890862	0.049255
CLL1	120	CD8	SRP9	0.374284	0.042	0.872178	0.900234
CLL1	120	CD8	CDC42SE1	0.374189	0.025	0.646448	0.730491
CLL1	120	CD8	CCDC88C	0.373284	0.025	0.703275	0.772522
CLL1	120	CD8	ERH	0.372975	-0.008	0.36027	0.519953
CLL1	120	CD8	SH3BGRL3	0.369322	0.05	0.147579	0.318249
CLL1	120	CD8	TOMM20	0.367966	-0.025	0.819423	0.859691
CLL1	120	CD8	CDK2AP2	0.367007	-0.108	0.533158	0.647869
CLL1	120	CD8	MRPL41	0.366764	0	0.693257	0.765576
CLL1	120	CD8	HNRNPA3	0.364239	-0.092	0.486857	0.614994
CLL1	120	CD8	SNRPG	0.361673	0.05	0.598233	0.695878
CLL1	120	CD8	TNFRSF14	0.358314	0.05	0.538272	0.65138
CLL1	120	CD8	DNAJB1	0.358044	-0.083	0.338236	0.502122
CLL1	120	CD8	ATP5L	0.357902	-0.075	0.347549	0.509874
CLL1	120	CD8	ATP5F1	0.348096	0	0.859492	0.89093
CLL1	120	CD8	BLOC1S1	0.346024	-0.025	0.687694	0.761384
CLL1	120	CD8	RPL37A	0.342076	0	0.198896	0.375355
CLL1	120	CD8	PPDPF	0.33987	-0.15	0.656733	0.738147
CLL1	120	CD8	PSME2	0.338551	-0.067	0.36591	0.524509
CLL1	120	CD8	AKAP9	0.337015	-0.058	0.742429	0.800373
CLL1	120	CD8	HNRNPC	0.333395	-0.242	0.442889	0.582782
CLL1	120	CD8	CLIC1	0.332729	-0.133	0.100089	0.255408
CLL1	120	CD8	CLK1	0.332617	0.075	0.66193	0.741968
CLL1	120	CD8	SELK	0.328138	-0.025	0.928231	0.944114
CLL1	120	CD8	BIN1	0.327558	-0.092	0.688571	0.762135
CLL1	120	CD8	S100A10	0.326997	-0.192	0.404915	0.554178
CLL1	120	CD8	ATP5E	0.326593	-0.092	0.509588	0.63104
CLL1	120	CD8	EIF4A2	0.321269	0	0.947212	0.95884
CLL1	120	CD8	ATP6V1F	0.317165	-0.05	0.437446	0.578921
CLL1	120	CD8	TUBA1B	0.317084	-0.042	0.886165	0.911115
CLL1	120	CD8	CTSW	0.316925	-0.217	0.841765	0.87675
CLL1	120	CD8	RAB27A	0.316518	-0.083	0.523916	0.640966
CLL1	120	CD8	RPL31	0.308415	0	0.473106	0.60475
CLL1	120	CD8	PPP1R12A	0.306644	-0.025	0.954717	0.964909
CLL1	120	CD8	COX4I1	0.304951	-0.025	0.419701	0.564861
CLL1	120	CD8	TMSB4X	0.302669	0	0.164545	0.337749
CLL1	120	CD8	ATPIF1	0.301815	0.083	0.440366	0.581163
CLL1	120	CD8	RPL27A	0.298769	0	0.401048	0.551141
CLL1	120	CD8	COX6B1	0.296205	-0.183	0.991064	0.993084
CLL1	120	CD8	BST2	0.295272	0.008	0.508423	0.630252
CLL1	120	CD8	ZFP36	0.294576	-0.025	0.984044	0.987702
CLL1	120	CD8	MT1E	0.291737	-0.083	0.631626	0.72
CLL1	120	CD8	RPS15	0.290775	0	0.4335	0.575567
CLL1	120	CD8	MYL12B	0.289262	-0.133	0.884921	0.910129
CLL1	120	CD8	EOMES	0.284631	-0.025	0.406708	0.555634
CLL1	120	CD8	CIRBP	0.284524	-0.167	0.17669	0.351464
CLL1	120	CD8	BTF3	0.283988	-0.025	0.0846226	0.231258
CLL1	120	CD8	FAU	0.282792	0	0.823348	0.862864
CLL1	120	CD8	RPL35	0.280951	0	0.393602	0.545799
CLL1	120	CD8	RNF213	0.280499	-0.042	0.876361	0.903506
CLL1	120	CD8	SNRPD2	0.277781	-0.292	0.816011	0.857332
CLL1	120	CD8	COX7A2	0.276704	-0.067	0.291769	0.462594
CLL1	120	CD8	H2AFZ	0.275504	-0.025	0.295896	0.466013
CLL1	120	CD8	EEF1B2	0.270525	-0.25	0.817114	0.858008
CLL1	120	CD8	SLC9A3R1	0.270233	-0.05	0.0961848	0.249789
CLL1	120	CD8	NDUFB8	0.267647	-0.15	0.488909	0.616281
CLL1	120	CD8	CFL1	0.265603	-0.033	0.149147	0.320263
CLL1	120	CD8	EIF3M	0.263841	-0.092	0.74168	0.799928
CLL1	120	CD8	RBMX	0.260044	0.025	0.443495	0.583077
CLL1	120	CD8	MYL6	0.259439	-0.117	0.900195	0.922031
CLL1	120	CD8	SH3BGRL	0.259134	-0.075	0.748138	0.80472
CLL1	120	CD8	CD247	0.257506	-0.05	0.941841	0.95474
CLL1	120	CD8	RAN	0.256059	-0.067	0.646912	0.730771
CLL1	120	CD8	RCSD1	0.255395	-0.05	0.889277	0.913654
CLL1	120	CD8	SEC11C	0.251528	-0.05	0.905226	0.925732
CLL1	120	CD8	FKBP2	0.251368	-0.058	0.788969	0.836067
CLL1	120	CD8	AAK1	0.250568	0.008	0.489845	0.617123
CLL1	120	CD8	C19orf53	0.247458	-0.092	0.379609	0.535029
CLL1	120	CD8	ARID4B	0.243464	-0.05	0.801943	0.846331
CLL1	120	CD8	ARRB2	0.239731	-0.05	0.482816	0.612048
CLL1	120	CD8	AIP	0.238264	-0.133	0.340615	0.504158
CLL1	120	CD8	JTB	0.238263	-0.108	0.693251	0.765576
CLL1	120	CD8	C12orf57	0.237697	-0.108	0.240557	0.414958
CLL1	120	CD8	IL32	0.236873	0	0.127354	0.293528
CLL1	120	CD8	HMGB2	0.234469	-0.133	0.587234	0.68792
CLL1	120	CD8	MZT2B	0.231673	-0.058	0.853112	0.885879
CLL1	120	CD8	PKM	0.230539	-0.1	0.564593	0.670801
CLL1	120	CD8	SON	0.229468	-0.183	0.643613	0.728654
CLL1	120	CD8	EIF5B	0.229015	-0.008	0.659459	0.740277
CLL1	120	CD8	COMMD6	0.227003	-0.192	0.262687	0.435499
CLL1	120	CD8	TAPBP	0.226346	-0.075	0.809081	0.851955
CLL1	120	CD8	HMOX2	0.225518	-0.133	0.696651	0.767974
CLL1	120	CD8	RPS14	0.223097	0	0.286034	0.457452
CLL1	120	CD8	H3F3B	0.222236	-0.033	0.806176	0.849746
CLL1	120	CD8	FXYD5	0.220676	-0.025	0.760196	0.814218
CLL1	120	CD8	CD53	0.219603	-0.05	0.700173	0.77035
CLL1	120	CD8	RPL21	0.218338	0	0.297482	0.467321
CLL1	120	CD8	UQCRQ	0.217849	-0.067	0.921258	0.938718
CLL1	120	CD8	LSM7	0.21738	-0.05	0.639489	0.725657
CLL1	120	CD8	RPL26	0.211454	-0.083	0.972914	0.978862
CLL1	120	CD8	RAP1A	0.211277	-0.108	0.533979	0.648423
CLL1	120	CD8	RPL12	0.210986	0.025	0.226209	0.401962
CLL1	120	CD8	NEDD8	0.210616	-0.275	0.442563	0.582589
CLL1	120	CD8	PSMB9	0.199418	-0.325	0.227521	0.403186
CLL1	120	CD8	MYO1F	0.198152	-0.058	0.543325	0.655137
CLL1	120	CD8	S100A6	0.197434	-0.033	0.480812	0.610739
CLL1	120	CD8	ANKRD44	0.19529	-0.075	0.941087	0.954142
CLL1	120	CD8	CRBN	0.192007	-0.1	0.927107	0.943284
CLL1	120	CD8	RPS19	0.190887	0	0.348529	0.510799
CLL1	120	CD8	SUMO1	0.189619	-0.1	0.988622	0.991135
CLL1	120	CD8	GPSM3	0.188548	-0.042	0.997631	0.998282
CLL1	120	CD8	SRSF10	0.186355	-0.025	0.370814	0.52848
CLL1	120	CD8	MIF	0.186251	-0.15	0.94098	0.954119
CLL1	120	CD8	CORO1A	0.184969	-0.15	0.064528	0.195898
CLL1	120	CD8	IFI16	0.180076	-0.017	0.206157	0.382535
CLL1	120	CD8	TRBC2	0.177793	-0.108	0.323154	0.4893
CLL1	120	CD8	NOSIP	0.173757	-0.075	0.55695	0.665124
CLL1	120	CD8	RPS2	0.171927	0	0.392007	0.544551
CLL1	120	CD8	UBA52	0.17086	0.025	0.799462	0.844201
CLL1	120	CD8	RPL32	0.16941	0	0.0951644	0.24819
CLL1	120	CD8	RARRES3	0.166881	-0.192	0.475932	0.606903
CLL1	120	CD8	CYCS	0.166342	-0.092	0.81478	0.85632
CLL1	120	CD8	APBB1IP	0.164306	-0.058	0.808671	0.851635
CLL1	120	CD8	RPS6	0.162479	0	0.243361	0.417728
CLL1	120	CD8	RPL19	0.162242	0	0.0880107	0.23705
CLL1	120	CD8	CALR	0.162114	-0.2	0.786421	0.834013
CLL1	120	CD8	C12orf75	0.161148	-0.217	0.636353	0.723297
CLL1	120	CD8	RPS20	0.156743	-0.083	0.683328	0.758083
CLL1	120	CD8	COX5B	0.155349	-0.092	0.937922	0.951663
CLL1	120	CD8	S100A4	0.154518	0.05	0.405956	0.555038
CLL1	120	CD8	TRMT112	0.154384	-0.2	0.903889	0.924801
CLL1	120	CD8	PSMB1	0.150449	-0.142	0.418116	0.563608
CLL1	120	CD8	DHRS7	0.148106	-0.017	0.3371	0.501381
CLL1	120	CD8	COTL1	0.146123	-0.15	0.91676	0.935174
CLL1	120	CD8	TPM3	0.145702	-0.225	0.971645	0.977919
CLL1	120	CD8	KLF6	0.144852	-0.083	0.986499	0.98959
CLL1	120	CD8	MT2A	0.143832	-0.1	0.263447	0.436206
CLL1	120	CD8	PSMD8	0.143677	-0.117	0.475465	0.606499
CLL1	120	CD8	MRPS21	0.143296	-0.075	0.549115	0.659421
CLL1	120	CD8	TSPO	0.139817	-0.125	0.556239	0.664688
CLL1	120	CD8	COX6C	0.136758	-0.325	0.640041	0.72596
CLL1	120	CD8	DYNLL1	0.135438	-0.225	0.619204	0.710885
CLL1	120	CD8	C19orf43	0.134956	-0.092	0.936242	0.950539
CLL1	120	CD8	RPL36AL	0.134837	-0.042	0.385125	0.539051
CLL1	120	CD8	CTSC	0.133207	-0.017	0.935318	0.94981
CLL1	120	CD8	WASF2	0.133111	-0.025	0.705896	0.774204
CLL1	120	CD8	UBE2L6	0.131104	-0.1	0.187201	0.362829
CLL1	120	CD8	RPL18A	0.130808	0	0.470314	0.602676
CLL1	120	CD8	GPX4	0.128787	-0.158	0.373329	0.530287
CLL1	120	CD8	YBX1	0.127774	-0.217	0.984595	0.988189
CLL1	120	CD8	ARPC5	0.127435	-0.058	0.707179	0.775146
CLL1	120	CD8	PPIB	0.126591	-0.192	0.394718	0.546498
CLL1	120	CD8	HNRNPH1	0.126574	-0.05	0.668105	0.746519
CLL1	120	CD8	ACTB	0.1254	0	0.128948	0.295343
CLL1	120	CD8	RPL23	0.12487	-0.142	0.792533	0.838732
CLL1	120	CD8	RPL13	0.124003	0	0.537031	0.650638
CLL1	120	CD8	GUK1	0.123415	-0.233	0.878789	0.905596
CLL1	120	CD8	RHOC	0.12101	-0.075	0.617668	0.709762
CLL1	120	CD8	NCOR1	0.120602	-0.142	0.961442	0.970248
CLL1	120	CD8	PNRC1	0.119558	-0.1	0.836511	0.872881
CLL1	120	CD8	ALOX5AP	0.118818	-0.217	0.486899	0.615028
CLL1	120	CD8	ARPC5L	0.117276	-0.217	0.734702	0.795108
CLL1	120	CD8	RPL35A	0.115735	-0.083	0.510876	0.63203
CLL1	120	CD8	SP100	0.1155	-0.158	0.598507	0.696107
CLL1	120	CD8	GSTP1	0.11539	-0.067	0.294393	0.464791
CLL1	120	CD8	EEF1D	0.11406	0.075	0.709305	0.776655
CLL1	120	CD8	TPI1	0.113619	-0.208	0.182296	0.357733
CLL1	120	CD8	RPLP2	0.111707	0	0.498693	0.623612
CLL1	120	CD8	RPL36	0.110377	0	0.455	0.591311
CLL1	120	CD8	PRELID1	0.110256	-0.1	0.916832	0.935223
CLL1	120	CD8	NDUFB10	0.108632	-0.175	0.639903	0.725857
CLL1	120	CD8	EIF3G	0.108408	-0.017	0.247665	0.42152
CLL1	120	CD8	NKG7	0.104876	0	0.933379	0.948189
CLL1	120	CD8	DAD1	0.104619	-0.15	0.862243	0.893178
CLL1	120	CD8	MT-ND1	0.103049	-0.133	0.775523	0.825469
CLL1	120	CD8	CD37	0.102615	-0.208	0.910926	0.930436
CLL1	120	CD8	RPS25	0.101811	0	0.263618	0.436302
CLL1	120	CD8	ARL6IP4	-0.100251	-0.2	0.931338	0.946595
CLL1	120	CD8	HLA-C	-0.101626	0	0.404151	0.553445
CLL1	120	CD8	MT-ND5	-0.104167	-0.1	0.357156	0.51761
CLL1	120	CD8	RBM39	-0.10501	-0.325	0.953247	0.963677
CLL1	120	CD8	CST7	-0.105545	-0.258	0.412159	0.559275
CLL1	120	CD8	SLC25A3	-0.107081	-0.283	0.486719	0.614893
CLL1	120	CD8	YWHAZ	-0.108285	-0.15	0.739198	0.798284
CLL1	120	CD8	GZMA	-0.113924	0.025	0.590472	0.690089
CLL1	120	CD8	CHURC1	-0.114093	-0.175	0.845354	0.879542
CLL1	120	CD8	CD48	-0.1173	-0.167	0.589438	0.689449
CLL1	120	CD8	WDR83OS	-0.121975	-0.283	0.54475	0.656278
CLL1	120	CD8	SRSF3	-0.122996	-0.3	0.325927	0.491624
CLL1	120	CD8	CHCHD2	-0.127082	-0.158	0.719028	0.783252
CLL1	120	CD8	MT-CYB	-0.127385	-0.083	0.230563	0.406327
CLL1	120	CD8	RPS4X	-0.139665	0	0.272128	0.44485
CLL1	120	CD8	NKTR	-0.143382	-0.225	0.552125	0.66142
CLL1	120	CD8	TRAF3IP3	-0.154721	-0.325	0.712537	0.778681
CLL1	120	CD8	GLTSCR2	-0.156247	-0.35	0.867152	0.896446
CLL1	120	CD8	ISG20	-0.156494	-0.217	0.630005	0.718818
CLL1	120	CD8	PPP1CA	-0.157123	-0.292	0.63297	0.72096
CLL1	120	CD8	AES	-0.168419	-0.158	0.42464	0.568743
CLL1	120	CD8	DBI	-0.185789	-0.242	0.186159	0.361793
CLL1	120	CD8	LCP1	-0.187051	-0.217	0.396115	0.547496
CLL1	120	CD8	ACAP1	-0.190292	-0.325	0.564618	0.670801
CLL1	120	CD8	SRGN	-0.191535	-0.4	0.446969	0.585798
CLL1	120	CD8	TRAC	-0.192215	-0.308	0.21752	0.393757
CLL1	120	CD8	C14orf2	-0.192908	-0.3	0.997717	0.998316
CLL1	120	CD8	APMAP	-0.196593	-0.275	0.841235	0.876508
CLL1	120	CD8	DUSP1	-0.197589	-0.217	0.414561	0.561262
CLL1	120	CD8	MT-CO2	-0.19917	0	0.000873961	0.00745004
CLL1	120	CD8	HLA-F	-0.199798	-0.358	0.748468	0.805008
CLL1	120	CD8	SERF2	-0.200051	-0.233	0.497981	0.623297
CLL1	120	CD8	TPT1	-0.203263	-0.333	0.420458	0.565314
CLL1	120	CD8	ID2	-0.205959	-0.192	0.662128	0.742144
CLL1	120	CD8	SSR2	-0.207972	-0.308	0.453768	0.59054
CLL1	120	CD8	MT-ATP6	-0.212598	-0.083	0.00903369	0.0497481
CLL1	120	CD8	RPL5	-0.213697	-0.142	0.790583	0.837289
CLL1	120	CD8	YWHAB	-0.214745	-0.325	0.709097	0.776559
CLL1	120	CD8	TBC1D10C	-0.215579	-0.275	0.0220716	0.0950035
CLL1	120	CD8	LAT	-0.219554	-0.25	0.646376	0.730445
CLL1	120	CD8	ARF1	-0.2234	-0.225	0.298565	0.468236
CLL1	120	CD8	RPS24	-0.224942	-0.25	0.0251359	0.104069
CLL1	120	CD8	HINT1	-0.230914	-0.25	0.846713	0.880541
CLL1	120	CD8	RPL13A	-0.236365	0	0.271548	0.444301
CLL1	120	CD8	GMFG	-0.236934	-0.308	0.679953	0.75556
CLL1	120	CD8	CAPZB	-0.245042	-0.242	0.145987	0.316427
CLL1	120	CD8	LIMD2	-0.245386	-0.217	0.428768	0.571934
CLL1	120	CD8	GZMH	-0.247272	-0.067	0.593142	0.691819
CLL1	120	CD8	GIMAP7	-0.24887	-0.392	0.260271	0.43316
CLL1	120	CD8	RPS16	-0.251561	0	0.562262	0.66905
CLL1	120	CD8	VAMP2	-0.259841	-0.292	0.777482	0.827004
CLL1	120	CD8	ITM2B	-0.278435	-0.325	0.0876967	0.23653
CLL1	120	CD8	SUB1	-0.279198	-0.408	0.603799	0.699609
CLL1	120	CD8	UCP2	-0.288474	-0.233	0.718357	0.782721
CLL1	120	CD8	IRF1	-0.291405	-0.292	0.918923	0.936908
CLL1	120	CD8	HLA-A	-0.29269	0	0.502865	0.626796
CLL1	120	CD8	RPS7	-0.295728	-0.058	0.0615033	0.189781
CLL1	120	CD8	CAP1	-0.297021	-0.242	0.493577	0.620134
CLL1	120	CD8	LYAR	-0.298608	-0.375	0.16623	0.339573
CLL1	120	CD8	GNB2L1	-0.300634	-0.175	0.20988	0.386226
CLL1	120	CD8	ANAPC16	-0.3095	-0.325	0.295267	0.465492
CLL1	120	CD8	HLA-B	-0.311389	0	0.00495414	0.0312789
CLL1	120	CD8	SRSF5	-0.311912	-0.275	0.00946275	0.0516117
CLL1	120	CD8	GSTK1	-0.327383	-0.325	0.560438	0.667605
CLL1	120	CD8	PRF1	-0.330829	-0.483	0.605746	0.701081
CLL1	120	CD8	JUN	-0.339095	-0.317	0.669681	0.747746
CLL1	120	CD8	EDF1	-0.350764	-0.367	0.550314	0.66016
CLL1	120	CD8	MT-ND2	-0.352725	-0.225	0.544191	0.655811
CLL1	120	CD8	EIF1	-0.35324	-0.25	0.078404	0.220836
CLL1	120	CD8	USMG5	-0.357396	-0.358	0.870298	0.898924
CLL1	120	CD8	RPS5	-0.375933	-0.033	0.0933055	0.245288
CLL1	120	CD8	SEPT7	-0.376985	-0.292	0.0889528	0.238528
CLL1	120	CD8	CD74	-0.381592	-0.317	0.410134	0.557987
CLL1	120	CD8	ENO1	-0.384229	-0.45	0.995183	0.996383
CLL1	120	CD8	NAP1L1	-0.3911	-0.3	0.929507	0.945058
CLL1	120	CD8	TAGLN2	-0.393568	-0.225	0.148705	0.319718
CLL1	120	CD8	PSME1	-0.393639	-0.35	0.80538	0.849164
CLL1	120	CD8	COX6A1	-0.403702	-0.35	0.864423	0.894566
CLL1	120	CD8	TOMM7	-0.404301	-0.383	0.384908	0.538965
CLL1	120	CD8	GIMAP4	-0.406084	-0.292	0.861497	0.892613
CLL1	120	CD8	HMGB1	-0.417312	-0.408	0.0956947	0.249031
CLL1	120	CD8	UBC	-0.417326	-0.308	0.0741303	0.213737
CLL1	120	CD8	HNRNPA2B1	-0.421054	-0.358	0.312031	0.479812
CLL1	120	CD8	CLEC2D	-0.422274	-0.425	0.303053	0.471876
CLL1	120	CD8	KLRG1	-0.422294	-0.525	0.216037	0.392418
CLL1	120	CD8	ITGB2	-0.42939	-0.458	0.869132	0.897985
CLL1	120	CD8	TMBIM6	-0.441302	-0.433	0.958126	0.96764
CLL1	120	CD8	FUS	-0.443503	-0.4	0.0170322	0.0792652
CLL1	120	CD8	PTPRC	-0.461606	-0.342	0.00359517	0.0242949
CLL1	120	CD8	HLA-DPA1	-0.463411	-0.383	0.102292	0.258702
CLL1	120	CD8	BIN2	-0.470476	-0.375	0.149374	0.320578
CLL1	120	CD8	SUN2	-0.471615	-0.275	0.0689775	0.204059
CLL1	120	CD8	MALAT1	-0.472246	0	2.89221e-18	1.28056e-16
CLL1	120	CD8	BTG1	-0.476098	-0.383	0.256062	0.429198
CLL1	120	CD8	HLA-DPB1	-0.478586	-0.4	0.198714	0.375204
CLL1	120	CD8	PDIA3	-0.493975	-0.225	0.568485	0.674149
CLL1	120	CD8	UQCRB	-0.514854	-0.358	0.380711	0.53572
CLL1	120	CD8	SRSF7	-0.52402	-0.367	0.393397	0.545672
CLL1	120	CD8	KLRD1	-0.535123	-0.275	0.0282953	0.113013
CLL1	120	CD8	PCBP2	-0.541967	-0.45	0.0556985	0.178229
CLL1	120	CD8	CNBP	-0.543903	-0.475	0.570446	0.675572
CLL1	120	CD8	EIF3E	-0.550769	-0.375	0.656371	0.737977
CLL1	120	CD8	FGFBP2	-0.556595	-0.283	0.0367319	0.135428
CLL1	120	CD8	NACA	-0.557402	-0.375	0.51541	0.634994
CLL1	120	CD8	TXNIP	-0.568914	-0.2	0.119303	0.282847
CLL1	120	CD8	HSPA8	-0.572203	-0.367	0.460049	0.595331
CLL1	120	CD8	MT-ND4	-0.585059	-0.167	6.76162e-06	9.62363e-05
CLL1	120	CD8	ARPC3	-0.586195	-0.483	0.0263978	0.107689
CLL1	120	CD8	HNRNPDL	-0.595408	-0.592	0.062992	0.192869
CLL1	120	CD8	EIF3K	-0.600878	-0.425	0.138631	0.307053
CLL1	120	CD8	ALDOA	-0.601412	-0.375	0.256831	0.429917
CLL1	120	CD8	TCEB2	-0.604433	-0.325	0.753158	0.808577
CLL1	120	CD8	EVL	-0.604818	-0.425	0.0189721	0.085411
CLL1	120	CD8	PABPC1	-0.60814	-0.467	0.430918	0.573625
CLL1	120	CD8	ARPC2	-0.642915	-0.542	0.317379	0.484407
CLL1	120	CD8	CMC1	-0.648933	-0.45	0.883007	0.908721
CLL1	120	CD8	HLA-DRB1	-0.661169	-0.442	0.0250022	0.103661
CLL1	120	CD8	HLA-E	-0.730567	-0.317	0.100957	0.256696
CLL1	120	CD8	RPL4	-0.732615	-0.458	0.611414	0.705257
CLL1	120	CD8	HNRNPA1	-0.786341	-0.45	0.0727737	0.211343
CLL1	120	CD8	NEAT1	-0.822126	-0.442	0.0329951	0.125808
CLL1	120	CD8	SARAF	-0.849386	-0.575	0.185351	0.360953
CLL1	120	CD8	RPL24	-0.854645	-0.342	0.0354789	0.1321
CLL1	120	CD8	SLC25A6	-0.912854	-0.558	0.0276122	0.11099
CLL1	120	CD8	DDX5	-0.940689	-0.5	0.00341736	0.023361
CLL1	120	CD8	LAPTM5	-0.952168	-0.525	0.013901	0.068264
CLL1	120	CD8	EEF2	-1.02251	-0.5	0.0676574	0.201618
CLL1	120	CD8	KLRB1	-1.12099	-0.292	0.582081	0.684414
CLL1	120	CLL	AC090498.1	3.12468	0.977	4.16951e-47	5.29376e-45
CLL1	120	CLL	RPL39	2.81762	0.656	1.94338e-102	6.36881e-100
CLL1	120	CLL	RPL41	2.33231	0.199	8.87263e-128	3.91038e-125
CLL1	120	CLL	NBEAL1	2.02874	0.694	1.91225e-24	1.12802e-22
CLL1	120	CLL	CRIP1	1.70357	0.534	2.82292e-09	6.3372e-08
CLL1	120	CLL	EEF1A1	1.63104	0.265	1.14647e-35	1.03677e-33
CLL1	120	CLL	H3F3A	1.57558	0.425	3.15702e-12	9.26163e-11
CLL1	120	CLL	RP11-160E2.6	1.37623	0.224	1.24031e-05	0.000168523
CLL1	120	CLL	HMGN2	1.35349	0.438	1.76104e-06	2.76396e-05
CLL1	120	CLL	ATP5I	1.34344	0.212	2.3013e-09	5.20889e-08
CLL1	120	CLL	MTRNR2L8	1.29938	0.181	0.000118299	0.00130568
CLL1	120	CLL	SELM	1.27616	0.33	1.10249e-07	2.05308e-06
CLL1	120	CLL	AC074117.10	1.23781	0.279	2.11798e-08	4.31049e-07
CLL1	120	CLL	RPL22	1.16818	0.325	5.94888e-09	1.29161e-07
CLL1	120	CLL	RPS29	1.15142	0.026	6.00248e-31	4.55748e-29
CLL1	120	CLL	RPS28	1.13592	0.035	1.55417e-26	9.99859e-25
CLL1	120	CLL	RPL36A	1.12468	0.322	4.01497e-07	6.95643e-06
CLL1	120	CLL	TMA7	1.1084	0.308	3.06967e-10	7.54006e-09
CLL1	120	CLL	GNG7	1.08887	0.172	0.000378267	0.00363852
CLL1	120	CLL	RPL17	1.08837	0.318	8.29454e-07	1.36967e-05
CLL1	120	CLL	HAGH	1.06792	0.216	0.000172187	0.00181828
CLL1	120	CLL	TRAPPC5	1.03248	0.205	6.73193e-06	9.58494e-05
CLL1	120	CLL	NDUFA13	1.02217	0.343	6.0313e-05	0.000715748
CLL1	120	CLL	LY6E	1.01303	0.157	0.000126599	0.0013881
CLL1	120	CLL	RP11-1000B6.3	1.00641	0.206	2.88921e-05	0.000367677
CLL1	120	CLL	RP13-1032I1.7	0.997768	0.195	0.000515658	0.00473692
CLL1	120	CLL	MIF	0.971873	0.219	8.08691e-05	0.000926708
CLL1	120	CLL	PLEKHM2	0.968565	0.193	0.000228853	0.00234372
CLL1	120	CLL	RPS27	0.954154	0.002	6.28272e-27	4.12497e-25
CLL1	120	CLL	ZNF860	0.94723	0.186	0.00010101	0.00113545
CLL1	120	CLL	ZC3H4	0.94534	0.125	0.00058841	0.00531232
CLL1	120	CLL	PYCR2	0.926373	0.161	0.00178	0.0136337
CLL1	120	CLL	NTMT1	0.908848	0.17	0.00176136	0.0135126
CLL1	120	CLL	S100A11	0.908566	0.18	0.000721955	0.00632585
CLL1	120	CLL	PSMA6	0.890947	0.176	0.000604748	0.00544316
CLL1	120	CLL	RBM28	0.886545	0.115	0.00212002	0.0157565
CLL1	120	CLL	GSTP1	0.876149	0.205	0.00146571	0.01159
CLL1	120	CLL	CBWD1	0.87543	0.172	0.000833176	0.00715967
CLL1	120	CLL	BRI3BP	0.874048	0.179	0.00326058	0.0224817
CLL1	120	CLL	LAMTOR4	0.867914	0.08	0.000443822	0.00416584
CLL1	120	CLL	S100A6	0.863778	0.122	0.000260839	0.00261884
CLL1	120	CLL	C19orf70	0.862352	0.247	0.00175128	0.0134497
CLL1	120	CLL	ARL4C	0.860086	0.174	0.0100406	0.0538979
CLL1	120	CLL	ERVK3-1	0.859463	0.111	0.000435966	0.00410719
CLL1	120	CLL	ZC3H12D	0.847821	0.171	0.00271173	0.0192691
CLL1	120	CLL	RP11-386I14.4	0.847794	0.247	0.0294018	0.115995
CLL1	120	CLL	FBXW11	0.847382	0.168	0.0124737	0.0632059
CLL1	120	CLL	PRPF6	0.846272	0.214	0.00513603	0.0321467
CLL1	120	CLL	NDUFS7	0.841219	0.226	0.00385457	0.0257036
CLL1	120	CLL	FAM21C	0.839082	0.099	0.00355643	0.0240756
CLL1	120	CLL	FLNA	0.833963	0.125	0.00794712	0.0450964
CLL1	120	CLL	OST4	0.827036	0.278	0.000238495	0.00242756
CLL1	120	CLL	LGALS1	0.815614	0.06	0.00829927	0.0465573
CLL1	120	CLL	TMEM260	0.814536	0.097	0.00490305	0.0310387
CLL1	120	CLL	UBR5-AS1	0.806824	0.174	0.00915724	0.0502815
CLL1	120	CLL	LSM7	0.802856	0.207	0.00274576	0.019482
CLL1	120	CLL	HPCAL1	0.802833	0.16	0.00193678	0.0146437
CLL1	120	CLL	MIEN1	0.799184	0.085	0.0211498	0.0923525
CLL1	120	CLL	LLPH	0.79286	0.155	0.00333592	0.022931
CLL1	120	CLL	TMC6	0.791202	0.21	0.0173501	0.0801801
CLL1	120	CLL	ATHL1	0.790709	0.18	0.0142992	0.0697374
CLL1	120	CLL	FAM133B	0.790599	0.093	0.0170894	0.079423
CLL1	120	CLL	SUPT20H	0.789862	0.07	0.0176994	0.081363
CLL1	120	CLL	NDUFA3	0.787054	0.056	0.0154188	0.0736518
CLL1	120	CLL	RGCC	0.786869	0.075	0.0144965	0.0704308
CLL1	120	CLL	ZNF506	0.783397	0.083	0.0143705	0.0699547
CLL1	120	CLL	CYB5A	0.779658	0.169	0.00351674	0.0238828
CLL1	120	CLL	KRTCAP2	0.779171	0.116	0.00800024	0.0453106
CLL1	120	CLL	GRINA	0.778809	0.088	0.0238589	0.100343
CLL1	120	CLL	RB1	0.777095	0.107	0.021997	0.0947569
CLL1	120	CLL	CLEC4C	0.775888	0.073	0.0476936	0.161109
CLL1	120	CLL	MAVS	0.775851	0.152	0.0352049	0.131423
CLL1	120	CLL	PRDX4	0.772975	0.149	0.00397453	0.0262583
CLL1	120	CLL	RXRA	0.770358	0.161	0.0162088	0.0763858
CLL1	120	CLL	CBWD5	0.766739	0.157	0.00855676	0.0477294
CLL1	120	CLL	BST2	0.764779	0.058	0.0236656	0.0998031
CLL1	120	CLL	NDUFA9	0.763656	0.159	0.00494234	0.0312198
CLL1	120	CLL	S100A4	0.763208	0.079	0.0137015	0.0675575
CLL1	120	CLL	SEC62	0.762636	0.243	0.00295661	0.0207249
CLL1	120	CLL	ITGB1	0.76051	0.139	0.00650259	0.0386058
CLL1	120	CLL	TRAPPC6A	0.757505	0.126	0.0106764	0.0563477
CLL1	120	CLL	ATP2A3	0.753411	0.055	0.037552	0.137327
CLL1	120	CLL	FRG1	0.751745	0.084	0.0124182	0.0629748
CLL1	120	CLL	UNC93B1	0.746342	0.162	0.025791	0.10589
CLL1	120	CLL	POLR2I	0.740437	0.111	0.0155999	0.074316
CLL1	120	CLL	B3GAT3	0.734478	0.138	0.00577453	0.0351578
CLL1	120	CLL	CBX6	0.725292	0.141	0.00661151	0.0391393
CLL1	120	CLL	UBE2J2	0.724668	0.155	0.00512113	0.0320849
CLL1	120	CLL	KATNBL1	0.716699	0.171	0.0141165	0.069013
CLL1	120	CLL	COX7C	0.715932	0.029	2.74825e-05	0.000351254
CLL1	120	CLL	LINC00116	0.715874	0.136	0.0178132	0.0816941
CLL1	120	CLL	SS18L2	0.711739	0.116	0.0228918	0.0975286
CLL1	120	CLL	C16orf13	0.707841	0.145	0.0444171	0.15407
CLL1	120	CLL	R3HDM2	0.704389	0.136	0.0481367	0.162003
CLL1	120	CLL	CD63	0.703835	0.135	0.00923666	0.0506234
CLL1	120	CLL	C11orf31	0.70362	0.11	0.00396418	0.0262324
CLL1	120	CLL	LCN8	0.702597	0.143	0.0395095	0.142205
CLL1	120	CLL	ATPIF1	0.699049	0.122	0.0026252	0.0188006
CLL1	120	CLL	VPREB3	0.695681	0.156	0.119557	0.283166
CLL1	120	CLL	AHI1	0.691931	0.147	0.0586691	0.184042
CLL1	120	CLL	PRPF8	0.686606	0.052	0.034687	0.130099
CLL1	120	CLL	CDK11B	0.685921	0.128	0.0617998	0.190359
CLL1	120	CLL	PFDN5	0.681357	0.12	6.47313e-05	0.00076416
CLL1	120	CLL	JUND	0.67749	0.075	0.0388451	0.140526
CLL1	120	CLL	POP5	0.676732	0.128	0.0412989	0.146657
CLL1	120	CLL	SNX14	0.676447	0.126	0.0555029	0.177854
CLL1	120	CLL	IKBKB	0.674982	0.144	0.0256864	0.105651
CLL1	120	CLL	FBXW5	0.674425	0.122	0.0292174	0.115517
CLL1	120	CLL	NSUN5	0.674285	0.123	0.0583069	0.183371
CLL1	120	CLL	MARS	0.673691	0.065	0.0340394	0.128551
CLL1	120	CLL	CH17-373J23.1	0.672242	0.115	0.144073	0.314284
CLL1	120	CLL	COX6A1	0.670031	0.123	0.0174294	0.0804497
CLL1	120	CLL	AIP	0.666875	0.083	0.0492706	0.164448
CLL1	120	CLL	RAPGEF3	0.664245	0.066	0.0466048	0.158729
CLL1	120	CLL	NUP210	0.663796	0.125	0.0810801	0.225614
CLL1	120	CLL	SPG11	0.663444	0.133	0.0879412	0.236926
CLL1	120	CLL	PSMB9	0.658245	0.065	0.0267419	0.108585
CLL1	120	CLL	TEAD2	0.655475	0.133	0.0252307	0.104383
CLL1	120	CLL	SNHG9	0.648215	0.067	0.0885944	0.237979
CLL1	120	CLL	DAPP1	0.647404	0.12	0.0725824	0.211052
CLL1	120	CLL	ADRM1	0.64605	0.155	0.0256575	0.105568
CLL1	120	CLL	NDUFA2	0.645387	0.063	0.0291614	0.115391
CLL1	120	CLL	LINC00969	0.642951	0.135	0.0849527	0.231839
CLL1	120	CLL	LSM1	0.639406	0.114	0.0201781	0.0891965
CLL1	120	CLL	ZNF24	0.638424	0.107	0.0750319	0.215453
CLL1	120	CLL	C9orf16	0.637483	0.071	0.00919352	0.0504446
CLL1	120	CLL	GLG1	0.637291	0.115	0.147403	0.318021
CLL1	120	CLL	ZNF428	0.63715	0.096	0.0625024	0.191907
CLL1	120	CLL	C1D	0.634305	0.11	0.0171379	0.0795735
CLL1	120	CLL	BCAS2	0.631701	0.109	0.0177886	0.0816278
CLL1	120	CLL	RPL37A	0.626096	0.025	3.49068e-06	5.21805e-05
CLL1	120	CLL	PET100	0.624097	0.036	0.166601	0.340076
CLL1	120	CLL	RPL35	0.619467	0.021	1.08587e-05	0.000149018
CLL1	120	CLL	H1FX	0.619135	0.199	0.167017	0.340526
CLL1	120	CLL	LSM2	0.613294	0.129	0.0319409	0.123
CLL1	120	CLL	TRIM44	0.61184	0.13	0.204872	0.381429
CLL1	120	CLL	USMG5	0.604762	0.094	0.0168291	0.0785391
CLL1	120	CLL	RPL21	0.602313	0.004	2.51844e-07	4.47887e-06
CLL1	120	CLL	SBDS	0.601527	0.107	0.0859255	0.233389
CLL1	120	CLL	PPIE	0.601038	0.108	0.0451182	0.155629
CLL1	120	CLL	ZSWIM7	0.599919	0.125	0.0381441	0.138815
CLL1	120	CLL	CPNE1	0.598982	0.029	0.120837	0.284879
CLL1	120	CLL	EMC4	0.597083	0.022	0.0855919	0.232904
CLL1	120	CLL	COX8A	0.589604	0.084	0.0217365	0.0940468
CLL1	120	CLL	PQBP1	0.588196	0.112	0.021347	0.0928645
CLL1	120	CLL	IFITM2	0.58716	0.076	0.0692251	0.204586
CLL1	120	CLL	C1orf56	0.58202	0.065	0.330329	0.495262
CLL1	120	CLL	RPS10	0.58094	0.072	0.00295749	0.0207273
CLL1	120	CLL	NAE1	0.580763	0.104	0.0770055	0.218502
CLL1	120	CLL	COTL1	0.576001	-0.019	0.0210136	0.0919044
CLL1	120	CLL	RPL35A	0.575693	0.015	4.16803e-06	6.13778e-05
CLL1	120	CLL	HINT2	0.575367	0.015	0.0649645	0.196679
CLL1	120	CLL	RPL18A	0.574539	0.004	4.84596e-09	1.06481e-07
CLL1	120	CLL	LIMD2	0.572191	-0.092	0.00785453	0.0446437
CLL1	120	CLL	PDLIM1	0.571956	-0.027	0.05046	0.167265
CLL1	120	CLL	MCL1	0.569841	0.092	0.157469	0.329937
CLL1	120	CLL	MEA1	0.568451	0.09	0.128998	0.295366
CLL1	120	CLL	HNRNPC	0.563433	0.084	0.0162496	0.0765051
CLL1	120	CLL	RBM6	0.562945	-0.015	0.171217	0.345516
CLL1	120	CLL	RPL36	0.562721	-0.021	4.73953e-05	0.000577831
CLL1	120	CLL	SNX6	0.561302	0.09	0.0244924	0.102132
CLL1	120	CLL	FAM65B	0.560893	0.108	0.107614	0.266037
CLL1	120	CLL	EIF2S2	0.560482	0.044	0.15095	0.322354
CLL1	120	CLL	CD27	0.560319	0.008	0.0331509	0.126177
CLL1	120	CLL	FOXN3	0.557393	0.02	0.0917077	0.24296
CLL1	120	CLL	ANAPC11	0.551769	0.032	0.0895525	0.2396
CLL1	120	CLL	CHD9	0.547847	0.118	0.17871	0.353702
CLL1	120	CLL	HIST1H4C	0.545002	0.125	0.263605	0.436302
CLL1	120	CLL	STUB1	0.544734	0.094	0.100382	0.255795
CLL1	120	CLL	CSNK1E	0.543997	0.094	0.221521	0.397385
CLL1	120	CLL	NHP2	0.543219	0.101	0.0703489	0.206998
CLL1	120	CLL	RABAC1	0.542461	0.009	0.0544276	0.175696
CLL1	120	CLL	IKZF1	0.542194	0.05	0.0816859	0.226568
CLL1	120	CLL	TMEM14B	0.540765	0.095	0.0820833	0.227063
CLL1	120	CLL	TMX4	0.539019	-0.037	0.0573283	0.181449
CLL1	120	CLL	ATP5L	0.538904	-0.037	0.0188389	0.0850313
CLL1	120	CLL	GLTSCR2	0.537852	-0.172	0.0320303	0.123208
CLL1	120	CLL	NUDT16L1	0.537285	0.018	0.119143	0.282587
CLL1	120	CLL	NAA15	0.537062	0.002	0.232391	0.408072
CLL1	120	CLL	FTL	0.530017	0.035	0.00055218	0.00502426
CLL1	120	CLL	C15orf40	0.527462	0.038	0.0766144	0.21784
CLL1	120	CLL	WDR74	0.526486	0.065	0.264031	0.436707
CLL1	120	CLL	ZNF397	0.52522	0.021	0.231791	0.407504
CLL1	120	CLL	NDUFB7	0.524713	0.018	0.104934	0.262683
CLL1	120	CLL	COX6C	0.523801	0.032	0.0135497	0.0670541
CLL1	120	CLL	MLF2	0.519277	0.068	0.258332	0.431284
CLL1	120	CLL	PRDX5	0.515205	0.03	0.0892894	0.23913
CLL1	120	CLL	PYURF	0.514958	0.103	0.0266495	0.108369
CLL1	120	CLL	SSR2	0.514505	0.085	0.0646053	0.196026
CLL1	120	CLL	EIF3G	0.512522	0.114	0.0600461	0.186909
CLL1	120	CLL	PDAP1	0.512097	0.069	0.135355	0.30262
CLL1	120	CLL	ANP32A	0.509613	0.08	0.161272	0.334359
CLL1	120	CLL	RPL31	0.505112	0.031	0.00010451	0.00117171
CLL1	120	CLL	YWHAE	0.504631	0.061	0.184856	0.360416
CLL1	120	CLL	CCDC66	0.502944	0.086	0.212132	0.388545
CLL1	120	CLL	POLR2J	0.49968	0.021	0.0511081	0.168789
CLL1	120	CLL	S100A10	0.499236	0.086	0.165735	0.339103
CLL1	120	CLL	KTN1	0.494479	0.061	0.194802	0.3711
CLL1	120	CLL	RPL34	0.493635	0.002	5.18345e-06	7.52268e-05
CLL1	120	CLL	PLEKHA2	0.490321	-0.058	0.219866	0.395789
CLL1	120	CLL	NUDT3	0.487922	0.063	0.335206	0.499876
CLL1	120	CLL	DRAP1	0.48783	0.065	0.0722084	0.210512
CLL1	120	CLL	RBX1	0.48701	0.111	0.180884	0.356038
CLL1	120	CLL	RCSD1	0.486539	0.03	0.187888	0.363586
CLL1	120	CLL	SEPT9	0.485008	0.022	0.0394358	0.142007
CLL1	120	CLL	UQCR10	0.482836	0.065	0.0662009	0.198802
CLL1	120	CLL	RPS19BP1	0.48248	0.071	0.164991	0.338263
CLL1	120	CLL	B4GALT1	0.480095	0.023	0.349995	0.511856
CLL1	120	CLL	LAMTOR5	0.479377	0.05	0.0710428	0.208368
CLL1	120	CLL	RER1	0.478895	0.068	0.118122	0.280878
CLL1	120	CLL	CCNL2	0.478346	0.069	0.360488	0.520023
CLL1	120	CLL	PPP1R10	0.47674	-0.095	0.392559	0.544865
CLL1	120	CLL	UPF2	0.475763	-0.058	0.456165	0.592402
CLL1	120	CLL	ATP6V0E1	0.475329	0.121	0.0955527	0.248729
CLL1	120	CLL	RPS15	0.474604	0.007	0.000122953	0.00135355
CLL1	120	CLL	SPCS1	0.474449	0.041	0.107466	0.265876
CLL1	120	CLL	ANAPC5	0.471125	0.01	0.150972	0.322366
CLL1	120	CLL	COMMD6	0.470982	0.018	0.0468128	0.15917
CLL1	120	CLL	TMEM14C	0.46851	0.06	0.0996422	0.254739
CLL1	120	CLL	RANBP1	0.468277	-0.034	0.0851175	0.232157
CLL1	120	CLL	RPL32	0.468271	0.004	1.38246e-05	0.000186123
CLL1	120	CLL	TIMM17B	0.466459	0.051	0.289432	0.460609
CLL1	120	CLL	MTF2	0.464164	0.056	0.292308	0.462985
CLL1	120	CLL	SERF2	0.46292	-0.076	0.00336119	0.0230716
CLL1	120	CLL	MAGOH	0.461257	0.049	0.253157	0.426429
CLL1	120	CLL	SNU13	0.460277	0.074	0.243066	0.417402
CLL1	120	CLL	ATP5E	0.459065	0.001	0.0143896	0.0700088
CLL1	120	CLL	TMEM258	0.458824	0.095	0.129579	0.295912
CLL1	120	CLL	EHMT1	0.458569	0.048	0.286477	0.457943
CLL1	120	CLL	PTMA	0.458183	0.044	0.00394534	0.0261374
CLL1	120	CLL	RPS14	0.457247	0.004	1.34132e-05	0.000181093
CLL1	120	CLL	SMC3	0.456617	0.058	0.280572	0.452739
CLL1	120	CLL	NENF	0.455645	0.002	0.113358	0.273433
CLL1	120	CLL	PPDPF	0.453306	-0.011	0.072378	0.210784
CLL1	120	CLL	PDCD6IP	0.450721	0.057	0.357904	0.518224
CLL1	120	CLL	COX6B1	0.449319	0.066	0.0533393	0.173523
CLL1	120	CLL	RPS21	0.447867	0.03	0.0160874	0.0759842
CLL1	120	CLL	AC006129.2	0.447714	0.007	0.348297	0.510601
CLL1	120	CLL	ELOF1	0.444455	0.036	0.254812	0.428163
CLL1	120	CLL	SNRPB	0.443028	0.09	0.142309	0.312088
CLL1	120	CLL	C6orf48	0.441775	-0.016	0.196462	0.373006
CLL1	120	CLL	HIST2H2BE	0.441773	0.073	0.805258	0.849081
CLL1	120	CLL	NCF1	0.440227	-0.103	0.227514	0.403186
CLL1	120	CLL	CD84	0.438583	0.073	0.367994	0.526316
CLL1	120	CLL	ATRAID	0.434223	0.007	0.266587	0.43943
CLL1	120	CLL	BCL11A	0.430264	-0.093	0.382649	0.537255
CLL1	120	CLL	SEC61G	0.427279	0.029	0.163072	0.336396
CLL1	120	CLL	RPS25	0.427032	-0.114	0.00173326	0.0133495
CLL1	120	CLL	RPS19	0.426557	0.005	0.000366326	0.00353927
CLL1	120	CLL	YWHAZ	0.423541	0.027	0.242387	0.416839
CLL1	120	CLL	SLC25A6	0.421155	0.072	0.0585648	0.183836
CLL1	120	CLL	UFC1	0.421126	0.018	0.0979629	0.252476
CLL1	120	CLL	AL928768.3	0.419793	0.061	0.11479	0.275674
CLL1	120	CLL	HSPB1	0.419128	0.034	0.298756	0.468401
CLL1	120	CLL	PKM	0.417853	0.076	0.127667	0.293809
CLL1	120	CLL	CNPPD1	0.414663	0.048	0.389985	0.542989
CLL1	120	CLL	RSBN1L	0.413707	0.065	0.341331	0.504785
CLL1	120	CLL	EIF3I	0.41064	0.049	0.197456	0.373915
CLL1	120	CLL	SF3B5	0.410475	-0.003	0.159218	0.332157
CLL1	120	CLL	CYBA	0.407178	0.002	0.111474	0.271269
CLL1	120	CLL	EIF5B	0.402366	0.07	0.403741	0.553117
CLL1	120	CLL	EEF1D	0.402346	0.028	0.0682677	0.202678
CLL1	120	CLL	LAMTOR2	0.402196	0.03	0.277052	0.449454
CLL1	120	CLL	YPEL5	0.401641	0.03	0.309474	0.477551
CLL1	120	CLL	RPLP1	0.40023	0.005	0.000450894	0.00422395
CLL1	120	CLL	PFDN2	0.398601	-0.047	0.200869	0.377396
CLL1	120	CLL	RBBP7	0.398045	0.021	0.276643	0.449082
CLL1	120	CLL	TAGLN2	0.396759	-0.049	0.19663	0.373203
CLL1	120	CLL	ZFP36L1	0.396605	0.088	0.405764	0.554901
CLL1	120	CLL	PSMB1	0.394822	0.08	0.112611	0.27258
CLL1	120	CLL	PTPN2	0.393254	-0.007	0.388148	0.541428
CLL1	120	CLL	COL9A2	0.392989	0.043	0.343356	0.506407
CLL1	120	CLL	RPS26	0.389415	0.033	0.17906	0.354084
CLL1	120	CLL	VPS35	0.388565	0.035	0.335011	0.499702
CLL1	120	CLL	YPEL3	0.388084	-0.02	0.338225	0.502122
CLL1	120	CLL	ZNHIT1	0.386668	0.051	0.218862	0.394854
CLL1	120	CLL	ANXA2	0.38595	-0.005	0.0898783	0.24008
CLL1	120	CLL	PCM1	0.384334	0.008	0.426881	0.570429
CLL1	120	CLL	BNIP3L	0.382593	0.005	0.214724	0.391012
CLL1	120	CLL	CLTA	0.381378	0.051	0.142973	0.31295
CLL1	120	CLL	OSTF1	0.381242	0.018	0.440019	0.58092
CLL1	120	CLL	ACTR2	0.381095	-0.061	0.286227	0.457665
CLL1	120	CLL	CYB5R3	0.378651	-0.033	0.377977	0.533961
CLL1	120	CLL	RPL13	0.375971	0.001	0.000468293	0.00436667
CLL1	120	CLL	RNF181	0.374534	0.037	0.421263	0.565914
CLL1	120	CLL	TCEA1	0.373767	0.042	0.226858	0.402462
CLL1	120	CLL	DNAJA1	0.373742	0.044	0.218933	0.394889
CLL1	120	CLL	CDC42SE1	0.369839	-0.027	0.498491	0.623549
CLL1	120	CLL	EIF2S3	0.368974	0.024	0.224774	0.400718
CLL1	120	CLL	RBCK1	0.366176	-0.009	0.234762	0.410052
CLL1	120	CLL	PAK2	0.364474	0.049	0.353141	0.51423
CLL1	120	CLL	SPINT2	0.361056	0.043	0.362003	0.521188
CLL1	120	CLL	KRT10	0.359385	-0.02	0.343626	0.50663
CLL1	120	CLL	NDUFB10	0.358077	-0.049	0.176779	0.351514
CLL1	120	CLL	PSMB8-AS1	0.357897	0.026	0.461594	0.596625
CLL1	120	CLL	RPL37	0.357432	0.05	0.0126807	0.0639337
CLL1	120	CLL	EMP3	0.356492	-0.005	0.281382	0.453549
CLL1	120	CLL	SNRPC	0.354609	0.024	0.226071	0.401962
CLL1	120	CLL	RPL7	0.352808	0.022	0.00373577	0.0250728
CLL1	120	CLL	C19orf53	0.350661	0.039	0.327736	0.493089
CLL1	120	CLL	TCOF1	0.350079	0.031	0.606052	0.701327
CLL1	120	CLL	COL9A3	0.347842	0.059	0.663906	0.743603
CLL1	120	CLL	NCF4	0.347749	0.018	0.552322	0.661513
CLL1	120	CLL	RPL10	0.344035	0.002	0.000331855	0.00323939
CLL1	120	CLL	RPL13A	0.34391	0.002	0.000497464	0.00459289
CLL1	120	CLL	PGLS	0.343189	0.019	0.367599	0.526006
CLL1	120	CLL	CSNK1A1	0.341615	-0.052	0.540652	0.653085
CLL1	120	CLL	ARHGEF1	0.340858	-0.039	0.320165	0.48698
CLL1	120	CLL	WDR83OS	0.339914	0.023	0.407505	0.556049
CLL1	120	CLL	FOS	0.339887	-0.024	0.379164	0.534693
CLL1	120	CLL	SLC25A3	0.339367	0.033	0.341639	0.505029
CLL1	120	CLL	PSMB8	0.337597	0.037	0.312069	0.479816
CLL1	120	CLL	COX14	0.336468	0.038	0.157688	0.330268
CLL1	120	CLL	RPL26	0.33606	0.02	0.00527584	0.0327757
CLL1	120	CLL	C16orf74	0.334664	0.019	0.481115	0.610925
CLL1	120	CLL	CKLF	0.333866	0.017	0.195396	0.37171
CLL1	120	CLL	TLK1	0.333784	-0.039	0.526466	0.642728
CLL1	120	CLL	RWDD1	0.333147	0.041	0.29127	0.46222
CLL1	120	CLL	ZNF638	0.333147	0.019	0.735039	0.795338
CLL1	120	CLL	MGST3	0.329413	0.033	0.318512	0.485502
CLL1	120	CLL	HSPE1	0.326235	0.021	0.44259	0.582589
CLL1	120	CLL	ATP5G2	0.325152	0.101	0.159767	0.332734
CLL1	120	CLL	TPI1	0.324872	-0.033	0.33813	0.502058
CLL1	120	CLL	HNRNPH3	0.323983	-0.046	0.302966	0.47178
CLL1	120	CLL	RPS5	0.32231	0.034	0.0170601	0.0793371
CLL1	120	CLL	C14orf2	0.32042	-0.026	0.279985	0.452269
CLL1	120	CLL	IFI16	0.320342	-0.022	0.289488	0.46067
CLL1	120	CLL	ZNF266	0.318818	-0.034	0.573713	0.678151
CLL1	120	CLL	MEAF6	0.315984	0.018	0.413013	0.560069
CLL1	120	CLL	EIF6	0.315956	-0.04	0.254257	0.427474
CLL1	120	CLL	OCIAD2	0.315355	-0.05	0.327687	0.493055
CLL1	120	CLL	MT-ND4L	0.314161	-0.019	0.664424	0.74389
CLL1	120	CLL	RBM8A	0.314031	-0.066	0.279107	0.451407
CLL1	120	CLL	ISG20	0.31264	0.002	0.168193	0.341978
CLL1	120	CLL	AP2M1	0.310674	0.013	0.320624	0.487381
CLL1	120	CLL	VAMP2	0.309705	-0.015	0.699222	0.769591
CLL1	120	CLL	ALOX5AP	0.303597	0.026	0.444452	0.583757
CLL1	120	CLL	WDR1	0.298529	0.017	0.247658	0.42152
CLL1	120	CLL	RPS18	0.296005	0.003	0.00125151	0.010137
CLL1	120	CLL	RPS17	0.294898	0.02	0.0246088	0.102451
CLL1	120	CLL	ANP32E	0.292881	-0.034	0.421137	0.565892
CLL1	120	CLL	JTB	0.291061	-0.059	0.310145	0.478182
CLL1	120	CLL	PFN1	0.291024	-0.057	0.209535	0.385885
CLL1	120	CLL	IFI27L2	0.283895	-0.043	0.279179	0.451463
CLL1	120	CLL	RPL15	0.282704	0.011	0.00297483	0.0208222
CLL1	120	CLL	RGS10	0.281286	0.006	0.265572	0.438386
CLL1	120	CLL	MAP1LC3B	0.280906	-0.006	0.328943	0.494053
CLL1	120	CLL	DDX39A	0.276076	-0.057	0.426482	0.570155
CLL1	120	CLL	RPL11	0.275016	0.004	0.0195523	0.0873259
CLL1	120	CLL	TRAPPC1	0.273722	0.017	0.179058	0.354084
CLL1	120	CLL	COX7B	0.272706	-0.01	0.249718	0.423333
CLL1	120	CLL	SEPT6	0.271844	-0.065	0.585246	0.68643
CLL1	120	CLL	RPLP2	0.271009	0.006	0.0589636	0.184543
CLL1	120	CLL	OAZ1	0.269352	-0.036	0.150718	0.322145
CLL1	120	CLL	TTC3	0.267029	-0.053	0.632165	0.720373
CLL1	120	CLL	HNRNPH1	0.265988	-0.111	0.778475	0.827693
CLL1	120	CLL	ATP6AP2	0.26494	0.007	0.453355	0.590304
CLL1	120	CLL	RPL29	0.263904	0.043	0.0933733	0.245388
CLL1	120	CLL	SSR4	0.261453	0.022	0.394041	0.546041
CLL1	120	CLL	SSU72	0.261003	-0.008	0.552345	0.66152
CLL1	120	CLL	SMAP2	0.26001	-0.055	0.428663	0.571854
CLL1	120	CLL	RPL38	0.258809	-0.005	0.154268	0.326185
CLL1	120	CLL	RPS13	0.257277	-0.033	0.0944099	0.246989
CLL1	120	CLL	SIT1	0.253825	-0.001	0.509997	0.631255
CLL1	120	CLL	RPS27A	0.253235	0.002	0.0944535	0.247042
CLL1	120	CLL	PSMA7	0.252055	0.001	0.526369	0.642658
CLL1	120	CLL	MRPS21	0.250117	0.01	0.600983	0.697854
CLL1	120	CLL	NDUFB1	0.244821	-0.001	0.494449	0.62076
CLL1	120	CLL	CYTH1	0.243941	-0.143	0.4533	0.590304
CLL1	120	CLL	COX4I1	0.243737	-0.019	0.281788	0.453879
CLL1	120	CLL	NDUFA11	0.24314	-0.062	0.541911	0.654251
CLL1	120	CLL	NOL7	0.242578	-0.065	0.563595	0.670058
CLL1	120	CLL	SRRM1	0.234176	-0.055	0.738895	0.798157
CLL1	120	CLL	BCAP31	0.231101	-0.001	0.576352	0.680034
CLL1	120	CLL	GUK1	0.229053	-0.036	0.614108	0.707259
CLL1	120	CLL	PSMB3	0.228396	-0.034	0.485329	0.613894
CLL1	120	CLL	COX5B	0.22826	-0.011	0.563903	0.670295
CLL1	120	CLL	RPL27	0.226471	-0.038	0.235806	0.410978
CLL1	120	CLL	GMFG	0.226405	-0.118	0.44097	0.58154
CLL1	120	CLL	CREB3L2	0.226383	-0.079	0.865935	0.895686
CLL1	120	CLL	PRKCSH	0.225441	0.002	0.619247	0.710913
CLL1	120	CLL	SRSF11	0.225332	-0.141	0.751859	0.807563
CLL1	120	CLL	HSPA4	0.224276	-0.009	0.685158	0.759475
CLL1	120	CLL	TYROBP	0.223817	-0.1	0.36556	0.524164
CLL1	120	CLL	DPP7	0.222563	-0.012	0.797367	0.842313
CLL1	120	CLL	STX7	0.221198	0.041	0.893458	0.916991
CLL1	120	CLL	UVRAG	0.220809	-0.081	0.943379	0.955868
CLL1	120	CLL	HMHA1	0.217112	-0.03	0.596219	0.694204
CLL1	120	CLL	NDUFA4	0.213954	0.01	0.498289	0.623418
CLL1	120	CLL	SNRPN	0.212087	-0.104	0.604139	0.699924
CLL1	120	CLL	CD24	0.21135	-0.012	0.923639	0.940527
CLL1	120	CLL	ZCCHC11	0.210694	-0.02	0.930499	0.945847
CLL1	120	CLL	RPS11	0.209112	0.043	0.278303	0.450651
CLL1	120	CLL	HNRNPDL	0.207332	-0.146	0.652951	0.735426
CLL1	120	CLL	EIF3K	0.207204	-0.046	0.621028	0.712148
CLL1	120	CLL	CCT4	0.206662	-0.01	0.564206	0.670529
CLL1	120	CLL	BSG	0.206381	-0.167	0.470599	0.602879
CLL1	120	CLL	RPL27A	0.204246	0.015	0.101981	0.258203
CLL1	120	CLL	HNRNPA3	0.202777	-0.09	0.8005	0.845064
CLL1	120	CLL	ZFAS1	0.202701	-0.083	0.581208	0.683701
CLL1	120	CLL	RPL19	0.201725	0.006	0.140647	0.309825
CLL1	120	CLL	TMED2	0.199598	-0.047	0.620925	0.712073
CLL1	120	CLL	UBE2I	0.194931	-0.046	0.778596	0.827775
CLL1	120	CLL	CD52	0.194636	-0.023	0.134346	0.301258
CLL1	120	CLL	ZCCHC10	0.192469	-0.001	0.620559	0.711855
CLL1	120	CLL	RPL23A	0.187004	0.01	0.0872589	0.23579
CLL1	120	CLL	H2AFZ	0.186174	-0.038	0.480921	0.610813
CLL1	120	CLL	HP1BP3	0.182758	-0.027	0.632911	0.720923
CLL1	120	CLL	VAMP8	0.181646	-0.098	0.436865	0.578532
CLL1	120	CLL	NDUFA1	0.180605	-0.032	0.634139	0.721635
CLL1	120	CLL	HIST1H1E	0.179712	-0.086	0.845834	0.879921
CLL1	120	CLL	UQCR11	0.179042	-0.018	0.538346	0.651449
CLL1	120	CLL	KLF6	0.175905	-0.037	0.682734	0.757621
CLL1	120	CLL	CCDC109B	0.174754	-0.08	0.546773	0.657769
CLL1	120	CLL	RPS23	0.172697	0.007	0.101433	0.257338
CLL1	120	CLL	RPL18	0.172181	0.036	0.402368	0.552084
CLL1	120	CLL	UPF3A	0.168881	-0.028	0.999775	0.999827
CLL1	120	CLL	POMP	0.166205	-0.025	0.508794	0.630493
CLL1	120	CLL	ERH	0.162577	-0.092	0.543999	0.655661
CLL1	120	CLL	DUSP1	0.16241	-0.045	0.692689	0.765279
CLL1	120	CLL	SLC25A5	0.162238	-0.048	0.6745	0.751255
CLL1	120	CLL	NDUFB2	0.161816	-0.025	0.771122	0.822543
CLL1	120	CLL	RPL8	0.160792	-0.037	0.35256	0.513786
CLL1	120	CLL	EIF3D	0.160233	-0.031	0.70769	0.775479
CLL1	120	CLL	MEF2C	0.159232	-0.154	0.855278	0.887424
CLL1	120	CLL	SERP1	0.158448	-0.167	0.693571	0.765724
CLL1	120	CLL	SYNGR2	0.157097	-0.093	0.378405	0.534055
CLL1	120	CLL	ARL5A	0.155336	-0.038	0.885569	0.910649
CLL1	120	CLL	TBC1D10C	0.154583	-0.021	0.705379	0.773987
CLL1	120	CLL	IER2	0.152858	0.137	0.789302	0.8363
CLL1	120	CLL	MYL12A	0.151321	-0.095	0.357725	0.518154
CLL1	120	CLL	GAPDH	0.149993	-0.062	0.211143	0.38751
CLL1	120	CLL	NDUFB9	0.149389	-0.035	0.558714	0.666339
CLL1	120	CLL	WHSC1L1	0.149331	-0.022	0.987266	0.990262
CLL1	120	CLL	PSME2	0.146853	-0.041	0.542645	0.65469
CLL1	120	CLL	CHCHD2	0.145173	-0.099	0.60418	0.699924
CLL1	120	CLL	C19orf43	0.143551	-0.047	0.568337	0.67402
CLL1	120	CLL	PSIP1	0.142739	-0.037	0.878466	0.905295
CLL1	120	CLL	GNAS	0.141005	-0.033	0.650513	0.733714
CLL1	120	CLL	RPL30	0.138811	0.014	0.490589	0.617654
CLL1	120	CLL	SET	0.136472	-0.031	0.805738	0.849424
CLL1	120	CLL	NCOA3	0.136173	-0.029	0.943025	0.955585
CLL1	120	CLL	CDC42	0.134442	-0.091	0.689504	0.76275
CLL1	120	CLL	HINT1	0.134031	-0.247	0.611042	0.704891
CLL1	120	CLL	GNB2L1	0.133652	-0.154	0.335908	0.500397
CLL1	120	CLL	PSMA3-AS1	0.133316	-0.032	0.874526	0.902106
CLL1	120	CLL	JUNB	0.132717	0.212	0.863834	0.894187
CLL1	120	CLL	C17orf62	0.12109	-0.062	0.760679	0.814622
CLL1	120	CLL	TERF2IP	0.120815	-0.045	0.824295	0.863526
CLL1	120	CLL	CD74	0.118484	0.001	0.0657624	0.198015
CLL1	120	CLL	PCBP2	0.117811	-0.149	0.766417	0.818959
CLL1	120	CLL	TCF25	0.117699	-0.097	0.94208	0.954858
CLL1	120	CLL	SKP1	0.115867	-0.19	0.611454	0.705282
CLL1	120	CLL	FAU	0.114334	0.024	0.553944	0.662766
CLL1	120	CLL	RPS8	0.113942	0.006	0.358125	0.518338
CLL1	120	CLL	HLA-DPB1	0.112251	-0.061	0.239008	0.41342
CLL1	120	CLL	RPS3	0.11179	0.008	0.40134	0.551299
CLL1	120	CLL	RPL10A	0.111678	0.027	0.258512	0.43145
CLL1	120	CLL	RAC1	0.111646	-0.074	0.794901	0.840495
CLL1	120	CLL	RPS9	0.111034	-0.053	0.467437	0.600596
CLL1	120	CLL	NDUFB8	0.109872	-0.069	0.732702	0.793509
CLL1	120	CLL	TOMM7	0.106396	-0.193	0.763616	0.816679
CLL1	120	CLL	RHOA	0.105596	-0.233	0.443092	0.582869
CLL1	120	CLL	LTB	0.104021	-0.077	0.828703	0.86689
CLL1	120	CLL	CCDC12	0.101902	-0.191	0.955964	0.96594
CLL1	120	CLL	SF3B6	0.101708	-0.132	0.700996	0.770906
CLL1	120	CLL	NOSIP	0.101543	-0.092	0.988631	0.991135
CLL1	120	CLL	RSL1D1	0.101361	-0.041	0.569803	0.675278
CLL1	120	CLL	DNAJC8	0.101328	-0.049	0.798015	0.842863
CLL1	120	CLL	FXYD5	0.101278	-0.103	0.553629	0.66247
CLL1	120	CLL	VOPP1	-0.100871	-0.125	0.751264	0.807199
CLL1	120	CLL	AKAP9	-0.102188	-0.111	0.487671	0.615517
CLL1	120	CLL	UBL5	-0.103083	-0.129	0.912583	0.931608
CLL1	120	CLL	TRAPPC2L	-0.107016	-0.129	0.666514	0.745577
CLL1	120	CLL	EIF3H	-0.107044	-0.162	0.874378	0.90202
CLL1	120	CLL	PPM1K	-0.107326	-0.209	0.642181	0.727505
CLL1	120	CLL	PCDH9	-0.107774	-0.165	0.354618	0.515609
CLL1	120	CLL	UXT	-0.117986	-0.229	0.711415	0.778076
CLL1	120	CLL	ATP5D	-0.117989	-0.132	0.737018	0.796793
CLL1	120	CLL	CFL1	-0.119031	-0.13	0.903382	0.92438
CLL1	120	CLL	CD37	-0.120792	-0.091	0.522766	0.640172
CLL1	120	CLL	SAP18	-0.12111	-0.13	0.866095	0.895764
CLL1	120	CLL	NEAT1	-0.121621	-0.089	0.488606	0.616152
CLL1	120	CLL	PDCD4	-0.122182	-0.137	0.689299	0.762633
CLL1	120	CLL	HLA-C	-0.12219	-0.038	0.399503	0.550066
CLL1	120	CLL	ATP5J2	-0.123358	-0.159	0.770227	0.821862
CLL1	120	CLL	SRSF5	-0.124809	-0.196	0.425116	0.569182
CLL1	120	CLL	ARPC2	-0.127716	-0.283	0.714571	0.780192
CLL1	120	CLL	ARHGAP44	-0.132888	-0.14	0.705545	0.773987
CLL1	120	CLL	DDX3X	-0.138526	-0.109	0.459606	0.594978
CLL1	120	CLL	GRN	-0.139637	-0.149	0.845406	0.879563
CLL1	120	CLL	CXXC5	-0.141125	-0.145	0.772072	0.823135
CLL1	120	CLL	EIF3E	-0.142682	-0.224	0.834228	0.871005
CLL1	120	CLL	NPM1	-0.148402	-0.196	0.854772	0.887117
CLL1	120	CLL	RPL23	-0.148531	-0.078	0.580524	0.683187
CLL1	120	CLL	STK4	-0.149075	-0.2	0.404637	0.553902
CLL1	120	CLL	ENO1	-0.151462	-0.152	0.866318	0.895928
CLL1	120	CLL	SAT1	-0.154337	-0.132	0.474203	0.605594
CLL1	120	CLL	TRBC2	-0.154659	-0.193	0.663821	0.743563
CLL1	120	CLL	RHOH	-0.156071	-0.146	0.580036	0.682871
CLL1	120	CLL	CD79A	-0.160165	-0.103	0.452446	0.58975
CLL1	120	CLL	RPS4X	-0.162094	0.012	0.401195	0.55119
CLL1	120	CLL	COPE	-0.170651	-0.14	0.997073	0.997801
CLL1	120	CLL	MYL12B	-0.172689	-0.272	0.759052	0.813197
CLL1	120	CLL	TMEM59	-0.175632	-0.176	0.6073	0.70237
CLL1	120	CLL	FOXP1	-0.17631	-0.124	0.333969	0.498861
CLL1	120	CLL	GPX4	-0.176325	-0.138	0.774374	0.824661
CLL1	120	CLL	TNRC6B	-0.17695	-0.189	0.352534	0.513786
CLL1	120	CLL	UBE2J1	-0.179844	-0.232	0.582917	0.684914
CLL1	120	CLL	GTF3A	-0.186444	-0.26	0.439434	0.580472
CLL1	120	CLL	EIF4A2	-0.187477	-0.267	0.396285	0.547558
CLL1	120	CLL	PARK7	-0.191477	-0.2	0.731539	0.792669
CLL1	120	CLL	RPL7A	-0.1979	-0.208	0.520065	0.638616
CLL1	120	CLL	TMEM107	-0.200409	-0.117	0.275787	0.448168
CLL1	120	CLL	PRDX1	-0.201713	-0.24	0.493279	0.619962
CLL1	120	CLL	PPP1R15A	-0.202237	-0.13	0.626437	0.716229
CLL1	120	CLL	TMSB4X	-0.20697	0.003	0.504506	0.627918
CLL1	120	CLL	NACA	-0.209475	-0.185	0.479992	0.610082
CLL1	120	CLL	H3F3B	-0.21303	-0.04	0.0672693	0.200881
CLL1	120	CLL	RBM39	-0.213504	-0.263	0.248823	0.422554
CLL1	120	CLL	CCNI	-0.213592	-0.228	0.505716	0.628649
CLL1	120	CLL	SOD1	-0.214974	-0.231	0.737943	0.797498
CLL1	120	CLL	TCEB2	-0.220896	-0.196	0.705527	0.773987
CLL1	120	CLL	ATP5A1	-0.222901	-0.209	0.615087	0.707946
CLL1	120	CLL	PSME1	-0.226581	-0.258	0.548839	0.65935
CLL1	120	CLL	MALAT1	-0.228645	0	6.0313e-15	2.17144e-13
CLL1	120	CLL	TMEM243	-0.231546	-0.185	0.444527	0.583835
CLL1	120	CLL	SON	-0.234489	-0.265	0.297292	0.467212
CLL1	120	CLL	KMT2E	-0.23824	-0.179	0.348239	0.510569
CLL1	120	CLL	UQCRH	-0.241838	-0.253	0.608405	0.703171
CLL1	120	CLL	IFT57	-0.242954	-0.194	0.450974	0.588817
CLL1	120	CLL	HSP90AB1	-0.252936	-0.178	0.762578	0.815862
CLL1	120	CLL	TRMT112	-0.25437	-0.188	0.597166	0.695011
CLL1	120	CLL	GABPB1-AS1	-0.255034	-0.265	0.104228	0.26158
CLL1	120	CLL	METTL8	-0.25578	-0.247	0.168347	0.342181
CLL1	120	CLL	SEPT7	-0.256894	-0.304	0.386512	0.540242
CLL1	120	CLL	SMCHD1	-0.261058	-0.178	0.300328	0.469541
CLL1	120	CLL	MT-CO2	-0.26246	-0.067	0.00117034	0.00960085
CLL1	120	CLL	TRAF3IP3	-0.269163	-0.2	0.297859	0.467702
CLL1	120	CLL	RPL5	-0.278558	-0.229	0.188631	0.364312
CLL1	120	CLL	HNRNPA2B1	-0.280452	-0.187	0.217881	0.394103
CLL1	120	CLL	MT-ND1	-0.281116	-0.299	0.0231665	0.0982929
CLL1	120	CLL	ELF1	-0.281295	-0.163	0.404719	0.553982
CLL1	120	CLL	CD79B	-0.284113	-0.292	0.190513	0.366329
CLL1	120	CLL	HLA-DPA1	-0.286565	-0.028	0.516627	0.635952
CLL1	120	CLL	EVI2B	-0.288787	-0.278	0.381984	0.536596
CLL1	120	CLL	HLA-B	-0.291459	0.005	0.0257108	0.105696
CLL1	120	CLL	N4BP2L2	-0.300827	-0.208	0.165008	0.338264
CLL1	120	CLL	MT-ND3	-0.304723	-0.122	0.00139557	0.0111179
CLL1	120	CLL	FUS	-0.313278	-0.194	0.148364	0.319304
CLL1	120	CLL	ZFP36L2	-0.313824	-0.285	0.178048	0.352847
CLL1	120	CLL	BTF3	-0.314429	-0.301	0.45334	0.590304
CLL1	120	CLL	ARHGDIB	-0.322269	-0.213	0.392926	0.545275
CLL1	120	CLL	SH3BGRL	-0.324313	-0.267	0.53006	0.645577
CLL1	120	CLL	PPP1CA	-0.33319	-0.215	0.463753	0.597792
CLL1	120	CLL	MT-CO1	-0.336451	0.001	9.17572e-06	0.000127519
CLL1	120	CLL	TUBA1B	-0.34069	-0.215	0.453921	0.590551
CLL1	120	CLL	CYB561A3	-0.345024	-0.297	0.353427	0.514482
CLL1	120	CLL	ABCA6	-0.346122	-0.282	0.214369	0.39083
CLL1	120	CLL	ACTB	-0.350099	-0.056	0.206798	0.383186
CLL1	120	CLL	EIF4G2	-0.358701	-0.219	0.484308	0.613128
CLL1	120	CLL	PNRC1	-0.37324	-0.396	0.27176	0.444445
CLL1	120	CLL	PNN	-0.392264	-0.25	0.144402	0.314592
CLL1	120	CLL	RPL4	-0.395245	-0.357	0.195007	0.371296
CLL1	120	CLL	ADTRP	-0.396345	-0.29	0.313929	0.4815
CLL1	120	CLL	HNRNPA0	-0.397273	-0.255	0.354494	0.515506
CLL1	120	CLL	ORAI2	-0.404007	-0.305	0.140899	0.310185
CLL1	120	CLL	PEBP1	-0.40876	-0.32	0.413668	0.5605
CLL1	120	CLL	SNX3	-0.411928	-0.273	0.360374	0.519994
CLL1	120	CLL	MT-CYB	-0.424264	-0.137	5.86827e-05	0.000698346
CLL1	120	CLL	HLA-DRB1	-0.434359	-0.065	0.0166046	0.0777723
CLL1	120	CLL	HLA-E	-0.437322	-0.357	0.143693	0.313832
CLL1	120	CLL	TCL1A	-0.449274	-0.363	0.0647408	0.196187
CLL1	120	CLL	BTG1	-0.449654	-0.29	0.0293861	0.115957
CLL1	120	CLL	HLA-A	-0.455404	-0.114	0.0335648	0.127251
CLL1	120	CLL	LUC7L3	-0.469117	-0.301	0.081532	0.226337
CLL1	120	CLL	UQCRB	-0.473136	-0.275	0.316706	0.48383
CLL1	120	CLL	MT-ND5	-0.478969	-0.283	0.0120928	0.0617822
CLL1	120	CLL	CXCR4	-0.47963	-0.324	0.0169801	0.0791043
CLL1	120	CLL	JUN	-0.493869	-0.186	0.048414	0.162582
CLL1	120	CLL	MARCH1	-0.500835	-0.358	0.0788972	0.221655
CLL1	120	CLL	HMGB1	-0.501085	-0.278	0.0888026	0.238265
CLL1	120	CLL	PABPC1	-0.508437	-0.326	0.185712	0.361335
CLL1	120	CLL	RPS7	-0.508733	-0.192	0.0131039	0.0655673
CLL1	120	CLL	CLEC2D	-0.511996	-0.342	0.0687787	0.203708
CLL1	120	CLL	FCER2	-0.528661	-0.302	0.208004	0.384249
CLL1	120	CLL	CIRBP	-0.545243	-0.419	0.0725127	0.210953
CLL1	120	CLL	YBX3	-0.559554	-0.414	0.0805551	0.224728
CLL1	120	CLL	HLA-DRA	-0.564104	-0.136	0.00504431	0.0317176
CLL1	120	CLL	ID3	-0.568072	-0.238	0.143274	0.313398
CLL1	120	CLL	ITM2B	-0.576183	-0.321	0.0998985	0.255102
CLL1	120	CLL	HLA-DQB1	-0.581748	-0.291	0.072082	0.210362
CLL1	120	CLL	ATP6V1G1	-0.593389	-0.337	0.128566	0.294885
CLL1	120	CLL	FCRLA	-0.593582	-0.293	0.21065	0.387006
CLL1	120	CLL	PNISR	-0.594064	-0.405	0.0488432	0.163534
CLL1	120	CLL	EIF1	-0.599446	-0.157	0.00863968	0.0480591
CLL1	120	CLL	SMARCB1	-0.605353	-0.33	0.161239	0.33434
CLL1	120	CLL	DBI	-0.609455	-0.348	0.116566	0.278264
CLL1	120	CLL	FCMR	-0.610074	-0.406	0.0705132	0.207306
CLL1	120	CLL	CNBP	-0.610895	-0.339	0.180885	0.356038
CLL1	120	CLL	PTPRC	-0.633841	-0.351	0.0323889	0.124263
CLL1	120	CLL	EEF2	-0.6553	-0.311	0.0618786	0.190495
CLL1	120	CLL	TSC22D3	-0.681897	-0.332	0.0843964	0.230929
CLL1	120	CLL	ARGLU1	-0.685179	-0.351	0.0464025	0.158407
CLL1	120	CLL	HNRNPK	-0.698949	-0.392	0.114286	0.274926
CLL1	120	CLL	HNRNPA1	-0.71038	-0.464	0.0917784	0.243064
CLL1	120	CLL	LINC00926	-0.714235	-0.361	0.0221903	0.0954072
CLL1	120	CLL	HSPA8	-0.727507	-0.392	0.250612	0.424154
CLL1	120	CLL	HLA-DMB	-0.743261	-0.361	0.110687	0.270282
CLL1	120	CLL	HLA-DMA	-0.747159	-0.47	0.0273345	0.110267
CLL1	120	CLL	MT-ND4	-0.752095	-0.069	2.23926e-07	4.01027e-06
CLL1	120	CLL	LAPTM5	-0.825275	-0.352	0.00220463	0.0162844
CLL1	120	CLL	EEF1B2	-0.860426	-0.518	0.019289	0.0864723
CLL1	120	CLL	MT-ATP6	-0.996999	-0.276	8.05706e-08	1.52785e-06
CLL1	120	CLL	HLA-DQA1	-0.99744	-0.488	0.0626116	0.192103
CLL1	120	CLL	MT-ND2	-1.11576	-0.349	5.31202e-09	1.16122e-07
CLL1	120	CLL	DDX5	-1.22688	-0.532	0.000138285	0.00149951
CLL5	30	CD4	ZFP36L2	0.981903	0.389	2.97167e-05	0.000376546
CLL5	30	CD4	HMGB2	0.730167	0.36	0.000336595	0.00327914
CLL5	30	CD4	FOS	0.672447	0.27	0.0874995	0.236167
CLL5	30	CD4	MALAT1	0.636217	0	5.4041e-76	1.28702e-73
CLL5	30	CD4	PPP1R15A	0.634345	0.215	0.0368738	0.135765
CLL5	30	CD4	GIMAP7	0.6331	0.308	1.04463e-05	0.000143977
CLL5	30	CD4	TUBA1A	0.593261	0.232	0.0130476	0.065337
CLL5	30	CD4	KLF2	0.561685	0.157	0.0149409	0.0720696
CLL5	30	CD4	CCR7	0.534268	0.181	0.070636	0.207508
CLL5	30	CD4	CDC42SE1	0.521101	0.147	0.0262874	0.107353
CLL5	30	CD4	IER2	0.514598	0.206	0.010747	0.056619
CLL5	30	CD4	ARPC4	0.509912	0.193	0.0035461	0.0240226
CLL5	30	CD4	JUNB	0.492889	0.226	0.0320296	0.123208
CLL5	30	CD4	CXCR4	0.489798	0.206	0.0562612	0.17944
CLL5	30	CD4	MT-ND4	0.484081	0.054	6.85195e-08	1.30904e-06
CLL5	30	CD4	FUS	0.483423	0.234	0.0312954	0.12122
CLL5	30	CD4	GBP2	0.478998	0.211	0.0195958	0.087439
CLL5	30	CD4	JUN	0.467644	0.185	0.00697334	0.0407963
CLL5	30	CD4	MT-CO1	0.464833	0.036	6.18569e-14	2.07869e-12
CLL5	30	CD4	MT-ND2	0.456597	0.163	3.78617e-05	0.000471188
CLL5	30	CD4	ANXA11	0.451863	0.247	0.163324	0.33672
CLL5	30	CD4	DUSP1	0.448334	0.215	0.119544	0.283166
CLL5	30	CD4	VAMP2	0.445911	0.331	0.00505364	0.0317554
CLL5	30	CD4	CDC25B	0.439276	0.174	0.0843897	0.230927
CLL5	30	CD4	RPA2	0.437995	0.154	0.0629172	0.192759
CLL5	30	CD4	SSBP1	0.427875	0.233	0.0803148	0.224389
CLL5	30	CD4	ST13	0.425173	0.209	0.0678002	0.201869
CLL5	30	CD4	POLR2J3	0.424532	0.179	0.0224347	0.0961023
CLL5	30	CD4	ODF2L	0.420428	0.155	0.0362875	0.134215
CLL5	30	CD4	SELK	0.419096	0.197	0.0591364	0.184918
CLL5	30	CD4	SIGIRR	0.417897	0.188	0.0591613	0.184921
CLL5	30	CD4	SF3B6	0.414657	0.18	0.11564	0.276985
CLL5	30	CD4	GNAS	0.4106	0.168	0.0911335	0.24199
CLL5	30	CD4	NACA	0.408226	0.181	0.00443937	0.0286467
CLL5	30	CD4	GNG5	0.404503	0.182	0.0779109	0.220007
CLL5	30	CD4	ARL6IP4	0.394341	0.225	0.181563	0.356869
CLL5	30	CD4	TNRC6B	0.391747	0.141	0.0793431	0.22268
CLL5	30	CD4	BAZ1A	0.391465	0.135	0.0644006	0.195633
CLL5	30	CD4	PPP2R5C	0.390914	0.187	0.0224317	0.0961003
CLL5	30	CD4	RBM25	0.390146	0.146	0.154681	0.326504
CLL5	30	CD4	NOL7	0.388611	0.202	0.0388881	0.140629
CLL5	30	CD4	SAMD9	0.387997	0.133	0.0230261	0.0978486
CLL5	30	CD4	ANKRD12	0.385629	0.284	0.00567136	0.0346214
CLL5	30	CD4	PIM2	0.382558	0.172	0.0769156	0.218376
CLL5	30	CD4	IL16	0.376395	0.197	0.0751742	0.215539
CLL5	30	CD4	HNRNPH1	0.375901	0.136	0.116082	0.277646
CLL5	30	CD4	SRSF2	0.371925	0.252	0.0926665	0.244425
CLL5	30	CD4	CST7	0.370959	0.172	0.00987014	0.0532654
CLL5	30	CD4	GIMAP1	0.36764	0.168	0.157387	0.3298
CLL5	30	CD4	PRDX6	0.366879	0.139	0.0274605	0.110601
CLL5	30	CD4	TEX264	0.366604	0.149	0.0930175	0.24494
CLL5	30	CD4	EIF4A1	0.366464	0.147	0.147134	0.317725
CLL5	30	CD4	FYB	0.362331	0.225	0.0358543	0.133033
CLL5	30	CD4	CLEC2D	0.361224	0.234	0.00860171	0.0479173
CLL5	30	CD4	ARID5B	0.360383	0.17	0.0352782	0.131609
CLL5	30	CD4	HNRNPA0	0.359372	0.26	0.0193742	0.0867123
CLL5	30	CD4	MT-CYB	0.359273	0.083	9.38962e-06	0.000130208
CLL5	30	CD4	PPP1R7	0.357854	0.125	0.106783	0.265026
CLL5	30	CD4	BTG2	0.35629	0.106	0.115768	0.27717
CLL5	30	CD4	DNAJB1	0.35585	0.18	0.120942	0.285037
CLL5	30	CD4	SRSF7	0.355042	0.267	0.00262312	0.0187926
CLL5	30	CD4	NCL	0.354887	0.215	0.142543	0.312333
CLL5	30	CD4	SNHG8	0.354804	0.177	0.116675	0.278491
CLL5	30	CD4	TRAC	0.344818	0.113	0.000107103	0.00119693
CLL5	30	CD4	LYAR	0.344658	0.162	0.0337218	0.127678
CLL5	30	CD4	UBE2V2	0.344265	0.149	0.0779229	0.220015
CLL5	30	CD4	EVI2A	0.340559	0.139	0.249639	0.423297
CLL5	30	CD4	PRPF38B	0.340345	0.151	0.0125842	0.063581
CLL5	30	CD4	AP2M1	0.338943	0.186	0.054925	0.176728
CLL5	30	CD4	GIMAP4	0.335724	0.308	0.104244	0.261595
CLL5	30	CD4	ABT1	0.335227	0.13	0.0663476	0.199121
CLL5	30	CD4	ATRX	0.333897	0.148	0.0548405	0.176583
CLL5	30	CD4	CALR	0.333259	0.166	0.124493	0.289721
CLL5	30	CD4	CACYBP	0.332232	0.144	0.206292	0.382692
CLL5	30	CD4	TTC39C	0.329302	0.131	0.241099	0.415408
CLL5	30	CD4	SH3KBP1	0.328006	0.163	0.136112	0.30364
CLL5	30	CD4	SSB	0.327643	0.167	0.181911	0.357327
CLL5	30	CD4	FAM49B	0.325578	0.167	0.0234743	0.0991928
CLL5	30	CD4	H3F3B	0.323884	0.143	0.000207543	0.00214902
CLL5	30	CD4	FOXP1	0.32355	0.16	0.0752771	0.215641
CLL5	30	CD4	IGBP1	0.320015	0.137	0.454561	0.591031
CLL5	30	CD4	RGS1	0.318966	0.101	0.118939	0.282328
CLL5	30	CD4	CXCR3	0.317006	0.156	0.146558	0.317119
CLL5	30	CD4	ZC3HAV1	0.316651	0.121	0.12041	0.284377
CLL5	30	CD4	ACTR2	0.315601	0.135	0.169069	0.342959
CLL5	30	CD4	RHOH	0.31532	0.191	0.0534443	0.173751
CLL5	30	CD4	PSMB10	0.314732	0.12	0.273604	0.446303
CLL5	30	CD4	RBMX	0.3135	0.155	0.2143	0.390779
CLL5	30	CD4	TSC22D3	0.311697	0.225	0.0403996	0.144406
CLL5	30	CD4	HSPD1	0.311669	0.139	0.390634	0.543412
CLL5	30	CD4	SHKBP1	0.310372	0.13	0.119726	0.283315
CLL5	30	CD4	PRKCH	0.309511	0.112	0.378211	0.53403
CLL5	30	CD4	ATP6V1F	0.309204	0.159	0.318334	0.485403
CLL5	30	CD4	CIRBP	0.309175	0.274	0.0143323	0.0698454
CLL5	30	CD4	CIB1	0.309129	0.258	0.0851719	0.232256
CLL5	30	CD4	RSL1D1	0.307336	0.183	0.391761	0.544348
CLL5	30	CD4	SPCS1	0.307174	0.24	0.230413	0.406232
CLL5	30	CD4	PYHIN1	0.307137	0.149	0.0211602	0.092382
CLL5	30	CD4	ANAPC5	0.306741	0.125	0.143169	0.313272
CLL5	30	CD4	CD44	0.306046	0.257	0.0626655	0.192207
CLL5	30	CD4	FCMR	0.304653	0.147	0.0107152	0.0564744
CLL5	30	CD4	SF1	0.304547	0.175	0.0431684	0.151036
CLL5	30	CD4	VIM	0.302357	0.216	0.25652	0.42964
CLL5	30	CD4	FDPS	0.301427	0.115	0.471678	0.603757
CLL5	30	CD4	RSF1	0.3004	0.117	0.17812	0.3529
CLL5	30	CD4	CTSC	0.299261	0.153	0.071028	0.208356
CLL5	30	CD4	MYO1F	0.297805	0.204	0.0554266	0.177694
CLL5	30	CD4	CELF2	0.297783	0.131	0.13867	0.307089
CLL5	30	CD4	MPC2	0.297255	0.131	0.134357	0.301258
CLL5	30	CD4	MYC	0.295978	0.112	0.4785	0.608924
CLL5	30	CD4	FYN	0.295458	0.125	0.0396248	0.142475
CLL5	30	CD4	ARL5A	0.295267	0.139	0.094755	0.247459
CLL5	30	CD4	MED28	0.293455	0.125	0.590358	0.690054
CLL5	30	CD4	BIRC3	0.293219	0.181	0.189085	0.364711
CLL5	30	CD4	GALT	0.291064	0.104	0.2635	0.436223
CLL5	30	CD4	SSNA1	0.290026	0.112	0.0780102	0.220034
CLL5	30	CD4	C6orf48	0.289783	0.203	0.42904	0.572178
CLL5	30	CD4	CLTB	0.289373	0.141	0.244573	0.418925
CLL5	30	CD4	COTL1	0.289212	0.203	0.106743	0.264997
CLL5	30	CD4	PPIG	0.289053	0.179	0.154302	0.326185
CLL5	30	CD4	CLPP	0.287216	0.139	0.0747958	0.214985
CLL5	30	CD4	BCLAF1	0.286811	0.102	0.0848897	0.231789
CLL5	30	CD4	DGUOK	0.28564	0.142	0.32825	0.493418
CLL5	30	CD4	CLTA	0.283917	0.128	0.062365	0.191623
CLL5	30	CD4	HMGN2	0.2818	0.257	0.0133263	0.0662306
CLL5	30	CD4	RNASET2	0.279995	0.192	0.1441	0.314291
CLL5	30	CD4	PDCD6	0.279713	0.156	0.177853	0.352746
CLL5	30	CD4	HLA-DRB1	0.277109	0.173	0.0165232	0.0774973
CLL5	30	CD4	VKORC1	0.274972	0.109	0.148896	0.319917
CLL5	30	CD4	IRF3	0.274926	0.129	0.310884	0.478801
CLL5	30	CD4	MARCKSL1	0.273591	0.12	0.186334	0.36197
CLL5	30	CD4	PTPN6	0.271737	0.106	0.144619	0.314886
CLL5	30	CD4	CDKN2D	0.271623	0.088	0.096961	0.250996
CLL5	30	CD4	RAB5C	0.270978	0.132	0.155746	0.327759
CLL5	30	CD4	ITGB1BP1	0.270647	0.11	0.179791	0.354927
CLL5	30	CD4	SUMO2	0.270481	0.259	0.239353	0.41374
CLL5	30	CD4	CEBPB	0.270459	0.093	0.202338	0.378728
CLL5	30	CD4	ID2	0.269122	0.115	0.44258	0.582589
CLL5	30	CD4	ARF5	0.268662	0.094	0.310499	0.478438
CLL5	30	CD4	YTHDF2	0.268374	0.091	0.232836	0.40834
CLL5	30	CD4	LSM10	0.268278	0.094	0.200549	0.376999
CLL5	30	CD4	RPS19BP1	0.267794	0.136	0.147141	0.317725
CLL5	30	CD4	H2AFV	0.267778	0.143	0.0525851	0.171954
CLL5	30	CD4	IFITM1	0.266288	0.151	0.18468	0.360186
CLL5	30	CD4	WAS	0.266209	0.142	0.0624809	0.19189
CLL5	30	CD4	SDHC	0.264783	0.118	0.456828	0.59274
CLL5	30	CD4	TRBC2	0.264011	0.218	0.0919285	0.243275
CLL5	30	CD4	NDUFS7	0.263608	0.14	0.145263	0.315628
CLL5	30	CD4	CCT8	0.261884	0.142	0.465918	0.599466
CLL5	30	CD4	RBM39	0.261207	0.219	0.135913	0.303371
CLL5	30	CD4	LRRFIP1	0.260127	0.149	0.443733	0.583285
CLL5	30	CD4	FAM215B	0.259233	0.131	0.0190729	0.0857743
CLL5	30	CD4	AHSA1	0.258597	0.104	0.510978	0.63211
CLL5	30	CD4	ITM2B	0.257643	0.21	0.0570663	0.181067
CLL5	30	CD4	DECR1	0.257377	0.108	0.126049	0.292122
CLL5	30	CD4	TAF7	0.257298	0.145	0.180108	0.355259
CLL5	30	CD4	NCK1	0.256841	0.104	0.131791	0.298643
CLL5	30	CD4	MRPL33	0.256747	0.077	0.415654	0.562027
CLL5	30	CD4	CCT7	0.25598	0.116	0.567837	0.673556
CLL5	30	CD4	TMBIM6	0.255736	0.268	0.184116	0.359612
CLL5	30	CD4	MRPL20	0.254103	0.145	0.356148	0.516736
CLL5	30	CD4	TOMM22	0.253946	0.158	0.349693	0.511617
CLL5	30	CD4	ADSL	0.253605	0.085	0.275879	0.448203
CLL5	30	CD4	NOP56	0.252833	0.125	0.133908	0.300829
CLL5	30	CD4	IL27RA	0.252511	0.101	0.126131	0.292233
CLL5	30	CD4	OCIAD2	0.252343	0.194	0.0107869	0.0567589
CLL5	30	CD4	LSM6	0.251679	0.133	0.269093	0.441971
CLL5	30	CD4	KLHDC2	0.250717	0.088	0.579921	0.682871
CLL5	30	CD4	RPS20	0.250432	0.07	0.000673013	0.00596104
CLL5	30	CD4	ROCK1	0.25007	0.123	0.146047	0.31652
CLL5	30	CD4	MT-CO2	0.249771	0.033	0.000123278	0.00135634
CLL5	30	CD4	IDS	0.249491	0.129	0.34608	0.508729
CLL5	30	CD4	TAGAP	0.248701	0.123	0.27706	0.449454
CLL5	30	CD4	ACTR10	0.247367	0.085	0.412766	0.559801
CLL5	30	CD4	GADD45B	0.246026	0.129	0.180462	0.355591
CLL5	30	CD4	HNRNPF	0.244113	0.185	0.18949	0.365125
CLL5	30	CD4	CCNDBP1	0.244001	0.132	0.221415	0.397365
CLL5	30	CD4	DDX24	0.243147	0.159	0.161644	0.334715
CLL5	30	CD4	SNX3	0.241191	0.162	0.176735	0.351505
CLL5	30	CD4	C1orf56	0.240654	0.093	0.0286988	0.114256
CLL5	30	CD4	CNBP	0.240628	0.217	0.0992892	0.254311
CLL5	30	CD4	BIN2	0.240486	0.171	0.196721	0.373282
CLL5	30	CD4	NDUFAF3	0.240394	0.126	0.114981	0.275994
CLL5	30	CD4	RAB8A	0.240169	0.125	0.10683	0.265074
CLL5	30	CD4	FKBP8	0.239935	0.157	0.561354	0.668385
CLL5	30	CD4	GGNBP2	0.238593	0.088	0.233558	0.409012
CLL5	30	CD4	CLEC2B	0.23785	0.167	0.17412	0.348686
CLL5	30	CD4	SLC9A3R1	0.23721	0.124	0.303582	0.472431
CLL5	30	CD4	SIVA1	0.235844	0.103	0.208875	0.385172
CLL5	30	CD4	PHF14	0.234899	0.093	0.327602	0.492965
CLL5	30	CD4	ATP5O	0.234585	0.246	0.118808	0.282123
CLL5	30	CD4	TXNIP	0.23444	0.175	0.00704548	0.0410929
CLL5	30	CD4	PSMA1	0.234202	0.177	0.170113	0.344093
CLL5	30	CD4	SLC38A1	0.234173	0.101	0.361496	0.520712
CLL5	30	CD4	TMEM14B	0.234053	0.135	0.226698	0.40242
CLL5	30	CD4	ADRM1	0.232751	0.11	0.421247	0.565914
CLL5	30	CD4	GBP5	0.232281	0.11	0.0543618	0.175572
CLL5	30	CD4	SELL	0.232183	0.227	0.638363	0.724851
CLL5	30	CD4	RPL9	0.230996	0.015	0.0167646	0.0783141
CLL5	30	CD4	DENND2D	0.230939	0.105	0.508929	0.630578
CLL5	30	CD4	FMNL1	0.229418	0.114	0.0753759	0.215803
CLL5	30	CD4	CCDC109B	0.229384	0.202	0.0392288	0.141473
CLL5	30	CD4	GLRX3	0.226678	0.075	0.463438	0.597639
CLL5	30	CD4	SYNE2	0.226544	0.151	0.265149	0.437949
CLL5	30	CD4	IRF9	0.225839	0.105	0.0407036	0.145168
CLL5	30	CD4	TRAPPC1	0.225626	0.232	0.141669	0.311219
CLL5	30	CD4	SLC25A39	0.225372	0.073	0.488021	0.615755
CLL5	30	CD4	ESF1	0.2247	0.093	0.348555	0.510802
CLL5	30	CD4	MT-ND5	0.22465	0.172	0.0426372	0.149697
CLL5	30	CD4	FAM96A	0.224438	0.096	0.309288	0.477378
CLL5	30	CD4	ARL4C	0.222496	0.103	0.180327	0.35549
CLL5	30	CD4	PSMB6	0.221986	0.14	0.152971	0.324923
CLL5	30	CD4	TNIP1	0.221471	0.114	0.160583	0.333624
CLL5	30	CD4	MDH1	0.220961	0.146	0.284362	0.455924
CLL5	30	CD4	LPXN	0.220959	0.096	0.420571	0.565387
CLL5	30	CD4	CCDC53	0.220892	0.085	0.295301	0.465494
CLL5	30	CD4	MMADHC	0.220502	0.096	0.214235	0.390753
CLL5	30	CD4	THEM4	0.220498	0.091	0.272295	0.444978
CLL5	30	CD4	LCP1	0.220168	0.158	0.511141	0.632216
CLL5	30	CD4	HSPA9	0.218302	0.125	0.284568	0.456116
CLL5	30	CD4	PRDX1	0.218127	0.137	0.600514	0.69757
CLL5	30	CD4	OPTN	0.216536	0.127	0.180649	0.355777
CLL5	30	CD4	NAAA	0.216402	0.096	0.545986	0.657085
CLL5	30	CD4	RPL6	0.215592	0.01	0.0293532	0.115875
CLL5	30	CD4	PTP4A2	0.215189	0.12	0.109128	0.267903
CLL5	30	CD4	CALM3	0.214725	0.161	0.274745	0.447377
CLL5	30	CD4	KIAA1551	0.214156	0.084	0.168947	0.342838
CLL5	30	CD4	IFI6	0.213294	0.086	0.493564	0.620134
CLL5	30	CD4	MAPK1IP1L	0.213052	0.075	0.109706	0.268783
CLL5	30	CD4	EPSTI1	0.212848	0.093	0.143394	0.313553
CLL5	30	CD4	ANP32A	0.211855	0.103	0.306615	0.475205
CLL5	30	CD4	EIF4A2	0.211504	0.22	0.179468	0.354503
CLL5	30	CD4	GSTP1	0.211489	0.114	0.163481	0.336881
CLL5	30	CD4	DDX39A	0.211349	0.069	0.663501	0.743312
CLL5	30	CD4	SORL1	0.209225	0.123	0.469584	0.602213
CLL5	30	CD4	ACAP1	0.209143	0.225	0.077443	0.219279
CLL5	30	CD4	LINC00152	0.207633	0.086	0.0936827	0.245962
CLL5	30	CD4	ADAR	0.207493	0.1	0.144851	0.315086
CLL5	30	CD4	RHOA	0.206855	0.15	0.533121	0.647866
CLL5	30	CD4	ATP6AP2	0.206763	0.15	0.408464	0.556763
CLL5	30	CD4	HMOX2	0.20651	0.107	0.332348	0.497296
CLL5	30	CD4	RP11-138A9.1	0.206407	0.072	0.570223	0.675572
CLL5	30	CD4	PHB	0.205964	0.133	0.710044	0.777175
CLL5	30	CD4	ACTR1B	0.205828	0.093	0.225235	0.401179
CLL5	30	CD4	RPL7A	0.202712	0.158	0.565072	0.671166
CLL5	30	CD4	HLA-DQB1	0.201239	0.069	0.098894	0.253851
CLL5	30	CD4	NME3	0.200373	0.094	0.231005	0.406752
CLL5	30	CD4	OXLD1	0.200251	0.061	0.845761	0.879885
CLL5	30	CD4	PSMB8-AS1	0.200126	0.125	0.498035	0.623309
CLL5	30	CD4	MAT2B	0.199714	0.153	0.436768	0.57846
CLL5	30	CD4	TMEM160	0.198528	0.114	0.498691	0.623612
CLL5	30	CD4	CCT2	0.198281	0.067	0.812528	0.854632
CLL5	30	CD4	IER3IP1	0.198118	0.085	0.694459	0.766461
CLL5	30	CD4	PDAP1	0.198076	0.07	0.163836	0.337096
CLL5	30	CD4	PPP2R1A	0.197783	0.065	0.401078	0.551141
CLL5	30	CD4	FLT3LG	0.197478	0.129	0.210691	0.387027
CLL5	30	CD4	CAPZA2	0.197454	0.118	0.151481	0.322984
CLL5	30	CD4	MZT2A	0.197278	0.139	0.412515	0.559579
CLL5	30	CD4	LSM14A	0.195692	0.099	0.465468	0.599169
CLL5	30	CD4	DYNLT1	0.194999	0.08	0.522696	0.640106
CLL5	30	CD4	CFL1	0.194907	0.197	0.146975	0.317583
CLL5	30	CD4	ITGB7	0.194318	0.095	0.530729	0.645962
CLL5	30	CD4	HNRNPH3	0.193719	0.11	0.276048	0.448421
CLL5	30	CD4	PSMB3	0.193625	0.134	0.489157	0.616467
CLL5	30	CD4	ENY2	0.192976	0.101	0.652602	0.735227
CLL5	30	CD4	CASP8AP2	0.19282	0.061	0.346452	0.509061
CLL5	30	CD4	WTAP	0.191341	0.104	0.127851	0.294015
CLL5	30	CD4	ZNF428	0.190986	0.078	0.174367	0.349004
CLL5	30	CD4	MT-ATP6	0.190967	0.126	0.000274319	0.00273272
CLL5	30	CD4	PSMB1	0.190929	0.181	0.329313	0.494365
CLL5	30	CD4	UPP1	0.190163	0.12	0.181459	0.356801
CLL5	30	CD4	PSMD11	0.190025	0.056	0.594634	0.692842
CLL5	30	CD4	WASF2	0.190023	0.107	0.0587651	0.184223
CLL5	30	CD4	LLPH	0.189833	0.078	0.134965	0.302136
CLL5	30	CD4	CIR1	0.189144	0.091	0.0774798	0.219329
CLL5	30	CD4	PCM1	0.188251	0.115	0.0630412	0.19294
CLL5	30	CD4	ANXA2R	0.188081	0.096	0.0368237	0.135649
CLL5	30	CD4	UBA2	0.18804	0.07	0.408821	0.556969
CLL5	30	CD4	EIF4H	0.187396	0.128	0.315079	0.482373
CLL5	30	CD4	P4HB	0.186617	0.119	0.568727	0.674315
CLL5	30	CD4	BBX	0.186203	0.091	0.209107	0.385398
CLL5	30	CD4	SRI	0.185624	0.107	0.763813	0.816861
CLL5	30	CD4	PABPC1	0.185499	0.189	0.767616	0.819967
CLL5	30	CD4	TMEM134	0.185015	0.107	0.43869	0.579828
CLL5	30	CD4	TMBIM1	0.184868	0.064	0.695644	0.76724
CLL5	30	CD4	RAP1A	0.184039	0.168	0.211034	0.387384
CLL5	30	CD4	PRRC2C	0.183742	0.12	0.103979	0.261319
CLL5	30	CD4	DDX6	0.18372	0.094	0.0923285	0.243963
CLL5	30	CD4	PIK3IP1	0.183015	0.136	0.187914	0.363586
CLL5	30	CD4	EIF4E	0.182729	0.064	0.620587	0.711855
CLL5	30	CD4	ZFP36	0.182716	0.18	0.269873	0.442798
CLL5	30	CD4	MSN	0.182298	0.09	0.421164	0.565892
CLL5	30	CD4	CYCS	0.179898	0.117	0.401623	0.551525
CLL5	30	CD4	KIF2A	0.179162	0.094	0.136977	0.304723
CLL5	30	CD4	EIF3A	0.178923	0.114	0.139994	0.308832
CLL5	30	CD4	DNMT1	0.17885	0.069	0.560001	0.667251
CLL5	30	CD4	YWHAH	0.178836	0.096	0.116763	0.278665
CLL5	30	CD4	FLNA	0.178825	0.101	0.183378	0.35874
CLL5	30	CD4	SYF2	0.178655	0.138	0.226189	0.401962
CLL5	30	CD4	BCL7B	0.178511	0.061	0.616716	0.709112
CLL5	30	CD4	PFKL	0.178123	0.069	0.520565	0.638855
CLL5	30	CD4	MTIF3	0.177573	0.065	0.526528	0.642732
CLL5	30	CD4	SARAF	0.176695	0.199	0.0675198	0.201362
CLL5	30	CD4	PARK7	0.175992	0.196	0.0658219	0.198148
CLL5	30	CD4	ZBTB8OS	0.175894	0.067	0.179323	0.354421
CLL5	30	CD4	FAM133B	0.175826	0.064	0.424174	0.568354
CLL5	30	CD4	LYSMD2	0.175325	0.075	0.880193	0.906628
CLL5	30	CD4	FAM162A	0.17532	0.086	0.518404	0.637389
CLL5	30	CD4	YIF1A	0.175021	0.064	0.949052	0.960171
CLL5	30	CD4	CFLAR	0.174437	0.079	0.67125	0.748886
CLL5	30	CD4	RCN2	0.174382	0.083	0.144879	0.315094
CLL5	30	CD4	CD48	0.174266	0.213	0.592808	0.691534
CLL5	30	CD4	TMEM173	0.173424	0.074	0.362681	0.521669
CLL5	30	CD4	ANAPC13	0.17273	0.075	0.623342	0.71408
CLL5	30	CD4	GIMAP6	0.172301	0.091	0.126477	0.292628
CLL5	30	CD4	DPY30	0.172164	0.13	0.242938	0.417281
CLL5	30	CD4	TMEM165	0.171748	0.083	0.110235	0.269579
CLL5	30	CD4	NDUFS3	0.17166	0.07	0.606926	0.702065
CLL5	30	CD4	ANAPC11	0.171381	0.088	0.566746	0.67257
CLL5	30	CD4	TAP1	0.170463	0.146	0.29346	0.464063
CLL5	30	CD4	SRSF11	0.17037	0.112	0.0654889	0.19763
CLL5	30	CD4	NUCB2	0.17021	0.069	0.132782	0.29942
CLL5	30	CD4	LSM5	0.170123	0.103	0.291994	0.462782
CLL5	30	CD4	C19orf60	0.170047	0.13	0.0909703	0.241824
CLL5	30	CD4	ARF6	0.169874	0.196	0.138771	0.307228
CLL5	30	CD4	ANXA7	0.169593	0.114	0.653258	0.735642
CLL5	30	CD4	PCBP1	0.169229	0.101	0.377472	0.533484
CLL5	30	CD4	RPL30	0.167865	0	0.0301289	0.118147
CLL5	30	CD4	ZNF394	0.167831	0.065	0.258855	0.431815
CLL5	30	CD4	CNOT7	0.16722	0.078	0.536137	0.650192
CLL5	30	CD4	SRPK2	0.167074	0.085	0.360496	0.520023
CLL5	30	CD4	AQP3	0.166602	0.077	0.821052	0.861141
CLL5	30	CD4	PPIA	0.166367	0.257	0.50723	0.629551
CLL5	30	CD4	SCAMP2	0.165788	0.111	0.242477	0.416888
CLL5	30	CD4	RBX1	0.165742	0.166	0.0929114	0.244778
CLL5	30	CD4	KDELR2	0.165715	0.087	0.590578	0.69015
CLL5	30	CD4	EIF3M	0.165134	0.165	0.69785	0.768647
CLL5	30	CD4	SEPT6	0.165011	0.172	0.20814	0.38439
CLL5	30	CD4	TUBA1B	0.163822	0.14	0.463793	0.597816
CLL5	30	CD4	CDC37	0.163264	0.14	0.536954	0.650634
CLL5	30	CD4	TROVE2	0.162389	0.056	0.282057	0.45414
CLL5	30	CD4	SMCHD1	0.162329	0.152	0.143623	0.313784
CLL5	30	CD4	CCNI	0.161486	0.148	0.300364	0.469541
CLL5	30	CD4	ASCC2	0.161348	0.048	0.73356	0.794231
CLL5	30	CD4	SUMF2	0.161201	0.067	0.334358	0.499152
CLL5	30	CD4	PGAM1	0.161135	0.106	0.48653	0.614785
CLL5	30	CD4	NDUFAB1	0.16081	0.103	0.777624	0.827109
CLL5	30	CD4	TPT1	0.160741	0.05	0.22205	0.397835
CLL5	30	CD4	H2AFZ	0.159649	0.2	0.547388	0.658174
CLL5	30	CD4	DYNC1I2	0.159425	0.08	0.260352	0.433257
CLL5	30	CD4	EEF1A1	0.158886	0	0.360042	0.519836
CLL5	30	CD4	DUT	0.15881	0.115	0.704407	0.77338
CLL5	30	CD4	CD247	0.158679	0.122	0.318104	0.485176
CLL5	30	CD4	RPS27A	0.158111	0	0.025783	0.10588
CLL5	30	CD4	PRF1	0.158035	0.122	0.169472	0.343449
CLL5	30	CD4	GLIPR1	0.157802	0.094	0.533526	0.648124
CLL5	30	CD4	TSTD1	0.156366	0.21	0.123823	0.288811
CLL5	30	CD4	NDUFS4	0.156326	0.046	0.29654	0.466566
CLL5	30	CD4	PTPN7	0.155801	0.076	0.293947	0.46447
CLL5	30	CD4	ZC3H15	0.155739	0.084	0.485166	0.613749
CLL5	30	CD4	ABHD3	0.155641	0.056	0.201688	0.378138
CLL5	30	CD4	SSR3	0.155519	0.094	0.940593	0.953802
CLL5	30	CD4	PSTPIP1	0.155485	0.075	0.290907	0.461797
CLL5	30	CD4	TMEM123	0.154907	0.122	0.415436	0.561857
CLL5	30	CD4	HCST	0.154774	0.161	0.147908	0.318644
CLL5	30	CD4	AKIRIN2	0.154746	0.048	0.583035	0.684968
CLL5	30	CD4	BTG1	0.154746	0.139	0.0108876	0.0571633
CLL5	30	CD4	ARFRP1	0.154613	0.064	0.235802	0.410978
CLL5	30	CD4	SNRPC	0.154163	0.108	0.679208	0.755041
CLL5	30	CD4	SFPQ	0.15386	0.073	0.202596	0.378959
CLL5	30	CD4	MDH2	0.15365	0.106	0.609153	0.703511
CLL5	30	CD4	ARL4A	0.15357	0.075	0.935099	0.949637
CLL5	30	CD4	RHOG	0.153035	0.101	0.333607	0.498461
CLL5	30	CD4	HERPUD1	0.153027	0.106	0.195755	0.372239
CLL5	30	CD4	CD5	0.152968	0.089	0.504995	0.628223
CLL5	30	CD4	DEDD2	0.152806	0.065	0.484204	0.6131
CLL5	30	CD4	WBSCR22	0.152564	0.094	0.766288	0.818867
CLL5	30	CD4	TANK	0.152358	0.051	0.685623	0.759854
CLL5	30	CD4	SNRPE	0.152186	0.12	0.129078	0.295366
CLL5	30	CD4	ADH5	0.152141	0.074	0.998669	0.999043
CLL5	30	CD4	CSNK2B	0.152056	0.119	0.287235	0.458569
CLL5	30	CD4	IRF1	0.151966	0.11	0.173785	0.348305
CLL5	30	CD4	CNOT2	0.151788	0.056	0.627733	0.717252
CLL5	30	CD4	EIF4A3	0.151158	0.051	0.546156	0.657207
CLL5	30	CD4	ITGB2-AS1	0.15106	0.069	0.279433	0.451686
CLL5	30	CD4	MRPL32	0.150937	0.049	0.656779	0.738147
CLL5	30	CD4	RICTOR	0.150726	0.088	0.426053	0.569897
CLL5	30	CD4	POLR3GL	0.15047	0.12	0.206497	0.382832
CLL5	30	CD4	FIS1	0.150464	0.12	0.383133	0.537561
CLL5	30	CD4	SYTL1	0.15043	0.105	0.520497	0.638855
CLL5	30	CD4	NDUFC1	0.149172	0.089	0.348686	0.510811
CLL5	30	CD4	CTSD	0.149011	0.081	0.42025	0.565093
CLL5	30	CD4	POLR2I	0.1489	0.06	0.274886	0.447437
CLL5	30	CD4	LIMS1	0.148655	0.074	0.520214	0.638719
CLL5	30	CD4	DBNL	0.148164	0.095	0.988019	0.99067
CLL5	30	CD4	TSPAN14	0.147934	0.072	0.463759	0.597792
CLL5	30	CD4	SH3BP1	0.146304	0.088	0.536207	0.65024
CLL5	30	CD4	PAPOLA	0.145731	0.149	0.160226	0.333235
CLL5	30	CD4	ANKRD44	0.145511	0.083	0.386707	0.540321
CLL5	30	CD4	STMN3	0.144956	0.069	0.504783	0.628038
CLL5	30	CD4	ZNF207	0.144522	0.086	0.859904	0.891212
CLL5	30	CD4	SKAP1	0.144477	0.135	0.381756	0.536458
CLL5	30	CD4	GIT2	0.14367	0.08	0.827888	0.866231
CLL5	30	CD4	TRAPPC3	0.143622	0.078	0.296297	0.4663
CLL5	30	CD4	YWHAB	0.143459	0.234	0.239355	0.41374
CLL5	30	CD4	MRPL13	0.143323	0.061	0.472833	0.604575
CLL5	30	CD4	UBC	0.143297	0.147	0.0200851	0.0889407
CLL5	30	CD4	ACTG1	0.143218	0.145	0.239207	0.413648
CLL5	30	CD4	LSM1	0.142159	0.081	0.319857	0.486741
CLL5	30	CD4	ACADVL	0.14214	0.069	0.306306	0.474967
CLL5	30	CD4	DDX27	0.141539	0.069	0.260246	0.433136
CLL5	30	CD4	ANXA2	0.14127	0.146	0.283757	0.455405
CLL5	30	CD4	PLP2	0.140969	0.066	0.837787	0.873746
CLL5	30	CD4	DNAJC15	0.140591	0.059	0.427861	0.571368
CLL5	30	CD4	RNF214	0.140524	0.061	0.0879272	0.236922
CLL5	30	CD4	AP3S1	0.140331	0.074	0.246158	0.420377
CLL5	30	CD4	NDUFC2	0.140313	0.127	0.275852	0.448197
CLL5	30	CD4	YBX1	0.140244	0.226	0.262213	0.435011
CLL5	30	CD4	KPNB1	0.140186	0.068	0.387103	0.540599
CLL5	30	CD4	PSMA5	0.140108	0.156	0.267867	0.440713
CLL5	30	CD4	EXOC7	0.1395	0.07	0.449042	0.587351
CLL5	30	CD4	RPL24	0.139472	0.114	0.229039	0.40487
CLL5	30	CD4	MCTS1	0.139374	0.059	0.192101	0.368204
CLL5	30	CD4	MTDH	0.138626	0.146	0.583943	0.685533
CLL5	30	CD4	MRFAP1	0.138286	0.078	0.508804	0.630493
CLL5	30	CD4	RORA	0.137807	0.081	0.807882	0.851076
CLL5	30	CD4	ILF2	0.137767	0.105	0.380382	0.535543
CLL5	30	CD4	ALKBH5	0.137352	0.046	0.800112	0.844771
CLL5	30	CD4	TPST2	0.137317	0.067	0.674183	0.751044
CLL5	30	CD4	NABP1	0.136723	0.07	0.291159	0.462063
CLL5	30	CD4	RPL14	0.136697	0.047	0.554415	0.663067
CLL5	30	CD4	SMARCB1	0.136548	0.048	0.412877	0.559931
CLL5	30	CD4	DHRS7	0.136344	0.106	0.302139	0.471026
CLL5	30	CD4	TMEM14C	0.135959	0.064	0.696938	0.768158
CLL5	30	CD4	PIP4K2A	0.135635	0.053	0.086271	0.234021
CLL5	30	CD4	C19orf66	0.134884	0.083	0.27027	0.443146
CLL5	30	CD4	SLA	0.132366	0.086	0.093958	0.246367
CLL5	30	CD4	ZC3H13	0.131972	0.07	0.256029	0.429198
CLL5	30	CD4	IQGAP1	0.13185	0.068	0.134084	0.300989
CLL5	30	CD4	EIF2S2	0.131273	0.082	0.259682	0.432498
CLL5	30	CD4	SUN2	0.130982	0.058	0.648753	0.732247
CLL5	30	CD4	MAF1	0.130165	0.086	0.471986	0.603971
CLL5	30	CD4	HMGN3	0.129849	0.097	0.349026	0.511083
CLL5	30	CD4	CANX	0.129774	0.062	0.841466	0.876605
CLL5	30	CD4	DHX36	0.129624	0.075	0.316025	0.483266
CLL5	30	CD4	LIMD2	0.129574	0.198	0.442828	0.582743
CLL5	30	CD4	TMUB1	0.128803	0.057	0.902764	0.924019
CLL5	30	CD4	ARID4A	0.128666	0.051	0.183101	0.358415
CLL5	30	CD4	SH3BP5	0.128454	0.07	0.975454	0.980877
CLL5	30	CD4	OFD1	0.128277	0.081	0.39294	0.545275
CLL5	30	CD4	LRP10	0.127945	0.086	0.520535	0.638855
CLL5	30	CD4	FOXN3	0.127428	0.075	0.126187	0.292314
CLL5	30	CD4	MRPL23	0.127414	0.051	0.429782	0.57267
CLL5	30	CD4	CMC1	0.12732	0.036	0.352433	0.513786
CLL5	30	CD4	ILF3-AS1	0.127238	0.046	0.8615	0.892613
CLL5	30	CD4	NUDT5	0.127169	0.096	0.183999	0.359477
CLL5	30	CD4	STAT1	0.12706	0.132	0.542654	0.65469
CLL5	30	CD4	NELFCD	0.126718	0.046	0.283732	0.455385
CLL5	30	CD4	AIMP1	0.125642	0.099	0.188336	0.363908
CLL5	30	CD4	MRPS5	0.125455	0.065	0.149673	0.320969
CLL5	30	CD4	USP16	0.124847	0.057	0.245596	0.419854
CLL5	30	CD4	C12orf57	0.124556	0.139	0.092087	0.243577
CLL5	30	CD4	DGKZ	0.124354	0.064	0.759	0.813197
CLL5	30	CD4	ZNRD1	0.124172	0.084	0.673596	0.750718
CLL5	30	CD4	ELF1	0.12414	0.133	0.236776	0.411798
CLL5	30	CD4	HSF1	0.1235	0.051	0.822569	0.862213
CLL5	30	CD4	GNG2	0.123199	0.059	0.203331	0.379587
CLL5	30	CD4	CASP8	0.123193	0.07	0.423038	0.567466
CLL5	30	CD4	SLC2A3	0.123175	0.074	0.844969	0.879227
CLL5	30	CD4	MAPRE1	0.122458	0.054	0.879377	0.906046
CLL5	30	CD4	PPP1R12A	0.122384	0.111	0.357938	0.518224
CLL5	30	CD4	SP100	0.12195	0.124	0.230201	0.406137
CLL5	30	CD4	JAML	0.121308	0.052	0.636966	0.723843
CLL5	30	CD4	EIF2AK2	0.121017	0.054	0.853118	0.885879
CLL5	30	CD4	PHF3	0.120744	0.046	0.450231	0.588379
CLL5	30	CD4	SLF1	0.120399	0.059	0.454904	0.591267
CLL5	30	CD4	BSG	0.120335	0.152	0.159266	0.332194
CLL5	30	CD4	HAPLN3	0.120077	0.046	0.652981	0.735438
CLL5	30	CD4	HADHB	0.119567	0.059	0.724608	0.787563
CLL5	30	CD4	RAB7A	0.119433	0.154	0.414653	0.561347
CLL5	30	CD4	HMHA1	0.119089	0.128	0.289824	0.460842
CLL5	30	CD4	AES	0.118941	0.212	0.20952	0.385885
CLL5	30	CD4	PNRC1	0.118838	0.139	0.108448	0.267015
CLL5	30	CD4	CD40LG	0.118718	0.099	0.442706	0.582661
CLL5	30	CD4	ARHGAP30	0.118515	0.103	0.104543	0.262062
CLL5	30	CD4	POU2F2	0.118509	0.046	0.769995	0.821694
CLL5	30	CD4	THUMPD3-AS1	0.118439	0.086	0.158117	0.330775
CLL5	30	CD4	VPS35	0.118374	0.088	0.386944	0.540504
CLL5	30	CD4	CD84	0.117938	0.057	0.123124	0.288038
CLL5	30	CD4	APMAP	0.117637	0.08	0.457491	0.593255
CLL5	30	CD4	ANKRD11	0.117628	0.056	0.364546	0.523375
CLL5	30	CD4	HBP1	0.117432	0.053	0.302527	0.471421
CLL5	30	CD4	WNK1	0.116933	0.051	0.417338	0.563123
CLL5	30	CD4	RBBP4	0.116886	0.065	0.754862	0.810034
CLL5	30	CD4	FKBP2	0.116244	0.086	0.632879	0.72092
CLL5	30	CD4	GTF3A	0.115179	0.16	0.87164	0.899874
CLL5	30	CD4	TIMM17B	0.114991	0.053	0.329601	0.494517
CLL5	30	CD4	CALM2	0.114848	0.198	0.449852	0.588011
CLL5	30	CD4	C7orf73	0.114583	0.06	0.728257	0.790095
CLL5	30	CD4	PRPF31	0.113843	0.057	0.781462	0.830062
CLL5	30	CD4	SPOP	0.113559	0.067	0.937938	0.951663
CLL5	30	CD4	SUCLG2	0.113148	0.064	0.580444	0.683181
CLL5	30	CD4	MEI1	0.11297	0.065	0.324688	0.490485
CLL5	30	CD4	PCED1B	0.112925	0.043	0.296677	0.466686
CLL5	30	CD4	TNFRSF1B	0.112824	0.08	0.381759	0.536458
CLL5	30	CD4	CHMP2B	0.111105	0.072	0.595197	0.693266
CLL5	30	CD4	TRAPPC4	0.110111	0.084	0.379713	0.535031
CLL5	30	CD4	CITED2	0.10954	0.095	0.460725	0.595885
CLL5	30	CD4	FAM200B	0.109439	0.049	0.523676	0.640775
CLL5	30	CD4	VPS51	0.109238	0.057	0.600668	0.697583
CLL5	30	CD4	MAPKAPK5-AS1	0.10901	0.048	0.552198	0.661447
CLL5	30	CD4	EIF3F	0.108841	0.211	0.140185	0.309091
CLL5	30	CD4	TRAT1	0.108566	0.119	0.318837	0.485681
CLL5	30	CD4	ECI2	0.108058	0.048	0.570273	0.675572
CLL5	30	CD4	CLK4	0.107954	0.046	0.724959	0.787833
CLL5	30	CD4	MT-ND1	0.107887	0.139	0.323742	0.489739
CLL5	30	CD4	ABTB1	0.107054	0.051	0.161445	0.334483
CLL5	30	CD4	SOD1	0.106992	0.172	0.230511	0.406274
CLL5	30	CD4	EML4	0.106363	0.103	0.139626	0.308402
CLL5	30	CD4	TRAPPC2L	0.106037	0.061	0.140646	0.309825
CLL5	30	CD4	NMI	0.105734	0.054	0.525555	0.64209
CLL5	30	CD4	PRPF4B	0.105607	0.053	0.471945	0.603971
CLL5	30	CD4	CD3G	0.105456	0.176	0.110047	0.269222
CLL5	30	CD4	PHF5A	0.105295	0.072	0.505159	0.628262
CLL5	30	CD4	EIF6	0.105294	0.092	0.70871	0.776247
CLL5	30	CD4	FTL	0.105276	0.054	0.0383879	0.139425
CLL5	30	CD4	HSP90AA1	0.104952	0.235	0.828844	0.866989
CLL5	30	CD4	TRAF3IP3	0.104715	0.172	0.732663	0.793506
CLL5	30	CD4	EIF5	0.104457	0.056	0.796687	0.841781
CLL5	30	CD4	DARS	0.104128	0.07	0.231061	0.406813
CLL5	30	CD4	ATP6AP1	0.104069	0.051	0.466135	0.599605
CLL5	30	CD4	STAT3	0.103897	0.057	0.229774	0.40574
CLL5	30	CD4	CD4	0.103796	0.055	0.864344	0.894509
CLL5	30	CD4	RPL36AL	0.103784	0.107	0.241061	0.415378
CLL5	30	CD4	DNPEP	0.103752	0.048	0.582404	0.684574
CLL5	30	CD4	RPSA	0.103285	0.07	0.379767	0.535031
CLL5	30	CD4	MKRN1	0.103236	0.084	0.306932	0.475473
CLL5	30	CD4	EHD1	0.103147	0.065	0.90673	0.926891
CLL5	30	CD4	RPS26	0.103069	0.214	0.436007	0.57784
CLL5	30	CD4	TIMP1	0.102861	0.144	0.843482	0.878021
CLL5	30	CD4	GRB2	0.102803	0.075	0.695896	0.767385
CLL5	30	CD4	SUSD3	0.102587	0.085	0.432013	0.574365
CLL5	30	CD4	YWHAQ	0.102507	0.118	0.895184	0.918148
CLL5	30	CD4	RPS3A	0.102352	0.018	0.613832	0.707046
CLL5	30	CD4	LSM3	0.102231	0.106	0.965212	0.97336
CLL5	30	CD4	RPL10A	0.101357	0.015	0.466823	0.600107
CLL5	30	CD4	LEPROTL1	0.100807	0.145	0.527792	0.643675
CLL5	30	CD4	SUGT1	0.100652	0.054	0.689045	0.762462
CLL5	30	CD4	ARPC3	0.100579	0.147	0.761376	0.815049
CLL5	30	CD4	TMF1	0.100116	0.057	0.88012	0.906602
CLL5	30	CD4	H2AFY	-0.100128	0.017	0.493614	0.62016
CLL5	30	CD4	PBXIP1	-0.100631	0.014	0.927031	0.943243
CLL5	30	CD4	LENG1	-0.101635	0.021	0.943896	0.956241
CLL5	30	CD4	ORAI1	-0.102491	0.024	0.365019	0.523714
CLL5	30	CD4	CYTH1	-0.102702	0.019	0.503195	0.626999
CLL5	30	CD4	NSA2	-0.102727	0.005	0.321529	0.487987
CLL5	30	CD4	EIF3K	-0.103234	0.085	0.911926	0.931178
CLL5	30	CD4	GNAI2	-0.103789	0.016	0.641826	0.727344
CLL5	30	CD4	ARPC1B	-0.103918	0.068	0.525044	0.641751
CLL5	30	CD4	RAP1B	-0.104956	0.005	0.358707	0.51878
CLL5	30	CD4	RPS27L	-0.105047	0.042	0.812433	0.854558
CLL5	30	CD4	UQCRH	-0.105642	0.11	0.881102	0.907126
CLL5	30	CD4	RPS6KA1	-0.105772	-0.006	0.184275	0.359685
CLL5	30	CD4	FNTA	-0.105977	0.013	0.51212	0.632937
CLL5	30	CD4	CCL5	-0.106162	0.092	0.377381	0.533395
CLL5	30	CD4	TAOK3	-0.106251	0.04	0.351492	0.512921
CLL5	30	CD4	ARL6IP1	-0.10638	0.053	0.370402	0.528183
CLL5	30	CD4	RPL3	-0.106465	0	0.00109475	0.00905824
CLL5	30	CD4	NDUFS6	-0.106607	0.035	0.390738	0.543498
CLL5	30	CD4	FDX1	-0.107291	0.01	0.844844	0.879216
CLL5	30	CD4	IL7R	-0.107426	0.074	0.0255116	0.105124
CLL5	30	CD4	NDUFA5	-0.107549	0.04	0.94659	0.958413
CLL5	30	CD4	TTC1	-0.107611	0.056	0.355461	0.516224
CLL5	30	CD4	ZNF430	-0.10765	0.028	0.928008	0.944029
CLL5	30	CD4	PGK1	-0.108246	0.088	0.67631	0.752649
CLL5	30	CD4	NOSIP	-0.10846	-0.004	0.0447206	0.154786
CLL5	30	CD4	ECH1	-0.108537	0.062	0.518516	0.63739
CLL5	30	CD4	SLC25A5	-0.108977	0.073	0.6972	0.768356
CLL5	30	CD4	C9orf78	-0.109053	0.047	0.677547	0.753806
CLL5	30	CD4	RPL26	-0.109105	0	0.00232527	0.0170051
CLL5	30	CD4	RPL8	-0.110515	0.015	0.00751315	0.0431834
CLL5	30	CD4	PDIA6	-0.110537	0.012	0.186225	0.361834
CLL5	30	CD4	RPL21	-0.110681	0	0.0052242	0.032571
CLL5	30	CD4	DAZAP2	-0.110691	0.041	0.582903	0.684914
CLL5	30	CD4	SKP1	-0.11077	0.084	0.769108	0.82103
CLL5	30	CD4	HSPB11	-0.110852	0.008	0.237683	0.412534
CLL5	30	CD4	RER1	-0.110917	0.011	0.497508	0.622929
CLL5	30	CD4	PTGES3	-0.111228	0.039	0.284869	0.456371
CLL5	30	CD4	SUMO1	-0.111436	0.132	0.524366	0.641312
CLL5	30	CD4	MRPL55	-0.111717	-0.01	0.161084	0.334171
CLL5	30	CD4	RNASEH2C	-0.112437	0.016	0.882027	0.90781
CLL5	30	CD4	ERGIC3	-0.112548	0.03	0.701574	0.77125
CLL5	30	CD4	MRPL42	-0.112608	0.025	0.605319	0.700714
CLL5	30	CD4	STRAP	-0.112692	0.003	0.182736	0.358076
CLL5	30	CD4	EIF4B	-0.113018	0.062	0.673658	0.750743
CLL5	30	CD4	RPS8	-0.113167	-0.003	0.00648898	0.0385508
CLL5	30	CD4	PSMA7	-0.113557	0.068	0.776831	0.826518
CLL5	30	CD4	MAGED2	-0.113674	0.036	0.808576	0.851573
CLL5	30	CD4	CTSS	-0.113754	0.047	0.824414	0.863558
CLL5	30	CD4	FXR1	-0.113829	0.023	0.644167	0.728873
CLL5	30	CD4	ARRDC1	-0.113965	0.02	0.794892	0.840495
CLL5	30	CD4	SURF4	-0.114412	0.031	0.391658	0.544284
CLL5	30	CD4	COX6C	-0.114514	0.126	0.783247	0.831613
CLL5	30	CD4	PIN1	-0.11458	0.043	0.522252	0.639811
CLL5	30	CD4	TCP1	-0.114959	0.006	0.466854	0.600127
CLL5	30	CD4	RAB11B	-0.115083	0.019	0.849431	0.882696
CLL5	30	CD4	NCBP2-AS2	-0.115146	0.01	0.651091	0.734086
CLL5	30	CD4	RABAC1	-0.115262	0.102	0.526218	0.642572
CLL5	30	CD4	C19orf43	-0.115269	0.064	0.511251	0.63229
CLL5	30	CD4	CAST	-0.115504	0.038	0.526886	0.642859
CLL5	30	CD4	MIEN1	-0.115572	0.063	0.741552	0.799829
CLL5	30	CD4	MGAT1	-0.115628	0.025	0.456246	0.592449
CLL5	30	CD4	DERL2	-0.115661	-0.005	0.464986	0.598784
CLL5	30	CD4	NDUFS5	-0.115818	0.059	0.219329	0.395324
CLL5	30	CD4	MRPL34	-0.116044	0.019	0.685982	0.76006
CLL5	30	CD4	ARF1	-0.116076	0.06	0.529186	0.644901
CLL5	30	CD4	DBI	-0.116153	0.077	0.72018	0.78415
CLL5	30	CD4	ZRSR2	-0.116159	-0.014	0.0574978	0.181742
CLL5	30	CD4	DAD1	-0.116364	0.071	0.728046	0.790001
CLL5	30	CD4	BUB3	-0.116961	0.084	0.847769	0.881303
CLL5	30	CD4	CHMP2A	-0.11697	0.052	0.821241	0.861292
CLL5	30	CD4	GPR108	-0.116987	0.015	0.164108	0.337332
CLL5	30	CD4	IL10RA	-0.117263	0.045	0.77364	0.824089
CLL5	30	CD4	PLGRKT	-0.117314	0.015	0.838175	0.874032
CLL5	30	CD4	RAB6A	-0.117906	0.002	0.799555	0.844276
CLL5	30	CD4	CYLD	-0.11798	0.032	0.897665	0.920126
CLL5	30	CD4	DDOST	-0.118181	0.016	0.700041	0.770228
CLL5	30	CD4	SLFN5	-0.118549	0.024	0.306957	0.475473
CLL5	30	CD4	CISH	-0.11873	-0.005	0.374594	0.531178
CLL5	30	CD4	NAA20	-0.120049	0.026	0.472111	0.60406
CLL5	30	CD4	MT2A	-0.120706	0.037	0.618405	0.710266
CLL5	30	CD4	MLF2	-0.120779	0	0.476733	0.607551
CLL5	30	CD4	UQCRC2	-0.120948	0.022	0.762933	0.816192
CLL5	30	CD4	CLNS1A	-0.121098	0.006	0.163241	0.336639
CLL5	30	CD4	TWF2	-0.121223	0.027	0.113535	0.273796
CLL5	30	CD4	GTF2A2	-0.121666	0.037	0.236652	0.411725
CLL5	30	CD4	SIRPG	-0.122379	-0.011	0.59159	0.690765
CLL5	30	CD4	GLO1	-0.122407	0.01	0.584715	0.686143
CLL5	30	CD4	SLC25A6	-0.123123	0.001	0.288791	0.459848
CLL5	30	CD4	RNF181	-0.123172	0.038	0.938301	0.951956
CLL5	30	CD4	BAX	-0.12321	0.078	0.966153	0.974002
CLL5	30	CD4	DNAJB9	-0.123243	-0.011	0.28573	0.457158
CLL5	30	CD4	MBD4	-0.123479	0.025	0.991986	0.993847
CLL5	30	CD4	RPL31	-0.123853	0.018	0.0396958	0.142661
CLL5	30	CD4	NKAP	-0.124471	0.046	0.945924	0.957955
CLL5	30	CD4	SDCBP	-0.124902	0.014	0.41619	0.562317
CLL5	30	CD4	LAP3	-0.125216	0.012	0.79802	0.842863
CLL5	30	CD4	SEC61B	-0.12585	0.038	0.543473	0.655233
CLL5	30	CD4	CDC42	-0.126001	0.088	0.906254	0.926475
CLL5	30	CD4	RNF5	-0.126485	0.002	0.773365	0.823904
CLL5	30	CD4	CAMLG	-0.127242	0.024	0.56285	0.66948
CLL5	30	CD4	CHCHD10	-0.127254	0.03	0.714387	0.78008
CLL5	30	CD4	LST1	-0.127631	-0.001	0.134677	0.301655
CLL5	30	CD4	ITM2A	-0.127652	0.039	0.768426	0.82058
CLL5	30	CD4	SPN	-0.127972	0.034	0.880967	0.907058
CLL5	30	CD4	EIF3D	-0.128477	-0.004	0.359389	0.519355
CLL5	30	CD4	SSU72	-0.12869	0.078	0.550533	0.660278
CLL5	30	CD4	EPC1	-0.128815	0.004	0.802867	0.847143
CLL5	30	CD4	TPRKB	-0.129149	0.013	0.814544	0.856166
CLL5	30	CD4	GPX1	-0.129256	0.031	0.513413	0.63376
CLL5	30	CD4	ERICH1	-0.130191	0.008	0.878873	0.905634
CLL5	30	CD4	MRPL16	-0.130676	0.013	0.622284	0.713225
CLL5	30	CD4	H3F3A	-0.131611	0.072	0.398968	0.549658
CLL5	30	CD4	PRPF40A	-0.131852	0.008	0.234644	0.409977
CLL5	30	CD4	SERPINB1	-0.132095	-0.008	0.150748	0.322175
CLL5	30	CD4	XRCC6	-0.132397	0.014	0.317144	0.484183
CLL5	30	CD4	LAT	-0.132827	0.129	0.599764	0.697012
CLL5	30	CD4	HNRNPA2B1	-0.132873	0.012	0.667971	0.746504
CLL5	30	CD4	VBP1	-0.132954	0.026	0.199671	0.376215
CLL5	30	CD4	S100A4	-0.133104	0.079	0.116259	0.277895
CLL5	30	CD4	SREK1IP1	-0.133579	-0.008	0.968016	0.975366
CLL5	30	CD4	IFI27L2	-0.133732	0.021	0.898535	0.920797
CLL5	30	CD4	CTSA	-0.134292	0.028	0.764056	0.817052
CLL5	30	CD4	MYL12A	-0.134501	0.093	0.328593	0.493701
CLL5	30	CD4	EDF1	-0.134519	0.039	0.0715628	0.209349
CLL5	30	CD4	HINT1	-0.134903	0.108	0.110974	0.270592
CLL5	30	CD4	MYDGF	-0.135093	0.024	0.520214	0.638719
CLL5	30	CD4	RPN1	-0.135479	0.002	0.428279	0.571683
CLL5	30	CD4	CD99	-0.135941	0.042	0.471012	0.603306
CLL5	30	CD4	CLDND1	-0.136053	-0.006	0.257828	0.430802
CLL5	30	CD4	ARL6IP5	-0.137043	0.092	0.84873	0.882111
CLL5	30	CD4	PRPSAP2	-0.137175	-0.001	0.414768	0.561375
CLL5	30	CD4	JUND	-0.137194	-0.001	0.989395	0.991697
CLL5	30	CD4	GMFG	-0.137361	0.089	0.786571	0.834126
CLL5	30	CD4	DCXR	-0.137539	0.04	0.727214	0.78941
CLL5	30	CD4	BANF1	-0.137743	-0.006	0.32082	0.487506
CLL5	30	CD4	UBL7	-0.137865	-0.024	0.21644	0.392838
CLL5	30	CD4	TAGLN2	-0.137965	0.086	0.160147	0.333159
CLL5	30	CD4	PFDN4	-0.138265	0.001	0.0490781	0.164048
CLL5	30	CD4	ATP5J2	-0.138476	0.052	0.450936	0.588804
CLL5	30	CD4	MRPS36	-0.138583	0.017	0.643435	0.728517
CLL5	30	CD4	IFI35	-0.138909	-0.011	0.497923	0.623295
CLL5	30	CD4	NCF1	-0.139031	0.002	0.355837	0.516483
CLL5	30	CD4	RPL22	-0.139124	0.079	0.0628179	0.192552
CLL5	30	CD4	CD63	-0.13916	0.017	0.440572	0.581329
CLL5	30	CD4	PSME1	-0.139566	0.078	0.428608	0.57184
CLL5	30	CD4	CD7	-0.139775	0.092	0.265649	0.438392
CLL5	30	CD4	POLR2L	-0.140116	0.024	0.425482	0.569492
CLL5	30	CD4	EEF1B2	-0.140566	0.116	0.00373538	0.0250728
CLL5	30	CD4	NHP2	-0.140683	0.02	0.158629	0.331354
CLL5	30	CD4	JTB	-0.140711	0.012	0.224925	0.400863
CLL5	30	CD4	SSR1	-0.141074	0.027	0.934866	0.949425
CLL5	30	CD4	GLG1	-0.141117	-0.005	0.898206	0.92057
CLL5	30	CD4	RPN2	-0.141267	0.029	0.399088	0.549728
CLL5	30	CD4	CCT5	-0.141737	0.003	0.133576	0.300375
CLL5	30	CD4	NR3C1	-0.141825	0.052	0.591385	0.690694
CLL5	30	CD4	MFSD10	-0.142091	0.019	0.811315	0.853643
CLL5	30	CD4	DGCR6L	-0.14249	0.016	0.464468	0.598344
CLL5	30	CD4	PPP1R11	-0.142578	0.027	0.467871	0.60091
CLL5	30	CD4	RSL24D1	-0.143081	0.061	0.264181	0.436892
CLL5	30	CD4	POMP	-0.143126	0.071	0.397739	0.548801
CLL5	30	CD4	SMIM12	-0.143162	-0.011	0.1729	0.347459
CLL5	30	CD4	DNAJB6	-0.143173	0.034	0.371944	0.529188
CLL5	30	CD4	APOBEC3G	-0.143222	0.029	0.850224	0.883425
CLL5	30	CD4	GGPS1	-0.143331	0.01	0.852609	0.885423
CLL5	30	CD4	C1orf43	-0.143418	0.026	0.924528	0.941295
CLL5	30	CD4	PCF11	-0.143659	-0.003	0.815507	0.856882
CLL5	30	CD4	MRPS7	-0.143739	0.018	0.902524	0.923798
CLL5	30	CD4	TMEM167A	-0.143763	-0.011	0.33005	0.494979
CLL5	30	CD4	ZMAT2	-0.14387	0.003	0.172533	0.346986
CLL5	30	CD4	RPS15	-0.144737	0.018	0.00148882	0.0117436
CLL5	30	CD4	ERP44	-0.14559	0.032	0.93745	0.95137
CLL5	30	CD4	ATP5G3	-0.145628	0.036	0.743246	0.801008
CLL5	30	CD4	SEC11A	-0.145742	0.031	0.912191	0.931307
CLL5	30	CD4	LBH	-0.146258	0.047	0.210687	0.387027
CLL5	30	CD4	CD52	-0.146461	0.01	0.400792	0.550948
CLL5	30	CD4	RILPL2	-0.146826	0.045	0.570261	0.675572
CLL5	30	CD4	C14orf2	-0.147016	0.066	0.439637	0.580595
CLL5	30	CD4	RANGRF	-0.147215	0.011	0.854825	0.887147
CLL5	30	CD4	RPL18A	-0.147782	0	5.06023e-06	7.35219e-05
CLL5	30	CD4	ATP1A1	-0.147844	0.017	0.752537	0.808029
CLL5	30	CD4	HMGA1	-0.148189	-0.006	0.587176	0.687915
CLL5	30	CD4	SNX17	-0.148636	0.022	0.417025	0.562869
CLL5	30	CD4	PRELID1	-0.148925	0.014	0.573934	0.67835
CLL5	30	CD4	EMC4	-0.149227	0.006	0.654487	0.73668
CLL5	30	CD4	GRAP2	-0.149766	0.014	0.103489	0.260612
CLL5	30	CD4	RSRC2	-0.150066	0.008	0.538109	0.651269
CLL5	30	CD4	RASGRP1	-0.150118	0.008	0.357437	0.517881
CLL5	30	CD4	TSPO	-0.15025	0.03	0.629438	0.718333
CLL5	30	CD4	POLR1D	-0.151261	0.045	0.977786	0.982745
CLL5	30	CD4	OCIAD1	-0.151284	-0.009	0.597953	0.695667
CLL5	30	CD4	DDX21	-0.151724	-0.01	0.928035	0.944029
CLL5	30	CD4	CYBA	-0.152045	0.09	0.68762	0.761325
CLL5	30	CD4	POLE4	-0.152219	-0.005	0.668756	0.747061
CLL5	30	CD4	MRPL22	-0.152376	0.002	0.672933	0.750218
CLL5	30	CD4	MIF	-0.152965	0.042	0.347695	0.509993
CLL5	30	CD4	RPF1	-0.153236	0.013	0.0988391	0.253803
CLL5	30	CD4	DHPS	-0.153431	-0.019	0.393211	0.545473
CLL5	30	CD4	JAK1	-0.153485	0.097	0.593297	0.691957
CLL5	30	CD4	SNRPD3	-0.153768	0.069	0.931549	0.946701
CLL5	30	CD4	CHMP5	-0.154322	-0.005	0.70335	0.772561
CLL5	30	CD4	ETFA	-0.154513	-0.008	0.226969	0.402547
CLL5	30	CD4	COPS5	-0.154666	0.01	0.360263	0.519953
CLL5	30	CD4	GRK6	-0.155113	0.025	0.893656	0.917101
CLL5	30	CD4	EXOSC8	-0.155366	-0.011	0.127369	0.293528
CLL5	30	CD4	UBA52	-0.155385	0.075	0.0849508	0.231839
CLL5	30	CD4	RHOT2	-0.155731	-0.005	0.866887	0.89629
CLL5	30	CD4	RRAGA	-0.155817	-0.005	0.460546	0.595771
CLL5	30	CD4	TOMM20	-0.155835	0.012	0.295193	0.46546
CLL5	30	CD4	CALM1	-0.15596	0.005	0.717437	0.782053
CLL5	30	CD4	HLA-DRA	-0.156105	-0.003	0.976477	0.981649
CLL5	30	CD4	ENO1	-0.156212	0.063	0.119915	0.283698
CLL5	30	CD4	FXYD5	-0.156337	0.116	0.293412	0.464026
CLL5	30	CD4	SRP9	-0.156475	0.043	0.722309	0.785755
CLL5	30	CD4	PFDN5	-0.156569	0.01	0.131198	0.297973
CLL5	30	CD4	PTMA	-0.156698	0.033	0.0640718	0.194991
CLL5	30	CD4	ARPC5	-0.157163	0.094	0.0609508	0.188745
CLL5	30	CD4	SVIP	-0.157514	0.002	0.714919	0.780417
CLL5	30	CD4	UFC1	-0.157677	0.055	0.094742	0.247442
CLL5	30	CD4	TAF9	-0.157689	0.006	0.887524	0.91224
CLL5	30	CD4	BSDC1	-0.158405	-0.008	0.337173	0.501405
CLL5	30	CD4	RAD23B	-0.158595	0.012	0.787742	0.835136
CLL5	30	CD4	CORO1B	-0.158596	-0.004	0.0607041	0.188254
CLL5	30	CD4	CNOT8	-0.159009	0.017	0.590767	0.690309
CLL5	30	CD4	MYH9	-0.159337	0.02	0.825742	0.864712
CLL5	30	CD4	HNRNPC	-0.159573	0.053	0.966271	0.97407
CLL5	30	CD4	RNF114	-0.159818	-0.003	0.639278	0.725503
CLL5	30	CD4	EXOSC1	-0.160143	-0.013	0.330157	0.495069
CLL5	30	CD4	CNIH4	-0.160565	0	0.569857	0.6753
CLL5	30	CD4	ZFAND6	-0.161014	0.019	0.406586	0.555545
CLL5	30	CD4	HCLS1	-0.162064	0.002	0.0375034	0.137252
CLL5	30	CD4	PSMC2	-0.162481	0.005	0.118568	0.28173
CLL5	30	CD4	TBC1D10C	-0.162822	0.043	0.876753	0.903789
CLL5	30	CD4	CYB5B	-0.16315	0.03	0.38831	0.541496
CLL5	30	CD4	TNFAIP8	-0.163209	0.05	0.892639	0.916298
CLL5	30	CD4	LITAF	-0.163478	0.043	0.423491	0.56772
CLL5	30	CD4	PTPN1	-0.163517	-0.019	0.172266	0.346674
CLL5	30	CD4	RNF167	-0.164215	0.028	0.341989	0.505303
CLL5	30	CD4	KRAS	-0.164661	-0.027	0.924591	0.941335
CLL5	30	CD4	CDIPT	-0.164825	-0.013	0.155269	0.327133
CLL5	30	CD4	MRPS12	-0.166048	0.005	0.995779	0.996845
CLL5	30	CD4	NUBP2	-0.166175	-0.024	0.264121	0.436819
CLL5	30	CD4	SLBP	-0.16711	0.013	0.096948	0.250996
CLL5	30	CD4	DRAP1	-0.167148	0.015	0.560323	0.667509
CLL5	30	CD4	MEAF6	-0.167183	0.034	0.554031	0.662773
CLL5	30	CD4	ILF3	-0.167417	0.007	0.494588	0.620792
CLL5	30	CD4	SNW1	-0.167923	-0.007	0.52257	0.639993
CLL5	30	CD4	TXN2	-0.168132	-0.021	0.226847	0.402462
CLL5	30	CD4	CHCHD2	-0.168616	0.074	0.0897819	0.239951
CLL5	30	CD4	MRPL41	-0.168835	0.045	0.413423	0.560255
CLL5	30	CD4	SEC62	-0.169229	0.097	0.840578	0.875966
CLL5	30	CD4	POLR2F	-0.169707	-0.013	0.4564	0.592536
CLL5	30	CD4	RSU1	-0.16984	-0.01	0.350861	0.512478
CLL5	30	CD4	MRPL47	-0.169919	-0.007	0.326187	0.491769
CLL5	30	CD4	TXN	-0.170055	0.038	0.232466	0.408125
CLL5	30	CD4	NUB1	-0.170129	-0.006	0.866157	0.895805
CLL5	30	CD4	FLI1	-0.170221	0.002	0.530052	0.645577
CLL5	30	CD4	BCCIP	-0.170746	-0.024	0.126333	0.29253
CLL5	30	CD4	LTB	-0.170937	0.037	0.057505	0.181744
CLL5	30	CD4	BABAM1	-0.171731	0.011	0.714834	0.780368
CLL5	30	CD4	ELF2	-0.171896	-0.024	0.230255	0.406191
CLL5	30	CD4	ALG13	-0.172022	-0.032	0.0946956	0.247388
CLL5	30	CD4	EIF2A	-0.172035	-0.008	0.189484	0.365125
CLL5	30	CD4	HNRNPD	-0.172084	0.008	0.0728172	0.211391
CLL5	30	CD4	VDAC3	-0.172389	0.024	0.826089	0.865005
CLL5	30	CD4	MRPL3	-0.172813	-0.001	0.453378	0.590304
CLL5	30	CD4	PRMT2	-0.172919	0.004	0.633341	0.721199
CLL5	30	CD4	MRPS6	-0.173254	0.035	0.377106	0.533241
CLL5	30	CD4	SF3B1	-0.17335	0.008	0.708158	0.77582
CLL5	30	CD4	GABARAPL2	-0.17342	0.032	0.168111	0.341885
CLL5	30	CD4	DUSP23	-0.173573	-0.016	0.388039	0.541354
CLL5	30	CD4	ITGB2	-0.173781	0.047	0.582766	0.684841
CLL5	30	CD4	PYCARD	-0.17388	0.008	0.348948	0.511046
CLL5	30	CD4	SDHB	-0.175696	0.026	0.821619	0.861454
CLL5	30	CD4	GRSF1	-0.175861	-0.014	0.684475	0.759
CLL5	30	CD4	RPS5	-0.176074	0.052	0.000111559	0.00124202
CLL5	30	CD4	LINC00861	-0.176213	-0.013	0.503698	0.6273
CLL5	30	CD4	BTF3L4	-0.176231	-0.018	0.271147	0.443863
CLL5	30	CD4	DDX3X	-0.176318	0.02	0.137804	0.305988
CLL5	30	CD4	RGS19	-0.176407	0.029	0.496757	0.622415
CLL5	30	CD4	PSMF1	-0.176412	0.026	0.35528	0.516109
CLL5	30	CD4	BLOC1S1	-0.176709	0.034	0.417701	0.563383
CLL5	30	CD4	G3BP1	-0.176884	-0.015	0.260524	0.433459
CLL5	30	CD4	MPHOSPH10	-0.176963	0.012	0.942083	0.954858
CLL5	30	CD4	INPP5D	-0.176974	-0.016	0.371761	0.529095
CLL5	30	CD4	RPS18	-0.177137	0	9.28618e-09	1.9728e-07
CLL5	30	CD4	CISD2	-0.177224	-0.013	0.205561	0.382019
CLL5	30	CD4	TAF12	-0.177411	0.015	0.673101	0.75034
CLL5	30	CD4	SIRT7	-0.177487	-0.013	0.471969	0.603971
CLL5	30	CD4	PPP1R2	-0.178008	0.012	0.613452	0.706775
CLL5	30	CD4	C21orf59	-0.178963	-0.011	0.763044	0.81622
CLL5	30	CD4	DDX17	-0.179173	0.011	0.996214	0.997151
CLL5	30	CD4	CD74	-0.18018	0.016	0.708134	0.775816
CLL5	30	CD4	CSK	-0.180584	0.024	0.741335	0.799713
CLL5	30	CD4	MCL1	-0.180747	0.035	0.755347	0.810383
CLL5	30	CD4	HLA-DMA	-0.180759	0.012	0.915679	0.934286
CLL5	30	CD4	MRPL17	-0.180876	-0.043	0.43025	0.573053
CLL5	30	CD4	EIF3G	-0.181112	0.084	0.638445	0.724879
CLL5	30	CD4	UCP2	-0.18179	0.075	0.420051	0.564975
CLL5	30	CD4	DYNLL1	-0.181927	0.056	0.486728	0.614893
CLL5	30	CD4	ACTR6	-0.181957	-0.006	0.78374	0.832021
CLL5	30	CD4	PSMB2	-0.182187	0.054	0.251621	0.424999
CLL5	30	CD4	SH3GLB1	-0.183241	-0.058	0.00561108	0.0343628
CLL5	30	CD4	LSM7	-0.184173	0.029	0.699012	0.769493
CLL5	30	CD4	PYURF	-0.185128	-0.001	0.395888	0.547355
CLL5	30	CD4	ESD	-0.185561	-0.002	0.0593007	0.185251
[truncated: 36,344 more rows]
