# Supplementary material for: Chromatin mapping and single-cell immune profiling define the temporal dynamics of ibrutinib response in CLL
Source: Nat Commun. 2020 Jan 29;11:577. doi: 10.1038/s41467-019-14081-6 (PMC6989523; doi:10.1038/s41467-019-14081-6)
Supplement: Supplementary file 11 — Supplementary Data 7 [file 41467_2019_14081_MOESM11_ESM.xlsx]

## Sheet: CLL Dynamic Chromatin Regions
Cell type	Region	Variable kernel loglikelihood	Constant kernel loglikelihood	Standard deviation of mean posterior probability	D statistic	Cluster 1 probability	Cluster 2 probability	Cluster 3 probability	Cluster 4 probability	Cluster assignment
CLL	chr15:70576597-70577698	-17.2559	-34.7493	0.637343	34.9869	1	1.3721e-17	6.18049e-12	3.83897e-10	1
CLL	chr3:9695307-9695996	-12.636	-29.2647	0.539711	33.2574	1	2.03043e-17	9.71023e-12	4.96499e-10	1
CLL	chr22:19056125-19056868	-23.5168	-40.0776	0.710973	33.1214	1	3.45472e-17	8.03768e-13	7.83068e-09	1
CLL	chr6:133088978-133089810	-7.64813	-24.1284	0.441945	32.9605	4.99969e-18	0.999996	4.10633e-06	1.06918e-08	2
CLL	chr2:28612910-28613866	-18.238	-34.3989	0.565175	32.3218	1	5.21106e-17	1.78992e-13	3.47354e-08	1
CLL	chr17:47029664-47030797	-10.2471	-26.3737	0.445758	32.2532	1	5.36358e-17	7.12618e-13	2.10652e-08	1
CLL	chr19:39049974-39050809	-16.3785	-31.948	0.531253	31.139	1	4.16147e-16	2.11764e-12	2.72062e-07	1
CLL	chr2:20345339-20346235	-7.33654	-22.8061	0.373177	30.9392	1	6.00184e-16	3.22103e-13	3.12783e-07	1
CLL	chr2:28614334-28616683	-41.4228	-56.6222	1.21244	30.399	1	1.82648e-17	1.121e-12	1.82645e-09	1
CLL	chr11:121634029-121634816	-9.1948	-24.3686	0.474825	30.3475	1	1.60582e-16	2.72161e-09	1.96235e-11	1
CLL	chr3:187431167-187432028	-0.074689	-15.1675	0.35587	30.1857	1.88967e-14	0.994491	9.67951e-09	0.00550878	2
CLL	chr3:112395481-112396157	-13.534	-28.4874	0.491818	29.9067	1	2.19763e-17	8.71796e-12	1.37144e-10	1
CLL	chr7:155597521-155598587	-2.05525	-16.4776	0.315472	28.8448	1	6.24291e-17	2.44396e-12	3.62068e-09	1
CLL	chr11:4078840-4079819	-20.1689	-34.4862	0.5565	28.6346	1	1.27058e-16	1.87252e-13	1.97875e-07	1
CLL	chr6:7154512-7155801	-15.9329	-30.0181	0.472994	28.1705	1	3.64544e-16	9.03886e-13	1.89256e-07	1
CLL	chr17:15861783-15863001	-8.92959	-22.9339	0.402879	28.0087	1	1.57909e-16	2.62489e-12	3.24548e-08	1
CLL	chr2:238924741-238925660	-19.3803	-33.3621	0.595409	27.9636	1	3.64345e-17	7.47604e-11	5.81559e-11	1
CLL	chr1:150545167-150546075	-8.37944	-22.2835	0.385488	27.8082	1	2.71805e-17	2.69291e-12	8.55008e-10	1
CLL	chr2:204875119-204876398	-7.84931	-21.7492	0.407642	27.7999	1	5.30075e-16	5.76206e-10	8.42749e-10	1
CLL	chr10:78384168-78384795	-10.0332	-23.7784	0.415574	27.4903	1	7.24342e-16	1.83921e-11	7.21018e-08	1
CLL	chr10:95027122-95028101	-2.27305	-15.5883	0.280973	26.6305	0.999997	2.5681e-15	1.08319e-12	2.69104e-06	1
CLL	chr5:40605392-40606648	7.89269	-5.28568	0.224052	26.3567	3.88149e-17	0.999989	1.12516e-05	1.62794e-08	2
CLL	chr14:102650449-102651521	-17.0916	-30.1284	0.502205	26.0736	1	1.4112e-16	1.97473e-11	1.59922e-09	1
CLL	chr12:5158250-5158892	-20.4669	-33.475	0.533694	26.0162	1	5.13937e-16	3.33621e-12	1.04536e-07	1
CLL	chr10:97005036-97005717	-16.9542	-29.901	0.526026	25.8936	1	2.51423e-16	6.57342e-10	8.13087e-11	1
CLL	chr6:44224356-44226082	0.46949	-12.4049	0.267972	25.7487	1	8.49614e-16	4.14416e-12	2.49255e-07	1
CLL	chr6:21037560-21038186	-10.7026	-23.5013	0.39817	25.5975	1	3.81568e-16	3.97679e-12	4.02846e-08	1
CLL	chr5:150806674-150807298	-22.2778	-35.024	0.569108	25.4924	1	1.2369e-16	1.49779e-12	7.59547e-09	1
CLL	chr13:28586789-28587584	-10.1696	-22.8467	0.369107	25.3542	0.999999	4.70919e-15	5.5619e-12	1.40208e-06	1
CLL	chr16:17395292-17397469	0.440286	-12.2164	0.252763	25.3133	1	3.46389e-15	2.03182e-11	4.54061e-07	1
CLL	chr3:41623026-41623724	-13.2355	-25.756	0.414948	25.0409	1	4.38396e-16	1.20448e-11	1.27011e-08	1
CLL	chr4:96819063-96819933	-21.9825	-34.3931	0.591197	24.8211	1	1.55048e-16	9.59998e-11	3.57163e-10	1
CLL	chr7:88257566-88258483	-0.149879	-12.4805	0.292306	24.6612	1	1.69532e-14	1.40837e-09	1.09599e-07	1
CLL	chr13:43814257-43814920	-7.0483	-19.3171	0.351864	24.5376	1	1.06305e-16	4.74638e-11	1.17202e-10	1
CLL	chr1:31430583-31431179	-13.8432	-26.055	0.396425	24.4236	0.999998	2.27559e-15	5.5425e-13	2.24331e-06	1
CLL	chr11:33942419-33943324	-14.2987	-26.4323	0.441179	24.2671	1	3.36988e-16	4.39356e-11	2.30988e-09	1
CLL	chr1:38493476-38494444	-6.48944	-18.6186	0.316792	24.2582	1	4.9102e-16	2.97767e-12	5.4156e-08	1
CLL	chr13:99248515-99249169	-7.54382	-19.6681	0.314621	24.2485	0.999998	3.27719e-15	1.1767e-12	1.97256e-06	1
CLL	chr11:115866756-115868001	-21.6332	-33.7535	0.547543	24.2407	1	2.66129e-16	1.40855e-11	2.48137e-09	1
CLL	chr1:155802874-155804740	-0.935578	-13.0449	0.321537	24.2187	1	1.5115e-16	5.71799e-12	1.31535e-08	1
CLL	chr5:149652039-149652691	8.70268	-3.31343	0.199706	24.0322	5.03311e-16	0.999985	1.46534e-05	3.68923e-08	2
CLL	chr3:123294885-123295573	-7.81018	-19.6854	0.36591	23.7503	1	2.66203e-16	1.0329e-10	8.43451e-10	1
CLL	chr19:43012928-43013585	-16.4333	-28.2896	0.439192	23.7125	1	1.08303e-15	5.70575e-12	6.89395e-08	1
CLL	chr10:3718610-3719624	-15.601	-27.3999	0.445821	23.5979	1	1.24346e-15	2.56533e-10	1.97046e-09	1
CLL	chr16:2991987-2992615	1.78976	-9.90956	0.228003	23.3986	0.999997	3.33832e-15	4.81082e-13	2.60712e-06	1
CLL	chr16:12895437-12896042	-2.4995	-14.1784	0.289852	23.3578	1	1.49662e-16	1.35473e-11	2.0526e-09	1
CLL	chr12:123477587-123478641	-6.25723	-17.9295	0.278881	23.3446	0.999921	1.82006e-13	4.40263e-12	7.89782e-05	1
CLL	chr19:10277946-10279611	-14.4706	-26.0935	0.464981	23.2457	1	3.08623e-15	2.92249e-08	6.32056e-11	1
CLL	chr1:155851939-155852631	-4.92458	-16.5474	0.296456	23.2456	1	5.80489e-16	2.64431e-12	4.42886e-08	1
CLL	chr6:1739454-1740396	-15.6561	-27.0907	0.386592	22.8692	0.999987	8.52938e-15	5.58482e-13	1.28288e-05	1
CLL	chr1:217496034-217496632	-13.0462	-24.476	0.461203	22.8595	0.999999	2.36539e-14	8.15239e-07	4.52737e-11	1
CLL	chr7:44297203-44298191	-7.66854	-19.0786	0.332409	22.8201	1	2.68606e-15	1.09531e-09	2.60274e-09	1
CLL	chr2:231335706-231336348	-13.9862	-25.374	0.411107	22.7757	1	2.73547e-15	5.75976e-11	5.3166e-08	1
CLL	chr16:23925529-23927014	6.31287	-5.01528	0.18977	22.6563	2.15523e-15	0.991728	0.00827238	1.22611e-09	2
CLL	chr12:133209260-133210527	-29.3497	-40.6533	0.676821	22.6072	1	3.52106e-16	4.93768e-11	1.27498e-09	1
CLL	chr2:15785956-15786653	-12.404	-23.679	0.393361	22.55	1	4.59051e-16	8.67883e-11	1.288e-09	1
CLL	chr6:21003929-21004677	-10.9226	-22.1825	0.373108	22.5198	1	1.55336e-15	6.34723e-11	8.75002e-09	1
CLL	chr9:101838400-101839646	-3.30478	-14.555	0.256112	22.5005	6.3517e-15	0.973552	0.0264481	6.74603e-10	2
CLL	chr2:37862115-37863659	-11.6418	-22.846	0.327304	22.4083	0.996364	1.34109e-12	6.93012e-13	0.00363632	1
CLL	chr9:130008346-130008847	-0.646837	-11.8382	0.262969	22.3828	1	2.90623e-15	2.64483e-10	1.35466e-08	1
CLL	chr3:53347185-53347819	-4.2257	-15.4133	0.335544	22.3752	1	1.05614e-14	5.75368e-08	1.70828e-10	1
CLL	chr18:59619070-59620108	-10.8753	-22.0371	0.361532	22.3236	1	4.85877e-16	7.16554e-12	1.8076e-08	1
CLL	chr5:158582813-158584362	-6.22353	-17.3557	0.309523	22.2644	1	9.97957e-15	6.88051e-10	5.6404e-08	1
CLL	chr3:72424210-72425298	-11.2066	-22.3296	0.353023	22.246	1	1.61468e-15	4.76235e-12	1.34162e-07	1
CLL	chr6:82776601-82777238	-22.217	-33.2737	0.554176	22.1136	1	2.53006e-15	2.59939e-09	1.12351e-09	1
CLL	chr6:145046812-145047735	-2.22814	-13.2472	0.259257	22.0382	1	1.75202e-15	2.55386e-12	4.58715e-07	1
CLL	chr22:20125003-20125884	-1.50336	-12.4902	0.291802	21.9736	1	6.42378e-15	4.05073e-08	1.1843e-10	1
CLL	chr9:27377218-27378848	-23.1051	-34.0786	0.576062	21.9469	1	5.92245e-15	1.45725e-08	3.69523e-10	1
CLL	chr2:111632415-111633245	-16.7145	-27.6862	0.444455	21.9433	1	4.48343e-16	7.19137e-11	2.08728e-09	1
CLL	chr7:44313414-44314084	-15.2987	-26.2448	0.349368	21.8923	0.993238	1.07453e-11	1.33025e-11	0.00676201	1
CLL	chr14:68779514-68780259	-21.0544	-31.9634	0.442361	21.818	0.999977	3.60306e-14	1.39239e-12	2.30982e-05	1
CLL	chr7:10746367-10747240	-11.1697	-22.067	0.378091	21.7945	1	3.0043e-15	4.18963e-09	4.83966e-10	1
CLL	chr8:22551716-22553609	-4.45468	-15.3441	0.281207	21.7789	1	3.73178e-15	2.68035e-11	3.30429e-07	1
CLL	chr16:69199967-69200952	-13.1756	-24.0607	0.414058	21.7703	1	4.91038e-16	5.27954e-10	2.19373e-10	1
CLL	chr2:111812537-111813194	-15.5639	-26.4404	0.381825	21.7529	0.999569	5.14231e-13	1.43583e-11	0.000431417	1
CLL	chr21:33628629-33629629	0.502533	-10.3606	0.249428	21.7263	1	1.17692e-14	3.94954e-10	1.49547e-07	1
CLL	chr5:73491878-73492566	-8.40331	-19.2252	0.373374	21.6439	1	3.3226e-15	3.91918e-08	2.48461e-11	1
CLL	chr14:29300207-29300848	-21.4771	-32.2411	0.470195	21.528	0.999978	4.80621e-14	1.17919e-11	2.23563e-05	1
CLL	chr2:127728845-127730049	-6.07724	-16.8352	0.305845	21.5159	1	8.03869e-16	1.64517e-10	2.28157e-09	1
CLL	chr17:75863223-75864039	-11.0701	-21.8162	0.350601	21.4921	1	5.23788e-15	2.62486e-11	1.7481e-07	1
CLL	chr15:76473861-76474556	-15.2801	-26.0197	0.394762	21.4792	1	1.09276e-15	5.36707e-12	4.14156e-08	1
CLL	chr2:39062939-39064439	-18.5223	-29.2616	0.467782	21.4785	1	2.71906e-16	4.36034e-11	8.37615e-10	1
CLL	chr19:39041884-39042726	-5.51676	-16.2307	0.316377	21.4279	1	6.1356e-16	8.23712e-10	1.78789e-10	1
CLL	chr15:59774682-59775338	-24.9903	-35.6829	0.552546	21.3852	1	6.37217e-16	1.06992e-11	1.27213e-08	1
CLL	chr14:24758636-24759369	-8.759	-19.4147	0.302487	21.3114	0.999984	6.18921e-14	4.02685e-12	1.62407e-05	1
CLL	chr18:46259309-46260025	-5.43451	-16.0557	0.329628	21.2425	1	3.94344e-15	4.04085e-08	1.5354e-11	1
CLL	chr12:68634628-68635299	1.00652	-9.59446	0.250561	21.202	9.76757e-16	0.999998	1.00637e-06	1.23366e-06	2
CLL	chr16:88657838-88658588	-19.1405	-29.7358	0.419939	21.1907	0.999999	4.01266e-15	1.03562e-12	1.4834e-06	1
CLL	chr13:50512344-50512944	-1.78163	-12.3709	0.30016	21.1785	2.09844e-09	0.000224231	5.30855e-11	0.999776	4
CLL	chr6:98116457-98117552	-26.5729	-37.159	0.584668	21.1723	1	2.85022e-15	2.86134e-11	8.5918e-08	1
CLL	chr1:16677275-16678453	-3.64943	-14.2332	0.227554	21.1675	0.898543	1.33768e-10	5.16079e-12	0.101457	1
CLL	chr2:208217539-208218223	-14.6709	-25.2426	0.396615	21.1436	5.78068e-16	0.999977	2.26258e-05	3.57409e-08	2
CLL	chr6:42206409-42207159	-16.2486	-26.8098	0.463908	21.1224	1	1.79951e-15	8.66523e-09	1.24511e-10	1
CLL	chr15:89891967-89892817	-13.2679	-23.8284	0.39219	21.1211	1	3.39053e-16	5.27712e-11	1.20126e-09	1
CLL	chr3:169774405-169775155	-8.25515	-18.8038	0.288894	21.0972	0.965362	1.48667e-11	5.21891e-12	0.0346376	1
CLL	chr7:129780339-129782253	-9.59775	-20.1091	0.325854	21.0226	4.5611e-16	0.999951	4.85074e-05	1.62407e-08	2
CLL	chr7:93852551-93853438	5.02207	-5.46454	0.191722	20.9732	1.7e-15	0.996977	0.00302338	2.19899e-09	2
CLL	chr2:105887860-105889143	-17.9389	-28.4119	0.500582	20.946	1	1.29668e-14	1.76555e-07	6.90892e-11	1
CLL	chr4:112851627-112852249	-14.9094	-25.3815	0.436295	20.9442	1	6.30957e-16	3.23745e-09	1.7478e-11	1
CLL	chr1:12147675-12149444	-4.58342	-15.0362	0.31505	20.9055	1.4964e-14	0.939047	0.0609527	2.48378e-10	2
CLL	chr9:139297853-139299353	-8.77774	-19.1958	0.289422	20.8361	0.999999	7.13712e-15	2.09717e-12	1.03939e-06	1
CLL	chr7:73280346-73280990	6.80008	-3.60852	0.184605	20.8172	1	3.19703e-15	1.39223e-11	7.01412e-08	1
CLL	chr12:91955788-91957093	-11.9877	-22.357	0.373118	20.7384	4.51396e-13	0.997845	7.98221e-07	0.00215469	2
CLL	chr2:232650781-232651906	7.8832	-2.48058	0.226244	20.7276	1	1.10999e-15	5.38594e-12	1.32349e-07	1
CLL	chr6:43681269-43683201	-13.4944	-23.8529	0.368262	20.717	1	1.5149e-14	2.89089e-10	1.18501e-07	1
CLL	chr18:74813146-74814986	-12.931	-23.226	0.368252	20.59	1	2.86553e-15	1.82934e-10	9.98566e-09	1
CLL	chr6:169956725-169957721	-21.939	-32.2318	0.463874	20.5856	0.999996	6.03134e-14	5.6062e-11	4.26814e-06	1
CLL	chr7:72147626-72148624	-14.1094	-24.4022	0.406058	20.5856	1	7.59807e-16	6.11696e-10	4.01942e-10	1
CLL	chr1:116524858-116525524	-9.15738	-19.4404	0.353356	20.5661	1	3.29105e-15	4.80753e-09	4.21378e-10	1
CLL	chr13:111577455-111578114	-0.269889	-10.5497	0.271152	20.5597	3.26673e-15	0.99996	2.14086e-07	3.98132e-05	2
CLL	chr7:1179998-1180561	-19.4459	-29.7179	0.416191	20.5442	0.999987	2.32361e-14	8.31765e-13	1.27428e-05	1
CLL	chr7:105446901-105447572	-4.08384	-14.3218	0.294545	20.4759	1	3.20747e-16	2.16177e-10	2.12624e-10	1
CLL	chr1:22502566-22503639	-17.8731	-28.1079	0.401411	20.4697	1	4.33261e-15	2.01234e-12	4.30369e-07	1
CLL	chr15:83220475-83221150	-6.67931	-16.8957	0.284873	20.4327	0.999997	1.21741e-14	4.85477e-12	3.07774e-06	1
CLL	chr11:120706331-120707090	-24.8638	-35.073	0.501108	20.4183	0.999996	2.04887e-14	7.925e-13	4.22961e-06	1
CLL	chr13:51990139-51990740	-11.1695	-21.3535	0.332765	20.368	1	1.42517e-15	2.02946e-12	8.00333e-08	1
CLL	chr1:153714655-153715785	-7.6153	-17.7979	0.313348	20.3653	1	9.42632e-16	6.07608e-11	4.88909e-09	1
CLL	chr2:3407241-3407869	-18.3584	-28.5338	0.440032	20.3509	1	7.9305e-16	5.37471e-11	1.1507e-09	1
CLL	chr18:32606244-32606917	-1.24661	-11.414	0.279353	20.3348	5.26369e-15	0.999895	1.4349e-07	0.000104646	2
CLL	chr6:136248981-136249621	-12.2673	-22.4319	0.340877	20.3291	1	5.6791e-15	9.07662e-12	4.20783e-07	1
CLL	chr2:127916317-127916956	-15.5416	-25.7012	0.37252	20.3192	0.999999	4.47349e-15	2.61117e-12	7.3673e-07	1
CLL	chr3:25822982-25824127	-11.7174	-21.8586	0.322815	20.2825	0.999997	2.7478e-14	1.35866e-11	2.81993e-06	1
CLL	chr6:34623859-34625733	5.01093	-5.10232	0.182358	20.2265	0.999992	3.54911e-14	8.67529e-12	8.07255e-06	1
CLL	chr2:214030716-214031336	-21.8546	-31.9661	0.494455	20.223	1	8.75458e-15	3.86849e-10	3.78048e-08	1
CLL	chr9:88330077-88331974	-10.3239	-20.4284	0.353164	20.209	1	3.49803e-15	5.74465e-09	2.84067e-10	1
CLL	chr6:53226179-53226931	-5.89707	-15.9884	0.337649	20.1827	1.64599e-13	0.998999	7.4245e-08	0.00100084	2
CLL	chr12:9825777-9827460	-11.8822	-21.9473	0.372485	20.1302	3.69944e-16	0.999998	1.57495e-06	8.14597e-07	2
CLL	chr3:46106645-46107815	-19.0372	-29.0733	0.410103	20.0721	0.999999	1.92796e-14	1.84516e-11	1.3138e-06	1
CLL	chr5:68763448-68763949	0.122356	-9.91357	0.242399	20.0718	1	1.73128e-15	4.48784e-11	3.37174e-08	1
CLL	chr1:48559230-48560154	8.44165	-1.59255	0.191277	20.0684	1	6.76694e-16	9.89993e-10	1.16132e-10	1
CLL	chr9:36323724-36324422	-13.7176	-23.7413	0.364203	20.0474	1	1.47683e-15	3.19221e-12	1.51229e-07	1
CLL	chr14:94522774-94523764	-19.4612	-29.4801	0.473002	20.0379	1	5.95519e-16	1.2086e-10	1.50144e-09	1
CLL	chr1:211798233-211798914	-6.93194	-16.9381	0.33632	20.0122	2.01321e-15	0.999948	1.61472e-07	5.1517e-05	2
CLL	chr3:183153289-183154078	-1.46593	-11.4535	0.248394	19.9751	1	8.84208e-15	4.51917e-10	3.6485e-08	1
CLL	chr5:151100603-151101382	-18.205	-28.191	0.432103	19.972	0.999999	1.23339e-14	5.66197e-11	5.84428e-07	1
CLL	chr11:36313743-36314374	2.61972	-7.3595	0.228092	19.9584	1	6.48558e-15	3.86605e-09	2.30733e-09	1
CLL	chr8:28727026-28728054	-23.6738	-33.6284	0.516058	19.9091	1	9.50345e-16	1.09152e-11	2.43538e-08	1
CLL	chr6:6858694-6859756	-2.39987	-12.3222	0.215949	19.8446	0.997678	1.2731e-12	3.0701e-12	0.0023224	1
CLL	chr2:217070165-217071294	-9.84792	-19.7578	0.3485	19.8198	1	1.73933e-15	1.29266e-09	2.54153e-10	1
CLL	chr5:156319016-156319769	-0.0861878	-9.96025	0.249748	19.7481	1.43178e-15	0.999996	3.62112e-06	4.72685e-07	2
CLL	chr2:204815513-204816804	-6.86725	-16.7229	0.30695	19.7112	1	2.32535e-15	1.04985e-09	1.09701e-09	1
CLL	chr11:121637905-121638692	-14.963	-24.8154	0.424897	19.7047	1	1.1207e-15	4.45799e-09	5.62126e-11	1
CLL	chr7:16659531-16660222	-28.4248	-38.2762	0.593419	19.7028	1	7.04378e-16	6.63611e-12	1.21116e-08	1
CLL	chr3:107629344-107630061	-10.5773	-20.4198	0.299698	19.6849	0.999972	4.14451e-14	2.23691e-12	2.76371e-05	1
CLL	chr8:8902539-8903167	-14.8421	-24.679	0.351436	19.6737	0.999993	1.53457e-14	5.25514e-12	6.85942e-06	1
CLL	chr11:1580105-1581115	-22.6225	-32.4572	0.491351	19.6694	1	2.09969e-15	5.94724e-11	2.43891e-08	1
CLL	chr12:110537827-110538941	0.0369249	-9.79458	0.214677	19.663	1	2.1345e-15	1.87107e-12	9.55085e-08	1
CLL	chr2:19030939-19031625	-14.3025	-24.1322	0.384376	19.6595	1	7.20205e-15	9.49893e-10	1.27509e-08	1
CLL	chr1:108622166-108623534	-17.5812	-27.3728	0.374278	19.5833	4.89547e-14	0.970201	0.0297985	5.07259e-10	2
CLL	chr20:24823466-24824197	-24.9164	-34.7046	0.594235	19.5764	1	8.03189e-15	6.60359e-08	8.52422e-11	1
CLL	chr3:112930294-112931764	-19.4906	-29.2771	0.449471	19.573	1	4.26921e-15	5.62481e-10	7.24867e-09	1
CLL	chr13:77758402-77759221	-17.9661	-27.7456	0.420297	19.559	1	2.42581e-15	1.30679e-10	7.14256e-09	1
CLL	chr7:142505430-142507377	-3.17245	-12.9496	0.241123	19.5543	2.97505e-12	0.0149116	0.985088	5.9768e-12	3
CLL	chr13:52278423-52279054	-6.47574	-16.2232	0.340111	19.4949	0.999994	3.91216e-13	5.8087e-06	2.37274e-10	1
CLL	chr6:44430772-44431410	0.141117	-9.59991	0.233645	19.482	1	5.72472e-15	1.32922e-10	9.30495e-09	1
CLL	chr6:6918583-6919310	-20.5339	-30.2709	0.438124	19.4741	0.999996	7.36007e-15	3.12226e-12	4.16398e-06	1
CLL	chr17:28561801-28563269	-7.04528	-16.7822	0.283958	19.4739	1	2.04629e-15	1.41472e-11	5.27843e-08	1
CLL	chr9:93535736-93537459	-4.94776	-14.6769	0.257702	19.4583	8.28466e-16	0.999664	0.00033573	1.33575e-08	2
CLL	chr15:70532246-70533473	-22.773	-32.4989	0.443981	19.4518	0.999995	3.10546e-14	7.07951e-12	4.65609e-06	1
CLL	chr7:21300977-21302219	1.0194	-8.69243	0.215705	19.4237	1.22322e-15	0.99995	4.98797e-05	3.36076e-07	2
CLL	chr3:186048712-186049331	-6.82204	-16.5318	0.292933	19.4195	0.999995	1.39576e-13	2.66839e-10	4.79101e-06	1
CLL	chr1:224685261-224686758	-9.41744	-19.1204	0.338718	19.4059	1	3.95561e-15	3.55949e-09	5.22749e-10	1
CLL	chr17:36134421-36135103	-26.7472	-36.4239	0.551903	19.3534	1	1.37273e-15	1.63662e-11	1.70593e-08	1
CLL	chr3:196659156-196660027	-9.61061	-19.2853	0.32144	19.3493	1	3.59223e-15	9.28767e-11	2.10018e-08	1
CLL	chr2:231769962-231771085	-19.9398	-29.6037	0.399356	19.3278	0.99999	2.71532e-14	1.90927e-12	9.68677e-06	1
CLL	chr20:19895685-19896565	-21.7837	-31.4369	0.501422	19.3062	1	2.43072e-15	7.32739e-10	2.64156e-09	1
CLL	chr4:53511379-53512335	-13.7739	-23.4084	0.405031	19.269	1	1.52208e-14	3.97339e-08	3.36297e-10	1
CLL	chr1:11771014-11771690	6.66191	-2.96233	0.183903	19.2485	2.28933e-14	0.999993	5.78165e-06	9.50221e-07	2
CLL	chr20:43226556-43227635	-10.8077	-20.4312	0.334918	19.2469	2.41415e-15	0.999983	1.72265e-05	1.92834e-07	2
CLL	chr4:79549684-79552182	-22.8977	-32.5188	0.441758	19.2422	7.73645e-15	0.993836	0.00616359	1.91545e-09	2
CLL	chr11:76579174-76579867	-19.7304	-29.3369	0.431911	19.213	1	1.36986e-15	9.76179e-12	1.75421e-08	1
CLL	chr3:53588577-53589617	-13.5412	-23.1229	0.361604	19.1635	1	5.20068e-15	6.38235e-11	7.1479e-08	1
CLL	chr5:169205891-169206852	-18.702	-28.2505	0.428424	19.0969	1	6.46418e-15	3.8627e-10	1.37439e-08	1
CLL	chr16:56766160-56767198	-18.5799	-28.128	0.409434	19.0962	1	3.42719e-15	6.14013e-12	3.07306e-07	1
CLL	chr9:130624226-130625306	-6.21189	-15.7572	0.273834	19.0906	2.52179e-14	0.999606	0.000393618	2.88148e-08	2
CLL	chr20:18734536-18735385	-13.8938	-23.4326	0.31545	19.0776	0.999286	9.59062e-13	3.72847e-12	0.000713867	1
CLL	chr3:15425882-15426889	-2.66642	-12.1941	0.239199	19.0554	1	4.84269e-15	7.00832e-10	9.47288e-10	1
CLL	chr6:109836439-109837623	-2.42235	-11.9459	0.274039	19.047	5.57089e-16	0.999997	1.03113e-06	1.62768e-06	2
CLL	chr10:73512269-73512906	-5.63117	-15.1472	0.270305	19.032	8.53176e-13	0.04073	0.95927	3.67825e-12	3
CLL	chr2:149571015-149571810	-7.10501	-16.5897	0.27567	18.9694	0.999997	2.63733e-14	2.01485e-11	3.2319e-06	1
CLL	chr20:16372900-16373474	-23.8349	-33.3165	0.541215	18.9632	1	6.54031e-15	1.76405e-08	8.59008e-11	1
CLL	chr7:104833448-104834134	-5.06257	-14.5402	0.273759	18.9553	1	1.67851e-15	7.89597e-11	5.26557e-09	1
CLL	chr13:99140882-99142110	5.12793	-4.34901	0.244568	18.9539	8.11244e-15	0.999557	0.00044261	5.65824e-08	2
CLL	chr4:112912176-112913400	-14.2215	-23.676	0.411144	18.909	1	2.15643e-15	1.0104e-08	3.30204e-11	1
CLL	chr11:36694233-36694977	7.13808	-2.31033	0.184507	18.8968	1	5.87556e-15	4.08066e-10	1.24503e-08	1
CLL	chr16:57406718-57407219	5.97436	-3.46183	0.200742	18.8724	1	1.87797e-15	1.15593e-09	4.19781e-10	1
CLL	chr2:152630955-152632215	-13.0937	-22.5208	0.348758	18.8542	1	4.14679e-14	1.03491e-09	1.31335e-07	1
CLL	chr1:11395245-11396189	-33.668	-43.0844	0.697433	18.8329	1	9.75302e-16	1.01024e-10	7.48952e-10	1
CLL	chr11:10324160-10324847	-1.43852	-10.8384	0.268792	18.7998	2.4045e-12	0.922394	2.43319e-08	0.0776055	2
CLL	chr10:76986042-76986903	-8.59191	-17.9869	0.262389	18.79	0.976387	3.96363e-11	5.40558e-12	0.0236128	1
CLL	chr9:107622284-107623161	-8.25452	-17.6495	0.302275	18.79	1	8.45393e-16	3.81918e-11	4.02198e-09	1
CLL	chr12:131590255-131591044	-27.3844	-36.778	0.563421	18.7872	1	1.32611e-15	6.50691e-11	4.88613e-09	1
CLL	chr9:92138698-92139405	-4.29602	-13.677	0.256491	18.762	1.36751e-15	0.999759	0.000241301	1.40262e-08	2
CLL	chr6:88414838-88415339	-11.7998	-21.1773	0.338904	18.755	0.999951	7.47799e-14	4.92022e-12	4.93102e-05	1
CLL	chr1:54204244-54205265	-17.119	-26.4869	0.401735	18.7359	1	5.72254e-15	1.29416e-09	2.90202e-09	1
CLL	chr2:120510776-120511994	7.51515	-1.84952	0.189792	18.7293	5.27429e-15	0.999997	1.42037e-06	1.78337e-06	2
CLL	chr13:100266585-100267345	-1.95467	-11.3058	0.236506	18.7022	6.31751e-15	0.999881	0.000119195	3.9124e-08	2
CLL	chr5:7910832-7911795	-31.1025	-40.4343	0.645814	18.6635	1	3.81949e-15	9.6326e-11	3.46957e-08	1
CLL	chr10:99265801-99266737	-13.0717	-22.3883	0.345177	18.6332	1	9.50266e-15	7.36635e-11	2.53133e-07	1
CLL	chr2:17933328-17934134	-2.82488	-12.1363	0.233777	18.6229	1	4.34726e-15	1.18301e-11	1.13444e-07	1
CLL	chr4:96520858-96521776	-17.8497	-27.1607	0.410843	18.622	1	5.95303e-15	7.98667e-11	7.59729e-08	1
CLL	chr5:98367980-98369661	-14.2155	-23.5248	0.362789	18.6185	1.19059e-15	0.999987	1.23538e-05	2.6132e-07	2
CLL	chr22:22603134-22604153	-1.37143	-10.6762	0.208304	18.6096	2.93837e-12	0.886577	0.113423	5.38398e-08	2
CLL	chr7:128799882-128800563	-0.875916	-10.1482	0.228564	18.5447	3.17171e-14	0.99915	0.00085039	1.26238e-08	2
CLL	chr11:109963073-109964805	-23.4481	-32.7061	0.436258	18.5159	0.999972	6.28504e-14	2.7568e-12	2.81584e-05	1
CLL	chr16:70510029-70510943	-18.145	-27.3747	0.404235	18.4594	1	1.40383e-15	1.61256e-11	3.27133e-08	1
CLL	chr5:154170913-154171603	-7.09683	-16.325	0.321764	18.4563	1	1.84343e-14	1.26182e-07	1.18186e-10	1
CLL	chr11:35292826-35293600	-8.45841	-17.6817	0.279403	18.4466	0.999992	8.66971e-14	4.49725e-11	8.30022e-06	1
CLL	chr11:128473772-128474484	-8.18468	-17.3703	0.288779	18.3713	3.98563e-15	0.999673	0.000326931	5.33773e-09	2
CLL	chr16:11816372-11816873	-0.858169	-10.0025	0.237601	18.2887	1	2.84245e-15	2.17618e-10	3.81417e-09	1
CLL	chr3:67022104-67023451	-4.21903	-13.3631	0.248745	18.2881	1.06928e-15	0.99969	0.000310099	1.01101e-08	2
CLL	chr1:38242075-38243609	-14.9152	-24.038	0.365355	18.2455	1	3.31877e-14	3.53485e-10	1.77023e-07	1
CLL	chr1:116920090-116921247	-0.388353	-9.50639	0.197733	18.2361	0.999914	9.89007e-14	2.88801e-12	8.59379e-05	1
CLL	chr17:37248317-37249608	-9.23043	-18.3278	0.323279	18.1948	1	7.76933e-16	7.50831e-10	1.10695e-10	1
CLL	chr4:184182935-184184320	-12.0658	-21.1563	0.331522	18.1811	1	5.44958e-15	5.27373e-11	5.42491e-08	1
CLL	chr6:154927314-154928171	-25.7156	-34.7978	0.498887	18.1644	1	5.20141e-15	1.07667e-11	1.94824e-07	1
CLL	chr14:31979219-31979882	0.6294	-8.45047	0.238104	18.1597	8.07952e-11	0.998884	0.000320827	0.000795417	2
CLL	chr3:53194428-53196804	8.41528	-0.664571	0.146915	18.1597	0.999898	1.7436e-13	1.14126e-11	0.000102426	1
CLL	chr1:169108027-169108671	-10.8235	-19.9025	0.309181	18.1581	0.999984	1.43519e-13	5.18591e-11	1.6168e-05	1
CLL	chr2:209231271-209232006	-23.5143	-32.5874	0.439341	18.1462	0.999997	1.9495e-14	1.99942e-12	3.2652e-06	1
CLL	chr8:100092865-100093752	-19.4528	-28.4939	0.477211	18.0823	1	1.04198e-14	3.53891e-08	1.6022e-10	1
CLL	chr6:137736113-137737198	-2.90911	-11.9497	0.245045	18.0811	2.60924e-15	0.999964	3.56971e-05	3.4237e-07	2
CLL	chr16:81334854-81335386	-3.92645	-12.9634	0.260184	18.0739	1	1.26231e-14	6.49347e-10	4.53835e-08	1
CLL	chr1:167746078-167747156	-9.87992	-18.912	0.33729	18.0643	1	9.67675e-15	2.38186e-08	2.11551e-10	1
CLL	chr15:83768612-83769310	3.03893	-5.98803	0.221825	18.0539	1	8.80424e-13	4.1358e-10	2.09411e-07	1
CLL	chr5:150485505-150486128	-12.4849	-21.4915	0.336746	18.0132	1	4.21716e-15	9.91786e-11	1.33989e-08	1
CLL	chr5:31573517-31574093	-7.03012	-16.0351	0.275877	18.0099	0.999996	1.39008e-13	2.26891e-10	4.01463e-06	1
CLL	chr11:111817883-111818384	1.59459	-7.40531	0.19306	17.9998	0.999995	4.95848e-14	4.13231e-12	4.51482e-06	1
CLL	chr12:50158699-50159267	-9.96674	-18.9438	0.313996	17.9541	1	1.69777e-15	3.23073e-11	8.18893e-09	1
CLL	chr13:32539474-32540602	-4.26449	-13.231	0.218211	17.933	0.00136675	1.5602e-08	6.82167e-12	0.998633	4
CLL	chr12:1663068-1664146	-28.0709	-37.0273	0.552676	17.9127	1	1.02029e-14	2.50536e-11	3.7567e-07	1
CLL	chr16:87929061-87930185	-24.0648	-33.0036	0.547758	17.8776	1	6.57101e-15	1.99559e-08	1.6641e-10	1
CLL	chr1:235126422-235127088	-10.6047	-19.5418	0.320384	17.8743	1	1.72774e-14	3.79344e-09	5.49769e-09	1
CLL	chr6:118675631-118676303	0.0594711	-8.85886	0.221678	17.8367	1	1.23409e-14	2.03491e-10	6.30686e-08	1
CLL	chr17:40856680-40857451	-32.161	-41.072	0.608705	17.8221	1	4.36033e-15	2.04177e-11	5.34393e-08	1
CLL	chr6:21438329-21439671	-15.8041	-24.714	0.358453	17.8198	0.999999	7.81908e-15	5.9523e-12	1.17088e-06	1
CLL	chr9:137282228-137284273	-21.4381	-30.346	0.450304	17.8158	1.27541e-07	1.47399e-05	7.24119e-12	0.999985	4
CLL	chr2:175573537-175574062	-10.1754	-19.0822	0.345666	17.8136	2.2763e-08	7.35066e-06	3.20812e-12	0.999993	4
CLL	chr10:21808684-21809515	-1.4431	-10.3492	0.255418	17.8121	3.41894e-14	0.999649	1.00001e-07	0.000350871	2
CLL	chr14:89896423-89897756	0.697658	-8.20622	0.170312	17.8078	0.99906	1.8806e-10	1.43922e-10	0.000940106	1
CLL	chr6:120079893-120080705	2.4036	-6.49349	0.23847	17.7942	9.6506e-14	0.999897	1.85842e-07	0.000102997	2
CLL	chr1:117902061-117903141	-2.7502	-11.6432	0.256929	17.786	1.95782e-15	0.999994	1.57555e-06	4.22884e-06	2
CLL	chr7:73323354-73324189	-4.95512	-13.8457	0.276436	17.7812	1	1.25724e-15	1.31954e-09	1.67622e-10	1
CLL	chr10:99268900-99269588	-0.917072	-9.79972	0.208998	17.7653	0.999996	2.10127e-14	7.37358e-12	3.94551e-06	1
CLL	chr10:43635788-43636429	-15.0287	-23.9113	0.351123	17.7652	1	4.08068e-15	2.10975e-11	5.03615e-08	1
CLL	chr1:53725499-53726107	-9.87523	-18.7547	0.355971	17.759	0.999992	2.47986e-13	8.45761e-06	3.98129e-11	1
CLL	chr7:69920693-69922352	-18.9118	-27.7832	0.365283	17.7427	1.87498e-14	0.964134	0.0358658	1.51145e-09	2
CLL	chr9:102006572-102007692	-15.199	-24.0491	0.340435	17.7003	0.999977	1.32994e-13	3.38569e-11	2.27204e-05	1
CLL	chr3:194050215-194050716	-15.275	-24.1221	0.366177	17.6941	0.999998	7.36366e-14	1.47832e-10	2.39733e-06	1
CLL	chr20:19894002-19895191	-21.9222	-30.7671	0.460361	17.6899	1	6.56231e-15	5.20781e-10	1.42023e-08	1
CLL	chr7:56067682-56068393	-16.7725	-25.599	0.351714	17.6531	0.999991	2.42598e-14	3.02538e-12	9.04447e-06	1
CLL	chr1:31448761-31449420	-8.37969	-17.1967	0.313477	17.6341	1	3.52742e-14	3.03824e-08	2.46791e-09	1
CLL	chr6:44226091-44226592	-11.576	-20.3804	0.297093	17.6088	1	2.0942e-14	1.87105e-11	3.11655e-07	1
CLL	chr7:123464246-123464949	-10.0809	-18.8501	0.308163	17.5383	1	2.2203e-14	9.63018e-11	3.8406e-07	1
CLL	chr2:188033129-188034524	-5.5309	-14.294	0.280632	17.5262	1	2.64153e-14	3.16023e-08	8.69562e-10	1
CLL	chr5:76675217-76675996	-23.4008	-32.1534	0.508651	17.5052	1	3.46295e-15	3.0927e-09	2.65816e-10	1
CLL	chr2:60563492-60564879	-10.0677	-18.8201	0.295364	17.5049	5.28215e-15	0.999896	0.000103704	4.75263e-08	2
CLL	chr12:48201678-48203226	-11.421	-20.1687	0.287481	17.4955	1.14201e-14	0.997965	0.00203457	1.517e-08	2
CLL	chr18:77163275-77163823	4.26548	-4.48192	0.188881	17.4948	6.64202e-15	0.999991	8.0323e-06	5.13659e-07	2
CLL	chr7:151492137-151493039	-16.531	-25.2569	0.372735	17.4517	1	4.02849e-15	2.03459e-11	1.46308e-07	1
CLL	chr8:103580007-103580843	-7.58939	-16.3061	0.257107	17.4334	0.999837	7.66444e-13	6.89868e-12	0.000162981	1
CLL	chr1:205648752-205650119	-0.124303	-8.83481	0.193893	17.421	0.999972	1.743e-13	1.8142e-11	2.81525e-05	1
CLL	chr2:224758469-224759366	8.68964	-0.0190893	0.158861	17.4175	0.999999	1.45079e-13	6.60234e-10	1.1085e-06	1
CLL	chr7:56066622-56067620	-3.26492	-11.9695	0.244426	17.4091	0.999999	1.91833e-14	4.71628e-11	7.51995e-07	1
CLL	chr19:44269225-44271187	-14.5251	-23.2206	0.390873	17.391	1	2.44447e-14	3.96147e-07	2.02031e-11	1
CLL	chr7:105449420-105450188	-18.353	-27.0256	0.394464	17.3451	1	3.99491e-14	1.90946e-09	5.81233e-08	1
CLL	chr3:41613462-41614859	-22.1668	-30.8393	0.414993	17.345	0.99999	3.65194e-14	4.75668e-12	1.01862e-05	1
CLL	chr7:128429865-128430491	-3.67421	-12.343	0.284166	17.3376	8.01564e-10	0.228088	1.29068e-08	0.771912	4
CLL	chr1:40706887-40708299	-13.104	-21.7646	0.336171	17.3213	1	2.24254e-15	1.91921e-10	2.52363e-09	1
CLL	chr19:18400931-18401783	-13.5311	-22.1893	0.287404	17.3164	0.773352	4.96002e-10	4.19062e-11	0.226648	1
CLL	chr2:230686494-230687477	-22.4244	-31.0763	0.455048	17.3038	1	1.46234e-14	5.41786e-11	1.43498e-07	1
CLL	chr20:5630570-5631518	-1.30432	-9.95498	0.200238	17.3013	0.999991	6.09441e-14	7.54948e-12	8.83817e-06	1
CLL	chr1:94107347-94108552	-0.656674	-9.29795	0.203314	17.2826	1.64687e-14	0.997886	0.00211433	6.49725e-09	2
CLL	chr4:26825035-26825768	4.97872	-3.65939	0.194434	17.2762	3.65546e-15	0.999995	3.66282e-06	1.51202e-06	2
CLL	chr12:131586155-131587336	-12.9251	-21.56	0.360102	17.2698	1	6.62585e-15	7.04651e-09	4.22866e-10	1
CLL	chr1:200557693-200558378	0.445054	-8.17307	0.208113	17.2363	0.999997	6.66759e-14	8.17241e-11	2.73613e-06	1
CLL	chr9:114797985-114798846	-15.0832	-23.7008	0.362812	17.2351	1	2.75517e-14	3.94524e-09	1.50549e-08	1
CLL	chr3:58450525-58451116	-6.47451	-15.0869	0.26764	17.2247	9.4784e-06	1.64724e-06	1.62946e-10	0.999989	4
CLL	chr11:18316345-18316930	-24.5547	-33.1641	0.544993	17.219	1	2.15197e-13	2.87889e-07	4.0006e-09	1
CLL	chr3:128531744-128532387	-20.7754	-29.3838	0.429703	17.2168	1	4.088e-15	7.80182e-11	1.39406e-08	1
CLL	chr1:108386441-108387865	-14.5388	-23.1433	0.336021	17.2091	8.74422e-16	0.999817	0.000182598	2.10507e-08	2
CLL	chr14:82001702-82002260	-4.78385	-13.386	0.240225	17.2043	0.408526	7.36602e-10	1.96072e-11	0.591474	4
CLL	chr5:156770778-156772024	-6.68132	-15.2759	0.249469	17.1891	1	2.43454e-14	2.8528e-11	4.44348e-07	1
CLL	chr6:140283885-140284644	-4.08825	-12.6822	0.277817	17.1879	1.48991e-14	0.999789	2.92109e-07	0.00021079	2
CLL	chr10:26599106-26599751	-7.61192	-16.1917	0.265242	17.1596	0.997266	5.49938e-12	8.60162e-12	0.00273393	1
CLL	chr14:56037801-56038722	-27.3112	-35.8731	0.540607	17.1238	1	1.82504e-15	1.03517e-10	3.843e-09	1
CLL	chr13:73537795-73538429	-6.73748	-15.2912	0.261987	17.1075	1	3.6286e-15	1.04444e-11	1.45742e-07	1
CLL	chr1:220229318-220230261	2.95931	-5.55548	0.228992	17.0296	1.2971e-08	0.0194516	0.980548	9.18556e-08	3
CLL	chr2:207846304-207846925	-1.79636	-10.2962	0.232421	16.9996	2.63675e-15	0.999981	1.92791e-05	1.60464e-07	2
CLL	chr1:16275136-16275653	1.30992	-7.1886	0.184068	16.997	0.00776032	2.37616e-06	5.00695e-10	0.992237	4
CLL	chr5:137866948-137867681	-12.4199	-20.9146	0.325063	16.9895	1	9.40031e-15	7.05996e-11	1.48336e-07	1
CLL	chr2:166733836-166734839	4.19438	-4.26695	0.187904	16.9227	3.65382e-15	0.999961	3.79969e-05	1.04385e-06	2
CLL	chr6:143256553-143257559	-6.09904	-14.5394	0.271817	16.8807	5.9904e-14	0.999341	8.29098e-07	0.000657983	2
CLL	chr21:47926172-47926686	-6.50847	-14.9411	0.261524	16.8653	0.999999	7.53642e-14	1.48296e-10	9.40557e-07	1
CLL	chr16:29655472-29656165	-10.0379	-18.4623	0.24656	16.8489	0.491789	1.6378e-09	4.42576e-11	0.508211	4
CLL	chr1:108091671-108092569	1.54236	-6.87979	0.219684	16.8443	1	8.69295e-14	1.54204e-07	1.07861e-09	1
CLL	chr18:33172092-33172773	-9.79951	-18.216	0.317396	16.833	1	6.06226e-14	1.34561e-07	8.8427e-10	1
CLL	chr14:51668465-51669078	-4.05688	-12.4478	0.252334	16.7819	1	2.11443e-14	2.11922e-09	1.71854e-08	1
CLL	chr6:13526644-13527871	1.56687	-6.81449	0.163353	16.7627	1.96152e-11	0.142383	0.857617	1.0349e-10	3
CLL	chr6:1436436-1437505	1.81829	-6.56294	0.216991	16.7625	1	4.53283e-14	5.75442e-08	1.83322e-09	1
CLL	chr1:28189390-28190526	-14.2651	-22.6443	0.331505	16.7584	1	4.47745e-15	2.57946e-11	6.19692e-08	1
CLL	chr4:8392669-8394141	-33.2099	-41.5881	0.688302	16.7564	1	1.25571e-13	4.43531e-07	6.86921e-10	1
CLL	chr13:48860410-48861539	-9.39383	-17.7673	0.240968	16.7469	0.989305	4.19501e-11	1.66189e-11	0.0106952	1
CLL	chr5:82602286-82603434	-36.336	-44.7011	0.750578	16.7302	1	2.24991e-14	1.36776e-08	1.42413e-09	1
CLL	chr5:117954502-117955003	-0.761881	-9.10203	0.21339	16.6803	5.04948e-10	0.025623	0.974377	6.27759e-11	3
CLL	chr6:71722378-71723107	-4.1134	-12.4449	0.341262	16.663	1	2.86363e-13	2.79683e-07	3.00914e-09	1
CLL	chr4:106226053-106228133	-20.9621	-29.2882	0.415996	16.6522	1	7.19606e-14	3.80942e-10	4.70598e-07	1
CLL	chr5:81056633-81057134	0.278112	-8.03527	0.190435	16.6268	1.39815e-13	0.989514	0.0104864	3.87695e-08	2
CLL	chr21:30406876-30407593	-12.1512	-20.457	0.348029	16.6115	1	1.72107e-14	1.2442e-08	7.04175e-10	1
CLL	chr20:56977199-56978826	-18.1397	-26.4403	0.401085	16.6012	1	3.78552e-15	1.57547e-09	6.71457e-10	1
CLL	chr12:32417825-32418452	-5.69336	-13.9873	0.247765	16.5879	3.4469e-15	0.999848	0.000151808	4.2814e-08	2
CLL	chr7:31482822-31483520	-3.83127	-12.1232	0.27366	16.5839	1	1.53466e-13	4.86597e-07	1.08501e-09	1
CLL	chr2:174748986-174749674	-5.3653	-13.6568	0.26491	16.583	3.79444e-15	0.999993	3.91518e-06	2.59988e-06	2
CLL	chr15:45295777-45296395	-7.05504	-15.3438	0.304878	16.5776	1	2.93219e-14	5.39536e-08	4.52548e-10	1
CLL	chr1:25512110-25512733	1.21872	-7.06396	0.243299	16.5654	0.999508	1.15394e-11	0.000491764	9.23922e-11	1
CLL	chr9:137139974-137140475	-8.78613	-17.0618	0.27591	16.5513	2.54494e-14	0.999763	0.00023697	8.27148e-08	2
CLL	chr18:67703810-67704652	-11.6832	-19.9566	0.312577	16.5469	1	3.01002e-14	2.52441e-09	1.2384e-08	1
CLL	chr3:50669725-50670493	-4.02449	-12.2834	0.262619	16.5178	1	1.92095e-14	4.4615e-08	2.00792e-10	1
CLL	chr5:148174172-148175154	7.43474	-0.819014	0.156389	16.5075	0.999992	1.23662e-13	5.67939e-11	7.8907e-06	1
CLL	chr22:18923428-18924129	-11.2032	-19.4434	0.328387	16.4803	1	1.48883e-14	9.6602e-09	1.61203e-09	1
CLL	chr6:126239270-126240685	-7.90165	-16.1313	0.266964	16.4592	1	8.11147e-15	9.82933e-12	4.03955e-07	1
CLL	chr14:69748102-69748921	-0.831216	-9.05444	0.188516	16.4465	0.999882	9.1752e-13	7.88349e-12	0.000118194	1
CLL	chr21:46362424-46363367	-12.1123	-20.3309	0.338445	16.4372	1	2.84187e-14	1.44408e-08	2.56197e-09	1
CLL	chr16:89807626-89808451	-25.7529	-33.9714	0.44815	16.4371	1	5.18023e-14	1.06986e-10	4.91719e-08	1
CLL	chr6:111265637-111266406	-27.7017	-35.9164	0.47918	16.4292	0.999988	2.32747e-14	9.42759e-13	1.19938e-05	1
CLL	chr7:28368508-28369162	-16.2056	-24.3958	0.310344	16.3804	0.999647	1.75906e-12	9.22961e-12	0.000352973	1
CLL	chr9:109875017-109875654	-4.74517	-12.929	0.249748	16.3676	1	9.58229e-15	2.6083e-10	2.28291e-08	1
CLL	chr1:53810914-53811563	-12.9445	-21.111	0.329383	16.3329	1	4.58936e-15	2.20295e-10	4.65214e-09	1
CLL	chr17:37640326-37640936	-11.1401	-19.3009	0.287867	16.3218	1	1.34347e-14	1.93213e-11	3.37381e-07	1
CLL	chr9:102025057-102025768	-13.5308	-21.6905	0.318208	16.3195	1	9.50562e-15	4.79436e-11	5.92615e-08	1
CLL	chr15:29646207-29646708	-1.23844	-9.39189	0.268904	16.3069	1.2356e-05	1.07674e-05	0.999977	1.59082e-10	3
CLL	chr13:43706221-43706903	-0.819064	-8.95642	0.210276	16.2747	1.52132e-14	0.99897	0.00102976	1.32255e-08	2
CLL	chr1:180917966-180918630	-4.31428	-12.4478	0.241499	16.2671	1	4.76261e-14	5.2303e-10	1.18368e-07	1
CLL	chr3:19375489-19375990	-5.92253	-14.0539	0.264398	16.2627	1.88446e-13	0.999092	0.000907291	1.08887e-06	2
CLL	chr20:16471664-16472746	-10.1229	-18.2437	0.315584	16.2417	1	4.53733e-14	1.19084e-07	3.74697e-10	1
CLL	chr13:31292905-31293845	-2.40429	-10.5229	0.216006	16.2373	1.68335e-13	0.995359	0.00464148	7.10611e-09	2
CLL	chr2:20775914-20776880	0.810392	-7.30333	0.216964	16.2274	5.48081e-15	0.999994	5.03791e-06	7.99067e-07	2
CLL	chr11:118566310-118566963	-29.2563	-37.37	0.548494	16.2274	1	4.93104e-15	1.54178e-10	1.10309e-08	1
CLL	chr9:133001758-133003378	-23.1057	-31.214	0.44282	16.2167	1	2.11988e-14	1.88442e-10	8.39309e-08	1
CLL	chr3:184925261-184926487	-13.0974	-21.2028	0.316725	16.2109	1	6.35716e-14	1.14826e-09	6.85697e-08	1
CLL	chr6:107149511-107150963	-5.42682	-13.5285	0.296526	16.2034	9.93542e-15	0.996509	0.00349113	3.68809e-09	2
CLL	chr8:133227641-133228244	-8.22922	-16.3287	0.29918	16.199	1	3.09996e-14	2.61986e-08	3.19396e-09	1
CLL	chr19:3045874-3046612	-6.43791	-14.5296	0.267801	16.1834	3.47694e-14	0.998583	0.00141665	1.59823e-08	2
CLL	chr6:139445931-139447888	-7.83583	-15.9263	0.259921	16.1808	6.90659e-14	0.998439	0.00156105	2.42422e-08	2
CLL	chr5:131434647-131435373	-21.4662	-29.5338	0.435905	16.1353	1	2.87625e-14	8.14447e-09	3.75386e-09	1
CLL	chr3:183309485-183310481	-14.4345	-22.4895	0.332012	16.1101	1	1.25024e-14	3.23344e-11	2.13847e-07	1
CLL	chr19:16655236-16655741	-10.6029	-18.6513	0.279583	16.0968	0.999998	2.48774e-14	9.24889e-12	2.26451e-06	1
CLL	chr4:37611251-37611755	-0.0214121	-8.0678	0.30643	16.0928	1.8523e-11	0.999785	8.23478e-06	0.000206651	2
CLL	chr20:20486115-20487015	2.07963	-5.96445	0.231835	16.0882	5.3079e-14	0.99982	1.51152e-06	0.000178425	2
CLL	chr8:26394166-26394757	4.4044	-3.63355	0.1775	16.0759	1.54147e-13	0.999977	2.22601e-05	1.08365e-06	2
CLL	chr9:134131348-134132491	0.266688	-7.76258	0.19562	16.0585	2.22336e-13	0.99159	0.00841047	4.03871e-09	2
CLL	chr15:42215638-42216321	-12.2476	-20.2759	0.329874	16.0565	1	7.67162e-15	3.46974e-09	4.77074e-10	1
CLL	chr14:51626780-51628054	-17.4143	-25.4389	0.366507	16.0491	1	4.98635e-14	2.66683e-10	3.2586e-07	1
CLL	chr5:123546069-123546678	-7.58924	-15.5906	0.268095	16.0026	1	1.46147e-13	1.64698e-09	4.60341e-07	1
CLL	chr1:153777567-153779215	-3.3707	-11.3661	0.224354	15.9908	0.999998	1.02586e-12	2.05879e-06	1.62262e-10	1
CLL	chr4:146024536-146025160	-8.70268	-16.6966	0.373646	15.9878	0.999993	3.95898e-13	1.76446e-10	6.88347e-06	1
CLL	chr16:24986614-24987347	-11.0281	-19.0218	0.295438	15.9873	0.999998	3.81384e-13	1.23449e-09	1.89336e-06	1
CLL	chr1:154977419-154978052	-6.30222	-14.2861	0.246215	15.9678	2.76778e-14	0.9995	0.00049977	3.02685e-08	2
CLL	chr12:90336274-90337637	-5.54606	-13.5237	0.240373	15.9553	1.93888e-14	0.99993	6.88729e-05	1.14254e-06	2
CLL	chr9:22050747-22051552	-4.30541	-12.276	0.233661	15.9411	1.34216e-14	0.999966	3.32719e-05	4.99186e-07	2
CLL	chr10:79975255-79975880	-4.6724	-12.6358	0.257527	15.9269	1	2.37599e-14	1.12126e-08	2.04832e-09	1
CLL	chr3:45766151-45766863	5.21484	-2.73766	0.160295	15.905	3.26128e-07	0.000259011	0.999741	1.84998e-09	3
CLL	chr17:67446963-67448400	-10.0341	-17.983	0.265097	15.8979	2.24917e-14	0.992949	0.00705136	4.16916e-09	2
CLL	chr8:28028357-28029051	-9.64859	-17.5965	0.285644	15.8959	0.999998	5.76518e-14	6.31773e-11	1.60172e-06	1
CLL	chr3:45053011-45054077	-7.81223	-15.7561	0.310605	15.8877	0.999627	9.23253e-12	0.000373389	2.5469e-11	1
CLL	chr18:42262474-42263065	3.5944	-4.34829	0.191644	15.8854	3.39717e-13	0.997382	4.66953e-07	0.0026177	2
CLL	chr8:35721244-35722082	-17.406	-25.3439	0.347154	15.8758	1.20948e-14	0.997022	0.00297752	1.52332e-08	2
CLL	chr6:85059054-85059767	-25.0323	-32.967	0.522293	15.8694	1	2.14593e-14	1.06614e-08	9.15426e-10	1
CLL	chr15:50539822-50540931	-5.71543	-13.6473	0.254277	15.8638	2.66326e-15	0.999978	2.15058e-05	2.952e-07	2
CLL	chr12:97270780-97271281	-0.726835	-8.64211	0.198364	15.8305	2.53032e-12	0.995214	0.00478572	2.3628e-08	2
CLL	chr6:32165045-32165682	-3.52132	-11.4333	0.22598	15.8239	1.01433e-13	0.99998	1.91662e-05	8.18281e-07	2
CLL	chr4:1834988-1836805	-17.3792	-25.2799	0.357646	15.8015	0.999999	5.71419e-14	8.10952e-11	1.31836e-06	1
CLL	chr7:128649315-128649998	-17.2117	-25.1007	0.35389	15.778	1	6.35687e-15	6.23641e-11	2.74477e-08	1
CLL	chr8:52782456-52784123	-16.9433	-24.8293	0.335128	15.772	0.999987	1.24416e-13	1.86698e-11	1.31717e-05	1
CLL	chr3:53136511-53137262	-14.7622	-22.6432	0.325649	15.7619	1	5.78136e-15	2.32031e-11	4.17116e-08	1
CLL	chr16:28484902-28485505	-17.1127	-24.9924	0.369133	15.7593	1	2.1161e-14	3.56167e-10	1.39957e-08	1
CLL	chr16:58283324-58284528	1.24176	-6.63569	0.178526	15.7549	0.999995	1.10889e-13	1.77967e-11	5.06951e-06	1
CLL	chr14:60631124-60633393	-15.3516	-23.2185	0.355115	15.7338	7.94277e-15	0.999983	4.18182e-06	1.29991e-05	2
CLL	chr14:76043345-76045513	-0.227367	-8.09108	0.222995	15.7274	1.95707e-14	0.999986	2.73276e-06	1.14619e-05	2
CLL	chr14:58747645-58748681	-18.5329	-26.3947	0.345063	15.7238	0.999995	2.02665e-14	1.69262e-12	5.47032e-06	1
CLL	chr11:128501901-128502485	-2.50806	-10.3664	0.215733	15.7166	1.3509e-13	0.997442	0.00255772	1.40263e-08	2
CLL	chr6:28323331-28324527	0.454393	-7.40301	0.213845	15.7148	5.04868e-13	0.998755	1.1941e-06	0.00124398	2
CLL	chr11:34607135-34608286	-11.7556	-19.6063	0.302912	15.7016	1	1.30802e-13	2.06746e-08	1.96841e-08	1
CLL	chr1:41742973-41743489	3.10253	-4.7415	0.19086	15.6881	1	9.06072e-15	1.12243e-09	8.12607e-10	1
CLL	chr3:148813121-148813777	0.488539	-7.3545	0.201313	15.6861	1	1.5207e-14	6.11215e-11	1.59373e-07	1
CLL	chr2:232507236-232508369	2.9003	-4.93955	0.180799	15.6797	1.46777e-14	0.99991	8.95414e-05	1.74889e-07	2
CLL	chr5:75142489-75143124	-8.51818	-16.3496	0.275342	15.6628	1	5.70239e-14	2.67328e-09	2.86162e-08	1
CLL	chr6:30778392-30779081	-13.3157	-21.13	0.292947	15.6285	0.999997	5.44214e-14	1.69951e-11	2.63585e-06	1
CLL	chr14:105541527-105543033	-1.55389	-9.36408	0.207687	15.6204	1.18551e-13	0.997826	0.00217411	1.24881e-08	2
CLL	chr17:48468668-48469310	-21.3606	-29.1644	0.392303	15.6076	1	2.28727e-14	4.30754e-11	9.42913e-08	1
CLL	chr1:172115716-172116217	-4.09345	-11.8946	0.255642	15.6023	4.65542e-14	0.999994	3.04515e-06	3.22683e-06	2
CLL	chr5:10630791-10631292	-11.1495	-18.9498	0.263389	15.6006	0.999576	9.22956e-13	1.42116e-11	0.000423714	1
CLL	chr21:35391693-35393269	-17.9025	-25.7013	0.4257	15.5975	0.999997	5.98005e-13	2.68426e-06	6.05181e-10	1
CLL	chr13:114907687-114909676	-11.7651	-19.5628	0.264889	15.5955	4.29827e-13	0.951124	0.048876	8.59771e-09	2
CLL	chr20:62173965-62174941	-23.3914	-31.175	0.386498	15.5671	0.999981	3.39348e-13	2.60422e-11	1.92471e-05	1
CLL	chr6:163826574-163827623	-1.88634	-9.66512	0.192638	15.5576	1.77787e-13	0.98085	0.0191503	4.84776e-08	2
CLL	chr14:51444722-51446200	-11.9832	-19.7614	0.348121	15.5564	0.999995	4.95103e-13	4.75048e-06	2.13738e-10	1
CLL	chr2:203473958-203474944	-2.3281	-10.1062	0.195465	15.5562	0.915885	1.78373e-10	6.53248e-11	0.0841146	1
CLL	chr3:16953611-16954923	-15.8989	-23.6738	0.340602	15.5497	1	1.16142e-13	4.20258e-09	6.63452e-08	1
CLL	chr10:86299995-86300826	-1.39522	-9.16832	0.232702	15.5462	1	1.46276e-13	2.50859e-07	2.63167e-09	1
CLL	chr16:4356293-4357038	-5.40406	-13.1768	0.241628	15.5455	6.85765e-15	0.999871	0.000129135	5.36748e-08	2
CLL	chr11:76375479-76376691	-11.2315	-19.003	0.278589	15.5431	1.64769e-14	0.998675	0.00132544	2.64577e-08	2
CLL	chr4:56859801-56860912	-5.94327	-13.7099	0.248927	15.5334	1	5.05687e-14	7.18861e-10	1.54143e-07	1
CLL	chr4:164403188-164404695	-5.21664	-12.9816	0.256833	15.53	1	4.99787e-15	1.62606e-09	8.38585e-10	1
CLL	chr7:157774210-157774865	-4.88084	-12.6416	0.241619	15.5214	1	2.13453e-14	8.1911e-11	3.00872e-07	1
CLL	chr3:47028984-47029981	-5.62413	-13.3705	0.234611	15.4926	3.45698e-13	0.996577	0.00342266	7.54583e-09	2
CLL	chr14:89065595-89066925	-9.14872	-16.8947	0.272996	15.492	0.999999	4.84352e-13	4.39695e-09	8.0046e-07	1
CLL	chr17:65542293-65543409	-9.42275	-17.1645	0.319799	15.4836	0.999998	1.25961e-13	1.50927e-06	9.35863e-11	1
CLL	chr11:47132700-47133463	-13.7425	-21.4842	0.333825	15.4835	1	2.68791e-14	4.03082e-09	1.09973e-08	1
CLL	chr1:87341274-87341936	-8.48012	-16.2167	0.260149	15.4731	1	5.70301e-14	3.56472e-11	3.28677e-07	1
CLL	chr3:23113079-23113827	-25.7911	-33.5151	0.499616	15.4481	1	7.06395e-15	1.62964e-09	1.58464e-09	1
CLL	chr12:4307088-4307662	-6.75682	-14.4772	0.245614	15.4408	9.39303e-14	0.997597	0.00240329	1.46241e-08	2
CLL	chr12:68630217-68631201	-3.8292	-11.5493	0.242083	15.4402	1.47347e-14	0.99998	2.44975e-06	1.71705e-05	2
CLL	chr7:150662991-150663581	-12.1546	-19.8722	0.330378	15.4352	1.93231e-14	0.999988	1.39793e-06	1.09184e-05	2
CLL	chr2:74197170-74198700	1.76481	-5.94941	0.189833	15.4284	1.7914e-14	0.99998	1.9936e-05	2.3166e-07	2
CLL	chr1:16300791-16303049	-4.02871	-11.7388	0.200326	15.4202	0.999984	8.8922e-14	4.35485e-12	1.59137e-05	1
CLL	chr3:15221419-15222305	-17.578	-25.2861	0.360365	15.4163	0.999993	2.10112e-13	1.1027e-10	7.41332e-06	1
CLL	chr7:27960587-27961394	-2.59748	-10.302	0.239496	15.409	8.77522e-14	0.99998	1.18752e-06	1.84992e-05	2
CLL	chr3:142954274-142955929	-11.4734	-19.1737	0.272631	15.4006	2.25287e-14	0.997607	0.00239286	2.70617e-08	2
CLL	chr2:201685271-201685772	2.64687	-5.04302	0.187158	15.3798	1.02557e-05	0.000654206	0.999336	1.29061e-08	3
CLL	chr1:183604127-183605716	11.5517	3.87614	0.131742	15.3512	2.53452e-15	0.999955	4.48725e-05	9.63516e-08	2
CLL	chr12:25211453-25212153	-26.6049	-34.2773	0.51525	15.3448	1	7.5163e-14	2.55222e-08	3.03162e-09	1
CLL	chr17:62138460-62139100	-7.66411	-15.336	0.275722	15.3439	0.998942	2.54738e-12	3.83387e-12	0.00105804	1
CLL	chr10:126178606-126179107	-6.88758	-14.5595	0.306386	15.3438	1.05737e-05	0.0328177	0.967172	7.9247e-08	3
CLL	chr7:120986631-120987132	-0.284986	-7.95592	0.195697	15.3419	2.42397e-14	0.99614	0.00385996	6.00963e-09	2
CLL	chr6:29662275-29662922	-25.4687	-33.1332	0.550745	15.329	1	7.65807e-16	8.50701e-11	9.17724e-10	1
CLL	chr2:131581408-131582521	-26.7365	-34.3971	0.489868	15.3212	1	1.54312e-13	9.98437e-09	7.79293e-08	1
CLL	chr2:10410487-10411213	-9.15946	-16.8106	0.266003	15.3022	5.93579e-14	0.999414	0.000586185	2.6862e-08	2
CLL	chr8:22986837-22987785	-12.2023	-19.8493	0.351645	15.2939	1	1.08443e-15	9.54972e-12	2.64324e-08	1
CLL	chr16:67837724-67838289	-44.9094	-52.5557	0.802321	15.2927	0.999987	9.61688e-13	5.02357e-11	1.27641e-05	1
CLL	chr11:73725839-73726380	-3.08001	-10.7245	0.218118	15.289	2.10829e-13	0.996777	0.00322289	7.71115e-09	2
CLL	chr3:135901245-135902004	-5.52814	-13.1702	0.241118	15.2842	1	1.42714e-14	3.75459e-11	3.07448e-07	1
CLL	chr8:101487824-101488810	1.30825	-6.33234	0.168126	15.2812	2.47239e-13	0.955135	0.0448647	3.32562e-09	2
CLL	chr13:27705126-27705867	-26.0778	-33.7131	0.409239	15.2706	0.99497	7.59943e-12	6.92261e-12	0.00503018	1
CLL	chr3:3893452-3894138	-20.8172	-28.4521	0.391032	15.2698	0.999993	2.41386e-13	2.1503e-10	7.17339e-06	1
CLL	chr18:12034497-12035000	-0.885369	-8.52	0.234009	15.2693	0.999633	2.66389e-11	0.000367225	5.94141e-11	1
CLL	chr1:169130637-169131313	-18.598	-26.2303	0.372597	15.2646	1	7.36397e-15	8.08728e-11	2.59832e-08	1
CLL	chr12:132157741-132158519	-5.48814	-13.1203	0.227456	15.2642	0.999999	3.06067e-13	1.058e-10	1.45482e-06	1
CLL	chr4:8173795-8174595	-10.6107	-18.2373	0.265017	15.2531	0.99997	3.67233e-13	9.09712e-11	2.96614e-05	1
CLL	chr15:51199042-51201469	-1.84378	-9.46998	0.187161	15.2524	0.488686	1.68195e-09	8.98525e-11	0.511314	4
CLL	chr1:36939447-36940577	-8.88904	-16.5127	0.250172	15.2473	0.999998	5.74349e-14	1.41504e-11	1.8242e-06	1
CLL	chr19:14691365-14692115	-15.5676	-23.1885	0.301164	15.2417	0.99972	2.67003e-12	9.061e-11	0.000279884	1
CLL	chr17:71587231-71588415	-13.5362	-21.1492	0.351574	15.226	2.59204e-12	0.216544	0.783456	9.04724e-11	3
CLL	chr1:90246947-90247898	-21.2398	-28.8326	0.404205	15.1854	0.999996	1.15273e-13	1.13416e-10	4.25877e-06	1
CLL	chr5:80490673-80491356	-9.31193	-16.9028	0.297877	15.1818	1	1.51609e-14	4.15976e-09	2.628e-09	1
CLL	chr1:208266943-208268175	-9.13952	-16.7301	0.388632	15.1812	0.999946	8.06649e-11	5.41045e-05	2.46372e-08	1
CLL	chr2:196440437-196441365	-9.22416	-16.8106	0.251818	15.1728	6.19583e-13	0.97482	0.0251801	1.49409e-09	2
CLL	chr18:48033347-48034039	-2.62284	-10.2025	0.213747	15.1593	8.73842e-14	0.9998	0.000200383	1.12125e-07	2
CLL	chr21:19155958-19157534	4.40725	-3.17147	0.169479	15.1574	1	1.6e-13	4.81214e-09	9.99487e-08	1
CLL	chr2:43350987-43352009	-9.19261	-16.7706	0.256421	15.156	5.19333e-14	0.999094	0.000905755	1.74705e-07	2
CLL	chr1:241763686-241764402	-1.14097	-8.71736	0.233306	15.1528	1	8.88637e-14	1.42977e-07	9.89762e-10	1
CLL	chr9:93912879-93914286	-26.6139	-34.184	0.462611	15.1403	1	1.64445e-14	5.9601e-11	1.05773e-07	1
CLL	chr17:62631579-62632447	-11.7019	-19.271	0.280122	15.1382	0.999996	3.48608e-14	1.05686e-11	4.00889e-06	1
CLL	chr2:204891370-204892646	-17.1099	-24.6736	0.348839	15.1273	0.999999	1.82519e-13	1.70528e-09	5.17325e-07	1
CLL	chr9:33163972-33165003	-2.57777	-10.1406	0.219338	15.1256	1.61231e-07	7.37132e-06	5.66379e-11	0.999992	4
CLL	chr12:120449781-120450623	-27.2449	-34.7959	0.483424	15.102	1	8.38243e-15	1.41902e-11	1.80336e-07	1
CLL	chr3:53196921-53197773	-12.9064	-20.4534	0.295928	15.094	1	7.21657e-15	5.54813e-11	1.02933e-08	1
CLL	chr14:32518501-32519412	-11.4747	-19.0195	0.261952	15.0896	0.999947	2.56338e-13	7.14015e-12	5.25131e-05	1
CLL	chr19:41168577-41170090	-0.430109	-7.97045	0.194825	15.0807	1.62914e-13	0.999968	3.08837e-05	7.11218e-07	2
CLL	chr4:153559227-153559851	-4.3928	-11.9317	0.292348	15.0778	1	1.04584e-14	1.05154e-09	6.75803e-09	1
CLL	chr2:68916881-68917670	-15.5613	-23.0991	0.336007	15.0756	1	5.07635e-14	2.32975e-08	1.42903e-09	1
CLL	chr10:90639366-90641003	-8.12345	-15.6602	0.261846	15.0736	5.2317e-15	0.999984	6.51293e-06	9.25741e-06	2
CLL	chr6:99777773-99778510	-2.93315	-10.4678	0.193901	15.0694	0.999937	6.93634e-13	1.77255e-11	6.30184e-05	1
CLL	chr1:206645294-206646641	-5.12215	-12.6516	0.229936	15.0589	2.09815e-14	0.999638	0.000362205	7.88085e-08	2
CLL	chr7:151168637-151170554	-19.9647	-27.4874	0.348046	15.0453	0.999992	9.56326e-14	8.55761e-12	7.76638e-06	1
CLL	chr3:13151901-13152974	-17.0073	-24.5282	0.350415	15.0418	6.07734e-15	0.999986	1.39955e-05	3.6744e-07	2
CLL	chr19:18062157-18062757	-6.66867	-14.179	0.285073	15.0206	4.64463e-13	0.999883	1.67843e-06	0.000115615	2
CLL	chr3:46003395-46003967	-0.501311	-8.00871	0.191902	15.0148	0.999975	1.89283e-13	1.72789e-11	2.53672e-05	1
CLL	chr9:29297458-29298047	12.3612	4.8551	0.121427	15.0121	1.69879e-13	0.942195	0.0578047	2.49016e-09	2
CLL	chr4:57341735-57342565	-9.31025	-16.8093	0.28642	14.9982	1	1.1591e-14	4.46832e-10	1.60086e-08	1
CLL	chr1:40167328-40168043	1.07805	-6.41925	0.204468	14.9946	0.953016	8.47362e-11	1.01502e-11	0.0469844	1
CLL	chr6:125918595-125920016	-19.4964	-26.9922	0.355502	14.9916	0.999996	1.952e-13	1.23548e-10	4.128e-06	1
CLL	chr6:156796719-156797363	-3.89405	-11.3897	0.222966	14.9914	7.64113e-14	0.999768	0.000232111	1.81719e-07	2
CLL	chr1:38127695-38128365	0.118755	-7.37613	0.240749	14.9898	0.971032	8.08662e-10	0.0289681	2.74182e-10	1
CLL	chr15:90394446-90395471	-13.7041	-21.1963	0.311568	14.9845	1	1.04578e-14	3.97043e-11	9.9105e-08	1
CLL	chr9:37800425-37801785	1.04025	-6.44798	0.190344	14.9765	0.997252	1.01355e-11	5.33865e-11	0.00274779	1
CLL	chr9:119152953-119154055	-9.89843	-17.3823	0.276425	14.9678	1	4.65395e-14	2.29011e-09	2.16533e-08	1
CLL	chr6:140894318-140894841	-0.716859	-8.19796	0.21743	14.9622	2.31611e-10	0.965281	1.40728e-06	0.0347175	2
CLL	chr10:121573764-121574399	-13.3543	-20.8345	0.258585	14.9604	2.42656e-11	0.661866	0.338134	9.93137e-09	2
CLL	chr5:93361491-93361992	5.53334	-1.94179	0.156416	14.9503	2.10852e-12	0.984567	0.0154332	1.8475e-08	2
CLL	chr7:43625758-43626877	-13.7422	-21.2149	0.276749	14.9454	0.98691	5.15966e-11	5.5543e-11	0.01309	1
CLL	chr15:70010736-70012366	1.11001	-6.36158	0.183634	14.9432	9.81871e-14	0.999817	0.000183238	2.05234e-07	2
CLL	chr22:20286287-20287637	-19.5174	-26.9869	0.401798	14.9391	1	9.71215e-15	7.84773e-09	3.8766e-10	1
CLL	chr6:52284632-52286015	1.78482	-5.68157	0.179327	14.9328	2.952e-14	0.999973	2.66763e-05	5.39828e-07	2
CLL	chr10:77370663-77372262	-14.4221	-21.8864	0.326188	14.9286	1	1.84545e-13	4.78771e-08	7.37746e-09	1
CLL	chr15:60547467-60548095	-7.4164	-14.8771	0.256618	14.9214	1	1.7456e-14	1.27213e-10	1.15235e-07	1
CLL	chr3:128714721-128715347	-12.8325	-20.2847	0.309993	14.9044	1	8.56787e-15	6.84496e-10	3.29033e-09	1
CLL	chr13:43831885-43832420	-3.4603	-10.9086	0.236708	14.8966	1	9.20482e-15	1.33123e-09	3.50485e-09	1
CLL	chr18:21198667-21200023	-3.95729	-11.404	0.224207	14.8933	0.922743	7.2007e-11	9.2118e-12	0.0772572	1
CLL	chr14:104027663-104029706	1.93838	-5.49965	0.179326	14.8761	1	5.45885e-14	1.96817e-10	2.49352e-07	1
CLL	chr5:67729569-67730758	-21.2265	-28.6628	0.375455	14.8726	1	1.8534e-14	8.33863e-12	4.97474e-07	1
CLL	chr3:143561262-143561965	-6.88126	-14.3144	0.243727	14.8663	3.86258e-14	0.999165	0.000835363	2.46364e-08	2
CLL	chr16:289580-290243	-13.2685	-20.7012	0.296339	14.8654	0.999999	4.39304e-14	5.55713e-11	6.41317e-07	1
CLL	chr1:173836490-173838638	11.2599	3.82954	0.114623	14.8607	3.58285e-09	0.441477	0.558523	6.14231e-09	3
CLL	chr5:110087521-110089188	-18.6446	-26.0732	0.400912	14.8573	1	5.88901e-14	4.94329e-08	1.01595e-09	1
CLL	chr2:17994136-17995498	-11.7838	-19.209	0.314104	14.8503	1	6.45204e-14	3.07493e-08	9.70268e-10	1
CLL	chr5:128439181-128439682	2.22866	-5.19257	0.192029	14.8425	2.71944e-14	0.999991	4.5438e-06	4.40065e-06	2
CLL	chr16:664868-665678	-14.5927	-22.0109	0.334791	14.8365	1	3.11351e-14	4.80826e-09	1.21094e-08	1
CLL	chr5:86365045-86366309	-2.66448	-10.0761	0.22353	14.8232	1.17293e-14	0.999967	3.20685e-05	4.65796e-07	2
CLL	chr11:115798514-115799190	-20.0757	-27.4797	0.38423	14.8079	1	5.71657e-14	2.72343e-10	1.12471e-07	1
CLL	chr17:35646853-35647499	1.26748	-6.1351	0.192158	14.8052	1	1.40282e-14	3.25131e-10	1.52843e-08	1
CLL	chr13:33498696-33499266	-5.81317	-13.2128	0.231444	14.7992	4.88648e-11	0.995775	0.00422467	3.7574e-07	2
CLL	chr12:117211170-117211761	-17.7831	-25.1802	0.358008	14.7943	4.52118e-14	0.999945	5.44918e-05	4.25019e-07	2
CLL	chr9:31334666-31337493	-19.2435	-26.6319	0.361402	14.7767	8.98994e-15	0.999408	0.000591486	4.35185e-08	2
CLL	chr17:47270865-47271844	-20.6439	-28.0291	0.34904	14.7703	0.999991	3.80441e-14	2.32349e-12	8.81236e-06	1
CLL	chr17:70729603-70730160	-1.21989	-8.60262	0.197394	14.7655	1	2.81664e-14	2.87677e-11	2.03545e-07	1
CLL	chr22:18579512-18580053	-10.1818	-17.5632	0.269687	14.7629	0.999993	6.98581e-14	2.57661e-11	6.90144e-06	1
CLL	chr11:65401101-65401804	-8.37048	-15.7478	0.296233	14.7546	0.917567	3.57594e-09	0.0824327	1.27785e-10	1
CLL	chr1:203205697-203206360	-17.3444	-24.7177	0.356757	14.7466	1	3.97754e-14	8.43581e-10	7.42079e-08	1
CLL	chr2:27979605-27980261	-16.0594	-23.4313	0.377111	14.744	0.999999	2.83525e-13	6.03481e-07	2.92726e-10	1
CLL	chr6:257644-258666	-6.43305	-13.8025	0.212729	14.7389	9.21522e-13	0.993326	0.00667369	3.88087e-07	2
CLL	chr9:126985181-126986204	-8.27478	-15.6422	0.253617	14.7349	1.90281e-14	0.999905	9.50922e-05	2.28323e-07	2
CLL	chr1:94097070-94097832	-7.44113	-14.8005	0.244056	14.7187	6.77626e-14	0.995942	0.0040582	4.40761e-09	2
CLL	chr10:69599578-69600182	-2.90327	-10.2596	0.226014	14.7127	0.00727708	0.00286591	0.000381184	0.989476	4
CLL	chr13:99476992-99478777	-1.45235	-8.80849	0.206252	14.7123	1	1.36958e-13	3.97647e-09	8.56919e-08	1
CLL	chr20:49120560-49121180	-2.17363	-9.52274	0.195185	14.6982	1.95691e-13	0.954628	0.0453717	4.06922e-09	2
CLL	chr9:130627110-130628358	-19.9695	-27.3133	0.36951	14.6877	2.31379e-14	0.99988	0.000119755	2.71921e-07	2
CLL	chr8:116230743-116231662	-23.9075	-31.2491	0.431327	14.6832	1	2.1297e-14	8.19869e-11	2.07665e-07	1
CLL	chr3:195918756-195920524	-12.0893	-19.4304	0.321523	14.6821	8.24063e-13	0.988786	1.25113e-07	0.0112135	2
CLL	chr3:50661198-50662094	-13.1654	-20.5002	0.341439	14.6697	0.999999	1.59246e-13	1.11709e-06	1.28613e-10	1
CLL	chr9:133803218-133803817	-16.1518	-23.4822	0.300856	14.6606	0.999579	3.00448e-12	6.36442e-12	0.000421013	1
CLL	chr5:6246948-6247676	-1.98049	-9.31058	0.247557	14.6602	0.999997	4.25184e-13	2.69141e-06	5.48896e-10	1
CLL	chr9:97919988-97920603	-23.9729	-31.3001	0.443144	14.6543	1	1.80893e-14	4.98972e-10	3.64606e-08	1
CLL	chr5:78402753-78403340	1.76424	-5.55861	0.180067	14.6457	0.00156023	2.16065e-06	4.21533e-10	0.998438	4
CLL	chr19:29702894-29704582	12.4346	5.11819	0.108611	14.6327	0.999275	4.64481e-12	9.64112e-12	0.000725074	1
CLL	chr2:27303930-27304625	-5.69772	-13.0079	0.22848	14.6204	1.68985e-13	0.999611	0.000389153	7.86967e-08	2
CLL	chr16:8912249-8913327	-8.95421	-16.2595	0.262916	14.6106	1	1.01108e-13	3.89236e-10	4.00699e-07	1
CLL	chr5:149461271-149462938	-9.83069	-17.1357	0.284152	14.6099	1	8.42193e-15	1.87514e-09	6.40123e-10	1
CLL	chr6:134373095-134374203	-11.8359	-19.1408	0.295647	14.6097	1	1.39357e-13	1.61059e-08	1.96732e-08	1
CLL	chr11:34167208-34168092	-7.1298	-14.4299	0.269851	14.6001	0.999995	1.833e-12	4.87682e-06	1.27232e-10	1
CLL	chr15:78341880-78343726	-21.0063	-28.3063	0.399205	14.6	1	3.63422e-14	4.12723e-09	1.76735e-09	1
CLL	chr17:43485091-43486074	-11.7118	-19.0116	0.260407	14.5996	2.01523e-13	0.992179	0.00782062	1.76753e-08	2
CLL	chr9:589469-590315	-3.08874	-10.3834	0.216836	14.5893	1.59305e-13	0.999898	9.93946e-05	2.99866e-06	2
CLL	chr2:40140543-40141364	4.81913	-2.45696	0.168012	14.5522	1	4.33542e-14	2.25537e-10	2.56759e-07	1
CLL	chr7:38209366-38210024	-3.8518	-11.1262	0.231356	14.5488	7.15598e-12	0.978222	1.14773e-06	0.0217771	2
CLL	chr10:126736467-126737164	0.0764063	-7.19428	0.232519	14.5414	0.999992	1.12215e-12	7.62124e-06	5.02869e-10	1
CLL	chr5:89023991-89025173	-8.15645	-15.4186	0.285452	14.5244	2.48088e-14	0.999972	1.37615e-06	2.61655e-05	2
CLL	chr2:204646787-204647528	-3.03534	-10.2796	0.23813	14.4886	1	8.58427e-15	5.05145e-10	1.00163e-08	1
CLL	chr12:9799739-9801817	-3.89599	-11.1352	0.211413	14.4785	5.3804e-14	0.999978	2.06691e-05	1.23983e-06	2
CLL	chr8:35724582-35726127	-21.132	-28.3703	0.360841	14.4767	1.05527e-13	0.982998	0.0170021	6.48389e-09	2
CLL	chr2:233939824-233941170	-6.27044	-13.5062	0.20955	14.4715	7.12018e-13	0.948017	0.0519832	3.05053e-09	2
CLL	chr22:47160001-47160569	-11.857	-19.0912	0.282142	14.4684	1	5.9747e-15	4.4461e-11	2.16851e-08	1
CLL	chr11:58967318-58968130	-19.738	-26.9611	0.313385	14.4463	0.853675	2.68606e-10	1.19849e-11	0.146325	1
CLL	chr8:26375040-26375791	-8.28892	-15.5097	0.258777	14.4415	6.96732e-15	0.999928	7.18456e-05	1.1139e-07	2
CLL	chr3:29030704-29031813	-17.0113	-24.2232	0.357591	14.4238	1	1.37602e-14	1.18168e-09	8.46431e-09	1
CLL	chr11:44580780-44581637	1.24504	-5.95961	0.163318	14.4093	0.999959	2.27673e-13	5.04814e-12	4.05301e-05	1
CLL	chr1:156250930-156253016	2.24368	-4.95214	0.187348	14.3916	0.999998	3.65582e-12	2.14637e-06	1.58347e-10	1
CLL	chr10:35751163-35752250	-1.75037	-8.94475	0.225824	14.3888	0.857184	7.33715e-09	0.142816	1.11672e-10	1
CLL	chr3:52478809-52479449	-0.769123	-7.96329	0.185955	14.3883	1	1.77425e-14	4.44682e-11	4.40315e-08	1
CLL	chr3:114425303-114425953	-11.454	-18.647	0.283943	14.386	0.999999	5.23411e-14	7.69112e-11	1.23055e-06	1
CLL	chr3:9950748-9951392	-21.3316	-28.5153	0.394049	14.3674	0.999997	1.60914e-13	2.61371e-10	3.3546e-06	1
CLL	chr14:32713482-32714071	3.9913	-3.18512	0.168202	14.3529	3.78646e-14	0.99994	5.83407e-05	1.27945e-06	2
CLL	chr15:91140771-91141834	-9.29436	-16.4665	0.257976	14.3443	4.457e-14	0.999903	9.69477e-05	1.42562e-07	2
CLL	chr3:52731169-52731886	-25.1548	-32.3256	0.481458	14.3416	1	1.23105e-14	5.07756e-09	7.31129e-10	1
CLL	chr2:68953659-68955028	0.293078	-6.87765	0.180598	14.3415	1.73856e-14	0.998296	0.0017038	2.78858e-08	2
CLL	chr20:25016356-25017568	-2.14091	-9.3018	0.197214	14.3218	9.12896e-09	0.0290916	0.970908	2.00996e-07	3
CLL	chr5:150637751-150638354	0.864475	-6.2901	0.158515	14.3091	0.922863	2.81017e-10	2.81642e-11	0.0771373	1
CLL	chr7:99656769-99657488	-8.01782	-15.1686	0.287612	14.3015	1	1.66326e-13	1.69029e-07	2.89754e-09	1
CLL	chr8:22407038-22407590	0.774436	-6.37193	0.184572	14.2927	1.24508e-13	0.999974	2.43846e-05	1.70307e-06	2
CLL	chr2:207911300-207912075	-15.154	-22.2994	0.333001	14.2909	7.14224e-15	0.999982	1.51433e-05	2.52402e-06	2
CLL	chr6:41255761-41256690	-11.7922	-18.9375	0.295402	14.2905	1	1.72946e-13	1.95921e-08	3.71602e-08	1
CLL	chr7:105069953-105071262	-5.80119	-12.9421	0.242797	14.2819	1.10304e-14	0.999972	2.74997e-05	4.55418e-07	2
CLL	chr8:96243352-96244088	-12.6011	-19.7316	0.292064	14.261	6.56659e-15	0.99982	0.00017985	1.09446e-07	2
CLL	chr13:41634112-41636717	4.33146	-2.79606	0.200379	14.255	2.99704e-08	0.312909	5.75485e-06	0.687086	4
CLL	chr7:45019909-45020789	-11.1115	-18.2365	0.227731	14.2501	0.466965	4.76441e-09	1.24852e-10	0.533035	4
CLL	chr2:201992175-201992764	-8.1927	-15.3153	0.259369	14.2453	0.806382	9.48372e-10	3.80415e-10	0.193618	1
CLL	chr3:118752977-118754139	-26.2383	-33.3605	0.456183	14.2446	0.999999	1.4196e-13	7.67682e-10	9.83894e-07	1
CLL	chr18:72884811-72886206	-6.95299	-14.0735	0.220175	14.2411	3.45195e-13	0.978647	0.0213535	5.48102e-09	2
CLL	chr4:57126773-57127871	-3.74553	-10.8649	0.212468	14.2387	0.999998	3.417e-13	4.23414e-10	1.80447e-06	1
CLL	chr2:169894649-169895385	-8.04568	-15.1529	0.275843	14.2145	1	1.30182e-13	4.28522e-08	6.9792e-09	1
CLL	chr12:27124753-27125426	-18.7171	-25.8239	0.319996	14.2136	0.999929	6.94113e-13	1.78782e-11	7.12635e-05	1
CLL	chr6:14339591-14340893	-5.15285	-12.2539	0.215924	14.202	4.13945e-14	0.996583	0.00341692	1.06014e-08	2
CLL	chr3:151983923-151984803	-0.476868	-7.57627	0.218563	14.1988	6.94681e-14	0.999866	7.166e-07	0.000132886	2
CLL	chr7:149543615-149544281	-23.0634	-30.1544	0.448139	14.1819	1	1.30864e-14	3.68113e-09	1.12582e-09	1
CLL	chr3:182876106-182876721	-19.776	-26.8661	0.36886	14.1803	0.999999	1.48583e-13	3.35742e-10	1.07214e-06	1
CLL	chr17:72524530-72525217	-30.7391	-37.8288	0.529234	14.1793	1	9.01535e-15	1.01273e-10	2.20936e-08	1
CLL	chr6:109761062-109763400	-1.89474	-8.98424	0.196507	14.179	8.47125e-14	0.999914	1.04813e-05	7.55359e-05	2
CLL	chr18:62326266-62327034	-15.6971	-22.7843	0.363585	14.1742	2.65551e-11	0.945664	0.0543347	1.61537e-06	2
CLL	chr2:8617201-8618873	-24.2073	-31.2927	0.487675	14.1708	0.999991	2.82491e-12	8.78418e-06	2.18195e-09	1
CLL	chr20:16453009-16453685	-5.36463	-12.4495	0.267648	14.1697	0.99998	4.85443e-12	2.03594e-05	2.64956e-09	1
CLL	chr10:98030285-98031696	-2.82025	-9.90494	0.177681	14.1694	0.999366	6.73496e-12	2.08647e-11	0.000633506	1
CLL	chr2:43363897-43364521	-13.732	-20.8101	0.287169	14.1561	3.80996e-13	0.987056	0.012944	6.72958e-09	2
CLL	chr2:88915175-88915923	-4.27647	-11.3534	0.257822	14.1538	1	4.76962e-15	1.65486e-11	7.86441e-08	1
CLL	chr16:11269227-11270351	-14.8197	-21.896	0.274098	14.1527	0.999887	5.85062e-12	5.97368e-11	0.000113203	1
CLL	chr9:80825448-80826397	-11.3675	-18.442	0.244132	14.149	1.02109e-12	0.915991	0.0840086	4.95991e-09	2
CLL	chr10:126294412-126295544	-3.06626	-10.1405	0.210551	14.1486	4.16628e-14	0.999983	1.52813e-05	1.40454e-06	2
CLL	chr8:10457215-10457982	-7.54919	-14.6224	0.249461	14.1465	1	2.23428e-14	5.47282e-10	2.25693e-08	1
CLL	chr8:56928436-56929146	-9.19665	-16.2597	0.263977	14.126	3.90547e-14	0.999984	1.44097e-05	1.20165e-06	2
CLL	chr17:30604295-30604940	-8.8957	-15.9576	0.276304	14.1238	1	1.77155e-14	4.46873e-09	1.35222e-09	1
CLL	chr10:48354336-48355351	-15.258	-22.3197	0.358176	14.1235	1	2.50621e-13	3.11946e-07	1.43715e-09	1
CLL	chr2:152493492-152495615	-18.8753	-25.9365	0.357347	14.1224	7.67936e-15	0.999899	0.000100749	3.46845e-07	2
CLL	chr12:121191260-121191821	-17.7573	-24.8143	0.37912	14.114	1	2.04581e-14	1.03998e-08	5.17654e-10	1
CLL	chr12:15133732-15134487	-4.33264	-11.3889	0.220581	14.1125	5.2261e-14	0.999956	4.1365e-05	2.80206e-06	2
CLL	chr1:154130005-154131303	-14.2373	-21.2924	0.328408	14.1101	1	1.59951e-14	1.26427e-08	1.64899e-10	1
CLL	chr7:1067670-1068951	-12.0805	-19.132	0.287065	14.1031	3.11919e-14	0.999952	4.77063e-05	4.71737e-07	2
CLL	chr2:65267379-65268278	6.38221	-0.669205	0.149875	14.1028	3.20455e-14	0.9996	0.000399735	9.50998e-08	2
CLL	chr3:171859963-171860673	-6.48843	-13.536	0.239313	14.0951	0.999998	2.73955e-13	5.72001e-10	2.2414e-06	1
CLL	chr12:26493465-26494223	-16.1075	-23.1527	0.347795	14.0904	1	9.59568e-15	1.33511e-09	1.11565e-09	1
CLL	chr2:85008974-85010694	-20.4758	-27.521	0.382284	14.0903	1	1.17404e-14	3.35473e-10	8.14213e-09	1
CLL	chr3:185977087-185978049	-2.40361	-9.44735	0.202001	14.0875	1.10993e-14	0.999981	1.80834e-05	8.0118e-07	2
CLL	chr18:60592464-60593006	-10.2712	-17.3132	0.271602	14.0839	0.943732	2.50836e-10	2.32363e-11	0.0562684	1
CLL	chr3:41621306-41622359	-43.6929	-50.7336	0.759739	14.0813	0.999998	1.33292e-13	5.91877e-11	1.97946e-06	1
CLL	chr6:151110960-151111461	-2.16344	-9.204	0.199584	14.0811	6.02309e-13	0.996836	0.00316351	1.99852e-08	2
CLL	chr2:96205441-96206068	-23.435	-30.4641	0.402798	14.0582	1	1.7406e-14	4.49069e-11	8.30813e-08	1
CLL	chr7:73264989-73266344	-25.6478	-32.6748	0.417523	14.0541	0.999999	8.01333e-14	1.67338e-11	1.0803e-06	1
CLL	chr8:23355564-23356355	-9.96118	-16.9869	0.270312	14.0515	1	4.80802e-14	2.06028e-09	3.85405e-08	1
CLL	chr1:213152403-213153699	-14.2549	-21.2793	0.353572	14.0488	0.99999	1.75815e-12	1.00237e-05	1.61906e-10	1
CLL	chr3:100935405-100936782	-9.18198	-16.206	0.230648	14.048	0.999775	5.67941e-13	1.01695e-11	0.000225344	1
CLL	chr13:39592114-39592781	4.74828	-2.27475	0.202026	14.0461	0.97528	0.00031397	0.0183988	0.00600731	1
CLL	chr18:26703476-26704113	7.84883	0.82605	0.132827	14.0456	3.34878e-12	0.912653	0.0873466	7.26206e-09	2
CLL	chr9:135259605-135260245	-13.6394	-20.6495	0.298978	14.0202	1	7.26148e-14	1.07698e-09	6.44242e-08	1
CLL	chr5:176080129-176080886	-26.1426	-33.1521	0.486754	14.0192	1	2.66405e-14	1.04653e-08	1.67845e-09	1
CLL	chr9:139690278-139690779	-18.9717	-25.9806	0.337364	14.0178	2.31071e-14	0.997805	0.00219514	1.82112e-08	2
CLL	chr7:132338808-132339392	-6.65523	-13.6634	0.239802	14.0163	0.999998	2.09137e-13	5.87445e-10	1.53271e-06	1
CLL	chr10:95475012-95475644	-21.225	-28.2278	0.383479	14.0057	1	1.27551e-14	4.70848e-11	8.37453e-08	1
CLL	chr10:94043869-94044552	-0.510906	-7.51095	0.190009	14.0001	4.2646e-11	0.981596	9.65427e-06	0.0183947	2
CLL	chr3:5222943-5223925	-7.25249	-14.2464	0.262188	13.9879	1.09628e-14	0.996674	0.00332574	1.06944e-08	2
CLL	chr16:2344950-2345626	-44.163	-51.1556	0.810627	13.9852	1	8.48374e-15	3.25134e-11	8.67981e-08	1
CLL	chr7:127551949-127552720	-20.6256	-27.6168	0.391025	13.9825	1	2.14631e-14	1.22291e-09	5.65928e-09	1
CLL	chr20:34355919-34357437	0.983119	-6.00778	0.17931	13.9818	1.24562e-13	0.99822	0.00178009	1.89446e-08	2
CLL	chr17:65167303-65168129	-30.3839	-37.3709	0.504268	13.9739	1	1.00843e-13	1.90609e-10	8.23569e-08	1
CLL	chr6:5174042-5175428	-2.77874	-9.76315	0.209212	13.9688	1	6.39018e-14	1.31784e-08	5.2201e-10	1
CLL	chr9:94036090-94036958	-10.8161	-17.7914	0.275829	13.9506	1	2.83974e-14	5.7596e-10	3.51223e-08	1
CLL	chr14:89576268-89577001	-30.3179	-37.2921	0.565244	13.9483	1	7.92684e-14	3.93399e-08	3.34826e-09	1
CLL	chr11:43388806-43389566	-17.9954	-24.963	0.366035	13.9352	1	1.48066e-14	3.46759e-09	1.10062e-09	1
CLL	chr1:38537425-38538071	-9.91375	-16.8793	0.272646	13.9311	1	1.92599e-14	2.35817e-09	4.12754e-09	1
CLL	chr2:237966429-237967535	-18.9466	-25.9114	0.355247	13.9295	1	3.54977e-13	9.45742e-09	1.24383e-07	1
CLL	chr3:148036763-148037828	-21.4032	-28.3661	0.39266	13.9257	1	4.92437e-13	5.72057e-08	2.22972e-08	1
CLL	chr11:74647107-74647608	-0.612669	-7.57294	0.186073	13.9205	1	4.92012e-13	2.95227e-09	4.85965e-08	1
CLL	chr14:65443216-65443921	-7.79956	-14.7573	0.229239	13.9155	0.000565541	6.48188e-08	3.00035e-12	0.999434	4
CLL	chr18:67695243-67696477	-14.7272	-21.678	0.315814	13.9016	1	1.9944e-13	1.89191e-08	1.88215e-08	1
CLL	chr1:229365170-229366764	-23.7099	-30.6585	0.414524	13.8971	0.999999	5.2885e-14	8.92647e-11	7.41235e-07	1
CLL	chr1:28216785-28218529	-14.4074	-21.3526	0.285855	13.8904	1	1.19789e-14	1.43385e-10	7.4329e-09	1
CLL	chr15:23032692-23035169	3.46785	-3.47652	0.162908	13.8887	1	2.89395e-14	1.0979e-10	1.66329e-07	1
CLL	chr9:114699450-114701243	-5.71899	-12.6613	0.260717	13.8847	0.999998	4.99293e-13	1.93467e-06	3.12583e-10	1
CLL	chr15:50946494-50947190	-20.0458	-26.9857	0.372018	13.8798	1	2.08467e-13	1.52214e-09	3.90506e-07	1
CLL	chr3:46100519-46101448	-11.2929	-18.2273	0.279477	13.8687	1	4.77199e-14	1.89497e-10	4.60597e-07	1
CLL	chr11:45114775-45115633	-7.1668	-14.101	0.257078	13.8685	1	1.29724e-13	2.79249e-08	8.04358e-09	1
CLL	chr6:138800259-138801789	-8.71024	-15.6443	0.260139	13.8681	7.684e-15	0.999972	2.75115e-05	9.26305e-07	2
CLL	chr20:47540273-47541498	-16.5835	-23.5157	0.323944	13.8644	1	2.88578e-14	1.03356e-10	1.20532e-07	1
CLL	chr14:57526964-57527820	6.82707	-0.0997064	0.166572	13.8536	1	2.3919e-13	2.0172e-07	1.14018e-09	1
CLL	chr9:27367035-27367667	-13.4513	-20.3781	0.326348	13.8535	1	1.38481e-13	1.18415e-07	4.4542e-10	1
CLL	chr6:42345706-42346754	-4.2436	-11.1704	0.244106	13.8535	1	2.19245e-13	2.95869e-07	1.53842e-09	1
CLL	chr16:67600460-67600968	-11.33	-18.2547	0.240379	13.8494	0.999223	3.25995e-12	1.32879e-11	0.000777274	1
CLL	chr7:47686323-47687900	-16.07	-22.9947	0.301248	13.8494	1.54486e-14	0.995088	0.00491162	6.73314e-09	2
CLL	chr12:5193278-5193921	-2.30094	-9.22355	0.226393	13.8452	1	3.35211e-13	2.07238e-07	5.12514e-09	1
CLL	chr1:219263815-219264476	-24.4707	-31.3888	0.42713	13.8362	1	2.49703e-14	2.09421e-10	7.08781e-08	1
CLL	chr1:83893460-83894472	-22.5327	-29.4508	0.459603	13.8362	3.38258e-12	0.992577	1.43597e-06	0.00742166	2
CLL	chr19:40309208-40309848	-29.3642	-36.2747	0.495411	13.8209	1	9.99727e-15	2.13759e-10	7.00642e-09	1
CLL	chr11:66814075-66814688	-26.4591	-33.3679	0.447822	13.8176	1	7.77192e-15	5.42309e-11	5.03352e-08	1
CLL	chr2:38405167-38406706	-7.79542	-14.7019	0.259477	13.8129	1	1.11412e-14	2.67716e-09	5.44887e-10	1
CLL	chr12:8645512-8646299	-32.6567	-39.5585	0.568696	13.8038	1	7.56747e-15	2.95674e-10	3.89026e-09	1
CLL	chr2:137152024-137152810	-3.81732	-10.7186	0.220146	13.8025	0.999957	2.955e-11	4.30633e-05	1.94934e-10	1
CLL	chr3:45082046-45082714	-5.15861	-12.0576	0.247089	13.7979	1	6.10474e-14	1.06383e-08	1.19359e-08	1
CLL	chr17:72508560-72509388	-44.187	-51.0844	0.834652	13.7949	1	2.50021e-14	1.22129e-09	9.84486e-09	1
CLL	chr22:44568109-44569352	-17.8715	-24.7629	0.360523	13.7828	1	1.76741e-14	6.94747e-09	2.77939e-10	1
CLL	chr2:171786024-171787235	7.02452	0.133272	0.130871	13.7825	0.972184	8.09225e-11	6.44289e-11	0.0278162	1
CLL	chr3:167139712-167140213	-0.0515618	-6.93701	0.173531	13.7709	3.67557e-10	0.999011	9.2493e-05	0.000896768	2
CLL	chr4:143246716-143247217	-2.04519	-8.92456	0.201924	13.7587	0.057139	0.100811	0.0469601	0.79509	4
CLL	chr3:129327446-129327947	-5.32188	-12.1922	0.222376	13.7407	4.13156e-14	0.999978	2.07961e-05	1.32868e-06	2
CLL	chr2:101204331-101205069	-14.3499	-21.2184	0.32173	13.737	1	4.98571e-14	5.5819e-09	1.60704e-08	1
CLL	chr14:60816393-60817169	5.71615	-1.14694	0.139292	13.7262	3.04108e-10	0.99174	0.00823452	2.54025e-05	2
CLL	chr6:41191864-41192365	-12.8892	-19.7511	0.263232	13.7238	4.03558e-10	0.90012	0.0998799	2.05743e-08	2
CLL	chr3:48063525-48064196	-18.2426	-25.1027	0.348959	13.7201	0.999999	7.71602e-13	5.10845e-09	5.87285e-07	1
CLL	chr5:88556043-88556605	-9.66869	-16.5278	0.294713	13.7183	5.36467e-14	0.999923	1.53973e-06	7.51558e-05	2
CLL	chr6:34308077-34308683	-8.32502	-15.1806	0.234104	13.7111	0.999996	1.26625e-13	4.8323e-11	3.70186e-06	1
CLL	chr20:31110116-31110926	-12.872	-19.7242	0.272475	13.7044	3.51624e-14	0.99557	0.00442962	4.30108e-09	2
CLL	chr2:111793393-111794156	-4.41831	-11.26	0.219087	13.6835	0.999998	1.67428e-12	1.3073e-08	1.5433e-06	1
CLL	chr5:160685071-160686088	-8.58791	-15.4282	0.219793	13.6805	4.16893e-12	0.700258	0.299742	4.4297e-09	2
CLL	chr17:36151197-36151869	-10.6928	-17.5314	0.278899	13.6772	1	8.46946e-15	1.38903e-09	7.52583e-10	1
CLL	chr6:5997553-5998308	1.09909	-5.73841	0.205113	13.675	1.58112e-12	0.999015	1.3059e-06	0.000983719	2
CLL	chr2:32205647-32206565	-8.18624	-15.0148	0.211854	13.657	0.999997	2.659e-12	2.37326e-10	2.92951e-06	1
CLL	chr2:106308285-106309057	-10.6064	-17.4331	0.26276	13.6533	7.47521e-14	0.9996	0.000399613	8.21051e-07	2
CLL	chr14:62110806-62112030	3.32728	-3.49907	0.1573	13.6527	4.68922e-12	0.972145	0.0278554	9.06899e-09	2
CLL	chr8:135610590-135611235	-16.6246	-23.4437	0.333532	13.6384	1	5.10894e-13	8.53224e-08	2.99415e-08	1
CLL	chr3:187397257-187397993	0.619657	-6.19685	0.220201	13.633	0.110573	0.0885825	0.477825	0.323019	3
CLL	chr1:40132340-40132968	-20.9355	-27.7465	0.376022	13.6219	0.999998	1.17236e-13	9.9328e-11	1.65527e-06	1
CLL	chr2:169737573-169738205	-6.34442	-13.148	0.262462	13.6073	6.13799e-14	0.999978	1.50473e-06	2.0775e-05	2
CLL	chr13:50499997-50500498	-6.51787	-13.3214	0.218321	13.607	0.99998	2.75278e-13	3.71349e-11	2.00674e-05	1
CLL	chr1:175986733-175987397	-20.3859	-27.1881	0.383133	13.6045	1	2.27485e-14	5.63526e-10	4.27602e-08	1
CLL	chr4:45477414-45478033	-41.6235	-48.4222	0.822954	13.5975	0.999999	4.73109e-13	6.98702e-07	1.14428e-09	1
CLL	chr16:68899004-68899624	-27.4575	-34.2506	0.490311	13.5862	1	4.39242e-14	9.88092e-09	3.42098e-09	1
CLL	chr6:158507153-158508464	-20.1605	-26.9533	0.38841	13.5856	1	2.39694e-13	2.10836e-07	3.15576e-09	1
CLL	chr5:53772310-53773001	-3.92013	-10.7122	0.229335	13.5841	1	4.98884e-13	8.57172e-08	3.06076e-08	1
CLL	chr12:72092118-72093017	-22.2241	-29.0146	0.376031	13.5809	0.99998	4.98322e-13	1.72844e-10	2.02696e-05	1
CLL	chr10:64396531-64398302	1.27131	-5.51662	0.179907	13.5759	3.27791e-14	0.999964	3.17343e-05	3.93887e-06	2
CLL	chr3:15030373-15031026	-20.4462	-27.2311	0.356197	13.5699	1	3.57707e-14	2.83312e-10	3.27505e-08	1
CLL	chr12:112901017-112902007	-18.9052	-25.6855	0.359025	13.5604	1	9.15574e-14	1.08997e-08	8.55337e-09	1
CLL	chr20:3400677-3401505	-14.1052	-20.8843	0.300025	13.5581	1	4.40651e-14	5.79771e-10	6.04512e-08	1
CLL	chr7:38711342-38712380	-18.5057	-25.2844	0.362586	13.5573	1	1.76386e-13	8.06727e-09	4.57129e-08	1
CLL	chr5:55301789-55302588	-1.92543	-8.70001	0.202112	13.5492	1	6.25797e-14	4.00734e-09	1.09756e-08	1
CLL	chr19:38545518-38546184	-10.3179	-17.0911	0.258306	13.5465	5.57979e-14	0.999803	0.000197306	1.74495e-07	2
CLL	chr11:121180270-121180948	-8.41852	-15.1908	0.234016	13.5445	0.999999	1.50922e-13	5.69623e-11	7.91286e-07	1
CLL	chr14:91632237-91632738	3.98327	-2.78564	0.142474	13.5378	1.28959e-10	0.592032	0.407968	4.23001e-09	2
CLL	chr17:34481180-34481927	-4.74621	-11.5096	0.255211	13.5268	0.999998	4.01645e-13	1.97316e-06	1.00505e-10	1
CLL	chr17:30602983-30603711	-11.5922	-18.3548	0.257153	13.5251	0.999977	2.44227e-12	4.87793e-10	2.27571e-05	1
CLL	chr5:151158986-151159514	2.75589	-4.00523	0.173602	13.5223	0.999999	9.60265e-13	1.1499e-08	1.26775e-06	1
CLL	chr19:17215485-17216003	-10.8618	-17.62	0.280424	13.5164	1	1.26078e-13	9.53918e-09	1.58672e-08	1
CLL	chr14:51714577-51715497	-5.80393	-12.5619	0.242728	13.5158	1	1.84974e-13	1.50965e-07	6.8635e-10	1
CLL	chr7:17104678-17105179	5.38127	-1.3765	0.182388	13.5155	0.999989	1.10709e-09	2.61334e-07	1.05134e-05	1
CLL	chr7:30154301-30154991	-7.13175	-13.8877	0.266156	13.512	1	1.2408e-13	6.8668e-08	3.35812e-09	1
CLL	chr10:98320472-98321170	-9.49587	-16.2447	0.257216	13.4977	1	2.54246e-14	3.08797e-10	1.75548e-08	1
CLL	chr1:33796942-33797689	-16.6949	-23.4404	0.305713	13.491	0.999977	4.0119e-13	8.00031e-11	2.2849e-05	1
CLL	chr11:121300796-121301531	-13.8751	-20.6166	0.311074	13.483	1	3.11516e-14	1.21364e-09	1.64348e-08	1
CLL	chr21:36897540-36898145	-7.02669	-13.7661	0.281401	13.4788	1.70485e-11	0.982895	2.05229e-07	0.017105	2
CLL	chr7:26166915-26167663	9.29044	2.55133	0.136758	13.4782	0.999999	4.50447e-13	2.61518e-09	1.12743e-06	1
CLL	chr12:76327528-76329023	-3.56203	-10.3003	0.246669	13.4765	1	1.76425e-13	1.71268e-09	2.20882e-07	1
CLL	chr2:171806471-171807783	-16.0585	-22.7951	0.290562	13.4733	0.999987	4.45665e-13	3.83582e-11	1.29756e-05	1
CLL	chr4:159870124-159870812	-3.30298	-10.0387	0.193365	13.4714	4.7538e-08	0.578088	2.87761e-05	0.421883	2
CLL	chr3:10987210-10988105	-8.02467	-14.7603	0.285309	13.4713	0.999998	5.17307e-13	1.69525e-06	5.96569e-10	1
CLL	chr10:70541547-70542423	-9.22945	-15.9625	0.255954	13.4661	1	2.73182e-13	1.18488e-08	8.99551e-08	1
CLL	chr22:24549268-24549816	-8.4618	-15.1915	0.24295	13.4594	5.9921e-14	0.999694	0.000306172	7.86333e-08	2
CLL	chr9:133806751-133807382	-16.7069	-23.435	0.328359	13.4562	1	1.02e-13	1.28693e-09	3.24384e-07	1
CLL	chr5:172454502-172455518	-6.94084	-13.6623	0.232641	13.4429	0.999998	4.26031e-13	9.64588e-10	2.25441e-06	1
CLL	chr17:75423273-75424892	-7.39027	-14.1115	0.230438	13.4425	8.20212e-14	0.999916	8.34852e-05	8.94884e-07	2
CLL	chr2:237445273-237446140	-4.11272	-10.8319	0.201155	13.4383	3.90569e-14	0.99822	0.00177985	1.6765e-08	2
CLL	chr1:204533754-204535423	-17.3435	-24.0619	0.333659	13.4368	1	4.59763e-14	3.83e-09	6.85843e-09	1
CLL	chr6:43305862-43307366	-18.2005	-24.9165	0.362565	13.432	1	4.07014e-14	1.40698e-08	1.25709e-09	1
CLL	chr5:134801633-134802336	-1.40558	-8.11888	0.207214	13.4266	1	4.80537e-13	1.97144e-07	1.66562e-08	1
CLL	chr6:13426088-13426839	-12.7677	-19.476	0.277223	13.4166	1	6.42349e-14	1.68572e-10	7.23953e-08	1
CLL	chr15:85986176-85987481	-8.56543	-15.2717	0.2436	13.4126	1	1.34867e-14	5.69706e-11	7.74827e-08	1
CLL	chr2:231501092-231502137	-2.69363	-9.39787	0.172579	13.4085	0.991988	4.83925e-09	4.74697e-08	0.00801201	1
CLL	chr5:141126602-141127897	-16.4926	-23.1968	0.314363	13.4085	1.96064e-14	0.999803	0.000197231	1.5921e-07	2
CLL	chr6:3077494-3078193	-12.3049	-19.0044	0.284539	13.3991	1	7.49697e-14	1.23373e-09	1.56264e-07	1
CLL	chr1:206964748-206965367	1.95832	-4.73459	0.189826	13.3858	1.25225e-13	0.999982	3.99135e-06	1.43383e-05	2
CLL	chr10:863476-864975	-8.8282	-15.4991	0.228828	13.3418	0.99999	1.05347e-12	3.32424e-10	9.89842e-06	1
CLL	chr8:103835924-103836970	-19.8843	-26.5531	0.383618	13.3376	1	1.43648e-13	8.46997e-08	1.1315e-09	1
CLL	chr19:751533-752064	-5.7853	-12.454	0.263184	13.3374	0.999999	3.92118e-13	9.59444e-07	6.11856e-10	1
CLL	chr11:9622081-9623527	-18.3957	-25.0604	0.366403	13.3294	1	1.19418e-13	8.22095e-08	1.9083e-09	1
CLL	chr16:24907554-24908359	-20.7419	-27.4065	0.378	13.3293	1	4.86301e-13	6.97993e-08	2.23299e-08	1
CLL	chr22:41999747-42000480	-17.3298	-23.9942	0.323017	13.3287	1	2.38378e-14	7.59367e-11	1.14764e-07	1
CLL	chr1:32715256-32716351	-4.56878	-11.2325	0.207214	13.3274	3.94775e-13	0.997329	0.0026708	1.98756e-08	2
CLL	chr3:13110878-13111541	1.25503	-5.40802	0.168815	13.3261	1.26284e-14	0.998298	0.00170197	2.52977e-08	2
CLL	chr2:233738776-233739423	-2.80107	-9.46163	0.236621	13.3211	0.999777	1.40186e-11	0.000222603	1.63101e-10	1
CLL	chr21:17116159-17116660	0.646892	-6.00882	0.152833	13.3114	1.63837e-10	0.00733842	0.992662	4.60631e-11	3
CLL	chr6:130073643-130074169	-10.5295	-17.1813	0.298632	13.3036	6.59266e-12	0.98204	2.2357e-07	0.0179593	2
CLL	chr1:50833952-50835068	1.49187	-5.15975	0.189544	13.3032	1	1.25804e-13	8.97665e-08	1.38335e-09	1
CLL	chr1:11911109-11911860	-19.7714	-26.4228	0.334308	13.3028	0.999998	6.12038e-14	2.07847e-11	2.29808e-06	1
CLL	chr5:43191656-43193257	-19.3335	-25.9827	0.31727	13.2985	0.999952	4.18086e-13	1.83751e-11	4.8158e-05	1
CLL	chr4:13454434-13455308	-9.23459	-15.8825	0.264172	13.2959	5.10103e-13	0.999842	5.1973e-06	0.000152573	2
CLL	chr19:17997895-17998500	-12.4156	-19.0576	0.241117	13.2841	0.423627	4.50575e-09	2.28725e-10	0.576373	4
CLL	chr6:54113743-54114244	-10.7328	-17.3734	0.273997	13.2812	0.000402229	0.0149818	0.984606	9.82145e-06	3
CLL	chr21:32926625-32927213	-5.36791	-12.006	0.223114	13.2762	0.999999	1.74744e-13	6.00221e-10	7.95388e-07	1
CLL	chr5:49870184-49870717	-9.74092	-16.3777	0.232255	13.2736	4.22751e-10	0.995015	0.00471463	0.000270244	2
CLL	chr1:40310919-40311865	-9.49688	-16.1322	0.250412	13.2706	1	3.1333e-14	9.93355e-10	4.40298e-08	1
CLL	chr6:114079571-114080597	-0.829245	-7.4641	0.201878	13.2697	3.20053e-14	0.999987	1.1001e-05	2.06745e-06	2
CLL	chr9:119212593-119213274	-16.347	-22.9805	0.325716	13.2669	1	1.03672e-13	5.52052e-10	4.49301e-07	1
CLL	chr5:114973653-114974200	2.25104	-4.37948	0.146191	13.261	0.975342	2.93667e-10	1.23275e-10	0.0246579	1
CLL	chr2:232530940-232531649	-3.97239	-10.5987	0.235446	13.2525	1.26852e-13	0.999655	4.4674e-07	0.000344904	2
CLL	chr8:8654380-8655942	0.592482	-6.03318	0.161916	13.2513	0.999903	1.02259e-12	3.74571e-11	9.67519e-05	1
CLL	chr1:27901620-27902924	-5.55748	-12.1817	0.216939	13.2484	8.4068e-14	0.999736	0.000263497	2.84725e-07	2
CLL	chr19:50545518-50546076	-23.7575	-30.3805	0.473531	13.246	1	2.30809e-13	1.98383e-07	8.97779e-10	1
CLL	chr19:3065536-3066296	-19.7209	-26.3405	0.343281	13.2392	2.13654e-13	0.997036	0.00296376	1.72101e-08	2
CLL	chr20:30592628-30593271	-11.59	-18.2087	0.238445	13.2374	0.71756	3.20701e-09	6.01926e-11	0.28244	1
CLL	chr22:43391004-43391660	-25.1728	-31.7914	0.412881	13.2371	1	4.03795e-14	1.32454e-10	4.60309e-08	1
CLL	chr10:58420452-58420953	-9.36252	-15.9793	0.251338	13.2335	2.41014e-13	0.999872	0.0001272	4.49267e-07	2
CLL	chr1:92941568-92942386	-15.0521	-21.6671	0.3263	13.2299	5.68897e-13	0.996843	3.87307e-07	0.00315672	2
CLL	chr1:204433718-204434219	-0.757585	-7.37111	0.195512	13.227	1	5.98938e-14	4.01062e-09	5.9155e-09	1
CLL	chr11:116890231-116892073	-23.4888	-30.097	0.349886	13.2164	0.999824	2.21965e-12	2.46923e-11	0.000176407	1
CLL	chr8:75797455-75797956	0.813383	-5.79466	0.166948	13.2161	8.97475e-08	0.0535787	0.946421	2.9179e-09	3
CLL	chr1:31253120-31253818	-21.3593	-27.9527	0.350206	13.1868	1	2.96292e-14	3.36881e-11	4.27974e-07	1
CLL	chr17:78991707-78992618	-9.71837	-16.3114	0.233853	13.1861	3.52534e-13	0.987292	0.0127081	7.15602e-09	2
CLL	chr1:29536887-29537904	-34.677	-41.2673	0.588375	13.1806	1	1.15984e-14	1.79101e-10	1.90188e-08	1
CLL	chr2:110914616-110915331	-0.469215	-7.05787	0.176637	13.1773	0.999998	1.14553e-13	3.40531e-11	2.29502e-06	1
CLL	chr5:64995045-64996053	-15.6438	-22.2323	0.310819	13.1769	1	9.62505e-14	1.9679e-09	4.81179e-08	1
CLL	chr6:13296568-13297210	-9.86752	-16.4525	0.250732	13.1699	2.83033e-14	0.999878	0.00012036	1.3847e-06	2
CLL	chr1:201761984-201762681	-4.39068	-10.9724	0.300875	13.1635	0.995231	2.21103e-09	0.00476894	6.55222e-09	1
CLL	chr15:70012795-70013424	-6.21488	-12.7908	0.235106	13.1519	4.29219e-14	0.999969	2.8647e-05	1.97782e-06	2
CLL	chr6:108056937-108059054	-17.5106	-24.0823	0.322904	13.1435	1.20311e-14	0.999541	0.000458542	4.82465e-08	2
CLL	chr13:46776220-46777048	-1.43164	-8.00158	0.254717	13.1399	0.000130813	0.0203543	0.979509	5.61165e-06	3
CLL	chr3:142305485-142306158	-3.58776	-10.1552	0.213129	13.135	3.31745e-14	0.99998	1.64725e-05	3.96509e-06	2
CLL	chr17:4414360-4414988	-6.69416	-13.2614	0.232069	13.1345	1	6.39222e-14	4.24687e-10	2.61678e-07	1
CLL	chr17:61742740-61743466	-14.6363	-21.2027	0.318349	13.1327	1	1.55734e-13	6.72346e-08	4.10283e-10	1
CLL	chr15:90379891-90380606	-5.60371	-12.1678	0.184411	13.1282	3.34833e-09	0.0371647	0.962835	1.14235e-09	3
CLL	chr17:17695479-17696697	-14.0112	-20.5748	0.282747	13.1273	1.65874e-13	0.99709	0.00290984	2.12631e-08	2
CLL	chr5:174944387-174945303	-13.7242	-20.2874	0.293817	13.1264	1	9.63825e-14	2.29316e-09	9.27011e-08	1
CLL	chr3:44099718-44100560	-33.3584	-39.9194	0.557257	13.122	1	5.88505e-14	2.60983e-09	4.73433e-09	1
CLL	chr7:105410242-105410897	-9.37826	-15.9386	0.21492	13.1207	0.998251	3.98183e-11	3.32905e-10	0.00174933	1
CLL	chr10:12253265-12253766	-18.0421	-24.5852	0.413138	13.0863	1	3.23829e-14	9.77856e-10	5.57917e-08	1
CLL	chr13:111116199-111117722	-19.7494	-26.2886	0.325764	13.0783	0.110121	2.54258e-08	1.71652e-10	0.889879	4
CLL	chr2:60229502-60230185	-3.64353	-10.1826	0.212811	13.0782	4.39284e-14	0.999925	7.49217e-05	2.6171e-07	2
CLL	chr2:109210433-109211170	-23.6758	-30.2123	0.401139	13.073	1	1.54781e-13	8.66324e-10	2.37903e-07	1
CLL	chr1:244908110-244908714	-8.54266	-15.0714	0.236103	13.0575	0.999999	1.22834e-13	1.04597e-10	6.93631e-07	1
CLL	chr2:231899150-231899872	-5.48391	-12.0115	0.22282	13.0553	1	2.27943e-14	5.47442e-10	1.73355e-08	1
CLL	chr1:175163636-175165291	-15.4596	-21.9853	0.301677	13.0515	1	6.43805e-13	1.87974e-08	1.08601e-07	1
CLL	chr9:86280381-86281434	-28.4507	-34.976	0.489855	13.0507	1	1.04429e-13	9.76609e-09	7.39988e-09	1
CLL	chr3:101898029-101899530	-2.51374	-9.03634	0.23327	13.0452	2.60579e-10	0.929279	0.0707171	3.54127e-06	2
CLL	chr2:196032907-196033826	-6.90716	-13.4285	0.245622	13.0427	4.34637e-12	0.999827	6.5754e-06	0.000166565	2
CLL	chr1:89751323-89753543	-10.8151	-17.3354	0.287924	13.0406	4.47663e-14	0.999955	2.01535e-06	4.33184e-05	2
CLL	chr15:42749696-42750502	-33.5408	-40.0564	0.560656	13.0312	1	1.09072e-13	7.79027e-09	9.66796e-09	1
CLL	chr6:109847982-109848736	6.78667	0.275172	0.143449	13.023	3.14044e-13	0.999822	0.000177331	3.06847e-07	2
CLL	chr4:110382915-110383976	-7.91532	-14.422	0.253915	13.0133	1	1.27729e-12	1.51942e-07	7.7452e-08	1
CLL	chr2:102698806-102700127	-13.0109	-19.5142	0.286555	13.0067	1	5.06827e-14	5.80519e-09	6.52092e-09	1
CLL	chr5:114750101-114750602	-5.71492	-12.2144	0.209248	12.9989	0.999979	2.81478e-13	1.87836e-11	2.09678e-05	1
CLL	chr3:70229556-70230368	-15.4201	-21.9134	0.305394	12.9866	0.999999	7.22291e-13	7.06716e-09	4.93311e-07	1
CLL	chr7:140005781-140006282	-3.37391	-9.86622	0.191661	12.9846	0.999994	6.45852e-13	2.02209e-10	5.94715e-06	1
CLL	chr7:105128207-105128883	2.30415	-4.18805	0.187437	12.9844	4.58929e-13	0.999584	1.5041e-06	0.000414357	2
CLL	chr20:52383926-52384621	-6.13925	-12.6312	0.256808	12.9839	4.11626e-13	0.998817	3.19028e-07	0.00118311	2
CLL	chr20:5123830-5124685	0.977239	-5.51418	0.232497	12.9828	4.21485e-06	0.977821	0.000397386	0.0217777	2
CLL	chr6:137710084-137711261	-8.57397	-15.064	0.23238	12.9801	3.51064e-14	0.999201	0.00079863	5.99563e-08	2
CLL	chr16:16241870-16243004	-25.0498	-31.5328	0.428018	12.9661	1	1.73022e-14	4.33286e-10	1.07727e-08	1
CLL	chr10:70963711-70964404	-25.0297	-31.5119	0.46197	12.9643	1	1.5089e-13	2.2059e-07	3.48065e-10	1
CLL	chr13:49063051-49063600	-24.0393	-30.5201	0.410434	12.9616	1	8.84493e-14	7.89046e-10	1.46682e-07	1
CLL	chr2:3306881-3308193	1.19663	-5.28383	0.158499	12.9609	4.52286e-10	0.000976354	0.999024	9.49898e-12	3
CLL	chr8:103674470-103675735	-6.30143	-12.7794	0.217411	12.956	1.04326e-13	0.999948	5.03669e-05	2.13244e-06	2
CLL	chr5:43105323-43106301	-5.62848	-12.0968	0.212415	12.9367	6.29777e-14	0.999162	0.000837947	1.33492e-07	2
CLL	chr6:120038859-120039801	-9.15238	-15.6196	0.239833	12.9344	4.59212e-13	0.99805	0.00194979	6.5314e-08	2
CLL	chr3:156799183-156800046	-10.7352	-17.2023	0.253211	12.9342	4.50691e-14	0.999973	2.58942e-05	1.58348e-06	2
CLL	chr14:78031510-78032477	-10.8735	-17.339	0.255398	12.9311	0.999999	5.32823e-14	6.31948e-11	6.57655e-07	1
CLL	chr12:49362793-49363397	-2.32638	-8.79106	0.204397	12.9294	1.49763e-14	0.999973	2.6114e-05	1.36489e-06	2
CLL	chr12:56081398-56082004	-9.17559	-15.6354	0.250757	12.9197	1	1.30009e-13	1.31998e-09	6.45292e-08	1
CLL	chr3:41381083-41381698	-8.49626	-14.9552	0.209761	12.9179	0.992969	3.09944e-10	9.1833e-10	0.00703128	1
CLL	chr11:13793839-13794684	-12.6983	-19.1568	0.280074	12.9171	1	7.72895e-14	9.49543e-10	9.1069e-08	1
CLL	chr14:90173357-90173927	-18.9219	-25.378	0.360537	12.9122	1	8.19664e-13	9.34306e-08	4.34061e-08	1
CLL	chr7:28369226-28370548	-21.735	-28.1892	0.362591	12.9085	1	3.36579e-14	1.27792e-10	1.10521e-07	1
CLL	chr3:196502708-196503379	-6.16193	-12.615	0.208947	12.9061	0.999997	2.48874e-13	1.34036e-10	2.54972e-06	1
CLL	chr4:43884441-43884985	-0.0812368	-6.53131	0.160116	12.9002	1.23102e-09	0.944562	0.055405	3.34306e-05	2
CLL	chr19:5974727-5975611	-22.5293	-28.9737	0.344567	12.8888	0.999994	5.28102e-13	7.76408e-11	5.9139e-06	1
CLL	chr3:123672473-123673024	-7.28821	-13.7288	0.25213	12.8812	1	4.87152e-13	5.77375e-08	2.5523e-08	1
CLL	chr2:28548673-28549349	-6.11669	-12.5547	0.24711	12.8761	1	1.86744e-13	1.88294e-07	3.8042e-10	1
CLL	chr22:30429042-30429620	4.73564	-1.69876	0.182583	12.8688	0.991709	5.33379e-08	0.00829036	6.91509e-07	1
CLL	chr8:81603020-81603601	-13.7717	-20.2029	0.314018	12.8624	1	1.58599e-13	2.11365e-08	1.25884e-08	1
CLL	chr1:201425617-201426661	-11.5943	-18.0209	0.264479	12.8531	1	1.06504e-13	2.88773e-09	7.48213e-09	1
CLL	chr4:178236800-178238061	-8.74989	-15.1764	0.258104	12.853	1.95179e-13	0.999927	7.11955e-06	6.61398e-05	2
CLL	chr1:242947288-242947902	-12.7113	-19.1342	0.311707	12.8457	1.36669e-10	0.0032068	0.996793	1.61929e-11	3
CLL	chr2:18093254-18093999	-9.68648	-16.1018	0.271151	12.8306	1	3.56884e-13	1.64459e-07	5.42956e-09	1
CLL	chr13:96032634-96033441	-5.82746	-12.2412	0.221008	12.8274	1	1.90818e-13	4.20134e-09	1.21833e-07	1
CLL	chr2:64993764-64995758	-4.16326	-10.5758	0.234126	12.825	1.46734e-09	0.0991119	1.25695e-08	0.900888	4
CLL	chr14:25312498-25313157	-12.9584	-19.3706	0.301685	12.8246	1	2.85114e-13	1.07866e-07	5.33215e-09	1
CLL	chr12:118001371-118002018	-13.4374	-19.849	0.336393	12.8232	0.999986	2.21001e-12	1.41275e-05	1.81997e-10	1
CLL	chr1:53950979-53951821	4.63258	-1.77489	0.181745	12.8149	0.999993	6.04509e-13	7.13276e-06	8.80405e-11	1
CLL	chr10:97543418-97544749	0.930465	-5.47249	0.171889	12.8059	1	2.58463e-14	1.36517e-10	1.26836e-07	1
CLL	chr4:77679310-77679913	0.650931	-5.74859	0.178728	12.799	0.0573308	0.00228734	0.938706	0.00167618	3
CLL	chr10:64408553-64409143	-3.8956	-10.2941	0.219672	12.797	1	8.8153e-14	9.99487e-09	2.16274e-09	1
CLL	chr1:205242436-205244009	-6.84465	-13.24	0.204725	12.7907	5.44238e-13	0.946971	0.0530286	2.17876e-09	2
CLL	chr15:77861565-77862564	-1.48986	-7.88357	0.215034	12.7874	0.999999	3.18085e-13	1.48118e-06	8.65609e-11	1
CLL	chr12:120556922-120557631	-21.3135	-27.7062	0.333418	12.7854	0.999989	2.72275e-13	1.16827e-11	1.11961e-05	1
CLL	chr7:105900333-105901291	-14.8022	-21.1931	0.295963	12.7817	0.999998	3.5457e-13	6.34294e-10	2.13604e-06	1
CLL	chr1:67804190-67804851	-21.9636	-28.3502	0.379424	12.7732	1	8.16504e-14	5.87029e-10	1.88995e-07	1
CLL	chr18:48555681-48557783	1.51896	-4.86695	0.159478	12.7718	4.15168e-13	0.999695	0.000293823	1.07893e-05	2
CLL	chr12:5160402-5161591	-18.508	-24.8939	0.364084	12.7718	1	1.57998e-13	8.04673e-08	3.39163e-09	1
CLL	chr11:58873927-58876054	-5.96897	-12.3539	0.212403	12.7699	4.00511e-13	0.99998	1.7675e-05	2.56557e-06	2
CLL	chr2:16837941-16838799	-3.2967	-9.6807	0.191177	12.768	0.999999	1.03768e-13	1.63236e-10	6.96548e-07	1
CLL	chr14:69730387-69730888	-7.06987	-13.4506	0.194065	12.7615	0.821127	3.12176e-09	2.07682e-10	0.178873	1
CLL	chr5:141841961-141842462	-4.86557	-11.2447	0.262925	12.7583	2.80887e-11	0.979205	1.80074e-07	0.0207949	2
CLL	chr8:98643365-98644097	-12.9965	-19.3727	0.262455	12.7524	0.999888	5.59337e-12	5.43802e-10	0.00011226	1
CLL	chr1:1120151-1121099	-10.2489	-16.6243	0.267537	12.7509	1	2.78303e-14	1.20047e-08	1.07401e-09	1
CLL	chr19:14660864-14661819	2.97383	-3.397	0.164174	12.7417	1	5.45929e-14	1.20298e-09	5.14793e-08	1
CLL	chr6:151004145-151004957	-8.55763	-14.927	0.245407	12.7388	4.60699e-13	0.999983	8.45679e-06	8.59774e-06	2
CLL	chr8:108060589-108061090	0.0913175	-6.27725	0.199495	12.7371	9.83287e-08	0.99492	0.00171815	0.00336203	2
CLL	chr2:43452896-43457147	-3.46218	-9.82309	0.209477	12.7218	3.47313e-14	0.999986	7.64501e-06	6.74805e-06	2
CLL	chr2:190739217-190740163	-13.9025	-20.2605	0.303121	12.7159	4.9474e-14	0.999986	8.61645e-06	5.11735e-06	2
CLL	chr1:153866683-153868063	-17.4007	-23.7513	0.275883	12.7012	0.984074	1.3218e-10	2.53643e-10	0.0159257	1
CLL	chr6:73378923-73379643	-4.91863	-11.2655	0.204618	12.6938	6.29196e-13	0.996778	0.00322236	4.29459e-08	2
CLL	chr21:37120781-37121397	-1.22097	-7.56047	0.229279	12.679	4.73573e-08	0.991796	0.00819936	4.46672e-06	2
CLL	chr5:172461966-172463691	-5.91178	-12.2492	0.215903	12.6749	1	6.28821e-14	1.03955e-09	2.79054e-08	1
CLL	chr7:69029824-69030389	-17.2465	-23.5803	0.293818	12.6675	0.999982	1.37289e-12	7.61183e-11	1.77905e-05	1
CLL	chr2:238661223-238661931	-9.44755	-15.7799	0.243135	12.6648	0.999998	3.68922e-13	5.18381e-10	1.63895e-06	1
CLL	chr11:74340978-74341611	-12.7856	-19.1155	0.289531	12.6599	1	1.83236e-14	1.96876e-09	1.22395e-09	1
CLL	chr19:1470238-1471818	-11.5342	-17.864	0.230525	12.6595	3.83488e-12	0.840459	0.159541	3.5506e-09	2
CLL	chr19:8258471-8260631	-18.737	-25.0655	0.322792	12.6571	2.51892e-13	0.999636	0.000363586	2.42606e-07	2
CLL	chr19:41601724-41602258	-4.30503	-10.6314	0.174336	12.6528	6.17285e-09	0.0111206	0.988879	6.87771e-10	3
CLL	chr9:137159727-137161052	-8.60542	-14.9301	0.231788	12.6495	3.23751e-14	0.999135	0.000864451	5.59446e-08	2
CLL	chr11:15139878-15140413	-0.983479	-7.303	0.205035	12.639	1	2.48472e-13	1.60924e-07	2.25514e-09	1
CLL	chr8:28725693-28726307	-17.1366	-23.4557	0.326538	12.6382	1	5.56696e-13	1.55364e-08	1.66091e-07	1
CLL	chr3:43955089-43955590	-6.97333	-13.2923	0.230768	12.6379	1	1.93498e-13	9.02944e-10	3.19956e-07	1
CLL	chr5:81074330-81076133	-10.3268	-16.6443	0.261887	12.6349	2.16366e-14	0.999978	1.93744e-05	2.1849e-06	2
CLL	chr5:131795739-131796291	-2.13272	-8.45005	0.201948	12.6347	2.99252e-13	0.999919	9.41505e-06	7.19083e-05	2
CLL	chr13:101264215-101264979	-10.3127	-16.6285	0.249798	12.6317	0.99999	4.86504e-12	6.07829e-09	9.75073e-06	1
CLL	chr14:90526323-90527879	-20.7303	-27.0428	0.356679	12.625	1	1.03217e-13	7.86777e-10	1.23029e-07	1
CLL	chr10:64412839-64413467	-15.7039	-22.0158	0.298369	12.6238	1	1.72113e-13	3.85191e-10	3.94499e-07	1
CLL	chr10:45474005-45474703	-26.6741	-32.9837	0.418059	12.6191	2.48346e-14	0.998661	0.00133934	7.13821e-08	2
CLL	chr10:81118505-81119069	-4.22072	-10.5264	0.208782	12.6114	0.999998	2.30957e-12	1.85565e-08	2.18241e-06	1
CLL	chr20:36793434-36794150	-4.96197	-11.2645	0.214478	12.605	1	3.58357e-13	6.18383e-08	1.83749e-08	1
CLL	chr11:9595499-9597433	-5.36289	-11.6649	0.207855	12.604	7.12857e-13	0.999839	0.000144206	1.65244e-05	2
CLL	chr8:22633735-22634252	1.68797	-4.61335	0.167503	12.6026	0.999999	1.05397e-13	7.82286e-11	7.16318e-07	1
CLL	chr2:179777075-179778255	5.41099	-0.889409	0.17624	12.6008	3.21176e-12	0.990321	2.00771e-07	0.0096787	2
CLL	chr10:80394172-80394673	-4.18356	-10.4814	0.22451	12.5957	0.999999	2.08923e-12	1.4042e-06	1.57335e-08	1
CLL	chr4:140004638-140006709	-3.73627	-10.0307	0.197185	12.589	3.8239e-05	2.68242e-07	3.60044e-11	0.999961	4
CLL	chr14:75980199-75982483	-3.9072	-10.2013	0.21084	12.5882	4.89317e-12	0.994617	1.93465e-06	0.00538094	2
CLL	chr14:105392691-105393881	-5.99387	-12.2867	0.21396	12.5857	1	1.64298e-13	9.95211e-10	1.02905e-07	1
CLL	chr7:36765886-36766488	-5.35215	-11.6425	0.209097	12.5806	1.08898e-06	9.641e-06	0.999989	6.47616e-12	3
CLL	chr13:59980616-59981117	5.14985	-1.13979	0.151596	12.5793	1.39766e-07	0.996885	0.000345011	0.00276939	2
CLL	chr10:80619520-80620426	-1.27608	-7.56438	0.188778	12.5766	0.999999	8.79548e-13	3.64013e-09	1.12368e-06	1
CLL	chr11:33989423-33989924	-1.9641	-8.2519	0.203322	12.5756	5.03582e-14	0.999986	1.34533e-05	1.04651e-06	2
CLL	chr2:63351215-63351856	-11.9694	-18.2558	0.258951	12.5729	0.999993	2.83342e-13	1.09699e-10	6.51367e-06	1
CLL	chr3:138086551-138087186	-14.9295	-21.2142	0.29864	12.5692	1	4.68237e-14	1.56687e-10	2.75864e-07	1
CLL	chr1:28525781-28526853	-1.20313	-7.48647	0.188512	12.5667	1	3.63908e-13	1.7746e-08	4.98122e-08	1
CLL	chr16:48492972-48493533	-1.69494	-7.97793	0.171912	12.566	0.997221	1.27803e-11	5.72529e-11	0.00277851	1
CLL	chr1:6265116-6265778	-5.24878	-11.5317	0.193966	12.5658	0.999978	2.19676e-13	9.94938e-12	2.19426e-05	1
CLL	chr3:99659136-99659667	-1.75547	-8.03815	0.293596	12.5653	0.982393	2.81792e-05	0.0160711	0.00150817	1
CLL	chr16:81897082-81898161	-17.6857	-23.9675	0.309791	12.5636	1	1.32653e-13	1.46502e-10	3.63742e-07	1
CLL	chr1:201851622-201852215	-15.8212	-22.1006	0.275722	12.5588	0.999941	2.78739e-13	1.39771e-11	5.86659e-05	1
CLL	chr1:50956200-50956968	-16.7159	-22.9953	0.351759	12.5587	0.999997	7.08186e-13	2.7888e-06	6.68752e-11	1
CLL	chr11:18754251-18754752	-3.57315	-9.84764	0.211538	12.549	2.81644e-08	0.979767	0.000142435	0.0200909	2
CLL	chr8:26428576-26429260	7.49829	1.22405	0.140245	12.5485	1.34849e-11	0.998068	1.55643e-05	0.00191673	2
CLL	chr2:73400033-73400620	-17.6648	-23.933	0.305859	12.5364	0.999991	1.39415e-13	3.81849e-11	8.83832e-06	1
CLL	chr5:138125257-138126089	1.72509	-4.54215	0.201607	12.5345	0.999998	1.79186e-12	1.50897e-06	9.62797e-09	1
CLL	chr4:88928372-88930017	-19.8389	-26.1053	0.349665	12.5328	1	1.82071e-13	1.18165e-08	2.57645e-08	1
CLL	chr5:158614530-158615276	-3.69765	-9.96257	0.205013	12.5298	0.999991	2.35653e-12	3.98701e-10	8.8027e-06	1
CLL	chr12:12867010-12868793	-3.9323	-10.1944	0.195868	12.5242	1.03006e-13	0.999445	0.000555046	2.87255e-07	2
CLL	chr11:109734667-109735331	-35.1903	-41.4481	0.593997	12.5156	1	5.29974e-13	2.33663e-08	5.8452e-08	1
CLL	chr1:24513479-24514535	0.00689053	-6.25017	0.159093	12.5141	0.999962	5.74246e-13	4.05002e-11	3.77741e-05	1
CLL	chr2:191427592-191428374	-11.5783	-17.8342	0.263418	12.5119	0.999996	6.24398e-12	3.73971e-08	4.4013e-06	1
CLL	chr4:39184399-39185080	4.11724	-2.13824	0.179145	12.5109	4.66593e-11	0.959463	1.81877e-07	0.0405372	2
CLL	chr1:113383007-113383966	-16.2075	-22.4592	0.303898	12.5034	1	1.32306e-13	8.3905e-10	1.45474e-07	1
CLL	chr6:158329476-158330833	-6.35717	-12.6076	0.22964	12.5009	0.999999	2.96186e-12	6.5253e-07	1.202e-07	1
CLL	chr7:155826781-155827609	-12.9413	-19.1893	0.278278	12.496	1	6.24187e-13	3.29734e-08	9.77753e-08	1
CLL	chr4:77172193-77173394	-14.7662	-21.01	0.266558	12.4877	0.999971	1.05116e-12	1.02319e-10	2.87507e-05	1
CLL	chr1:208170960-208171731	7.85497	1.61503	0.156248	12.4799	1	1.01255e-13	2.79435e-07	2.45272e-10	1
CLL	chr11:47684711-47685339	-17.2013	-23.4402	0.288016	12.4779	0.999979	7.13188e-13	5.2529e-11	2.07223e-05	1
CLL	chr1:44459101-44459635	-14.7939	-21.0291	0.292479	12.4703	1	6.35756e-14	5.82601e-10	2.00221e-08	1
CLL	chr8:26633380-26633881	-6.35869	-12.5935	0.211216	12.4697	2.99471e-13	0.994641	0.00535902	1.47822e-08	2
CLL	chr17:66451945-66452523	-4.90256	-11.1359	0.201291	12.4667	1.57751e-11	0.996355	0.00364488	2.22041e-07	2
CLL	chr2:207938286-207939448	-13.7132	-19.9456	0.300202	12.4648	1.78422e-14	0.99998	4.29444e-06	1.60743e-05	2
CLL	chr6:108902294-108903131	-9.58435	-15.8113	0.258494	12.4538	1.02134e-13	0.999968	1.17183e-05	2.04848e-05	2
CLL	chr8:23376178-23376949	9.63748	3.41288	0.12006	12.4492	0.000564756	0.351166	0.0487566	0.599512	4
CLL	chr6:88410332-88411337	-3.91631	-10.1401	0.211302	12.4475	5.00968e-14	0.999976	5.74253e-06	1.87374e-05	2
CLL	chr22:32365628-32367166	-17.7298	-23.9531	0.27429	12.4466	0.999104	3.78191e-12	5.3197e-12	0.000896019	1
CLL	chr1:243517664-243518516	-7.02883	-13.2521	0.232945	12.4466	1.20021e-10	0.993746	5.56916e-05	0.00619847	2
CLL	chr8:56791319-56793566	-1.5868	-7.80967	0.188546	12.4457	1.28347e-14	0.999967	3.15401e-05	1.36723e-06	2
CLL	chr6:157420874-157421805	-18.4338	-24.6512	0.330389	12.4348	1	1.00597e-13	7.86081e-09	6.73955e-09	1
CLL	chr4:42490050-42491681	-9.94913	-16.1664	0.28324	12.4346	0.999997	1.43213e-12	2.87274e-06	9.09812e-10	1
CLL	chr18:46587811-46588636	-9.27547	-15.4884	0.240207	12.426	4.70306e-14	0.999976	2.12361e-05	2.70957e-06	2
CLL	chr15:70573898-70574831	-30.6011	-36.8098	0.51319	12.4174	1	1.28967e-13	6.81039e-08	2.26543e-09	1
CLL	chr10:64126837-64127338	-7.60649	-13.8145	0.291012	12.4159	7.16526e-07	0.000323416	1.90863e-09	0.999676	4
CLL	chr10:126293639-126294140	-12.9677	-19.1753	0.274783	12.4153	3.60273e-14	0.999855	0.000144811	4.65588e-07	2
CLL	chr6:108478425-108479827	-19.3009	-25.5069	0.330539	12.412	5.05141e-14	0.999765	0.000234856	5.09496e-07	2
CLL	chr1:172104047-172104739	-0.924668	-7.12999	0.211589	12.4107	2.4647e-12	0.999604	8.52864e-07	0.000394735	2
CLL	chr4:102477848-102478478	-17.6652	-23.8665	0.317449	12.4027	1.43169e-05	3.77e-07	2.99554e-12	0.999985	4
CLL	chr4:82668246-82669033	-7.40888	-13.6081	0.260488	12.3985	8.26525e-13	0.998991	4.57457e-07	0.00100881	2
CLL	chr14:105854781-105855443	-10.8974	-17.0932	0.247444	12.3916	1	8.83342e-13	3.6749e-08	4.96441e-09	1
CLL	chr15:44100623-44102000	-8.37435	-14.5685	0.217447	12.3884	0.999999	6.70977e-14	2.51109e-11	9.58474e-07	1
CLL	chr1:172666469-172667242	-1.16653	-7.3605	0.192191	12.3879	3.48415e-14	0.999971	2.6424e-05	2.17421e-06	2
CLL	chr4:151102578-151103224	0.924481	-5.26897	0.170467	12.3869	1.85378e-13	0.99988	0.000118967	9.17078e-07	2
CLL	chr7:135627267-135627886	-10.6633	-16.8552	0.257963	12.3839	0.999999	5.24059e-13	2.64602e-09	1.24291e-06	1
CLL	chr4:154386080-154388802	-3.35028	-9.54194	0.21464	12.3833	2.5491e-08	0.000349414	3.69553e-10	0.999651	4
CLL	chr20:37893033-37893671	-4.10904	-10.3004	0.253417	12.3828	0.994647	2.40936e-07	0.00535243	6.97253e-07	1
CLL	chr5:150457894-150458798	-13.9889	-20.179	0.262118	12.3802	0.999997	4.71738e-13	1.83517e-10	3.40003e-06	1
CLL	chr3:8391178-8391679	0.468199	-5.72172	0.17364	12.3798	6.33995e-13	0.999025	0.000974766	9.51073e-08	2
CLL	chr15:40530841-40531804	-27.2751	-33.4598	0.400966	12.3694	0.999998	1.55872e-13	2.33464e-11	2.34738e-06	1
CLL	chr8:116421943-116422589	2.01005	-4.17347	0.17225	12.367	1.46991e-14	0.999965	3.31276e-05	1.8234e-06	2
CLL	chr8:59475926-59476927	-1.03689	-7.22001	0.211715	12.3662	3.37824e-13	0.999568	5.67738e-07	0.000431453	2
CLL	chr5:33935899-33936535	-11.9908	-18.1724	0.272114	12.3631	1	2.7258e-13	1.02087e-08	8.24645e-08	1
CLL	chr1:20984948-20985509	-16.3361	-22.5157	0.307398	12.3593	0.999999	3.34967e-13	8.78468e-10	1.34246e-06	1
CLL	chr10:91705705-91706431	-9.88787	-16.0669	0.255479	12.3581	6.95515e-14	0.999948	4.45544e-05	7.33633e-06	2
CLL	chr20:35964011-35965550	0.993192	-5.18485	0.172624	12.3561	1	6.18464e-14	7.05015e-10	4.13116e-08	1
CLL	chr7:102052837-102053533	-3.80712	-9.98387	0.183496	12.3535	4.08608e-12	0.94353	0.0564703	6.21168e-09	2
CLL	chr10:92639676-92640336	2.46302	-3.71087	0.167931	12.3478	6.32478e-10	0.845424	1.05826e-05	0.154566	2
CLL	chr6:10205973-10206619	-11.0911	-17.2632	0.299667	12.3441	0.999958	5.68001e-12	4.15186e-05	9.88587e-10	1
CLL	chr5:158608070-158608705	-20.3477	-26.5193	0.367315	12.3434	1	1.43034e-13	1.60939e-08	1.68527e-08	1
CLL	chr7:73385498-73386150	-15.772	-21.9425	0.295312	12.341	1	4.5697e-14	3.61868e-10	1.80461e-08	1
CLL	chr16:25041625-25042581	-13.3377	-19.5014	0.237428	12.3275	0.999779	3.39473e-12	2.43877e-11	0.000221099	1
CLL	chr1:156716213-156717471	-11.6194	-17.7823	0.252745	12.3259	1.06963e-12	0.998263	0.00173715	1.65288e-07	2
CLL	chr4:86915902-86916928	-5.52725	-11.689	0.21023	12.3236	7.5851e-11	0.984557	1.38584e-05	0.0154295	2
CLL	chr10:85936754-85937979	-7.93122	-14.088	0.212808	12.3136	1.29616e-13	0.976836	0.0231642	3.0847e-09	2
CLL	chr3:112898208-112898709	-2.34526	-8.50063	0.176364	12.3107	3.77621e-11	0.956225	0.0437752	2.16584e-08	2
CLL	chr4:153104571-153105235	-11.8877	-18.0428	0.25556	12.3101	0.999997	3.46963e-13	3.2498e-10	2.63671e-06	1
CLL	chr5:150415433-150415987	-9.35858	-15.5113	0.237236	12.3055	1	2.97201e-13	2.64687e-09	7.29269e-09	1
CLL	chr11:76383256-76384457	-2.02185	-8.17345	0.192252	12.3032	1.99992e-14	0.999977	1.91317e-05	3.88478e-06	2
CLL	chr13:107185453-107185954	-12.0026	-18.149	0.282382	12.2929	1.03281e-11	0.993426	3.03276e-06	0.0065707	2
CLL	chr7:50160739-50161329	-24.3911	-30.5373	0.399604	12.2923	0.999999	2.9124e-13	6.81863e-10	9.59613e-07	1
CLL	chr2:237967624-237968575	-17.3352	-23.4795	0.31137	12.2887	0.999996	6.80475e-12	1.70357e-08	4.29177e-06	1
CLL	chr7:118837822-118838456	-4.16098	-10.305	0.219667	12.288	1	3.04841e-13	1.38631e-07	7.19525e-09	1
CLL	chr6:112318157-112318846	7.30915	1.16537	0.140475	12.2876	5.70474e-14	0.999848	0.000149833	1.68608e-06	2
CLL	chr5:175156576-175157401	-6.5151	-12.6587	0.242028	12.2871	1	1.66151e-13	1.87917e-07	2.85385e-10	1
CLL	chr1:183957537-183958817	-18.1356	-24.2764	0.349502	12.2816	1	3.80143e-13	8.88647e-08	6.56726e-09	1
CLL	chr10:75099736-75100237	-26.9984	-33.1382	0.376445	12.2796	7.76846e-11	0.90678	0.0932196	2.81748e-08	2
CLL	chr13:80121728-80122441	-2.15142	-8.28931	0.217304	12.2758	2.0869e-10	0.480384	1.3347e-07	0.519616	4
CLL	chr1:37703360-37704053	-9.83238	-15.9623	0.249903	12.2598	1	3.62411e-13	1.73822e-08	3.93685e-08	1
CLL	chr1:234380024-234380744	-10.6994	-16.8284	0.254863	12.2582	0.999999	6.09691e-14	5.28377e-11	1.07133e-06	1
CLL	chr1:160846756-160847506	6.20389	0.076037	0.152407	12.2557	1.55723e-13	0.999985	8.5704e-06	6.82702e-06	2
CLL	chr2:179994244-179994921	-6.63142	-12.7488	0.216451	12.2347	3.09636e-13	0.99963	0.000369819	3.50632e-07	2
CLL	chr7:140601901-140602958	-18.6195	-24.7355	0.303767	12.2321	0.999985	1.88148e-12	3.77278e-10	1.47809e-05	1
CLL	chr5:40359768-40362000	-9.92439	-16.0404	0.24442	12.232	2.2091e-13	0.999974	2.34437e-05	2.98409e-06	2
CLL	chr9:21392106-21393071	-9.05146	-15.1656	0.266419	12.2283	5.18512e-06	1.10897e-06	1.95555e-11	0.999994	4
CLL	chr18:77164437-77165068	-4.77942	-10.8912	0.200743	12.2236	2.04248e-13	0.999622	0.000377899	2.02883e-07	2
CLL	chr7:134852665-134853167	-1.6472	-7.7559	0.172171	12.2174	1.22193e-12	0.996134	0.00386579	3.833e-07	2
CLL	chr3:132344325-132344956	-12.9681	-19.0754	0.276529	12.2146	1	1.07682e-13	3.44362e-10	3.08191e-07	1
CLL	chr9:87324366-87325417	0.625402	-5.4815	0.178544	12.2138	0.000235453	0.00522515	3.62831e-06	0.994536	4
CLL	chr1:36024854-36025691	-11.2035	-17.3103	0.280509	12.2136	4.26049e-13	0.999774	2.13476e-06	0.000223669	2
CLL	chr2:65781529-65782867	-0.703107	-6.80902	0.162036	12.2118	1.03928e-11	0.834649	0.165351	3.61443e-08	2
CLL	chr8:128333745-128335022	1.48317	-4.6222	0.186857	12.2107	2.82576e-13	0.999819	9.7596e-07	0.000179938	2
CLL	chr9:97235504-97236185	-17.0128	-23.1161	0.319034	12.2065	1	2.5001e-13	4.97839e-09	1.60923e-07	1
CLL	chr10:45805479-45805980	-9.0344	-15.137	0.233576	12.2051	1.93143e-12	0.99927	0.000729673	3.23506e-07	2
CLL	chr17:75453127-75453830	-1.54265	-7.64403	0.180872	12.2028	3.39279e-12	0.992359	0.00764145	3.33368e-08	2
CLL	chr12:120570460-120571318	-36.8214	-42.9193	0.615997	12.1959	1	4.79548e-14	2.89071e-09	3.32405e-09	1
CLL	chr1:40308418-40309548	-18.6682	-24.7647	0.344157	12.1931	1	3.05806e-14	6.77864e-09	1.78668e-09	1
CLL	chr17:57704909-57705875	-14.0964	-20.1909	0.283466	12.1892	1	5.37915e-14	3.087e-10	9.12586e-08	1
CLL	chr10:131973211-131973857	-8.14405	-14.2333	0.237977	12.1786	1	1.15212e-12	5.9312e-08	1.03535e-07	1
CLL	chr1:209846433-209847091	-5.64308	-11.7314	0.19258	12.1767	0.999914	2.57169e-12	3.88668e-11	8.55357e-05	1
CLL	chr5:124184465-124185186	1.54743	-4.53523	0.162591	12.1653	6.10108e-13	0.997733	0.00226717	1.4756e-07	2
CLL	chr1:167177603-167178876	-18.118	-24.1991	0.332245	12.1621	5.56265e-14	0.999969	2.77485e-05	3.27341e-06	2
CLL	chr15:44876211-44876858	5.78062	-0.300151	0.142638	12.1615	3.89752e-12	0.999692	0.000307094	6.59965e-07	2
CLL	chr5:67611143-67612220	-14.4908	-20.5714	0.266731	12.1612	0.999953	5.5693e-12	1.31425e-09	4.69138e-05	1
CLL	chr13:49432261-49432762	7.38561	1.3118	0.137704	12.1476	1.28998e-12	0.999614	0.0003852	3.99939e-07	2
CLL	chr1:242310216-242310939	-2.8879	-8.95818	0.189061	12.1406	3.00108e-13	0.995438	0.00456182	3.83051e-08	2
CLL	chr2:169936653-169937561	-20.4462	-26.5151	0.396811	12.1379	0.999998	1.24276e-12	2.35657e-06	7.80252e-10	1
CLL	chr2:47734007-47734508	-3.36056	-9.42848	0.220946	12.1358	0.000103909	8.70362e-07	0.999895	1.31902e-10	3
CLL	chr13:32420200-32421476	-14.1341	-20.1971	0.279971	12.1261	1	1.12671e-12	3.35444e-08	3.28014e-07	1
CLL	chr13:31150526-31151204	-3.20476	-9.26774	0.182825	12.126	4.16211e-13	0.99762	0.00237912	1.20726e-06	2
CLL	chr12:117320325-117321030	-23.059	-29.1218	0.417212	12.1256	1.69609e-13	0.999959	3.16868e-06	3.80319e-05	2
CLL	chr15:79243585-79244817	-4.22767	-10.2875	0.196994	12.1197	4.2019e-13	0.998817	0.00118295	9.21653e-08	2
CLL	chr16:28856550-28858122	5.68061	-0.377614	0.140677	12.1164	1	2.61628e-11	1.34242e-07	1.51831e-08	1
CLL	chr6:87891582-87893156	-26.2468	-32.3024	0.418117	12.1112	0.999991	2.89342e-12	1.87091e-09	9.07435e-06	1
CLL	chr3:122328452-122329438	-15.2913	-21.3469	0.281547	12.1112	0.999945	2.84127e-12	6.32822e-10	5.49319e-05	1
CLL	chr13:86518116-86518617	-2.46177	-8.51462	0.182695	12.1057	1.18649e-07	0.0649213	0.935078	9.46494e-07	3
CLL	chr14:102686091-102686899	-25.2864	-31.3383	0.375333	12.1038	0.999997	2.81393e-13	6.21793e-11	2.86504e-06	1
CLL	chr1:36023714-36024325	-2.20248	-8.25423	0.216028	12.1035	2.32906e-12	0.99926	1.25304e-06	0.000739077	2
CLL	chr15:44600303-44601545	-34.7263	-40.773	0.562897	12.0934	1	2.95619e-13	4.78427e-09	8.83598e-08	1
CLL	chr11:10276996-10277744	-5.20026	-11.2456	0.221225	12.0906	3.18998e-08	0.968581	0.0314165	2.61586e-06	2
CLL	chr3:149502064-149502565	-2.64154	-8.68551	0.188313	12.0879	1.08969e-12	0.999527	0.000471531	1.09348e-06	2
CLL	chr10:72141289-72142937	-18.4134	-24.457	0.326239	12.0872	1	4.00815e-13	4.98771e-08	2.82557e-08	1
CLL	chr3:187717465-187718857	-19.5627	-25.6056	0.31904	12.0857	2.98885e-14	0.996995	0.00300542	1.61834e-08	2
CLL	chr2:97553593-97554390	-9.7066	-15.7459	0.245143	12.0786	1	3.2525e-13	1.31194e-08	5.54061e-09	1
CLL	chr18:54690631-54691403	-8.24163	-14.2805	0.234821	12.0777	1	2.23824e-12	2.74532e-08	4.15449e-07	1
CLL	chr3:31676906-31677660	-7.04052	-13.0733	0.221429	12.0655	5.85137e-13	0.999985	7.81893e-06	6.80077e-06	2
CLL	chr22:32318458-32319686	-7.09331	-13.1255	0.241186	12.0643	1	1.11524e-13	5.20681e-08	7.09831e-10	1
CLL	chr20:34299338-34299839	-5.91888	-11.9491	0.201044	12.0604	0.999983	6.1878e-13	6.25618e-11	1.69822e-05	1
CLL	chr15:34626075-34626782	-6.12241	-12.1505	0.192937	12.0561	0.999963	4.35502e-13	1.49073e-11	3.65329e-05	1
CLL	chr8:61779667-61780445	-2.21851	-8.24563	0.189774	12.0542	1.79359e-13	0.999962	3.2546e-05	5.33378e-06	2
CLL	chr14:69859676-69860309	-22.1802	-28.2073	0.340392	12.0542	0.999938	1.27155e-12	1.58958e-10	6.21847e-05	1
CLL	chr2:32036876-32037887	-7.65432	-13.6792	0.210339	12.0498	4.62946e-13	0.986506	0.0134944	1.16699e-08	2
CLL	chr7:24960611-24961452	-1.12257	-7.14282	0.18678	12.0405	2.74818e-13	0.99995	3.60574e-05	1.36159e-05	2
CLL	chr6:147430612-147431316	-2.69186	-8.71205	0.243309	12.0404	1.57724e-07	0.304151	1.14039e-05	0.695838	4
CLL	chr8:99532815-99533550	-6.84881	-12.8661	0.224212	12.0345	1	3.26996e-13	6.33848e-09	3.34721e-07	1
CLL	chr3:10501651-10502443	-16.1419	-22.1563	0.300086	12.029	0.999998	3.82182e-13	1.01263e-09	2.07803e-06	1
CLL	chr12:9065411-9066431	-3.16214	-9.1765	0.204183	12.0287	2.02017e-13	0.999933	9.51918e-06	5.72251e-05	2
CLL	chr16:74717398-74718005	-23.1558	-29.17	0.375009	12.0282	1	3.65612e-14	4.24904e-10	1.49202e-08	1
CLL	chr15:69843053-69843554	-2.50746	-8.51522	0.184697	12.0155	1	9.56693e-14	1.19451e-10	1.34523e-07	1
CLL	chr6:4022482-4023080	-13.605	-19.6114	0.233724	12.0129	0.794874	5.72783e-10	2.82239e-11	0.205126	1
CLL	chr11:33026567-33027242	4.73387	-1.27087	0.167911	12.0095	4.41172e-13	0.99994	2.57009e-06	5.73801e-05	2
CLL	chr1:15897755-15899172	-11.8867	-17.8914	0.234343	12.0094	0.999928	1.64282e-12	9.87633e-11	7.22913e-05	1
CLL	chr4:88659605-88660106	2.07224	-3.93077	0.14535	12.006	0.999539	2.70453e-11	1.71114e-10	0.000461035	1
CLL	chr6:163934834-163935335	-6.21799	-12.219	0.194027	12.002	2.9528e-12	0.866747	0.133253	4.63737e-09	2
CLL	chr19:2789293-2789948	-12.4455	-18.4437	0.268294	11.9963	1	7.83402e-14	2.19489e-09	1.98282e-08	1
CLL	chr14:35808883-35809792	-7.82977	-13.8274	0.214353	11.9953	5.25062e-14	0.996258	0.00374152	2.07169e-08	2
CLL	chr1:6830723-6831755	-16.5595	-22.5566	0.323807	11.994	1	4.48675e-14	1.84505e-08	6.30519e-10	1
CLL	chr20:39998224-39998829	-25.2035	-31.2002	0.416702	11.9933	1	1.3515e-13	8.57586e-09	5.20034e-09	1
CLL	chr13:27700903-27701859	-6.33378	-12.3275	0.218726	11.9874	1	3.01431e-13	5.20461e-09	1.70903e-07	1
CLL	chr11:47520620-47522036	-5.74818	-11.7373	0.216085	11.9782	1	1.53104e-13	3.41669e-09	1.14445e-08	1
CLL	chr8:81837476-81837977	-4.53731	-10.5238	0.18353	11.9729	0.999993	1.53134e-12	4.73848e-11	7.06481e-06	1
CLL	chr1:59512200-59512943	-5.24028	-11.2265	0.202389	11.9725	6.17935e-14	0.999394	0.000606258	5.61637e-08	2
CLL	chr14:51539398-51539899	-11.0032	-16.9862	0.260487	11.9661	1	2.01182e-13	2.15017e-09	2.63146e-07	1
CLL	chr3:48309521-48311225	-10.7028	-16.6858	0.245104	11.966	1	9.54844e-13	4.63389e-08	5.18335e-08	1
CLL	chr19:39841982-39842720	-22.3839	-28.3653	0.395523	11.9629	1	4.38286e-14	2.78778e-08	2.93952e-10	1
CLL	chr6:37837753-37838254	-18.148	-24.1284	0.380277	11.9608	0.998572	2.72348e-10	0.0014279	4.96534e-09	1
CLL	chr11:45271423-45272189	-24.1411	-30.1207	0.396976	11.9593	1	3.22768e-13	1.54238e-08	7.90891e-08	1
CLL	chr22:17697516-17698791	-12.542	-18.5178	0.227995	11.9516	0.46065	3.43728e-08	4.38189e-10	0.53935	4
CLL	chr3:17790663-17791829	-7.13402	-13.1094	0.229978	11.9507	5.05894e-13	0.999944	3.73264e-05	1.90831e-05	2
CLL	chr3:194169490-194170538	-25.2932	-31.268	0.412028	11.9496	1	4.5535e-14	1.22521e-09	1.91713e-08	1
CLL	chr11:113896968-113897676	-20.3618	-26.3366	0.334985	11.9496	5.07729e-13	0.999313	0.000687095	2.30481e-07	2
CLL	chr10:76760201-76761383	-12.601	-18.5756	0.222099	11.9492	0.779937	2.03554e-09	1.60995e-10	0.220063	1
CLL	chr6:45404310-45405268	8.53865	2.56759	0.132275	11.9421	0.999983	3.98268e-12	2.58852e-09	1.74969e-05	1
CLL	chr14:64853940-64855955	9.73505	3.76493	0.123313	11.9402	8.51024e-14	0.99991	8.85862e-05	1.30305e-06	2
CLL	chr7:88175942-88176556	-10.3786	-16.3463	0.262684	11.9354	1	1.85214e-13	3.16115e-08	7.07304e-09	1
CLL	chr2:219081388-219083997	-7.65281	-13.6167	0.217393	11.9278	0.999999	3.66188e-12	3.96157e-08	7.11226e-07	1
CLL	chr17:46180215-46180741	-10.7751	-16.736	0.282576	11.9219	3.70845e-08	0.00203864	5.32399e-10	0.997961	4
CLL	chr22:18283105-18284104	-15.0932	-21.0518	0.25652	11.9173	0.99994	3.7352e-12	3.47423e-11	5.99413e-05	1
CLL	chr1:25314513-25315211	-32.5045	-38.463	0.469709	11.9169	0.999998	1.6626e-13	2.05506e-11	1.75771e-06	1
CLL	chr22:42257974-42259477	-24.414	-30.3719	0.38721	11.9157	0.999998	4.87909e-13	3.87479e-10	2.20267e-06	1
CLL	chr11:35964846-35966289	-19.9891	-25.9469	0.347242	11.9156	1	6.43075e-13	1.21021e-07	2.09476e-08	1
CLL	chr8:81830441-81831413	-4.54309	-10.4976	0.221754	11.909	1	2.51112e-13	2.95479e-07	2.44804e-10	1
CLL	chr3:141104890-141106091	6.61715	0.665137	0.138421	11.904	1.76911e-10	0.977102	1.16497e-05	0.022886	2
CLL	chr1:39504271-39504888	-12.4134	-18.3645	0.254134	11.9022	0.999993	3.39902e-13	9.97156e-11	6.69782e-06	1
CLL	chr8:30324747-30325434	-12.1281	-18.079	0.294036	11.9017	0.999999	4.7494e-13	7.51743e-07	7.2044e-10	1
CLL	chr13:53825083-53825689	-7.32518	-13.2756	0.226939	11.9008	1	9.56249e-14	1.61138e-09	3.25006e-08	1
CLL	chr3:124296494-124297124	-10.6653	-16.6145	0.250175	11.8984	0.999999	3.0216e-13	1.04022e-09	7.16916e-07	1
CLL	chr6:14754738-14755821	-12.1893	-18.1383	0.230387	11.898	0.999982	3.87207e-12	4.59215e-10	1.79554e-05	1
CLL	chr6:6508931-6509432	-2.36523	-8.31302	0.187191	11.8956	1.53005e-12	0.999762	0.000237624	8.64378e-07	2
CLL	chr15:31507500-31509461	0.233072	-5.71403	0.160531	11.8942	8.83079e-14	0.999081	0.000918738	2.45456e-07	2
CLL	chr9:111872400-111873444	-9.87277	-15.8194	0.24066	11.8932	0.99999	1.66349e-12	1.27636e-09	9.57421e-06	1
CLL	chr16:50298972-50299607	-2.06162	-8.00698	0.182045	11.8907	1.08869e-11	0.996004	0.00399599	7.30038e-08	2
CLL	chr3:180665454-180666176	-19.7049	-25.6476	0.366864	11.8853	1	3.55776e-13	4.95528e-08	1.34479e-08	1
CLL	chr9:117196937-117197584	-5.62337	-11.5659	0.204925	11.885	4.59977e-13	0.998365	0.00163477	1.07204e-07	2
CLL	chr6:88722110-88723280	-4.98283	-10.9249	0.218985	11.8841	1.4349e-12	0.999352	5.45295e-06	0.000642544	2
CLL	chr17:79527597-79528892	-28.8701	-34.8114	0.469214	11.8827	1	5.36516e-14	5.50809e-09	1.59727e-09	1
CLL	chr5:115507716-115508217	-2.20065	-8.13841	0.233741	11.8755	5.20604e-06	0.00776261	2.80004e-08	0.992232	4
CLL	chr11:128608353-128609434	-6.03005	-11.9641	0.199981	11.8681	3.07987e-13	0.995923	0.00407681	3.81271e-08	2
CLL	chr10:35739673-35740867	-3.71416	-9.64589	0.191963	11.8634	1	7.8499e-13	2.76899e-08	3.91567e-09	1
CLL	chr18:61694313-61696248	-24.5331	-30.4645	0.467486	11.8627	0.999847	5.52796e-11	0.00015325	6.81234e-09	1
CLL	chr13:28982134-28983084	0.295837	-5.6335	0.171671	11.8587	9.59931e-14	0.99986	0.000139244	1.0467e-06	2
CLL	chr10:96229909-96230410	-6.26418	-12.1933	0.24842	11.8582	4.59543e-07	0.992462	2.4937e-05	0.00751268	2
CLL	chr6:116159772-116160459	-0.668579	-6.59584	0.178923	11.8545	0.999958	2.62884e-11	4.62983e-08	4.1456e-05	1
CLL	chr1:25372441-25373697	-2.34748	-8.27401	0.185605	11.8531	0.999997	4.01519e-12	6.95551e-09	3.22139e-06	1
CLL	chr22:17524248-17524913	-14.8362	-20.7621	0.285117	11.8518	0.999996	3.54424e-12	4.52623e-09	3.55611e-06	1
CLL	chr14:88958377-88959342	-6.48603	-12.4092	0.218463	11.8464	1	2.55112e-13	3.9147e-09	3.32209e-07	1
CLL	chr8:81804953-81805734	-16.1673	-22.0904	0.302694	11.8462	1	5.03391e-13	1.12917e-08	2.4136e-07	1
CLL	chr11:60721808-60722378	-12.2388	-18.159	0.300211	11.8405	1.32545e-07	0.000748983	3.08676e-10	0.999251	4
CLL	chr8:29354933-29355543	-8.22019	-14.138	0.212388	11.8357	4.37139e-12	0.984088	0.015912	1.2005e-07	2
CLL	chr17:1986756-1987780	-18.1957	-24.1109	0.309486	11.8305	1	7.16343e-14	3.01216e-10	1.32434e-07	1
CLL	chr3:150643357-150644166	-12.4406	-18.3557	0.263021	11.8302	0.999998	4.99925e-12	5.78351e-08	1.55446e-06	1
CLL	chr18:53445809-53446592	-8.46741	-14.3806	0.254958	11.8263	4.83276e-12	0.993971	8.00144e-07	0.00602822	2
CLL	chr16:71851703-71853019	-5.7912	-11.7041	0.206019	11.8258	1	4.80512e-13	1.16286e-09	4.43386e-07	1
CLL	chr8:128228562-128229246	-5.78381	-11.696	0.211189	11.8243	0.999998	1.19092e-12	3.39725e-09	1.97581e-06	1
CLL	chr1:24814556-24815142	-13.7549	-19.666	0.24062	11.8222	0.178253	5.72358e-09	4.56844e-11	0.821747	4
CLL	chr1:22491435-22492062	-9.63425	-15.5444	0.212645	11.8202	0.999938	6.01035e-12	9.63595e-11	6.23745e-05	1
CLL	chr20:37354317-37355025	1.52088	-4.38923	0.166688	11.8202	1.22692e-13	0.999892	0.00010706	5.15496e-07	2
CLL	chr1:203582151-203582842	-3.18894	-9.09681	0.164807	11.8157	2.94438e-09	0.00478592	0.995214	1.57613e-10	3
CLL	chr22:31922031-31922721	-12.7305	-18.6372	0.249451	11.8134	0.999991	3.83502e-13	6.19513e-11	9.42575e-06	1
CLL	chr5:157156794-157157359	-9.47058	-15.3752	0.204203	11.8093	0.992515	4.3113e-10	1.31202e-10	0.00748505	1
CLL	chr14:69970377-69970995	-10.8286	-16.7315	0.236552	11.8057	0.999999	9.17154e-14	5.85686e-11	1.05702e-06	1
CLL	chr7:69871466-69872173	-11.0169	-16.9185	0.225551	11.8033	5.21305e-13	0.957087	0.0429127	1.48016e-08	2
CLL	chr3:63860026-63860954	5.60365	-0.29791	0.153881	11.8031	1.03294e-13	0.999968	1.03597e-05	2.20897e-05	2
CLL	chr10:133989115-133989966	-24.8801	-30.7811	0.375004	11.8018	0.999993	1.4314e-12	6.95052e-10	7.12126e-06	1
CLL	chr1:83986406-83986976	-5.75444	-11.6531	0.20712	11.7972	4.59077e-13	0.99974	0.000259656	4.14623e-07	2
CLL	chr9:116870012-116870747	4.32377	-1.57343	0.145943	11.7944	1	5.80754e-13	7.7739e-10	3.59683e-07	1
CLL	chr2:127735383-127736367	-12.6422	-18.538	0.264288	11.7917	1	6.60534e-13	1.7003e-08	6.23991e-08	1
CLL	chr7:191924-193455	-25.2244	-31.1175	0.39405	11.7863	1	1.70533e-13	4.59969e-10	4.72575e-07	1
CLL	chr12:32155222-32156434	-7.85407	-13.7423	0.205989	11.7764	6.27441e-12	0.917246	0.0827543	3.56588e-09	2
CLL	chr5:43193383-43194225	-12.3104	-18.1972	0.225384	11.7738	0.963715	3.28159e-10	5.09829e-11	0.0362855	1
CLL	chr4:1848166-1849177	-23.0612	-28.9481	0.401146	11.7737	1	1.49828e-13	3.47057e-08	5.40937e-09	1
CLL	chr7:36731291-36732933	-8.02847	-13.9108	0.216622	11.7646	1.65531e-13	0.9985	0.00149951	7.7886e-08	2
CLL	chr10:14765024-14765908	-3.50927	-9.39013	0.189525	11.7617	3.3361e-13	0.992542	0.00745811	1.87773e-08	2
CLL	chr4:185334554-185335228	-4.74454	-10.6252	0.198638	11.7614	4.67131e-13	0.999831	0.000168153	3.81306e-07	2
CLL	chr20:10651103-10651716	-22.5329	-28.4136	0.372162	11.7614	1	2.44859e-13	8.83776e-09	3.3721e-08	1
CLL	chr9:117458909-117460068	-5.35374	-11.2344	0.202256	11.7613	1	1.49588e-13	4.68645e-10	2.87146e-07	1
CLL	chr12:65517185-65517766	-2.1932	-8.07084	0.177961	11.7553	0.00625918	0.000431817	1.59811e-05	0.993293	4
CLL	chr9:114838479-114839891	-16.2214	-22.0967	0.29639	11.7506	1	3.65823e-13	7.57063e-09	1.39925e-07	1
CLL	chr5:78526746-78527326	-13.72	-19.5933	0.313386	11.7466	2.71942e-10	0.812001	2.00967e-07	0.187999	2
CLL	chr6:91012551-91013182	-1.73455	-7.60741	0.197996	11.7457	3.38678e-13	0.999951	4.35175e-06	4.45038e-05	2
CLL	chr13:33663304-33663805	-4.55491	-10.4276	0.231096	11.7454	0.000223807	0.0559104	0.943302	0.00056383	3
CLL	chr5:109375557-109376058	-1.32664	-7.19714	0.202579	11.741	4.25834e-06	0.907112	0.090602	0.00228202	2
CLL	chr14:51206327-51207134	-8.71882	-14.5881	0.203501	11.7385	0.999925	3.2921e-12	7.00177e-11	7.48558e-05	1
CLL	chr19:46687947-46688891	-36.2197	-42.0875	0.634643	11.7356	1	6.42368e-13	3.05186e-07	2.7198e-09	1
CLL	chr19:39047314-39048431	-10.926	-16.7926	0.255488	11.7333	1	6.4733e-14	2.42803e-09	6.63726e-09	1
CLL	chr12:39980882-39981692	-6.35171	-12.2103	0.229543	11.7172	1.57146e-13	0.999938	3.89728e-06	5.78821e-05	2
CLL	chr9:27383378-27384001	-7.89355	-13.7501	0.256147	11.7132	0.999992	3.22507e-12	8.20347e-06	8.09833e-10	1
CLL	chr3:43948355-43949433	-13.7353	-19.5891	0.33122	11.7075	0.983707	2.67215e-09	0.0162932	3.29339e-09	1
CLL	chr12:123762549-123763407	-23.4909	-29.3394	0.345762	11.6971	0.999991	1.85144e-13	1.31709e-11	9.24618e-06	1
CLL	chr3:10021376-10021994	-7.15667	-13.0051	0.239405	11.6969	0.999978	2.16621e-11	6.91147e-10	2.21183e-05	1
CLL	chr6:33882227-33883387	-15.5499	-21.3952	0.339279	11.6906	0.999989	2.05761e-12	1.08996e-05	3.38632e-10	1
CLL	chr12:69154630-69155657	0.0442586	-5.80006	0.168725	11.6886	4.75115e-14	0.998424	0.00157555	7.56979e-08	2
CLL	chr2:206511237-206511880	-7.44682	-13.2881	0.244652	11.6826	1	1.05004e-13	1.05036e-07	4.46113e-10	1
CLL	chr6:87811925-87812564	-0.513817	-6.35491	0.163758	11.6822	0.863648	8.76662e-07	2.54054e-08	0.136351	1
CLL	chr5:36712629-36713232	-1.4214	-7.2608	0.206508	11.6788	0.996374	0.00046105	0.00244625	0.000718476	1
CLL	chr3:195891824-195892700	-5.12185	-10.9589	0.209823	11.6742	1.05856e-12	0.999941	2.19149e-05	3.68109e-05	2
CLL	chr21:30744265-30745190	4.92643	-0.908004	0.143156	11.6689	1.47293e-12	0.997561	0.00243871	1.63245e-07	2
CLL	chr10:52407399-52408865	-26.752	-32.586	0.408875	11.6682	0.999988	1.08666e-11	1.48271e-08	1.16104e-05	1
CLL	chr6:108189926-108191555	-21.1094	-26.9428	0.347677	11.6667	1	6.26147e-13	1.25918e-08	6.34308e-08	1
CLL	chr15:72650883-72651634	-9.83049	-15.6636	0.286212	11.6661	0.999929	1.89412e-11	7.10648e-05	9.16443e-10	1
CLL	chr1:32092219-32092720	-2.88004	-8.71027	0.24788	11.6605	0.21643	0.00346753	0.779051	0.00105172	3
CLL	chr14:75562296-75562885	-11.0146	-16.843	0.250415	11.6567	1	1.94079e-13	1.16453e-09	3.34247e-07	1
CLL	chr20:47225984-47226678	-11.8472	-17.6738	0.257078	11.6533	1	1.12654e-13	2.90885e-09	1.44248e-08	1
CLL	chr17:35848317-35850852	-18.3803	-24.2063	0.294497	11.652	1	6.0445e-14	1.90617e-10	1.32228e-07	1
CLL	chr12:109212570-109213275	-16.456	-22.2786	0.281924	11.6453	1	3.0143e-13	1.77569e-10	4.37176e-07	1
CLL	chr4:153602374-153602943	-16.0605	-21.8828	0.286683	11.6447	4.16422e-13	0.999864	0.000135351	1.04585e-06	2
CLL	chr4:124154533-124155193	-7.97108	-13.7916	0.227691	11.641	4.26568e-06	0.000618969	0.999377	4.63504e-08	3
CLL	chr18:42128368-42129625	-13.8701	-19.689	0.2381	11.6376	1.29659e-12	0.545636	0.454364	8.9244e-10	2
CLL	chr5:151841483-151842428	-9.45013	-15.2677	0.249971	11.6351	1	2.0644e-13	4.392e-08	5.48483e-09	1
CLL	chr2:181971391-181972071	-0.998471	-6.81388	0.181942	11.6308	0.999999	6.45824e-12	2.01725e-07	3.73244e-07	1
CLL	chr8:134268698-134269616	-1.0439	-6.8566	0.193886	11.6254	0.999989	3.48866e-11	1.13404e-05	2.15464e-09	1
CLL	chr1:249101193-249101831	1.3862	-4.4251	0.157839	11.6226	1.01352e-12	0.983932	0.0160684	1.23422e-08	2
CLL	chr7:47330694-47331785	-4.43861	-10.2489	0.212617	11.6205	1	1.09535e-13	5.22287e-08	9.91738e-10	1
CLL	chr14:25609850-25610351	3.12284	-2.68653	0.173553	11.6187	1	4.86485e-13	2.30689e-07	6.594e-10	1
CLL	chr1:220905960-220906950	-12.0925	-17.9011	0.403748	11.6172	0.996934	6.25e-08	0.00306368	1.86789e-06	1
CLL	chr2:48243708-48244209	-18.0081	-23.8165	0.40314	11.6168	3.16862e-06	0.000101745	7.23131e-09	0.999895	4
CLL	chr20:52324067-52325433	-16.2387	-22.0463	0.254823	11.6153	0.998701	1.99327e-11	2.25709e-10	0.00129933	1
CLL	chr8:138859175-138859780	-16.9113	-22.7137	0.333562	11.6049	1	7.46512e-13	2.19203e-07	9.39559e-09	1
CLL	chr6:148969979-148971212	-14.4184	-20.2197	0.286661	11.6026	1	6.61079e-13	6.37551e-08	3.15255e-08	1
CLL	chr11:74032394-74033368	-2.00126	-7.80189	0.224642	11.6013	0.999838	5.31819e-11	0.000162437	1.51907e-09	1
CLL	chr3:72033964-72034945	-4.13957	-9.93973	0.187487	11.6003	0.999995	5.8221e-13	1.27971e-10	5.43508e-06	1
CLL	chr8:126983960-126984762	-17.8895	-23.6891	0.308511	11.599	0.999999	3.38741e-12	2.82929e-08	5.04416e-07	1
CLL	chr1:53833118-53834189	-9.41743	-15.2163	0.261519	11.5977	0.625699	3.20994e-08	0.374301	3.76062e-10	1
CLL	chr2:74113384-74113993	-7.90814	-13.7064	0.225909	11.5965	0.99999	1.48727e-12	1.07731e-09	9.7883e-06	1
CLL	chr13:74629816-74630662	5.42428	-0.369701	0.141471	11.588	2.85578e-12	0.998886	0.00111354	7.31814e-08	2
CLL	chr1:51669126-51669752	-31.696	-37.4899	0.511721	11.5877	1	4.39877e-13	2.44153e-08	6.33408e-08	1
CLL	chr6:14863997-14864711	1.8636	-3.92793	0.15792	11.583	1.0002e-13	0.999972	2.26709e-05	4.9351e-06	2
CLL	chr2:85190597-85191299	-10.3179	-16.1067	0.244232	11.5774	1	3.56973e-13	5.00884e-09	1.72747e-07	1
CLL	chr7:111308716-111309727	-14.9692	-20.7567	0.282418	11.575	1	2.97286e-12	7.22438e-08	1.86942e-07	1
CLL	chr1:32234455-32235120	-17.2648	-23.0455	0.302557	11.5614	1	2.48917e-13	1.82014e-09	2.44688e-07	1
CLL	chr2:196514326-196516266	3.19997	-2.58014	0.133936	11.5602	0.980491	6.52596e-11	6.65902e-11	0.0195091	1
CLL	chr15:86233614-86234328	-11.5144	-17.2943	0.229985	11.5598	0.999731	6.11516e-12	2.4038e-10	0.000268504	1
CLL	chr20:51591787-51592437	-3.10472	-8.88432	0.187263	11.5592	2.65873e-05	2.69523e-06	5.83142e-11	0.999971	4
CLL	chr10:28834591-28835679	5.22564	-0.553127	0.148149	11.5575	1	9.57103e-14	2.53474e-09	1.37513e-08	1
CLL	chr2:10090966-10092431	3.55781	-2.21989	0.205221	11.5554	3.79875e-10	0.99898	0.000545156	0.000475194	2
CLL	chr12:68727710-68728364	-4.98183	-10.7595	0.231587	11.5553	5.64622e-10	0.457359	7.39473e-08	0.542641	4
CLL	chr13:81173850-81174351	5.47928	-0.297404	0.15548	11.5534	4.0552e-09	0.980488	1.90094e-05	0.0194932	2
CLL	chr11:74986424-74987477	-5.69067	-11.4666	0.217835	11.5519	1.6381e-07	2.53161e-05	0.999975	1.52132e-12	3
CLL	chr7:35583231-35583732	3.27187	-2.501	0.167432	11.5457	0.999999	1.20448e-12	6.81332e-07	7.17603e-09	1
CLL	chr9:27441558-27442172	-12.7748	-18.5472	0.276608	11.5449	1	8.87321e-13	7.06003e-08	5.43107e-08	1
CLL	chr8:133746369-133746933	-17.1057	-22.8781	0.28602	11.5448	0.982774	7.32978e-11	6.94005e-11	0.0172261	1
CLL	chr9:71447966-71448467	0.362913	-5.40799	0.143452	11.5418	8.69625e-10	0.0047193	0.995281	8.49334e-11	3
CLL	chr5:162781541-162782258	-3.22577	-8.99624	0.183376	11.5409	1	1.47446e-13	3.63775e-10	2.99592e-07	1
CLL	chr10:22889409-22890820	-16.3114	-22.0797	0.262086	11.5366	8.23851e-13	0.963139	0.0368605	4.72873e-08	2
CLL	chr13:32892076-32892661	-4.07566	-9.84341	0.195969	11.5355	0.999994	4.99524e-13	3.66004e-10	5.85105e-06	1
CLL	chr12:10526412-10527209	-0.93998	-6.70697	0.155798	11.534	1.82826e-10	0.987469	0.0125201	1.05889e-05	2
CLL	chr18:61597510-61598490	-9.01114	-14.778	0.251993	11.5337	6.75802e-12	0.996971	2.12779e-06	0.00302663	2
CLL	chr16:23293784-23294374	-8.34072	-14.1068	0.192528	11.5321	0.981061	6.21114e-11	1.98887e-11	0.0189387	1
CLL	chr11:61405648-61406422	-4.23715	-10.003	0.289257	11.5317	0.999991	8.67072e-11	1.07178e-07	9.29226e-06	1
CLL	chr12:43090510-43091063	-10.3466	-16.1118	0.206976	11.5304	3.76361e-10	0.369916	0.630084	6.80152e-09	3
CLL	chr17:3596911-3597753	-20.4601	-26.2251	0.288907	11.5299	0.961639	4.16595e-09	6.2055e-10	0.0383609	1
CLL	chr17:55379915-55380732	4.97601	-0.788565	0.176425	11.5291	0.997475	5.26799e-09	0.00252433	5.17529e-07	1
CLL	chr4:123573130-123574040	-16.543	-22.306	0.268181	11.526	0.999953	3.03644e-11	3.11959e-10	4.73229e-05	1
CLL	chr20:21283491-21285090	6.58444	0.822091	0.137989	11.5247	0.767481	2.14997e-09	5.76764e-10	0.232519	1
CLL	chr4:26717198-26717895	-22.3591	-28.1172	0.31955	11.5162	0.999758	6.67378e-12	8.29541e-11	0.000241597	1
CLL	chr5:23499974-23500475	-3.44094	-9.19896	0.191319	11.516	3.89062e-12	0.998772	0.00122536	2.83345e-06	2
CLL	chr12:52550417-52551077	-8.96223	-14.7193	0.257378	11.5141	1	7.95199e-14	4.63313e-08	8.23058e-10	1
CLL	chr4:72537898-72538399	-5.09868	-10.8549	0.219506	11.5124	2.51093e-13	0.999974	1.60583e-05	9.91965e-06	2
CLL	chr11:34655147-34656308	-9.88259	-15.6304	0.236746	11.4956	1	6.95494e-13	3.82412e-08	2.39776e-08	1
CLL	chr19:51911987-51912809	-8.94076	-14.6852	0.303528	11.4889	1	7.82789e-15	1.73889e-10	2.38472e-08	1
CLL	chr5:96151881-96153281	-15.6801	-21.4182	0.311904	11.4763	3.96107e-11	0.992705	0.00726211	3.26427e-05	2
CLL	chr12:129266770-129267346	-3.02479	-8.76261	0.163213	11.4756	2.26498e-10	0.990283	0.00971518	1.9723e-06	2
CLL	chr22:36760850-36761525	-8.85893	-14.5949	0.203375	11.4719	0.918827	5.75172e-10	1.82046e-10	0.0811735	1
CLL	chr6:167492143-167492715	-3.74896	-9.483	0.221731	11.4681	5.60184e-09	0.0871399	2.5143e-08	0.91286	4
CLL	chr11:17620270-17621071	-0.0270762	-5.76066	0.207546	11.4672	0.999855	3.39043e-11	0.000145211	1.41377e-09	1
CLL	chr22:27013559-27014296	-5.80737	-11.537	0.202034	11.4593	4.33102e-14	0.999454	0.000546079	1.26019e-07	2
CLL	chr9:114790375-114791545	-21.718	-27.4476	0.315082	11.4591	0.999818	8.33427e-12	5.47954e-10	0.000181514	1
CLL	chr16:57512516-57513386	-11.2247	-16.9521	0.247252	11.4547	1	2.07608e-13	1.68381e-09	1.85661e-07	1
CLL	chr1:200939000-200939745	-28.1269	-33.85	0.419016	11.4462	1	1.12428e-13	4.00643e-10	1.64119e-07	1
CLL	chr6:62899997-62900498	-5.81519	-11.5361	0.215028	11.4418	1.07173e-13	0.999979	1.59422e-05	4.72943e-06	2
CLL	chr12:94944621-94945171	-10.2897	-16.0077	0.239579	11.4361	4.52107e-14	0.999777	0.000222184	9.63234e-07	2
CLL	chr4:96633810-96634447	-12.0646	-17.7825	0.256186	11.4357	0.999997	1.17175e-12	1.45109e-09	3.08558e-06	1
CLL	chr17:72509885-72511539	-34.6957	-40.4135	0.606463	11.4355	1	3.08103e-14	7.37348e-11	8.61876e-08	1
CLL	chr3:133931547-133932520	3.69548	-2.02212	0.183767	11.4352	0.984146	3.31224e-08	0.0158536	8.12074e-07	1
CLL	chr2:55519289-55520103	-6.29307	-12.0094	0.225684	11.4327	4.54287e-14	0.999983	1.14025e-05	5.25445e-06	2
CLL	chr13:42928310-42929926	-9.192	-14.9072	0.234836	11.4304	1	2.44598e-13	3.44093e-08	1.12471e-08	1
CLL	chr18:51788181-51788811	-5.0094	-10.7241	0.197062	11.4293	1	4.74286e-13	1.26813e-09	4.38188e-07	1
CLL	chr4:105981602-105983357	-30.4286	-36.1423	0.467913	11.4273	1	1.37763e-13	1.43392e-09	6.65423e-08	1
CLL	chr7:5021844-5022893	-9.18261	-14.8957	0.230162	11.4261	0.999952	5.51087e-12	2.98691e-09	4.7625e-05	1
CLL	chr20:5590312-5591991	11.8995	6.18687	0.104462	11.4253	0.999933	2.70442e-08	5.80021e-05	8.55829e-06	1
CLL	chr5:132506197-132507053	-10.5209	-16.2223	0.214685	11.4027	2.46238e-11	0.804893	0.195107	1.51248e-08	2
CLL	chr11:8799516-8800343	-14.0928	-19.7928	0.278461	11.4001	1	7.02987e-14	1.11322e-09	6.46196e-08	1
CLL	chr22:30594844-30595376	6.88366	1.18631	0.130593	11.3947	0.999997	1.21211e-12	4.82467e-10	3.12927e-06	1
CLL	chr5:17359575-17360118	-5.10313	-10.8004	0.202653	11.3945	1.02542e-10	0.996643	0.00335535	1.5063e-06	2
CLL	chr10:95478797-95479582	-0.0660053	-5.7618	0.152185	11.3916	0.999993	4.89024e-12	2.48416e-10	6.83736e-06	1
CLL	chr1:111010239-111010773	2.88344	-2.81183	0.183901	11.3905	1.07707e-05	0.000489935	1.01547e-08	0.999499	4
CLL	chr16:85682224-85683656	-11.5718	-17.2649	0.236949	11.3862	0.999995	4.85075e-13	1.59525e-10	4.86502e-06	1
CLL	chr2:74252958-74254638	4.31027	-1.38188	0.148391	11.3843	1	1.0229e-13	7.83508e-10	9.8217e-08	1
CLL	chr22:37483892-37485338	-14.989	-20.675	0.276899	11.372	1	1.24291e-12	4.15017e-09	4.62144e-07	1
CLL	chr15:80802045-80802907	-6.41051	-12.096	0.226164	11.371	1	5.52019e-13	2.21829e-07	8.16875e-09	1
CLL	chr17:3466000-3466632	-25.807	-31.4877	0.398585	11.3615	0.999997	1.3285e-12	1.95616e-09	3.36926e-06	1
CLL	chr2:47263926-47264427	5.95029	0.269725	0.140359	11.3611	1	1.55788e-12	6.98169e-09	2.7808e-07	1
CLL	chr6:108453989-108455563	-12.0948	-17.775	0.268983	11.3605	6.57617e-13	0.999794	4.06495e-06	0.000202092	2
CLL	chr1:207057148-207057672	-1.85681	-7.52986	0.179265	11.3461	1.40386e-12	0.999758	0.000241085	5.29475e-07	2
CLL	chr2:19036586-19037600	-17.9689	-23.6417	0.335173	11.3457	0.999999	1.15436e-12	1.21043e-06	4.54273e-10	1
CLL	chr4:146848535-146849036	-2.48497	-8.15703	0.182185	11.3441	4.79649e-13	0.99978	0.000218247	1.52203e-06	2
CLL	chr8:56703564-56704100	-0.755682	-6.42653	0.17181	11.3417	1	9.5045e-14	7.69569e-10	5.93628e-08	1
CLL	chr14:67316966-67317740	-23.5141	-29.1818	0.356641	11.3354	0.999948	4.36867e-12	3.94753e-10	5.15614e-05	1
CLL	chr3:85904220-85904721	-4.45854	-10.1253	0.215261	11.3336	4.44269e-09	0.00991378	7.94851e-09	0.990086	4
CLL	chr17:30842450-30843252	-30.0112	-35.677	0.478383	11.3316	0.999999	4.55077e-12	9.99418e-07	5.56619e-08	1
CLL	chr5:54622986-54623737	-8.70884	-14.3746	0.237063	11.3315	3.56498e-07	0.968447	0.00508008	0.0264721	2
CLL	chr12:46301646-46302247	-20.8015	-26.466	0.380019	11.3291	1	2.28275e-13	3.11955e-07	4.16816e-10	1
CLL	chr10:84228465-84228966	-3.8726	-9.53476	0.190878	11.3243	2.28535e-12	0.999274	0.000726017	2.64939e-07	2
CLL	chr9:3877839-3878340	2.65353	-3.00625	0.154135	11.3196	4.72357e-13	0.999463	0.000536528	1.02124e-07	2
CLL	chr1:9335336-9336137	-34.4837	-40.1433	0.515119	11.3192	1	7.13154e-14	9.43602e-11	2.54153e-07	1
CLL	chr7:37304440-37305672	-5.40268	-11.0623	0.187643	11.3192	1.90544e-13	0.995087	0.0049126	4.21595e-08	2
CLL	chr2:145287119-145287901	-2.30317	-7.96177	0.186401	11.3172	6.44958e-13	0.999753	9.01882e-06	0.000238301	2
CLL	chr16:17557118-17557646	-14.759	-20.4133	0.285844	11.3087	0.999351	5.04385e-12	7.72592e-11	0.000648646	1
CLL	chr7:137855592-137856518	-16.6569	-22.3092	0.301969	11.3046	1	8.65898e-13	2.81506e-08	1.7393e-07	1
CLL	chr20:19141945-19142484	5.97408	0.322188	0.179033	11.3038	0.993344	7.49942e-10	7.26497e-09	0.00665577	1
CLL	chr10:91053033-91053711	-6.61167	-12.2631	0.208708	11.3029	8.35944e-13	0.999971	2.05464e-05	8.51094e-06	2
CLL	chr17:79163452-79163953	-3.27194	-8.92167	0.175272	11.2995	2.53052e-08	0.00018465	0.999815	4.16271e-12	3
CLL	chr22:18586569-18587205	-17.0036	-22.6522	0.287614	11.2972	0.999997	1.97221e-13	8.54046e-11	3.17846e-06	1
CLL	chr20:35893372-35894014	-14.4671	-20.1141	0.270901	11.294	1	7.1691e-14	3.68327e-10	4.76411e-08	1
CLL	chr2:134836762-134837442	-4.1048	-9.75149	0.216095	11.2934	0.999998	3.48331e-12	2.45637e-06	1.01077e-08	1
CLL	chr16:89449321-89449973	8.02	2.37366	0.112536	11.2927	1.30973e-10	0.659346	0.340654	1.56829e-08	2
CLL	chr1:235139215-235139829	-7.63635	-13.2826	0.194941	11.2925	0.999047	1.45e-11	9.95992e-11	0.00095254	1
CLL	chr11:449909-451362	-3.41782	-9.06279	0.164962	11.29	1.59242e-11	0.890382	0.109618	6.30837e-09	2
CLL	chr3:52331231-52331885	-1.15504	-6.79952	0.159369	11.289	6.62081e-13	0.979455	0.0205453	1.89665e-08	2
CLL	chr2:152903248-152904036	-17.3462	-22.9857	0.312525	11.2789	1	7.96621e-13	7.29596e-08	2.47734e-08	1
CLL	chr12:117318586-117319501	-28.2862	-33.9254	0.461057	11.2785	1.4538e-13	0.999962	5.52974e-06	3.21709e-05	2
CLL	chr8:74218705-74219229	7.75277	2.11466	0.126424	11.2762	3.18635e-11	0.986564	0.0134357	4.09559e-08	2
CLL	chr7:155989162-155989829	-1.45574	-7.09238	0.179595	11.2733	0.999999	4.56385e-12	8.36601e-08	8.63628e-07	1
CLL	chr7:69872825-69874009	-9.576	-15.2099	0.205414	11.2679	6.95834e-12	0.802634	0.197366	2.93792e-08	2
CLL	chr13:44507410-44508007	-21.1645	-26.7977	0.341602	11.2664	0.999999	1.75568e-13	3.18374e-10	5.14554e-07	1
CLL	chr4:113192492-113192993	1.56275	-4.07017	0.202984	11.2658	3.61129e-06	0.833399	0.163353	0.00324441	2
CLL	chr18:33415671-33416256	-4.46982	-10.1019	0.182396	11.2642	0.999986	1.82161e-12	2.18002e-10	1.37144e-05	1
CLL	chr8:124029512-124030328	-16.0892	-21.7202	0.260743	11.2621	0.999736	1.61012e-11	4.3867e-10	0.000263726	1
CLL	chr1:194858334-194858835	-4.8768	-10.5061	0.204406	11.2586	9.59112e-14	0.999838	0.000162215	2.82399e-07	2
CLL	chr16:84166339-84166984	-10.2816	-15.9076	0.238208	11.2519	0.999997	1.2245e-12	1.47686e-09	3.24921e-06	1
CLL	chr9:97684770-97685485	-11.7985	-17.4213	0.273061	11.2455	1	2.86524e-13	1.07292e-07	2.08323e-09	1
CLL	chr21:36173251-36174789	-3.9937	-9.61614	0.189835	11.2449	1.68838e-13	0.999914	8.54006e-05	8.23066e-07	2
CLL	chr17:6760564-6761162	-4.61082	-10.2324	0.198687	11.2431	0.999999	2.24951e-12	2.4796e-08	6.33722e-07	1
CLL	chr10:18503752-18504442	-9.47771	-15.0971	0.230763	11.2388	1.02369e-13	0.999813	0.000186361	4.55718e-07	2
CLL	chr6:37523579-37524080	6.0387	0.419981	0.135989	11.2374	1.0281e-12	0.999883	0.000113888	2.72796e-06	2
CLL	chr5:82726069-82726749	-5.11019	-10.726	0.185323	11.2316	0.999997	2.4094e-12	1.06607e-09	3.47916e-06	1
CLL	chr6:130232698-130233302	0.461616	-5.15096	0.165526	11.2252	6.08601e-14	0.999903	9.60358e-05	4.84264e-07	2
CLL	chr11:9419674-9420326	-16.1461	-21.7583	0.314308	11.2246	1	1.07445e-12	3.37589e-07	8.19563e-09	1
CLL	chr5:153497881-153499078	-18.7283	-24.3399	0.307333	11.2232	1	4.52336e-13	1.39036e-09	3.91426e-07	1
CLL	chr13:40532022-40532978	-1.21806	-6.82936	0.204133	11.2226	5.02299e-12	0.993292	2.47304e-07	0.00670747	2
CLL	chr6:143224837-143225435	-6.00361	-11.6147	0.220287	11.2222	2.18678e-13	0.999967	1.08257e-05	2.24685e-05	2
CLL	chr1:203294050-203295394	-8.03667	-13.6471	0.186713	11.2209	2.06551e-11	0.575563	0.424437	2.78016e-09	2
CLL	chr2:38621848-38622349	-4.55144	-10.1599	0.198678	11.2169	0.999988	1.8446e-12	4.90369e-10	1.23619e-05	1
CLL	chr12:1900071-1901145	6.74576	1.13953	0.131268	11.2125	6.63526e-13	0.999301	0.000698509	3.0866e-07	2
CLL	chr3:182755961-182757024	-5.65753	-11.2632	0.21596	11.2113	1	1.02994e-13	1.34346e-08	4.31583e-09	1
CLL	chr21:44085918-44086589	-9.00146	-14.6062	0.258478	11.2094	1	3.22875e-13	2.93947e-07	8.29404e-10	1
CLL	chr2:208115758-208116259	-13.9815	-19.5815	0.310561	11.2001	9.57412e-13	0.999898	9.76049e-05	3.94417e-06	2
CLL	chr3:38560981-38561892	-16.5432	-22.141	0.255539	11.1955	2.61355e-11	0.72349	0.27651	2.5697e-08	2
CLL	chr10:65027017-65027629	-13.532	-19.1295	0.261847	11.195	1	3.00796e-13	2.88693e-09	9.62013e-08	1
CLL	chr16:56783524-56784459	-15.9767	-21.5716	0.304882	11.1898	1	1.00076e-13	1.36489e-08	2.17735e-09	1
CLL	chr10:33426866-33427431	-20.154	-25.7467	0.285004	11.1854	0.998832	8.45637e-11	8.93727e-10	0.00116818	1
CLL	chr1:157372877-157374345	-14.4625	-20.0546	0.298676	11.1843	1	2.34049e-13	2.06574e-07	8.49641e-10	1
CLL	chr9:20640204-20641190	-22.94	-28.5296	0.39335	11.1793	1	2.66905e-13	1.53667e-07	1.78642e-09	1
CLL	chr7:72394927-72396402	7.42303	1.83439	0.111923	11.1773	0.997298	9.06373e-11	4.53108e-10	0.00270225	1
CLL	chr8:29197551-29198256	5.10514	-0.483208	0.138598	11.1767	1.83334e-13	0.99831	0.00169026	9.81268e-08	2
CLL	chr3:190993781-190994282	-16.5649	-22.1522	0.362336	11.1745	2.95078e-10	0.746701	1.18347e-06	0.253298	2
CLL	chr8:27223904-27224652	-15.3946	-20.9817	0.270307	11.1742	1.31083e-13	0.994508	0.00549151	1.34228e-08	2
CLL	chr5:138531871-138532616	1.30213	-4.28427	0.193521	11.1728	7.66153e-10	0.640175	2.39819e-06	0.359822	2
CLL	chr6:1482422-1483393	-16.7726	-22.3589	0.332508	11.1724	0.999998	9.65551e-13	2.12887e-06	4.06933e-10	1
CLL	chr9:31326021-31326522	-5.89593	-11.4816	0.200547	11.1713	6.57452e-13	0.998747	0.00125281	1.24073e-07	2
CLL	chr1:159798841-159799506	-10.9564	-16.5406	0.241174	11.1683	1	1.22672e-12	1.26093e-07	1.20462e-09	1
CLL	chr5:121851701-121852365	11.0496	5.46721	0.111133	11.1648	2.75227e-13	0.999381	0.000618656	4.73036e-07	2
CLL	chr2:207952847-207953348	-3.52443	-9.10399	0.187636	11.1591	1.1572e-13	0.999926	6.71794e-05	6.5987e-06	2
CLL	chr8:131444953-131445603	-1.85284	-7.43068	0.17956	11.1557	0.999996	5.43403e-12	2.62138e-08	3.87577e-06	1
CLL	chr5:66472584-66473253	-9.96341	-15.5405	0.23028	11.1542	1.55518e-11	0.999962	2.19103e-05	1.61884e-05	2
CLL	chr7:44097901-44099404	-15.0348	-20.6119	0.286546	11.1541	1	5.16086e-13	2.53284e-07	2.94275e-09	1
CLL	chr12:94433560-94434607	-9.56081	-15.1349	0.210551	11.1481	0.999785	8.67532e-12	2.31977e-10	0.000215312	1
CLL	chr18:51786930-51787549	-11.4873	-17.0531	0.247027	11.1314	0.999999	2.03214e-13	2.48446e-10	5.10626e-07	1
CLL	chr6:130228346-130229029	-5.19818	-10.7599	0.179389	11.1234	6.77918e-12	0.732617	0.267383	1.67027e-08	2
CLL	chr11:66822387-66823116	-18.295	-23.8567	0.268321	11.1234	0.996091	1.19345e-11	8.62957e-12	0.00390878	1
CLL	chr8:64112257-64113135	-2.98901	-8.54227	0.218489	11.1065	0.999897	8.89785e-12	1.66054e-09	0.000102668	1
CLL	chr5:86481667-86482358	-6.75783	-12.3108	0.208134	11.106	5.80993e-13	0.999847	0.000148264	4.32172e-06	2
CLL	chr12:66590457-66591091	-13.5118	-19.0643	0.255072	11.105	0.999697	1.33939e-11	9.47296e-10	0.000302849	1
CLL	chr8:81893278-81894648	-19.8686	-25.4197	0.325877	11.1023	1	2.86514e-12	5.30908e-08	4.26709e-07	1
CLL	chr10:5687242-5688679	-11.3781	-16.9275	0.251848	11.0987	3.77986e-13	0.999928	1.16485e-05	6.05199e-05	2
CLL	chr20:47437909-47438962	-8.59631	-14.1453	0.271201	11.0979	4.16168e-11	0.62103	0.37897	8.71704e-09	2
CLL	chr20:30305121-30305750	-9.11543	-14.6639	0.20414	11.097	0.999887	1.18516e-11	4.10257e-10	0.000112848	1
CLL	chr16:67953469-67954110	-12.8895	-18.4368	0.260697	11.0945	1	2.82784e-13	3.7132e-08	1.84446e-08	1
CLL	chr16:10963826-10964498	3.25811	-2.28884	0.177862	11.0939	1.1274e-09	0.641874	1.05394e-07	0.358126	2
CLL	chr1:172715294-172715928	-8.86025	-14.4072	0.234111	11.0938	1.81857e-13	0.999969	1.15315e-05	1.9473e-05	2
CLL	chr2:235328874-235329477	-14.8367	-20.383	0.261995	11.0927	4.85762e-12	0.988492	0.0115082	5.12698e-08	2
CLL	chr11:14170069-14170757	-3.97913	-9.52227	0.217337	11.0863	0.998556	4.64425e-11	1.61791e-09	0.00144421	1
CLL	chr6:139583428-139584393	-15.1507	-20.6848	0.27215	11.0683	0.999997	5.20267e-12	1.66737e-08	2.7746e-06	1
CLL	chr20:55127873-55128481	-4.31505	-9.8485	0.215774	11.0669	1	3.95095e-13	2.19658e-07	2.05174e-09	1
CLL	chr3:71899774-71900275	-4.81662	-10.3496	0.208084	11.066	0.000304086	0.000143881	5.13206e-09	0.999552	4
CLL	chr2:127533971-127535561	-13.4396	-18.972	0.275787	11.0648	1	6.72129e-13	1.36889e-07	1.19496e-08	1
CLL	chr3:41890225-41891073	-10.9935	-16.5255	0.335314	11.064	0.880394	1.71401e-06	0.119602	1.97873e-06	1
CLL	chr16:30915415-30915916	6.82516	1.29472	0.11273	11.0609	5.12497e-11	0.0878809	0.912119	2.49591e-10	3
CLL	chr4:152808532-152810287	-15.9791	-21.5089	0.324636	11.0597	0.999999	9.52384e-13	6.63865e-07	3.56733e-09	1
CLL	chr8:37947662-37948470	1.09705	-4.43265	0.169262	11.0594	1.82588e-13	0.99995	7.73776e-06	4.2151e-05	2
CLL	chr16:80613863-80614850	-25.9789	-31.5056	0.394478	11.0534	0.999995	1.3727e-12	1.52444e-09	5.09656e-06	1
CLL	chr22:43489927-43490540	-31.938	-37.4637	0.473912	11.0515	1	2.98647e-13	1.24744e-09	8.25164e-08	1
CLL	chr11:75766393-75766894	-12.4885	-18.012	0.259072	11.047	1	4.402e-13	2.23496e-09	3.56927e-07	1
CLL	chr12:49363499-49364329	-5.00569	-10.529	0.216337	11.0466	2.85074e-12	0.998336	8.25873e-07	0.00166294	2
CLL	chr12:68981017-68981886	-11.0285	-16.5516	0.223887	11.0461	0.9998	4.18441e-12	2.81085e-10	0.000199516	1
CLL	chr17:34304411-34305091	-14.9248	-20.4465	0.274534	11.0433	1	2.54864e-13	9.50789e-10	3.11049e-07	1
CLL	chr8:61713142-61713731	-10.8665	-16.3867	0.224621	11.0406	2.76171e-13	0.998175	0.00182431	5.27646e-07	2
CLL	chr5:96158576-96159255	-4.94646	-10.4658	0.198351	11.0387	1.30304e-13	0.999953	4.57026e-05	1.52606e-06	2
CLL	chr11:102416403-102418392	-30.9841	-36.5028	0.44661	11.0375	0.999986	2.1472e-12	6.91656e-10	1.43697e-05	1
CLL	chr12:125258491-125259866	-32.1053	-37.6233	0.426474	11.036	0.999616	2.48655e-12	1.85318e-11	0.000383946	1
CLL	chr8:71553890-71554568	-27.6011	-33.119	0.441516	11.0357	1	1.9179e-13	2.90289e-08	3.81721e-09	1
CLL	chr10:89519796-89520657	-3.76517	-9.28194	0.182666	11.0335	1.12908e-12	0.983927	0.0160733	1.12411e-08	2
CLL	chr8:66746684-66747374	-2.16475	-7.68138	0.186871	11.0333	8.05542e-13	0.999972	1.76341e-05	1.07853e-05	2
CLL	chr9:82776787-82777288	-12.34	-17.8563	0.237692	11.0328	1.75881e-11	0.952055	0.0479443	2.74962e-07	2
CLL	chr5:115789959-115790633	-4.98108	-10.4949	0.198276	11.0277	1	9.02061e-13	1.34434e-08	1.08888e-07	1
CLL	chr22:20123173-20123870	-17.4133	-22.9256	0.334578	11.0246	0.999984	1.23205e-11	1.59812e-05	9.48258e-09	1
CLL	chr2:64204514-64205667	-19.2079	-24.7189	0.293878	11.0219	0.999987	1.62705e-12	2.7331e-10	1.27748e-05	1
CLL	chr2:201379755-201380359	-9.01834	-14.5278	0.20015	11.0189	7.84248e-09	0.919977	0.0799094	0.000113095	2
CLL	chr3:5418270-5418939	-26.8253	-32.3333	0.450366	11.0161	1.912e-12	0.490384	0.509616	6.68655e-10	3
CLL	chr1:31251155-31251656	-5.60227	-11.11	0.203799	11.0155	1	8.19216e-14	1.28356e-09	6.2615e-08	1
CLL	chr5:37859765-37860407	-22.5305	-28.0374	0.352443	11.0138	0.999995	7.20107e-13	6.68337e-10	5.17466e-06	1
CLL	chr2:30361815-30362717	-10.0646	-15.5703	0.193882	11.0115	0.983598	3.00112e-10	1.23975e-10	0.0164023	1
CLL	chr3:30792380-30793595	-0.198007	-5.7036	0.183514	11.0112	5.84726e-13	0.998443	9.85137e-07	0.00155639	2
CLL	chr10:125374331-125374946	3.14161	-2.36308	0.160916	11.0094	1	1.64905e-12	1.16604e-07	1.14456e-07	1
CLL	chr6:120326351-120326935	-1.74284	-7.24683	0.205462	11.008	9.93318e-13	0.999628	7.68439e-07	0.000371011	2
CLL	chr15:70311200-70311712	-14.6487	-20.1501	0.28693	11.0029	1	3.19357e-13	8.84108e-08	3.78667e-09	1
CLL	chr2:43175201-43175814	3.70455	-1.79612	0.145696	11.0013	2.66214e-14	0.999392	0.000607654	6.60441e-08	2
CLL	chr16:4710333-4711094	-19.0321	-24.5298	0.321035	10.9954	1	1.40025e-13	2.95968e-09	1.57423e-08	1
CLL	chr2:238918022-238918710	-7.64944	-13.1471	0.225688	10.9952	1	3.19994e-13	4.87997e-08	9.11627e-09	1
CLL	chr6:14074761-14076313	-12.1142	-17.6079	0.27824	10.9874	1.68851e-12	0.998774	5.25483e-07	0.00122543	2
CLL	chr6:143828408-143829036	-21.1105	-26.6033	0.365139	10.9857	1	6.21719e-13	1.37454e-07	3.76642e-09	1
CLL	chr2:25424083-25424672	2.17591	-3.31481	0.174562	10.9814	9.83523e-09	0.0231106	1.76424e-08	0.976889	4
CLL	chr6:14722325-14723491	-13.3216	-18.8078	0.266331	10.9723	9.78801e-14	0.999953	4.35065e-05	3.83353e-06	2
CLL	chr20:43782290-43782908	-28.0098	-33.4947	0.412321	10.9698	1	1.35773e-13	2.3028e-10	3.09323e-07	1
CLL	chr13:113862684-113864909	8.00924	2.52564	0.114293	10.9672	0.999974	4.54166e-12	7.28367e-10	2.57924e-05	1
CLL	chr9:82608129-82609473	-10.3923	-15.8749	0.239629	10.9651	1.10336e-13	0.999911	8.80538e-05	1.16066e-06	2
CLL	chr20:33913597-33914492	-21.7885	-27.2699	0.366558	10.9629	1	1.3647e-13	1.58993e-08	3.06741e-09	1
CLL	chr11:68419962-68420756	-24.6901	-30.168	0.423381	10.9559	0.999996	1.85306e-12	3.69077e-06	3.13308e-10	1
CLL	chr5:77616141-77616788	4.1193	-1.35358	0.179426	10.9458	1.58099e-05	0.0115434	2.24605e-05	0.988418	4
CLL	chr6:18513223-18513724	-3.00358	-8.47456	0.195164	10.942	0.999999	2.74251e-12	1.14218e-06	1.10526e-09	1
CLL	chr20:30511013-30511825	-17.2298	-22.7007	0.286641	10.9418	0.999999	1.66973e-13	1.70397e-10	7.64761e-07	1
CLL	chr16:78995299-78997023	-16.4107	-21.878	0.313624	10.9346	0.999998	7.91547e-12	1.95597e-06	2.8349e-08	1
CLL	chr8:55144313-55145604	-12.4619	-17.9268	0.258686	10.9299	1	1.87169e-13	6.76563e-09	7.65826e-09	1
CLL	chr13:37343192-37343770	-4.03863	-9.50161	0.206684	10.926	1	2.42956e-12	1.01919e-07	2.05537e-07	1
CLL	chr4:29062918-29063419	-1.56506	-7.0279	0.175844	10.9257	5.16683e-07	0.976253	0.0190496	0.00469713	2
CLL	chr5:109166582-109167083	-8.88857	-14.3512	0.231002	10.9252	5.44568e-13	0.999958	3.80994e-05	3.97606e-06	2
CLL	chr9:100380088-100380809	-5.16651	-10.629	0.178437	10.925	0.999961	1.9095e-12	6.8872e-11	3.94346e-05	1
CLL	chr7:35764669-35765392	1.68055	-3.7809	0.160376	10.9229	2.4599e-13	0.999977	1.26311e-05	1.04917e-05	2
CLL	chr9:138235638-138236308	-3.49224	-8.9524	0.187058	10.9203	6.33347e-07	4.45357e-06	0.999995	3.47699e-12	3
CLL	chr1:92337956-92338769	-5.68071	-11.1364	0.196239	10.9114	9.73085e-13	0.999721	0.00027852	6.42427e-07	2
CLL	chr9:137038995-137039707	-14.1556	-19.6106	0.258479	10.91	2.41953e-13	0.999725	0.000274109	5.79421e-07	2
CLL	chr14:21536491-21537575	-3.33375	-8.78739	0.196671	10.9073	3.47269e-13	0.99992	1.22125e-05	6.74098e-05	2
CLL	chr4:96906045-96906664	-9.82716	-15.2803	0.210037	10.9063	0.999699	3.60822e-12	8.16494e-11	0.000301055	1
CLL	chr2:44231962-44232914	0.596584	-4.85486	0.178053	10.9029	3.19525e-13	0.999932	5.55853e-06	6.22558e-05	2
CLL	chr11:69330264-69330999	-26.7032	-32.154	0.404995	10.9015	1	1.71581e-13	8.02442e-10	4.05379e-07	1
CLL	chr21:45706919-45707595	-10.8996	-16.3497	0.279824	10.9	0.949239	4.04979e-09	0.0507606	4.52439e-10	1
CLL	chr11:115812072-115812915	-15.3452	-20.7947	0.289198	10.899	1	4.88292e-13	2.15212e-08	1.7136e-08	1
CLL	chr13:49227054-49228328	-13.1677	-18.6164	0.23354	10.8972	0.97437	3.1063e-09	4.17912e-10	0.0256298	1
CLL	chr3:122492643-122493865	-5.53938	-10.9879	0.223103	10.897	1	9.99987e-13	1.79105e-07	9.54734e-09	1
CLL	chr2:68347933-68349074	-28.9191	-34.3673	0.456438	10.8964	1	6.80601e-13	1.97051e-07	1.3025e-09	1
CLL	chr5:108925584-108926236	-1.09296	-6.54056	0.170531	10.8952	1.12964e-13	0.999943	5.53271e-05	1.83293e-06	2
CLL	chr11:6688797-6689560	5.41369	-0.0329871	0.136187	10.8933	9.57888e-13	0.999507	0.000492702	1.72683e-07	2
CLL	chr8:81895270-81895771	-4.9709	-10.4161	0.197606	10.8904	0.999993	3.738e-12	9.42587e-09	7.42978e-06	1
CLL	chr9:107689318-107690867	-16.5992	-22.0422	0.297501	10.886	1.42151e-13	0.999958	1.07873e-05	3.09438e-05	2
CLL	chr2:203164305-203164998	-18.5957	-24.0376	0.308742	10.8838	1	2.14097e-13	3.16917e-09	4.31544e-08	1
CLL	chr16:50843453-50843977	-7.89664	-13.3381	0.197998	10.8829	0.99994	2.97127e-12	1.50801e-10	5.9804e-05	1
CLL	chr12:50147468-50148230	-22.2172	-27.6576	0.351005	10.8808	1	5.95627e-14	1.41488e-09	6.85362e-09	1
CLL	chr6:44227746-44228737	-25.2939	-30.7324	0.421972	10.877	0.999999	2.06605e-12	7.94389e-07	6.68552e-09	1
CLL	chr4:103782065-103782566	-0.998785	-6.43712	0.17887	10.8767	1.10985e-13	0.99996	3.50668e-05	5.02115e-06	2
CLL	chr1:16291589-16293355	-28.0974	-33.5329	0.359187	10.8712	0.99785	3.64934e-11	1.17631e-10	0.00214977	1
CLL	chr2:64714233-64714891	-0.0101677	-5.44556	0.167743	10.8708	1	2.97201e-12	2.60477e-07	1.13411e-07	1
CLL	chr4:82433885-82434877	-24.5004	-29.9334	0.387299	10.866	1.65274e-13	0.999964	6.699e-06	2.90998e-05	2
CLL	chr7:127294619-127295163	-12.9865	-18.4188	0.268488	10.8646	1	1.31932e-12	4.2531e-08	2.14392e-07	1
CLL	chr14:55269967-55270532	-3.78521	-9.21661	0.215937	10.8628	3.87016e-12	0.999537	1.32909e-06	0.000462006	2
CLL	chr16:73049759-73050577	-15.9911	-21.4204	0.257762	10.8587	0.999984	1.4024e-12	1.12286e-10	1.5605e-05	1
CLL	chr4:185532832-185533399	-5.38948	-10.8172	0.247002	10.8554	2.25774e-10	0.998243	0.000538364	0.00121878	2
CLL	chr10:85439829-85440836	-44.5911	-50.0182	0.840699	10.8542	0.999988	6.18497e-12	1.18516e-05	8.63861e-10	1
CLL	chr6:150336268-150336866	-10.8543	-16.2806	0.255843	10.8526	2.06871e-12	0.998305	1.4388e-06	0.00169376	2
CLL	chr5:130717405-130719171	4.49388	-0.930106	0.137382	10.848	4.44573e-13	0.999876	0.000122369	1.44075e-06	2
CLL	chr5:149740829-149741330	-19.7266	-25.1481	0.344448	10.8429	1	3.14705e-13	4.26764e-08	2.17614e-09	1
CLL	chr5:156769682-156770338	-2.13532	-7.55599	0.173497	10.8414	9.79855e-13	0.988301	0.0116994	2.01296e-08	2
CLL	chr6:34551109-34551688	-1.84577	-7.26569	0.260835	10.8398	0.77866	2.15247e-06	0.221334	3.44096e-06	1
CLL	chr3:185902733-185903728	-14.1951	-19.605	0.257673	10.8198	1.69313e-12	0.999858	0.000138779	2.84963e-06	2
CLL	chr19:30520895-30521396	-1.75239	-7.16178	0.170483	10.8188	0.999999	3.82285e-13	1.36139e-10	1.15791e-06	1
CLL	chr12:90917648-90918149	-5.20096	-10.6101	0.183969	10.8183	0.00852686	0.0878728	0.836712	0.0668883	3
CLL	chr4:39977746-39979010	-0.739372	-6.14724	0.170258	10.8157	2.40245e-11	0.99328	1.01843e-05	0.00670999	2
CLL	chr6:29932455-29934352	7.03844	1.63098	0.113971	10.8149	1.57124e-06	0.000229451	0.999769	9.08745e-11	3
CLL	chr5:153955255-153955923	-8.94204	-14.3489	0.230467	10.8138	1	1.10205e-13	7.3295e-09	3.92565e-09	1
CLL	chr2:200805033-200805689	-2.45645	-7.86097	0.170058	10.8091	0.863623	1.28588e-09	4.6335e-10	0.136377	1
CLL	chr11:65708651-65709349	-13.8186	-19.2191	0.252112	10.8008	1	9.4381e-14	2.01524e-10	1.28797e-07	1
CLL	chr4:2512469-2513087	-27.2645	-32.6632	0.412823	10.7973	1	9.64464e-14	9.51237e-10	5.38694e-08	1
CLL	chr2:180870145-180870646	-8.84348	-14.2405	0.207049	10.794	0.999387	2.47983e-11	1.34918e-09	0.000613423	1
CLL	chr5:171337950-171338613	-18.3824	-23.7774	0.305229	10.7901	1	2.1248e-13	1.20175e-09	9.20525e-08	1
CLL	chr7:26704274-26705183	-9.69315	-15.088	0.242762	10.7896	1.79396e-13	0.99991	6.56106e-06	8.29701e-05	2
CLL	chr5:150438420-150440244	-9.22643	-14.621	0.220148	10.7891	0.999995	1.62738e-12	1.36575e-09	5.29304e-06	1
CLL	chr14:102999640-103000355	-13.4909	-18.8853	0.22351	10.7887	0.992671	8.75991e-11	7.15432e-11	0.00732929	1
CLL	chr21:36584618-36585178	-3.60948	-9.00373	0.191512	10.7885	1	2.18832e-13	6.62522e-09	1.41472e-08	1
CLL	chr14:74099821-74101397	-5.53326	-10.9266	0.20749	10.7867	2.35165e-12	0.999462	6.07375e-06	0.000531608	2
CLL	chr3:52304035-52306218	-10.3836	-15.7733	0.231001	10.7793	1	4.76225e-13	7.08301e-09	4.79005e-08	1
CLL	chr2:98642608-98644492	-13.4981	-18.8855	0.242502	10.7749	1	2.48338e-13	3.93362e-10	1.77229e-07	1
CLL	chr2:109182011-109183009	-4.44416	-9.83078	0.194208	10.7732	1	1.92073e-12	5.81562e-08	1.73047e-07	1
CLL	chr3:15247116-15249077	6.1299	0.743358	0.141258	10.7731	2.12904e-08	0.000215619	2.05046e-10	0.999784	4
CLL	chr11:10878153-10880892	12.6098	7.22324	0.114254	10.7731	1.4581e-13	0.999953	2.40186e-06	4.43568e-05	2
CLL	chr2:143646179-143646680	-10.4791	-15.8646	0.220975	10.7709	1.46373e-09	0.94473	0.0552097	6.07539e-05	2
CLL	chr1:175243443-175244050	-33.7533	-39.1388	0.506632	10.7709	0.999999	1.9365e-12	8.28139e-09	7.57417e-07	1
CLL	chr20:30836890-30837577	-13.9058	-19.289	0.233565	10.7666	0.99966	4.09445e-12	2.77207e-11	0.000339614	1
CLL	chr2:233427194-233427943	-30.6968	-36.0789	0.420615	10.7643	0.999997	3.10853e-13	5.03673e-11	3.2228e-06	1
CLL	chr22:43329236-43329949	-21.9924	-27.3741	0.333697	10.7635	1	1.40258e-13	3.0643e-10	2.27238e-07	1
CLL	chr6:41407563-41408306	-12.5419	-17.9232	0.223651	10.7625	0.999755	2.84355e-12	3.69072e-11	0.000245372	1
CLL	chr8:9510657-9511436	-25.1829	-30.5638	0.381505	10.7618	1	3.05942e-13	2.14246e-09	2.18211e-07	1
CLL	chr16:23864071-23865001	-7.33668	-12.7171	0.195924	10.7609	0.371963	4.54233e-09	1.8414e-10	0.628037	4
CLL	chr20:46865209-46865945	-16.7551	-22.1351	0.291391	10.7599	1	4.86867e-13	1.51177e-08	5.16367e-08	1
CLL	chr1:167600934-167602007	-7.30018	-12.6797	0.177797	10.759	5.90593e-09	0.00158486	0.998415	5.26367e-11	3
CLL	chr1:98359127-98359628	-3.99719	-9.37644	0.219353	10.7585	1.07692e-11	0.999087	0.000893342	1.97396e-05	2
CLL	chr1:172612427-172613118	-9.47319	-14.8521	0.224825	10.7578	1	1.06484e-13	5.42187e-10	1.85452e-07	1
CLL	chr1:198747137-198747689	-5.19043	-10.5686	0.216852	10.7563	1.86322e-06	0.000129284	3.00734e-10	0.999869	4
CLL	chr17:74378975-74381620	-26.8463	-32.2227	0.362338	10.7529	0.99999	5.68629e-13	1.06611e-10	1.04889e-05	1
CLL	chr11:9082148-9082871	-33.5608	-38.9364	0.479496	10.7511	0.999999	1.73482e-13	1.02729e-10	1.14462e-06	1
CLL	chr9:98980153-98981031	-11.8395	-17.2138	0.251799	10.7487	1	4.67952e-13	4.35819e-08	2.37082e-08	1
CLL	chr1:242631941-242632442	-4.71911	-10.0934	0.194727	10.7487	1.28192e-12	0.999725	3.0723e-05	0.00024462	2
CLL	chr2:39033052-39034322	-13.9679	-19.3416	0.263831	10.7474	1	1.44476e-13	6.66291e-09	1.11225e-08	1
CLL	chr7:32968327-32969031	-29.2236	-34.5974	0.462252	10.7474	1	5.24627e-13	4.94882e-08	7.94507e-09	1
CLL	chr1:165338347-165339014	-0.501633	-5.87432	0.20618	10.7454	0.999748	2.87956e-11	0.00025211	3.95109e-10	1
CLL	chr1:67659881-67661063	-11.9948	-17.367	0.225413	10.7444	0.999989	3.65228e-12	2.41548e-10	1.12346e-05	1
CLL	chr3:194365184-194366786	-49.1814	-54.5507	0.859433	10.7386	1	1.92516e-12	1.18457e-07	5.57063e-08	1
CLL	chr11:8216345-8216875	-11.866	-17.2341	0.256964	10.7362	1	8.71101e-13	8.03871e-08	1.13172e-08	1
CLL	chr9:7094599-7095596	-12.4197	-17.787	0.286798	10.7345	0.999971	6.58843e-12	2.85177e-05	5.45298e-10	1
CLL	chr3:161136951-161137452	-7.31891	-12.6849	0.212882	10.7321	1	2.15936e-13	2.24617e-09	4.1618e-08	1
CLL	chr10:47637241-47638411	-16.9263	-22.2901	0.277514	10.7277	6.8937e-13	0.982114	0.0178854	1.05424e-07	2
CLL	chr3:52002183-52002684	-1.29246	-6.65609	0.235872	10.7272	0.227916	0.0476452	0.66178	0.0626587	3
CLL	chr3:141867476-141868732	-10.6377	-16.0002	0.237989	10.7251	1	3.54181e-13	8.31206e-09	7.81156e-08	1
CLL	chr7:106193097-106193703	-13.7789	-19.1409	0.262887	10.724	1	1.6562e-13	2.13745e-08	2.7782e-09	1
CLL	chr10:85786260-85787036	0.214509	-5.14601	0.174689	10.721	1	1.30347e-12	4.08026e-07	5.57425e-10	1
CLL	chr3:70228101-70228932	-21.5889	-26.9487	0.358185	10.7195	1	4.3556e-13	7.19241e-08	5.94363e-09	1
CLL	chr6:111733238-111733969	-9.3775	-14.7356	0.25846	10.7161	0.999779	4.26387e-11	3.2714e-10	0.000221244	1
CLL	chr3:61343986-61344597	-12.6787	-18.0358	0.253053	10.7142	0.999999	5.91787e-13	4.36304e-09	5.14885e-07	1
CLL	chr6:37144908-37145560	-8.65786	-14.0147	0.212981	10.7136	1.25645e-12	0.999949	4.07215e-05	9.95735e-06	2
CLL	chr2:60776470-60779769	-18.8028	-24.1589	0.297692	10.7123	4.61815e-13	0.999888	4.84859e-05	6.31052e-05	2
CLL	chr12:110603238-110604000	-15.9806	-21.3353	0.289772	10.7095	1	2.04512e-13	2.44176e-08	3.15127e-09	1
CLL	chr18:48345682-48346804	2.42279	-2.93188	0.142639	10.7093	4.34817e-14	0.99726	0.00274	5.19814e-08	2
CLL	chr15:52442528-52443640	-35.0643	-40.4178	0.539282	10.707	1	9.59512e-13	5.87528e-08	4.74233e-08	1
CLL	chr3:101757206-101757995	-20.8377	-26.1865	0.326368	10.6977	0.999997	2.8797e-12	3.85174e-09	3.45139e-06	1
CLL	chr3:46130648-46132097	-22.5052	-27.8532	0.335535	10.6962	0.999999	3.26791e-13	4.04829e-10	1.25459e-06	1
CLL	chr4:76621109-76621760	-25.5755	-30.9199	0.356496	10.6888	0.999998	8.89304e-13	1.35195e-10	2.23421e-06	1
CLL	chr2:74846695-74847652	-0.70016	-6.04394	0.152512	10.6876	2.76425e-10	0.305337	0.694663	6.48817e-08	3
CLL	chr17:78066138-78067584	1.6523	-3.6907	0.156501	10.686	0.999999	7.48642e-13	6.50763e-09	8.07498e-07	1
CLL	chr10:18761768-18762396	-15.3981	-20.7411	0.313395	10.686	3.79179e-12	0.998377	8.21738e-07	0.00162247	2
CLL	chr12:118334543-118336170	-19.5037	-24.846	0.307285	10.6845	0.999999	8.53681e-13	2.3972e-09	7.2694e-07	1
CLL	chr2:25263985-25265263	-0.415507	-5.7566	0.1871	10.6822	0.999997	4.5878e-11	7.33451e-09	2.54475e-06	1
CLL	chr5:179293514-179294203	-6.67363	-12.0139	0.191721	10.6806	0.999999	1.20721e-12	9.47588e-10	1.32599e-06	1
CLL	chr6:135996897-135997559	-1.62003	-6.95907	0.186629	10.6781	2.15192e-13	0.99996	5.29329e-06	3.51153e-05	2
CLL	chr6:156744228-156745522	4.31572	-1.02215	0.13995	10.6757	3.63277e-13	0.999155	0.00084498	1.87131e-07	2
CLL	chr7:129178466-129179176	-14.1693	-19.5041	0.239539	10.6696	0.999945	1.47713e-12	7.18483e-11	5.52314e-05	1
CLL	chr5:53877146-53877968	-4.54742	-9.88214	0.174379	10.6694	6.44236e-12	0.903027	0.0969729	2.33201e-08	2
CLL	chr12:111837045-111837725	-22.637	-27.9701	0.320299	10.6664	0.999974	7.0319e-13	5.26693e-11	2.56692e-05	1
CLL	chr21:27333234-27333934	-13.5014	-18.8337	0.250095	10.6646	3.3051e-13	0.999675	0.000324464	3.80558e-07	2
CLL	chr1:226884669-226886030	-29.1199	-34.452	0.425221	10.6642	1	1.72614e-12	1.71162e-08	3.38377e-07	1
CLL	chr19:3046634-3048171	-13.9076	-19.239	0.248626	10.6629	4.02508e-13	0.99413	0.0058697	1.92789e-08	2
CLL	chr1:172607970-172609098	-7.5018	-12.8331	0.208642	10.6627	0.999999	2.60195e-12	6.47753e-09	1.11451e-06	1
CLL	chr4:99917452-99917987	0.129239	-5.20074	0.179823	10.66	9.76296e-12	0.988864	9.34281e-07	0.0111356	2
CLL	chr13:53233437-53234021	-9.38645	-14.7158	0.227625	10.6587	0.999997	5.87332e-13	5.11864e-10	2.9244e-06	1
CLL	chr2:43395426-43398322	-16.4276	-21.7554	0.252798	10.6558	1.85485e-12	0.985466	0.0145334	8.43433e-08	2
CLL	chr13:51466091-51466929	-2.42294	-7.75043	0.173767	10.655	1.26007e-12	0.9994	0.000599636	7.34867e-07	2
CLL	chr1:155079256-155079837	-3.55164	-8.87842	0.171956	10.6536	5.68359e-10	0.129511	0.870489	1.30815e-08	3
CLL	chr17:28539573-28540761	-7.53468	-12.8599	0.210466	10.6505	0.999999	1.87875e-12	8.51266e-09	7.51993e-07	1
CLL	chr7:105751425-105752155	-14.165	-19.4895	0.287212	10.6489	5.68585e-11	0.95946	1.22834e-06	0.0405389	2
CLL	chr2:242426963-242427889	-22.1591	-27.4825	0.323529	10.6469	0.999997	1.88349e-13	5.58519e-11	3.20778e-06	1
CLL	chr6:10459967-10460854	-17.2832	-22.6066	0.294364	10.6468	1	4.34717e-12	1.87115e-07	9.47584e-08	1
CLL	chr2:194749972-194750473	-0.542185	-5.86296	0.191784	10.6416	4.07449e-12	0.999801	4.0884e-06	0.000195107	2
CLL	chr6:40540855-40541526	-8.74029	-14.0577	0.242884	10.6348	0.999999	1.89729e-12	1.06432e-06	5.48983e-10	1
CLL	chr2:43251442-43252512	-16.2878	-21.6046	0.270889	10.6336	7.43498e-13	0.983421	0.0165793	9.78988e-09	2
CLL	chr8:64134620-64135774	4.20828	-1.10696	0.146123	10.6305	0.999999	8.01945e-12	7.57726e-07	1.02216e-07	1
CLL	chr1:59542055-59542556	-8.26035	-13.5738	0.18715	10.627	5.17811e-10	0.716126	0.283874	3.82468e-08	2
CLL	chr17:25608864-25609479	-7.21265	-12.5248	0.235518	10.6243	1	2.33128e-12	2.39687e-07	5.53133e-08	1
CLL	chr5:153663699-153664462	-9.7143	-15.0216	0.275856	10.6145	0.999395	1.62523e-10	0.0006052	9.10086e-10	1
CLL	chr6:157877299-157878040	-20.9448	-26.252	0.346511	10.6144	1	1.1061e-13	7.82477e-09	6.40226e-09	1
CLL	chr7:120977311-120978377	-8.33199	-13.6386	0.208897	10.6133	3.20293e-12	0.968205	0.031795	8.8596e-09	2
CLL	chr1:45096895-45098747	-4.89771	-10.2035	0.18403	10.6117	5.57046e-13	0.998988	0.0010115	1.48537e-07	2
CLL	chr6:29532510-29533088	-12.9006	-18.2056	0.236857	10.61	0.999986	1.58836e-12	1.18677e-10	1.43775e-05	1
CLL	chr19:5287352-5288602	-30.9697	-36.2735	0.414085	10.6076	0.999971	2.2538e-12	2.18803e-10	2.89257e-05	1
CLL	chr1:23961300-23962436	-7.86837	-13.169	0.206059	10.6013	9.21169e-13	0.999902	9.57651e-05	1.8831e-06	2
CLL	chr7:155806848-155807533	-6.82919	-12.1269	0.226464	10.5955	0.999998	3.46335e-12	2.26404e-06	6.71814e-09	1
CLL	chr10:81903390-81905074	-6.21642	-11.513	0.193952	10.5931	4.77106e-13	0.999696	0.000303741	6.56418e-07	2
CLL	chr4:54871494-54872147	-2.07417	-7.37028	0.202766	10.5922	2.51881e-11	0.963636	3.13172e-07	0.0363635	2
CLL	chr7:155640891-155641392	-2.31668	-7.61112	0.162838	10.5889	1.74982e-11	0.962235	0.037765	6.47805e-08	2
CLL	chr11:47613586-47614098	-2.17465	-7.46658	0.162764	10.5838	0.747839	0.000775345	1.45294e-05	0.251371	1
CLL	chr1:38262372-38262969	-34.7697	-40.0596	0.502591	10.5797	0.999999	2.23353e-13	2.07288e-10	5.05316e-07	1
CLL	chr10:64314239-64314922	4.40642	-0.880688	0.154171	10.5742	1.59478e-12	0.99978	1.88262e-06	0.000218208	2
CLL	chr6:91060143-91061297	-5.64682	-10.9332	0.217754	10.5728	1.97647e-12	0.998821	9.75685e-07	0.00117822	2
CLL	chr14:92040120-92041331	-19.828	-25.1133	0.342536	10.5705	0.999814	1.42588e-12	1.33985e-11	0.00018574	1
CLL	chr5:132087095-132087674	-16.0585	-21.3436	0.234874	10.5704	0.549663	1.64666e-08	1.2544e-09	0.450337	1
CLL	chr18:33389307-33390972	-21.9084	-27.1932	0.394358	10.5696	0.976463	1.59002e-09	0.0235367	8.26483e-10	1
CLL	chr18:9952508-9953825	-27.7418	-33.0235	0.438747	10.5634	0.999998	6.14574e-12	2.01313e-06	3.09066e-08	1
CLL	chr9:14585271-14586366	-9.42341	-14.7038	0.235258	10.5608	1	3.21891e-13	5.2794e-08	5.56957e-09	1
CLL	chr19:45945864-45946527	-10.6025	-15.8787	0.233843	10.5524	2.63022e-12	0.999921	5.79702e-06	7.35218e-05	2
CLL	chr1:27745444-27745945	-7.16303	-12.4373	0.174583	10.5484	0.967627	7.86365e-10	1.62521e-10	0.0323725	1
CLL	chr2:219014437-219015086	-8.076	-13.35	0.20705	10.5481	1	2.37948e-13	3.94424e-10	3.47181e-07	1
CLL	chr15:52001132-52001750	-0.538596	-5.80966	0.144348	10.5421	0.760275	4.1491e-08	3.37184e-09	0.239725	1
CLL	chr11:86303436-86304462	-39.9948	-45.2649	0.641381	10.5402	1	9.48394e-13	8.84988e-08	1.6799e-08	1
CLL	chr16:56643954-56644782	4.28613	-0.9831	0.1193	10.5385	0.22462	1.35029e-08	3.27318e-10	0.77538	4
CLL	chr1:202975152-202977261	14.363	9.09543	0.0869557	10.5351	0.999921	5.41688e-12	5.77201e-11	7.94357e-05	1
CLL	chr14:94444376-94445488	-20.3631	-25.6295	0.315712	10.5328	0.999999	3.77714e-12	2.23826e-08	9.85036e-07	1
CLL	chr3:150888397-150889662	-13.8053	-19.0717	0.23419	10.5328	5.61756e-13	0.989574	0.0104263	4.53083e-08	2
CLL	chr2:235256471-235257339	6.29281	1.02697	0.123018	10.5317	3.97726e-12	0.991278	0.0087214	1.16841e-07	2
CLL	chr2:118818819-118819471	-4.11269	-9.378	0.205919	10.5306	6.23426e-13	0.999878	6.50813e-06	0.000115397	2
CLL	chr9:92516831-92517833	-16.1497	-21.4149	0.23868	10.5305	0.999019	5.3955e-11	7.26642e-11	0.000981378	1
CLL	chr1:213154835-213155545	-14.9747	-20.2383	0.306415	10.5272	0.999996	2.26448e-12	4.15771e-06	1.04161e-09	1
CLL	chr8:128987678-128989322	-17.869	-23.1314	0.266286	10.5248	5.48743e-12	0.883605	0.116395	6.07477e-09	2
CLL	chr18:55228841-55229610	5.94332	0.683256	0.167119	10.5201	0.0136176	0.172831	0.539959	0.273592	3
CLL	chr1:42132809-42133444	-8.51137	-13.7703	0.201654	10.5178	4.86626e-13	0.991866	0.00813365	2.12875e-08	2
CLL	chr1:45275890-45276518	-14.0952	-19.3537	0.255926	10.5171	1	1.28002e-13	2.68665e-10	2.07995e-07	1
CLL	chr7:21711209-21712144	-0.147286	-5.40549	0.244594	10.5164	0.999918	9.96015e-12	8.19104e-05	5.99785e-10	1
CLL	chr2:157383582-157384251	-24.4322	-29.6894	0.376403	10.5144	1	4.80758e-12	1.84224e-07	1.57481e-07	1
CLL	chr2:241518961-241519946	-5.39613	-10.6533	0.193176	10.5143	1	2.67242e-13	1.17847e-08	3.07545e-08	1
CLL	chr2:100752712-100753343	-6.0629	-11.3167	0.167885	10.5075	0.949002	8.73186e-10	5.63671e-10	0.0509978	1
CLL	chr17:48255299-48256212	-22.8585	-28.1086	0.334827	10.5002	1.29342e-12	0.999865	0.000133362	1.53342e-06	2
CLL	chr22:50752641-50754382	-13.0228	-18.2725	0.243917	10.4994	1.5561e-13	0.999695	0.000303163	1.73853e-06	2
CLL	chr10:22900540-22901754	-6.95325	-12.2027	0.232714	10.4989	1.19037e-12	0.999604	7.90094e-07	0.000395541	2
CLL	chr8:8661841-8662342	-3.05383	-8.30223	0.189681	10.4968	6.61156e-12	0.999917	1.7418e-05	6.57073e-05	2
CLL	chr3:15402114-15404516	-6.3987	-11.6463	0.194934	10.4952	0.999997	1.82971e-12	1.81753e-09	2.86054e-06	1
CLL	chr4:154449841-154452281	-2.40713	-7.65336	0.166588	10.4925	0.999997	2.51865e-12	1.37676e-09	3.24226e-06	1
CLL	chr7:95344390-95345107	-21.614	-26.8597	0.304747	10.4915	0.999926	6.31467e-12	3.1575e-10	7.35228e-05	1
CLL	chr1:94082333-94083616	-19.0489	-24.2937	0.293508	10.4896	1.57938e-12	0.994408	0.00559236	1.17355e-07	2
CLL	chr8:119101519-119102568	-10.8837	-16.1284	0.227773	10.4893	1.47492e-12	0.999188	0.000811068	6.51031e-07	2
CLL	chr2:99964410-99965245	-14.8571	-20.1011	0.276446	10.4881	1	1.25463e-13	4.2816e-09	8.41207e-09	1
CLL	chr1:33704834-33705335	-2.47484	-7.71394	0.203203	10.4782	0.999978	1.44555e-09	1.45776e-05	6.93793e-06	1
CLL	chr10:18501740-18502356	-12.7737	-18.0127	0.260794	10.4781	1.92795e-13	0.999942	1.17169e-05	4.63909e-05	2
CLL	chr6:28175206-28176159	-0.947243	-6.18524	0.171061	10.476	7.93936e-08	0.0157885	3.32373e-08	0.984211	4
CLL	chr1:32948311-32948849	-16.3771	-21.6139	0.270717	10.4736	0.999999	3.09086e-13	1.41867e-10	1.01073e-06	1
CLL	chr5:40687302-40687963	0.644248	-4.59211	0.173094	10.4727	4.79277e-12	0.99511	9.03902e-07	0.00488904	2
CLL	chr7:75291922-75292826	-21.8047	-27.041	0.326655	10.4725	0.999998	5.319e-12	2.92908e-08	1.59368e-06	1
CLL	chr6:551252-551856	-9.27198	-14.5064	0.215824	10.4688	8.52512e-12	0.997907	0.00209319	2.68767e-07	2
CLL	chr8:52249210-52249711	-1.1116	-6.34454	0.167623	10.4659	2.6212e-13	0.999534	0.000465747	2.9513e-07	2
CLL	chr18:3513288-3513976	-3.34953	-8.58213	0.167361	10.4652	0.999991	3.14275e-12	5.47621e-10	9.16024e-06	1
CLL	chr12:132670191-132670843	-6.61555	-11.8473	0.204448	10.4636	0.999999	1.05657e-12	2.75785e-09	1.32963e-06	1
CLL	chr11:132427976-132428477	-5.63314	-10.8626	0.249014	10.4589	0.000961905	0.54403	0.0237027	0.431306	2
CLL	chr3:15096360-15097206	-24.5008	-29.7289	0.361237	10.4563	0.999999	1.02232e-12	1.47806e-09	5.04892e-07	1
CLL	chr8:126321808-126322573	-3.16715	-8.39501	0.220922	10.4557	6.10189e-12	0.990518	0.00948151	2.5986e-08	2
CLL	chr4:88966089-88967181	-6.48325	-11.7101	0.239831	10.4537	6.98078e-06	0.00163239	0.99836	4.41372e-07	3
CLL	chr2:26419636-26420354	-12.7579	-17.9818	0.258114	10.4478	0.999999	8.44727e-13	5.39512e-07	3.96848e-10	1
CLL	chr7:28231215-28231857	-4.11839	-9.34023	0.219028	10.4437	1.05373e-11	0.992623	1.56733e-06	0.00737511	2
CLL	chr11:74653906-74654919	-21.8349	-27.0566	0.354371	10.4434	1	1.94177e-13	2.42295e-08	2.96785e-09	1
CLL	chr12:14924446-14925150	1.81511	-3.40621	0.166161	10.4426	4.98436e-09	0.956044	6.24392e-06	0.0439501	2
CLL	chr6:53512103-53512797	6.88729	1.66614	0.125192	10.4423	9.05884e-13	0.999923	7.39466e-05	2.59252e-06	2
CLL	chr19:3060017-3063370	-11.8655	-17.0866	0.261229	10.4421	1.15754e-08	0.000850941	0.999149	1.40143e-11	3
CLL	chr4:56248530-56249131	1.65811	-3.56202	0.14926	10.4403	0.0136466	1.71316e-08	6.21762e-11	0.986353	4
CLL	chr10:81056234-81056735	1.10198	-4.11796	0.163541	10.4399	1	5.15546e-13	2.25439e-08	4.75998e-08	1
CLL	chr2:196362288-196363447	-4.68716	-9.90706	0.185108	10.4398	1.54993e-12	0.998775	0.00122483	2.10445e-07	2
CLL	chr20:19898472-19899312	-20.6335	-25.8534	0.35257	10.4397	1	4.51696e-13	1.96024e-07	1.49328e-09	1
CLL	chr12:8699097-8699668	-10.5794	-15.7988	0.230029	10.4389	4.83182e-13	0.999934	6.20262e-05	4.44679e-06	2
CLL	chr3:17824055-17824732	-3.79807	-9.01698	0.203442	10.4378	1.17224e-09	0.242591	1.381e-07	0.757409	4
CLL	chr3:172427738-172429622	-11.8872	-17.105	0.223018	10.4356	1.29528e-13	0.997676	0.00232381	2.76699e-07	2
CLL	chr13:29282007-29282692	-26.3472	-31.5648	0.356317	10.4351	0.999997	1.08085e-12	1.67879e-10	3.43413e-06	1
CLL	chr3:112109672-112111092	-9.6633	-14.8793	0.205468	10.432	3.70174e-13	0.993264	0.00673554	3.03881e-08	2
CLL	chr1:243758817-243760387	-5.01236	-10.2279	0.246656	10.4311	0.999997	1.34611e-12	2.07786e-09	3.13138e-06	1
CLL	chr21:37268173-37268804	-21.1896	-26.4044	0.369988	10.4298	0.999999	1.87623e-12	1.45197e-06	1.63808e-09	1
CLL	chr5:102547417-102548358	-11.8318	-17.0456	0.260055	10.4277	2.2819e-12	0.998494	2.69606e-06	0.00150345	2
CLL	chr8:118451237-118452646	-14.9591	-20.1695	0.283387	10.4207	7.35286e-05	5.15103e-07	0.999926	1.05826e-11	3
CLL	chr1:47644626-47645493	-17.7806	-22.9903	0.295226	10.4194	1	1.44106e-13	3.19878e-09	3.92898e-08	1
CLL	chr15:45662091-45662695	-29.0107	-34.2169	0.378251	10.4124	0.99955	2.91822e-11	1.61094e-10	0.000449785	1
CLL	chr7:151479532-151480433	-2.09423	-7.29816	0.18092	10.4079	1.59001e-13	0.999964	1.3779e-05	2.21489e-05	2
CLL	chr2:111610988-111611612	-1.93984	-7.1437	0.169552	10.4077	0.999983	4.22334e-12	1.39298e-09	1.66429e-05	1
CLL	chr7:115918169-115918670	-6.431	-11.6324	0.1989	10.4029	1.84548e-12	0.999213	0.000786457	4.07275e-07	2
CLL	chr2:220051379-220052732	-33.928	-39.1288	0.528319	10.4015	1	1.27837e-12	1.64363e-07	1.54686e-08	1
CLL	chr2:69798606-69799107	-9.98621	-15.1868	0.303375	10.4011	0.00545282	0.0250384	0.969393	0.00011536	3
CLL	chr12:72175668-72176320	-14.3072	-19.5073	0.257212	10.4003	0.999978	3.38399e-12	6.28372e-10	2.23257e-05	1
CLL	chr4:36082694-36083330	-7.1216	-12.3195	0.207251	10.3957	0.999999	6.37472e-13	9.12779e-10	8.8175e-07	1
CLL	chr12:48160282-48161410	-15.6421	-20.8396	0.263976	10.3951	1.77974e-13	0.999819	0.000180706	4.98226e-07	2
CLL	chr12:12614391-12615317	-3.65611	-8.85348	0.205976	10.3947	0.999998	1.89499e-11	2.28574e-06	1.51764e-07	1
CLL	chr19:46585290-46586058	-8.13025	-13.3271	0.21094	10.3938	1	6.71807e-14	1.791e-10	1.24268e-07	1
CLL	chr8:65938486-65938987	2.33738	-2.85889	0.223807	10.3925	6.92112e-10	0.990744	8.90401e-06	0.00924736	2
CLL	chr10:17649022-17650334	-2.45134	-7.64606	0.171374	10.3894	5.92918e-13	0.999524	0.000475281	3.82315e-07	2
CLL	chr12:9993732-9994233	0.542007	-4.65147	0.141983	10.387	0.943811	1.55896e-09	1.06112e-09	0.0561894	1
CLL	chr9:116285187-116286981	-13.0509	-18.2443	0.280889	10.3868	0.999995	9.215e-12	5.44979e-06	1.44911e-08	1
CLL	chr5:169527153-169527967	-6.1474	-11.3401	0.306692	10.3854	0.97143	3.49177e-08	0.0285697	1.66198e-07	1
CLL	chr16:48277842-48279086	-10.6467	-15.8377	0.196614	10.3821	0.99857	3.44817e-11	7.54462e-11	0.00142961	1
CLL	chr1:23030796-23031494	-5.60852	-10.7993	0.227917	10.3815	0.999993	1.85549e-12	6.53653e-06	3.34587e-10	1
CLL	chr18:3493282-3494357	-2.12498	-7.31557	0.166909	10.3812	3.46326e-13	0.999711	0.000285501	3.94873e-06	2
CLL	chr5:123369857-123371175	-13.9114	-19.1007	0.250761	10.3786	0.999992	8.53101e-12	7.10813e-09	7.7572e-06	1
CLL	chr1:10999840-11000847	-13.1807	-18.3686	0.236518	10.3758	1	3.07688e-13	3.87277e-10	4.72249e-07	1
CLL	chr11:67353987-67354572	-8.16079	-13.3485	0.221949	10.3754	1.45757e-12	0.99996	1.0483e-05	2.93236e-05	2
CLL	chr5:159507719-159508315	-6.19495	-11.3793	0.21498	10.3688	1	4.71849e-13	7.71939e-08	5.55186e-09	1
CLL	chr6:12233696-12234738	3.03243	-2.15102	0.134961	10.3669	3.12849e-12	0.994451	0.0055483	2.25647e-07	2
CLL	chr16:69192278-69192898	-22.4436	-27.626	0.350542	10.3649	1	4.33922e-13	4.46299e-09	1.05768e-07	1
CLL	chr12:19681642-19682326	-0.608431	-5.79029	0.195616	10.3637	0.152955	1.81561e-07	0.847045	1.09288e-09	3
CLL	chr1:229714415-229715436	-12.9245	-18.1033	0.255217	10.3574	1	1.33392e-13	1.3465e-08	1.93854e-09	1
CLL	chr15:84704003-84704608	-8.06372	-13.2419	0.221285	10.3564	1	1.80402e-12	9.11271e-08	8.74898e-08	1
CLL	chr15:75672919-75673689	-14.4889	-19.6648	0.275351	10.352	1	8.57458e-13	3.03367e-07	2.30482e-09	1
CLL	chr16:58300783-58301284	7.86019	2.68444	0.127211	10.3515	0.999999	1.37545e-11	5.82574e-07	2.88288e-07	1
CLL	chr12:113500192-113500829	-2.73301	-7.90872	0.252282	10.3514	0.0310501	0.0118158	0.953005	0.00412896	3
CLL	chr4:70895471-70895972	-2.78315	-7.95875	0.197246	10.3512	3.10129e-13	0.999905	4.00412e-06	9.08243e-05	2
CLL	chr12:46979301-46980352	-18.378	-23.5533	0.301009	10.3504	7.5668e-12	0.780451	0.219549	1.94238e-09	2
CLL	chr7:100825605-100826370	-15.3263	-20.5001	0.229968	10.3475	0.969638	1.92667e-10	9.11323e-11	0.0303622	1
CLL	chr12:131588985-131589727	-2.02511	-7.19656	0.175288	10.3429	1	9.27498e-14	4.94775e-09	6.03132e-09	1
CLL	chr8:125606502-125607471	-7.05838	-12.228	0.20243	10.3393	1.97919e-13	0.999579	0.000417852	2.84599e-06	2
CLL	chr3:196141304-196141866	-7.19726	-12.366	0.238577	10.3375	0.999999	1.75867e-12	1.25978e-06	1.54751e-09	1
CLL	chr6:7236544-7237216	-9.79138	-14.9601	0.237703	10.3374	1	2.75109e-13	4.7126e-08	3.29097e-09	1
CLL	chr2:15859247-15859748	-3.8459	-9.01391	0.168112	10.336	1.66178e-11	0.962383	0.0376169	2.75504e-08	2
CLL	chr1:224555153-224555748	-20.2194	-25.3869	0.325869	10.3351	1	2.07101e-12	4.55398e-08	2.53672e-07	1
CLL	chr6:91186157-91186912	4.71628	-0.448514	0.155003	10.3296	1.48247e-11	0.993765	7.2054e-07	0.0062347	2
CLL	chr14:103799595-103802158	-6.20219	-11.366	0.17195	10.3276	0.999988	1.6882e-11	5.55604e-10	1.21085e-05	1
CLL	chr2:28675075-28676066	-9.78686	-14.9504	0.236267	10.3271	1	9.41641e-13	2.63167e-07	2.37896e-09	1
CLL	chr8:38793992-38796563	-8.44284	-13.6049	0.210651	10.3242	5.86681e-12	0.999792	0.000197191	1.11636e-05	2
CLL	chr20:31879380-31880147	4.36768	-0.792076	0.13906	10.3195	1	9.4294e-13	2.76726e-08	5.05579e-09	1
CLL	chr7:3995622-3996219	-18.3765	-23.5338	0.27415	10.3145	0.999969	3.207e-12	1.16126e-10	3.09626e-05	1
CLL	chr11:71129627-71130273	-36.5241	-41.681	0.597934	10.3137	0.999999	1.03291e-12	1.424e-06	4.57962e-10	1
CLL	chr1:234903827-234905100	-5.44989	-10.6041	0.20007	10.3084	0.999997	1.283e-11	2.89284e-06	5.66837e-08	1
CLL	chr20:36723512-36724614	-2.64502	-7.79857	0.174739	10.3071	1	4.34786e-13	6.63182e-09	3.48671e-08	1
CLL	chr22:19594606-19595439	-16.9002	-22.0527	0.269529	10.3051	1.78615e-11	0.992598	0.00740137	2.38137e-07	2
CLL	chr3:186318441-186318942	-6.4024	-11.5536	0.170543	10.3025	0.793215	2.47682e-09	1.90652e-10	0.206785	1
CLL	chr6:41417103-41417744	-15.2396	-20.3903	0.261726	10.3015	1	6.16407e-13	2.89051e-09	1.73425e-07	1
CLL	chr6:136230735-136231465	-1.47536	-6.62202	0.165317	10.2933	5.22743e-13	0.999708	0.000291424	8.00475e-07	2
CLL	chr20:32181003-32181589	-10.7178	-15.864	0.235381	10.2925	1	9.14524e-13	1.25222e-08	1.88393e-07	1
CLL	chr22:19355117-19355822	-8.82919	-13.975	0.231421	10.2917	1	1.08781e-12	1.45709e-07	1.26821e-08	1
CLL	chr16:19599892-19600875	-5.49109	-10.6361	0.168781	10.2901	0.999971	6.80177e-12	1.26415e-10	2.8791e-05	1
CLL	chr10:90855859-90856582	1.37377	-3.76802	0.162543	10.2836	7.69458e-13	0.999923	2.36813e-05	5.28877e-05	2
CLL	chr15:70560836-70561607	-18.6392	-23.7783	0.291178	10.2783	0.99977	3.38333e-11	5.27859e-09	0.000230228	1
CLL	chr20:12821029-12821530	1.74345	-3.39566	0.171906	10.2782	3.18574e-09	0.995554	0.00110237	0.00334363	2
CLL	chr4:113134926-113136358	-1.20454	-6.34181	0.177678	10.2745	8.04717e-13	0.999968	1.33033e-05	1.82364e-05	2
CLL	chr3:177317009-177317595	-2.38021	-7.51701	0.165397	10.2736	2.11584e-12	0.999363	0.000634171	3.02372e-06	2
CLL	chr6:90977760-90978318	-4.31306	-9.44846	0.179442	10.2708	0.993167	1.09381e-10	1.03455e-10	0.00683286	1
CLL	chr14:68968246-68969332	-11.7761	-16.9113	0.242871	10.2703	6.02276e-14	0.999959	3.20555e-05	9.42329e-06	2
CLL	chr11:3972402-3972981	-8.89798	-14.0328	0.207405	10.2697	2.00327e-12	0.999804	0.000157485	3.89578e-05	2
CLL	chr21:17101852-17103397	-1.11209	-6.24676	0.170366	10.2693	2.9893e-13	0.999916	1.91992e-05	6.47245e-05	2
CLL	chr1:101414897-101415922	-21.4801	-26.6129	0.315522	10.2657	2.0528e-12	0.986354	0.0136462	1.53463e-08	2
CLL	chr9:119267024-119267661	-16.3936	-21.5257	0.280548	10.2644	1	5.20588e-13	2.77545e-09	3.06691e-07	1
CLL	chr6:2110588-2111998	-0.478471	-5.60856	0.163883	10.2602	0.999998	1.49217e-12	1.86481e-09	1.9926e-06	1
CLL	chr2:206576398-206576899	-0.0730186	-5.20228	0.150221	10.2585	5.67312e-07	0.000103808	0.999896	3.42074e-11	3
CLL	chr14:74229071-74229690	-8.6107	-13.7373	0.236906	10.2532	1.53669e-12	0.999806	1.90206e-06	0.000191847	2
CLL	chr3:156439726-156440227	-3.19738	-8.32388	0.171955	10.253	2.95658e-11	0.981495	0.0185048	1.30994e-07	2
CLL	chr14:72910261-72911417	-4.11948	-9.24366	0.22142	10.2484	0.999775	3.92414e-11	0.000224628	8.06658e-10	1
CLL	chr7:115670619-115671242	-2.89531	-8.01928	0.180048	10.2479	4.641e-06	0.00104996	5.46935e-07	0.998945	4
CLL	chr7:129629184-129629894	-12.6179	-17.7412	0.239066	10.2467	1	1.98593e-13	3.27735e-10	3.18118e-07	1
CLL	chr22:37040141-37040689	-8.17329	-13.2964	0.244993	10.2462	0.999962	1.52362e-11	2.0522e-10	3.76445e-05	1
CLL	chr1:173375697-173376876	-14.3174	-19.44	0.258484	10.2452	2.6326e-13	0.999908	6.76642e-05	2.42602e-05	2
CLL	chr21:46303708-46304777	-7.22741	-12.3497	0.208185	10.2445	1	5.47768e-13	3.21185e-08	1.48256e-08	1
CLL	chr22:26165347-26165913	-9.71512	-14.8349	0.211629	10.2395	0.999997	8.71244e-13	4.38424e-10	2.98505e-06	1
CLL	chr6:130065203-130065906	-9.29931	-14.4166	0.24796	10.2345	1.30135e-11	0.998173	0.0018204	6.32379e-06	2
CLL	chr2:218853043-218853804	3.19173	-1.92483	0.1668	10.2331	0.999997	2.31599e-12	3.42719e-06	1.20482e-09	1
CLL	chr21:30670847-30673369	-4.27552	-9.39201	0.176694	10.233	0.999929	1.8618e-11	8.8055e-09	7.13898e-05	1
CLL	chr1:30265749-30266312	-16.6343	-21.7505	0.321503	10.2324	0.999984	1.01883e-11	1.62296e-05	1.93948e-09	1
CLL	chr20:39762479-39763098	-22.4799	-27.5949	0.345833	10.23	1	1.65115e-13	9.57605e-09	4.53379e-09	1
CLL	chr10:35852048-35852721	-2.06089	-7.17526	0.211425	10.2287	0.999835	9.34787e-11	0.000165225	2.66644e-09	1
CLL	chr1:66801319-66802724	1.91222	-3.20206	0.137206	10.2286	7.07296e-13	0.997253	0.00274715	3.145e-07	2
CLL	chr15:65462790-65463466	-26.2419	-31.356	0.384486	10.2282	1	1.03109e-13	2.15258e-10	1.42003e-07	1
CLL	chr11:45943500-45945420	-13.9933	-19.1073	0.258743	10.228	1.70308e-11	0.996404	1.36167e-05	0.00358211	2
CLL	chr2:39235153-39236405	-50.8924	-56.0059	0.917203	10.2269	1	1.50975e-12	2.72996e-07	8.21803e-09	1
CLL	chr2:217547009-217547668	-4.58228	-9.69546	0.191711	10.2264	1	3.57773e-13	4.29521e-09	2.35708e-07	1
CLL	chr8:74358380-74358881	2.40487	-2.70797	0.126327	10.2257	1.00006e-09	0.173838	0.826162	6.0804e-09	3
CLL	chr19:1468846-1470001	-19.9189	-25.0311	0.339537	10.2244	9.84315e-12	0.910465	0.0895352	1.35969e-08	2
CLL	chr16:57411049-57411883	-14.6063	-19.7164	0.241271	10.2201	0.999956	2.77435e-12	1.67605e-10	4.43741e-05	1
CLL	chr13:99703899-99704742	-3.1584	-8.26779	0.190119	10.2188	1.60467e-13	0.99997	1.27451e-05	1.76148e-05	2
CLL	chr5:172442946-172444391	-8.69336	-13.8025	0.211784	10.2183	0.999999	9.76468e-13	1.05226e-09	1.30976e-06	1
CLL	chr10:72052788-72053443	-26.4547	-31.5628	0.434264	10.2161	0.999996	3.82051e-12	3.84672e-06	2.85784e-09	1
CLL	chr5:33299425-33300888	-30.9188	-36.023	0.504058	10.2085	0.999999	1.04904e-12	7.01789e-07	1.24024e-09	1
CLL	chr15:74746363-74746975	-1.95545	-7.05783	0.169525	10.2048	1	2.22327e-11	1.34238e-07	2.31814e-08	1
CLL	chr7:132556059-132556758	-9.00403	-14.1011	0.335055	10.1942	0.999532	1.56587e-09	0.000468132	1.292e-07	1
CLL	chr16:69725706-69726913	-23.8765	-28.9715	0.415113	10.1899	0.998274	6.41909e-10	0.00172606	2.73684e-10	1
CLL	chr15:60867073-60867617	2.7458	-2.34903	0.146333	10.1897	0.334036	0.0700441	0.000538687	0.595381	4
CLL	chr1:93409846-93411298	-5.14393	-10.2387	0.173777	10.1896	0.00125857	3.8504e-07	9.89816e-11	0.998741	4
CLL	chr8:28452518-28453019	-2.72342	-7.81796	0.203086	10.1891	2.02148e-12	0.999111	2.59707e-06	0.000885969	2
CLL	chr10:18290928-18291475	-2.24612	-7.34006	0.170095	10.1879	1.46368e-12	0.998942	0.00105787	4.48476e-07	2
CLL	chr19:2327577-2328931	-8.02381	-13.1135	0.216576	10.1793	1	2.74469e-13	4.73798e-09	2.35936e-08	1
CLL	chr10:64630460-64631078	-7.1187	-12.2069	0.177773	10.1764	0.993444	1.28645e-10	2.65305e-10	0.00655585	1
CLL	chr8:61132888-61133389	-7.79358	-12.8815	0.224785	10.1758	1.58318e-12	0.999914	2.30945e-05	6.2483e-05	2
CLL	chr4:37891892-37893787	-14.4905	-19.5774	0.249021	10.1739	1.97834e-08	0.0569552	5.78217e-07	0.943044	4
CLL	chr6:136138939-136139847	0.88871	-4.1982	0.159852	10.1738	2.94888e-13	0.99997	6.56332e-06	2.33397e-05	2
CLL	chr22:30115645-30116391	-2.80907	-7.89392	0.177236	10.1697	1	8.62183e-13	2.21978e-08	6.60038e-08	1
CLL	chr2:38838395-38839122	-9.50694	-14.5914	0.241535	10.169	1	9.39196e-13	7.01045e-08	7.33283e-08	1
CLL	chr3:41563972-41564683	-15.1729	-20.2571	0.251467	10.1683	0.999964	1.85097e-12	2.08053e-10	3.6099e-05	1
CLL	chr2:194449109-194449909	-13.6595	-18.743	0.221159	10.1669	0.998469	1.69859e-10	1.65352e-09	0.00153129	1
CLL	chr10:18947120-18947784	-6.66016	-11.7434	0.216745	10.1666	3.08802e-09	0.0293601	1.02138e-08	0.97064	4
CLL	chr16:58142938-58143789	-17.147	-22.2296	0.29404	10.1652	1	1.68513e-13	1.13936e-08	8.06187e-09	1
CLL	chr9:78409515-78410016	3.06761	-2.01499	0.179618	10.1652	1.96474e-11	0.998558	8.32074e-07	0.00144075	2
CLL	chr6:1868932-1871002	-29.2566	-34.3385	0.365818	10.1638	0.998309	7.72717e-11	9.12432e-10	0.00169127	1
CLL	chr14:100952263-100953307	0.0824956	-4.99915	0.197314	10.1633	0.979032	8.24002e-09	0.0209675	1.12217e-08	1
CLL	chr1:27258894-27259507	-21.6359	-26.7174	0.337218	10.1629	1	2.0554e-13	1.29046e-08	5.84645e-09	1
CLL	chr14:103993493-103994201	-21.6774	-26.7563	0.297507	10.1578	0.99988	1.10595e-11	6.45905e-11	0.000119702	1
CLL	chr2:170271746-170272351	-25.0421	-30.1202	0.377698	10.1563	1	1.24584e-13	7.64384e-10	1.02168e-07	1
CLL	chr9:124802985-124803593	-14.001	-19.0775	0.257879	10.1531	1	9.23556e-13	6.50754e-09	1.99496e-07	1
CLL	chr2:62589692-62590873	-18.7519	-23.828	0.286592	10.1523	0.999999	2.54125e-13	1.5647e-10	1.31936e-06	1
CLL	chr1:85514995-85515935	-4.17148	-9.24682	0.203223	10.1507	2.20927e-12	0.999738	5.92341e-06	0.000256005	2
CLL	chr19:45722480-45723198	-5.3615	-10.4368	0.216252	10.1507	0.999999	1.22613e-12	6.90163e-07	1.63592e-09	1
CLL	chr21:16434916-16435417	-6.84116	-11.9164	0.233704	10.1505	7.55163e-11	0.97321	7.99491e-07	0.0267893	2
CLL	chr11:120105577-120106231	-8.00348	-13.0774	0.227459	10.1479	1	3.025e-13	1.2225e-07	9.47833e-10	1
CLL	chr12:55386804-55387522	12.7169	7.6446	0.104291	10.1447	4.41136e-13	0.999918	7.98128e-05	2.53325e-06	2
CLL	chr15:63673585-63674572	-15.0246	-20.0951	0.266408	10.141	1	2.65746e-13	7.04733e-09	2.2679e-08	1
CLL	chr6:14664102-14665132	-12.3851	-17.4549	0.234577	10.1396	2.72111e-13	0.999803	0.000195979	8.85837e-07	2
CLL	chr15:63698026-63698730	-5.14534	-10.2146	0.168103	10.1385	0.999966	7.89123e-12	2.45839e-10	3.379e-05	1
CLL	chr3:40211737-40212383	2.63871	-2.43031	0.150395	10.138	0.146793	0.0818449	0.770209	0.00115293	3
CLL	chr13:29097760-29098927	-5.59057	-10.6593	0.183378	10.1374	0.99997	2.34759e-12	2.86966e-10	2.97561e-05	1
CLL	chr6:99780832-99781466	-14.4925	-19.561	0.257086	10.1371	0.999972	2.53536e-12	4.12744e-10	2.76657e-05	1
CLL	chr8:613132-614399	-24.0657	-29.1336	0.355033	10.1357	0.999999	1.66297e-12	8.71586e-09	1.11713e-06	1
CLL	chr10:43788454-43789207	-1.73903	-6.80684	0.16555	10.1356	2.19524e-12	0.998684	0.00131565	3.72201e-07	2
CLL	chr12:24921300-24921801	-6.0165	-11.0807	0.185716	10.1284	1.46426e-12	0.989995	0.0100053	4.54946e-08	2
CLL	chr1:183891405-183891906	-4.6512	-9.71508	0.174534	10.1278	0.886183	0.000411259	0.00173963	0.111666	1
CLL	chr7:156481306-156481807	-4.12819	-9.18985	0.21178	10.1233	1.15821e-10	0.832745	3.53262e-07	0.167254	2
CLL	chr3:16890584-16891850	4.12369	-0.937648	0.134575	10.1227	1.00598e-11	0.998459	0.00154056	1.90767e-07	2
CLL	chr15:83331720-83332392	-9.99844	-15.059	0.218205	10.1212	1	4.70298e-13	2.19873e-09	8.6781e-08	1
CLL	chr7:31817708-31818209	-0.595805	-5.65551	0.226013	10.1194	0.107179	0.0324109	0.857507	0.00290286	3
CLL	chr12:92473680-92474598	-14.6039	-19.6618	0.280975	10.1159	1.28541e-12	0.999938	5.20791e-06	5.69042e-05	2
CLL	chr13:25301981-25302623	-18.7006	-23.7584	0.30179	10.1155	1	3.69048e-14	5.41027e-10	1.91468e-08	1
CLL	chr2:208007781-208009068	-36.0014	-41.0589	0.507478	10.115	2.16733e-13	0.999959	3.34359e-05	7.53808e-06	2
CLL	chr21:43349278-43350106	-2.63767	-7.69419	0.178947	10.113	4.82492e-05	1.07821e-05	1.56321e-10	0.999941	4
CLL	chr22:37456706-37457719	-23.9062	-28.9621	0.352722	10.1118	1	5.55905e-13	1.38254e-08	4.19587e-08	1
CLL	chr3:67154172-67154673	-3.41671	-8.4716	0.220987	10.1098	0.475307	0.00796863	0.479419	0.0373051	3
CLL	chr2:48598972-48599473	-14.0302	-19.084	0.306287	10.1076	0.000521012	9.7149e-07	1.81707e-09	0.999478	4
CLL	chr6:64307659-64308983	-3.70222	-8.75302	0.182598	10.1016	4.84388e-13	0.999939	2.79883e-05	3.29002e-05	2
CLL	chr2:196269217-196269906	-9.75297	-14.8031	0.218837	10.1002	2.29009e-12	0.999937	5.99187e-05	3.28648e-06	2
CLL	chr5:158380616-158381520	-15.1776	-20.2252	0.311622	10.0951	0.999099	1.20374e-10	0.000900601	6.2295e-10	1
CLL	chr3:196005162-196005747	-8.19736	-13.2436	0.205363	10.0924	1.32655e-11	0.99601	0.00398993	1.01848e-07	2
CLL	chr6:53158088-53158589	0.531043	-4.51499	0.146039	10.0921	3.20525e-09	0.283752	0.716248	2.408e-07	3
CLL	chr12:125264178-125264867	-24.0311	-29.0763	0.31891	10.0903	0.999912	1.93264e-12	3.71851e-11	8.79062e-05	1
CLL	chr6:146077131-146077841	-3.85823	-8.90273	0.156931	10.089	1.46979e-09	0.284589	0.71541	6.17999e-07	3
CLL	chr14:60618351-60619382	-13.432	-18.4763	0.219744	10.0887	4.84109e-11	0.717557	0.282443	1.54769e-08	2
CLL	chr18:55212322-55213014	-12.5072	-17.5514	0.250197	10.0884	1	4.19888e-13	1.3133e-08	7.19431e-08	1
CLL	chr7:127521483-127522539	-6.32236	-11.3663	0.187478	10.088	0.999998	8.20521e-13	6.90303e-10	1.68165e-06	1
CLL	chr2:201117083-201117584	-5.1383	-10.1817	0.188226	10.0868	6.21341e-12	0.999952	4.07199e-05	7.29499e-06	2
CLL	chr19:46692525-46693161	-5.37273	-10.4111	0.210206	10.0767	0.999999	4.91577e-13	6.06634e-07	7.62621e-10	1
CLL	chr10:65224186-65226517	-14.3571	-19.394	0.263158	10.0738	3.32389e-11	0.977393	3.31516e-06	0.0226036	2
CLL	chr5:71078243-71079318	-22.731	-27.7662	0.337704	10.0704	0.999999	5.00771e-12	3.55259e-08	1.36756e-06	1
CLL	chr1:235438421-235439628	-8.54997	-13.5827	0.196153	10.0654	0.999874	7.14208e-12	2.87554e-10	0.000125523	1
CLL	chr4:16027584-16028331	-1.32252	-6.35505	0.199836	10.0651	0.256079	0.00441333	0.0151824	0.724325	4
CLL	chr3:15139230-15141433	-8.50064	-13.531	0.194907	10.0607	0.99988	4.72371e-12	2.86278e-10	0.000119861	1
CLL	chr2:241060442-241061110	-21.6252	-26.655	0.337734	10.0595	1	5.94422e-13	3.27481e-09	2.33088e-07	1
CLL	chr3:197684178-197684679	-9.45244	-14.4809	0.182392	10.057	2.24152e-09	0.178293	0.821707	8.72192e-09	3
CLL	chr3:127553969-127554712	-11.5668	-16.5943	0.218467	10.055	0.998609	1.31668e-10	4.56894e-09	0.001391	1
CLL	chr16:50712234-50712802	-3.72262	-8.74951	0.216247	10.0538	0.999988	5.88845e-12	1.24214e-05	1.53785e-09	1
CLL	chr2:60792467-60793095	-4.74335	-9.77015	0.198858	10.0536	1.62423e-12	0.999853	3.25614e-06	0.000143933	2
CLL	chr1:205280343-205280938	-17.5694	-22.5949	0.254183	10.051	0.999902	5.7525e-12	9.60745e-11	9.82851e-05	1
CLL	chr15:59816389-59817097	-8.55608	-13.5804	0.204353	10.0486	5.22056e-12	0.998587	0.00141286	3.72035e-07	2
CLL	chr20:44085143-44085701	-12.4615	-17.4855	0.223645	10.048	0.999943	2.11782e-12	8.5818e-11	5.71909e-05	1
CLL	chr4:40978230-40978809	-3.70138	-8.72475	0.192396	10.0467	0.984462	2.1939e-10	3.77363e-10	0.0155384	1
CLL	chr1:203651582-203652312	-20.6742	-25.6969	0.306335	10.0455	3.71341e-12	0.999913	7.92377e-05	8.00561e-06	2
CLL	chr3:99967648-99968179	-2.56655	-7.58916	0.202386	10.0452	0.998934	2.10971e-07	9.69682e-05	0.000969057	1
CLL	chr11:45101285-45102303	-9.23005	-14.2518	0.193282	10.0436	3.34979e-12	0.860845	0.139155	2.23021e-08	2
CLL	chr6:135544727-135545733	-7.02961	-12.051	0.233043	10.0428	3.22296e-11	0.985337	3.91038e-07	0.0146623	2
CLL	chr11:128362903-128363597	-7.65617	-12.6772	0.212838	10.0421	3.28844e-13	0.999975	2.2479e-05	2.51517e-06	2
CLL	chr22:43360769-43361416	-41.4772	-46.498	0.693709	10.0415	1	7.17975e-13	1.50813e-07	1.7882e-09	1
CLL	chr18:35117634-35118363	-2.76195	-7.78244	0.206936	10.041	0.999866	6.07921e-11	0.000134025	2.06802e-09	1
CLL	chr22:23912746-23913258	-4.57054	-9.59065	0.156562	10.0402	0.975686	2.56083e-09	1.64883e-09	0.0243136	1
CLL	chr12:95037273-95039025	-7.21902	-12.238	0.180538	10.0379	4.77171e-12	0.946496	0.0535035	2.28639e-08	2
CLL	chr18:12050125-12050792	-13.4349	-18.4538	0.244975	10.0379	0.999999	9.14202e-12	2.21949e-07	3.94268e-07	1
CLL	chr2:192045348-192045849	0.261409	-4.75725	0.130927	10.0373	1.43164e-06	0.0104423	0.989556	1.3391e-08	3
CLL	chr10:43655535-43656599	-12.1989	-17.2156	0.242089	10.0335	1	1.30794e-12	7.30205e-09	3.51392e-07	1
CLL	chr2:26120202-26120876	-11.395	-16.4109	0.234115	10.0317	1	2.44683e-13	6.76407e-10	2.63261e-07	1
CLL	chr20:49145308-49145809	-14.3219	-19.3367	0.259205	10.0297	0.000585543	1.84595e-07	2.1741e-10	0.999414	4
CLL	chr5:43018851-43020596	3.02024	-1.99451	0.140537	10.0295	2.84266e-12	0.999822	9.75512e-05	8.03912e-05	2
CLL	chr5:156363616-156364468	-7.03498	-12.0468	0.190109	10.0236	1	8.59658e-13	1.14486e-09	2.50275e-07	1
CLL	chr2:145077839-145078603	-8.82118	-13.8326	0.200541	10.0228	6.42259e-13	0.995413	0.00458678	1.53406e-07	2
CLL	chr11:61076257-61076834	-7.0058	-12.0171	0.231391	10.0225	0.999996	5.85692e-12	4.40748e-06	6.15032e-09	1
CLL	chr4:106052011-106052566	-2.5582	-7.56819	0.213069	10.02	2.56224e-07	0.634786	2.94754e-05	0.365184	2
CLL	chr1:67955220-67955882	-0.515426	-5.5252	0.15862	10.0195	2.53765e-11	0.99943	0.000568816	8.04307e-07	2
CLL	chr11:20672473-20672974	-3.4931	-8.50208	0.166652	10.018	0.997843	2.50457e-09	4.15219e-09	0.00215714	1
CLL	chr4:106430368-106431319	-20.512	-25.5209	0.314924	10.0178	1	1.86199e-13	3.43239e-09	2.72963e-08	1
CLL	chr22:20877627-20878903	-27.046	-32.0542	0.454217	10.0165	0.999987	8.38357e-12	1.27105e-05	2.34788e-09	1
CLL	chr8:129252244-129253292	1.60648	-3.40113	0.191871	10.0152	0.993306	1.35179e-07	8.45187e-06	0.00668519	1
CLL	chr7:66196897-66197856	-3.514	-8.52142	0.183219	10.0148	1	1.7232e-12	1.22514e-07	6.40296e-09	1
CLL	chr1:111329300-111330903	-14.6455	-19.6524	0.233693	10.0139	3.28545e-13	0.981479	0.0185209	8.46871e-09	2
CLL	chr10:90492809-90493496	-4.40616	-9.41182	0.184828	10.0113	4.72336e-13	0.999964	2.61437e-05	9.87062e-06	2
CLL	chr5:74973340-74974517	-39.704	-44.7095	0.638282	10.0111	0.999998	5.98752e-12	1.78781e-06	1.35121e-08	1
CLL	chr3:197032511-197033584	-43.6104	-48.6158	0.767616	10.0107	0.999995	4.75838e-12	4.95932e-06	1.18502e-09	1
CLL	chr18:60790106-60790656	-6.66873	-11.6729	0.211802	10.0084	2.33552e-13	0.999956	1.50087e-05	2.93915e-05	2
CLL	chr1:84600901-84601402	0.770987	-4.23319	0.16943	10.0083	8.68611e-13	0.999964	2.41806e-05	1.20225e-05	2
CLL	chr4:47841117-47841842	-16.0043	-21.0077	0.313291	10.0068	0.997317	7.72783e-11	3.35104e-10	0.00268258	1
CLL	chr20:60640354-60642579	-13.1664	-18.1685	0.339916	10.0042	0.0567916	0.000222682	0.942983	2.51173e-06	3
CLL	chr8:71127320-71127821	-8.48685	-13.4885	0.212795	10.0034	4.14045e-13	0.999851	0.000130486	1.8106e-05	2
CLL	chr3:63967509-63968627	-11.6096	-16.6105	0.259351	10.0017	1	1.07416e-12	4.15283e-07	1.8548e-09	1
CLL	chr11:68610257-68610977	-7.3275	-12.3245	0.163239	9.99399	0.002103	0.000102675	1.59251e-07	0.997794	4
CLL	chr5:78752866-78753494	-16.6423	-21.6391	0.276768	9.99375	1	8.18424e-13	5.5973e-09	1.95984e-07	1
CLL	chr2:228486302-228486803	-11.7431	-16.7394	0.221204	9.9926	3.36101e-11	0.988625	0.0113749	1.81473e-07	2
CLL	chr2:203131276-203132610	-14.0849	-19.0798	0.249926	9.98981	1	1.0937e-12	1.92669e-08	1.04558e-07	1
CLL	chr9:4326935-4327436	-7.2479	-12.2411	0.200738	9.98641	5.39058e-12	0.999957	2.75905e-05	1.52552e-05	2
CLL	chr5:14287031-14287752	-23.3814	-28.3741	0.358693	9.9853	0.999999	3.70475e-12	6.34405e-07	2.57139e-08	1
CLL	chr11:34671887-34672639	-39.4531	-44.4454	0.562902	9.98462	0.999999	7.5748e-13	1.28056e-09	6.67677e-07	1
CLL	chr14:69261752-69263340	0.750978	-4.2406	0.166224	9.98316	3.60309e-09	0.0909342	2.81501e-08	0.909066	4
CLL	chr2:181646159-181646660	-2.13263	-7.12347	0.211369	9.98169	5.44126e-08	0.99505	0.00479236	0.000157469	2
CLL	chr2:196524621-196525449	-7.58982	-12.5773	0.240115	9.975	8.75689e-11	0.999377	0.000279072	0.000343655	2
CLL	chr1:113177574-113178701	-17.0791	-22.066	0.240167	9.97389	0.939888	1.33466e-09	4.1952e-10	0.0601116	1
CLL	chr10:60082159-60083207	-7.26711	-12.2521	0.212783	9.97003	3.72831e-12	0.998569	6.074e-06	0.0014253	2
CLL	chr19:35715511-35716613	-23.8559	-28.8404	0.321664	9.96908	1.38625e-12	0.976172	0.0238276	1.5504e-08	2
CLL	chr13:74697379-74697880	-5.21311	-10.1976	0.191331	9.96901	2.19985e-07	0.000246976	2.82485e-09	0.999753	4
CLL	chr9:227710-228351	-5.14228	-10.1261	0.231887	9.96758	2.31909e-11	0.999901	2.79097e-05	7.12774e-05	2
CLL	chr3:11888932-11889473	-6.77539	-11.7592	0.212898	9.96755	5.07748e-13	0.999925	1.22241e-05	6.25927e-05	2
CLL	chr19:45429902-45430843	-2.61867	-7.60164	0.148687	9.96595	6.99584e-11	0.59398	0.40602	2.74271e-09	2
CLL	chr12:109011648-109012645	4.33656	-0.646028	0.124788	9.96518	2.06213e-12	0.999798	0.000175212	2.6812e-05	2
CLL	chr9:35775875-35776536	-11.6027	-16.5849	0.194374	9.96441	3.41901e-09	0.00118136	0.998819	2.5222e-11	3
CLL	chr21:36296946-36297864	-7.58946	-12.5711	0.168799	9.96326	0.157603	3.36822e-08	2.92641e-10	0.842396	4
CLL	chr10:22999215-22999766	-12.9459	-17.9252	0.216671	9.95872	0.999709	8.82485e-12	6.69711e-11	0.000290916	1
CLL	chr7:27207847-27208348	-5.22594	-10.2029	0.207468	9.95397	2.36515e-12	0.99984	2.66588e-06	0.00015692	2
CLL	chr6:34301416-34302150	-19.0576	-24.0345	0.28782	9.95389	6.46948e-12	0.999906	8.92679e-05	4.61044e-06	2
CLL	chr12:51327529-51328030	-0.703621	-5.68024	0.143413	9.95325	4.03248e-08	0.364373	0.635627	6.03581e-08	3
CLL	chr1:89464262-89465192	5.45408	0.477875	0.133072	9.95241	1.26721e-12	0.999941	5.49924e-05	3.68185e-06	2
CLL	chr4:164601509-164602914	-6.05216	-11.0279	0.190388	9.9515	3.15838e-13	0.999818	0.000178851	2.69181e-06	2
CLL	chr9:92276079-92276700	-4.51898	-9.49396	0.213795	9.94996	0.186863	9.30486e-06	0.813124	3.24633e-06	3
CLL	chr6:45332664-45333247	1.99056	-2.98342	0.147659	9.94797	3.95254e-06	5.11847e-06	2.39719e-10	0.999991	4
CLL	chr3:187333273-187334592	6.35713	1.38329	0.10661	9.94767	0.856589	8.89368e-09	1.21814e-09	0.143411	1
CLL	chr2:46005008-46006251	-3.9222	-8.896	0.166198	9.94761	6.26599e-13	0.992686	0.0073137	8.13118e-08	2
CLL	chr2:235473709-235474399	-10.0466	-15.0204	0.240745	9.9475	1	2.31007e-12	4.32113e-07	1.1012e-08	1
CLL	chr15:59134005-59134643	-13.5939	-18.5655	0.253193	9.94319	1	6.15192e-13	1.01242e-08	2.94822e-08	1
CLL	chr1:29448975-29451708	-15.4117	-20.383	0.255657	9.94263	0.999994	1.91584e-11	4.14406e-08	5.96164e-06	1
CLL	chr8:103896294-103897397	-13.4834	-18.4547	0.247171	9.94247	0.999999	1.96639e-12	9.79753e-09	8.80374e-07	1
CLL	chr8:28347508-28348678	-2.46072	-7.43041	0.194623	9.93938	1.05116e-11	0.992105	5.77458e-07	0.00789412	2
CLL	chr4:103608321-103609670	-16.1688	-21.1369	0.310053	9.93615	0.999981	1.13092e-11	1.8799e-05	1.29502e-09	1
CLL	chr21:46209686-46210739	-26.5949	-31.5622	0.391123	9.93459	1	2.0013e-13	1.32458e-09	1.35374e-07	1
CLL	chr6:30797538-30798919	-17.6748	-22.6409	0.259754	9.93214	2.30648e-12	0.962751	0.0372491	2.48186e-08	2
CLL	chr5:73101033-73101534	-4.77827	-9.74431	0.185138	9.93209	6.21559e-13	0.999933	6.35994e-05	3.85183e-06	2
CLL	chr14:94471451-94472206	0.379332	-4.58665	0.137155	9.93197	0.000246737	0.00269417	9.69393e-07	0.997058	4
CLL	chr2:61126294-61127473	-14.4094	-19.374	0.253921	9.92914	0.999997	5.29276e-12	5.62533e-09	2.98287e-06	1
CLL	chr8:37731119-37732533	-11.9834	-16.947	0.235042	9.92714	1	4.09205e-13	6.577e-09	7.97654e-08	1
CLL	chr7:151503098-151503804	8.57898	3.61551	0.144879	9.92694	0.999932	4.6574e-11	6.79829e-05	3.66038e-09	1
CLL	chr22:30334178-30334892	-21.8812	-26.844	0.292797	9.92553	0.999207	3.43731e-11	3.61875e-10	0.000792964	1
CLL	chr5:142156599-142157142	-4.22521	-9.18785	0.216857	9.92528	2.10268e-10	0.815231	2.17827e-07	0.184769	2
CLL	chr7:116101470-116102056	-3.58889	-8.55151	0.187345	9.92524	5.40754e-07	3.89019e-05	1.02026e-10	0.999961	4
CLL	chr3:45640956-45641691	-3.80935	-8.77134	0.162048	9.92399	1.23415e-12	0.950767	0.0492329	8.71939e-09	2
CLL	chr5:77833529-77834519	-3.98006	-8.94175	0.195755	9.92338	1.17551e-12	0.999967	7.0397e-06	2.63748e-05	2
CLL	chr2:169956833-169957793	-11.0757	-16.0366	0.254628	9.92176	1	1.9948e-12	3.27746e-07	2.23674e-08	1
CLL	chr5:124340867-124342524	-20.0127	-24.9734	0.301667	9.92143	0.999999	1.53955e-11	3.09266e-07	9.16825e-07	1
CLL	chr5:70896834-70897960	-6.85162	-11.8103	0.198939	9.91739	0.999949	1.57983e-12	5.5444e-11	5.06251e-05	1
CLL	chr2:74524370-74525007	-13.3829	-18.3404	0.271732	9.91503	0.999998	1.72737e-12	1.65516e-06	5.46578e-10	1
CLL	chr4:39610871-39611815	-10.7983	-15.7558	0.20892	9.91486	0.999997	2.1405e-12	6.8973e-10	3.26448e-06	1
CLL	chr16:57758937-57760013	-7.84802	-12.8045	0.206434	9.91304	1	5.4733e-13	4.77865e-09	1.31998e-07	1
CLL	chr1:99609307-99609808	-6.34899	-11.3053	0.200567	9.91264	4.15922e-12	0.99985	9.36764e-05	5.67728e-05	2
CLL	chr9:73172437-73173419	-30.5366	-35.4928	0.438029	9.91234	0.999999	5.8495e-13	1.17725e-09	1.13155e-06	1
CLL	chr1:108498145-108499043	0.536003	-4.41986	0.156752	9.91172	1.39462e-13	0.999897	0.000101042	1.81965e-06	2
CLL	chr3:171988376-171989036	-7.07762	-12.0324	0.192413	9.90964	0.999999	6.19698e-13	1.00342e-09	9.80972e-07	1
CLL	chr6:108615538-108617254	1.44154	-3.51225	0.172237	9.90758	1.86935e-11	0.999247	2.932e-05	0.000723228	2
CLL	chr3:66997856-66998357	-5.04845	-10.0003	0.178943	9.90365	4.83913e-08	0.976605	0.0210431	0.00235223	2
CLL	chr3:12874450-12874951	-10.0669	-15.0183	0.209738	9.90275	7.69951e-13	0.995874	0.00412576	7.61941e-08	2
CLL	chr7:36717214-36718643	-11.8259	-16.7762	0.227219	9.9006	2.40569e-12	0.996095	0.00390466	1.43006e-07	2
CLL	chr3:99561632-99563231	-4.16236	-9.11209	0.175277	9.89946	2.38365e-13	0.999069	0.000930207	4.1372e-07	2
CLL	chr4:11398822-11399323	-6.27852	-11.2277	0.224331	9.89843	1.12644e-06	0.06256	0.937435	3.8187e-06	3
CLL	chr1:91455259-91456556	-6.94855	-11.8976	0.196264	9.89806	0.999994	3.11126e-12	9.50069e-10	6.31807e-06	1
CLL	chr11:44411618-44412238	-28.5476	-33.4962	0.427658	9.89729	1	3.0947e-13	1.00944e-08	1.92439e-08	1
CLL	chr14:39638605-39640123	10.625	5.6773	0.121505	9.89546	2.23542e-05	7.14052e-05	2.41471e-08	0.999906	4
CLL	chr2:136963996-136965673	-1.73811	-6.68459	0.159352	9.89297	1.02179e-12	0.987746	0.0122538	5.21781e-08	2
CLL	chr20:42763601-42764967	-9.03896	-13.9843	0.215777	9.89061	1	2.27624e-12	7.37567e-08	1.10889e-07	1
CLL	chr20:37897363-37898132	-7.49749	-12.4416	0.228619	9.88828	0.999971	3.17318e-11	2.92565e-05	3.1821e-08	1
CLL	chr21:26779250-26779981	-7.37058	-12.3147	0.193841	9.88819	5.58048e-13	0.999453	0.000543372	3.50276e-06	2
CLL	chr2:42479493-42480077	-6.22988	-11.1735	0.181186	9.8873	0.999998	8.17772e-13	9.02433e-11	2.25303e-06	1
CLL	chr6:7963003-7964211	-23.4772	-28.419	0.284129	9.88358	0.795359	1.4781e-08	3.13621e-09	0.204641	1
CLL	chr20:37648241-37648814	-21.4309	-26.3722	0.296014	9.88255	0.999986	4.91403e-12	3.06277e-10	1.40297e-05	1
CLL	chr14:91962768-91963654	-5.02197	-9.96223	0.162901	9.88052	0.997741	2.72209e-11	4.1427e-11	0.00225947	1
CLL	chr1:32173155-32173710	-10.3009	-15.2409	0.224428	9.88009	1	4.60955e-13	1.77719e-09	1.61834e-07	1
CLL	chr11:35238282-35239324	-21.1349	-26.0728	0.369989	9.87592	0.999702	7.82195e-11	0.000298018	9.89658e-10	1
CLL	chr6:113951255-113952905	-19.1256	-24.0625	0.247282	9.87365	0.0569256	8.39358e-08	4.28644e-10	0.943074	4
CLL	chr3:50605954-50607427	-1.39315	-6.32997	0.145247	9.87364	1.95978e-12	0.919078	0.0809222	4.50579e-09	2
CLL	chr17:79533638-79534221	-8.51671	-13.452	0.23527	9.87052	0.99999	2.03232e-11	1.00639e-05	1.91048e-09	1
CLL	chr2:208489004-208491203	-3.93131	-8.86638	0.221609	9.87014	1.33051e-10	0.970837	6.88011e-06	0.0291558	2
CLL	chr4:164697786-164698287	-11.9034	-16.8379	0.262117	9.86897	4.48497e-06	0.00122777	1.28339e-06	0.998766	4
CLL	chr5:150544194-150544874	22.8653	17.9314	0.0719397	9.86777	5.23876e-12	0.996422	0.00357759	1.27787e-07	2
CLL	chr3:133209280-133210805	-15.1092	-20.0396	0.283028	9.86079	1.43769e-09	0.984266	0.0155801	0.000154304	2
CLL	chr7:151111050-151111720	-2.82908	-7.75878	0.156772	9.8594	0.000119703	3.85711e-06	2.83685e-09	0.999876	4
CLL	chr18:52691080-52691712	-6.1178	-11.0464	0.239049	9.85714	2.37888e-09	0.766325	1.52398e-07	0.233675	2
CLL	chr14:58539204-58539847	-13.9849	-18.9122	0.268252	9.85451	1	1.38325e-12	1.35933e-07	3.02207e-08	1
CLL	chr6:108581142-108583146	7.37535	2.44859	0.127454	9.85352	1.28591e-13	0.999932	4.21277e-06	6.38245e-05	2
CLL	chr3:31677991-31679064	0.274188	-4.65061	0.148835	9.84959	3.44804e-11	0.998089	0.00189647	1.4197e-05	2
CLL	chr6:119823132-119823754	-32.145	-37.0691	0.439152	9.84812	6.11197e-12	0.998287	0.00171284	4.85402e-07	2
CLL	chr20:413665-414773	-5.73378	-10.6575	0.218791	9.84747	0.999562	2.11545e-10	0.000437772	1.02961e-09	1
CLL	chr4:151261836-151262337	-10.236	-15.1593	0.234007	9.84671	1	1.48933e-12	5.02669e-08	1.11738e-07	1
CLL	chr2:12145893-12146593	-8.27328	-13.1966	0.183523	9.84665	0.998454	7.67283e-11	8.90284e-10	0.00154623	1
CLL	chr1:118877899-118878500	-53.517	-58.4388	0.964045	9.84358	1	1.68982e-12	9.34483e-08	2.87147e-08	1
CLL	chr10:81009144-81010575	-20.0116	-24.9304	0.29862	9.83763	0.999992	4.29615e-12	3.76897e-09	7.91313e-06	1
CLL	chr6:151005637-151006463	-16.8334	-21.7506	0.267165	9.83451	3.56341e-12	0.999839	0.000158171	3.17575e-06	2
CLL	chr14:50387523-50388176	-15.5533	-20.4695	0.289725	9.83237	1.55581e-07	0.00102241	1.19933e-09	0.998977	4
CLL	chr2:145209504-145211102	-3.83041	-8.74591	0.174007	9.83101	4.40502e-13	0.999643	0.000355124	1.9434e-06	2
CLL	chr16:56315882-56316925	-19.3112	-24.2261	0.339916	9.82989	0.999976	1.66799e-11	2.3714e-05	5.27896e-09	1
CLL	chr20:61673549-61674248	-21.5792	-26.4928	0.322578	9.8272	0.999983	2.47499e-12	1.04813e-09	1.74586e-05	1
CLL	chr9:92715437-92716533	-7.27226	-12.1855	0.279303	9.82653	1.67123e-06	0.618204	0.381572	0.000222181	2
CLL	chr5:60512561-60513877	-8.70201	-13.6151	0.222183	9.82612	1	1.38131e-13	1.23302e-08	3.74829e-09	1
CLL	chr1:161164757-161165491	-3.34196	-8.25498	0.174123	9.82604	0.997058	2.20463e-08	0.00294158	6.83001e-09	1
CLL	chr1:117336935-117338232	-11.3301	-16.2425	0.242412	9.82489	1	8.34717e-13	1.58292e-07	6.51955e-09	1
CLL	chr16:85915733-85916603	-6.12065	-11.0329	0.20286	9.8246	1	5.97616e-13	1.46305e-08	8.0887e-08	1
CLL	chr7:32801364-32802315	-4.99615	-9.9065	0.221037	9.82071	1.65802e-08	0.971054	0.0004466	0.0284989	2
CLL	chr5:131558185-131558827	-23.2812	-28.1908	0.379674	9.81933	0.999985	4.87733e-12	1.5377e-05	2.54823e-10	1
CLL	chr12:40530915-40531846	-7.942	-12.8515	0.20281	9.81897	6.8881e-09	0.88234	0.117654	5.80313e-06	2
CLL	chr20:3639405-3640013	-27.5648	-32.4735	0.397318	9.81752	1	1.54957e-13	1.74311e-09	4.73989e-08	1
CLL	chr6:16759351-16759860	-1.44489	-6.35324	0.163133	9.81669	8.04654e-06	0.00447244	5.05221e-08	0.995519	4
CLL	chr18:32995313-32996515	-19.2432	-24.1506	0.294059	9.81492	0.999956	2.52044e-11	8.98594e-09	4.40973e-05	1
CLL	chr8:119225426-119225927	0.353305	-4.55365	0.218418	9.8139	4.68713e-10	0.997728	7.42521e-05	0.00219798	2
CLL	chr2:217563400-217564035	-6.54572	-11.4526	0.192323	9.81376	1	4.34908e-13	1.62911e-09	1.95738e-07	1
CLL	chr7:130670784-130671516	-4.85483	-9.76166	0.212433	9.81367	1.65874e-12	0.998529	6.79525e-07	0.00146984	2
CLL	chr8:129296920-129297421	-6.048	-10.9548	0.210754	9.81351	2.5335e-12	0.999769	3.84262e-06	0.000227002	2
CLL	chr14:26007012-26007595	-12.3367	-17.2434	0.240231	9.81335	0.999999	2.00688e-12	5.55878e-09	9.65112e-07	1
CLL	chr7:138084995-138085496	-7.26873	-12.1754	0.202636	9.81325	1.17704e-07	0.995402	0.00428133	0.000316217	2
CLL	chr2:65034420-65035088	-14.902	-19.8083	0.227197	9.81242	0.999343	1.43246e-11	1.48102e-10	0.000657387	1
CLL	chr1:37748852-37749579	-9.84185	-14.7474	0.213637	9.81114	1.79196e-12	0.999862	0.000136024	2.23959e-06	2
CLL	chr6:120070384-120070885	-5.06323	-9.96768	0.175034	9.8089	1.63558e-10	0.989357	0.0106257	1.68144e-05	2
CLL	chr7:36684681-36685190	-5.21914	-10.1234	0.184071	9.80852	4.5676e-12	0.998603	0.00139628	9.84473e-07	2
CLL	chr1:77358335-77358867	-9.02388	-13.9278	0.238914	9.80786	2.01248e-12	0.999922	7.23037e-06	7.11652e-05	2
CLL	chr8:135612394-135612984	-16.7528	-21.6543	0.273503	9.80289	0.999994	1.89151e-11	5.96427e-08	5.91039e-06	1
CLL	chr12:32103863-32104449	-13.8987	-18.7989	0.263131	9.80036	3.17586e-09	0.354766	2.04849e-06	0.645232	4
CLL	chr7:111208841-111209550	-1.24275	-6.14232	0.16863	9.79914	1	1.46425e-12	1.9975e-08	2.40634e-07	1
CLL	chr17:49132061-49132562	-2.74512	-7.64463	0.149117	9.79902	0.999323	2.08019e-10	1.05693e-09	0.000676915	1
CLL	chr14:105330981-105332632	-15.6623	-20.5611	0.259152	9.79762	1	3.5338e-12	6.30232e-08	2.78252e-07	1
CLL	chr6:29664190-29664805	-8.27913	-13.1774	0.209888	9.79661	1	1.17914e-12	2.10177e-08	1.96286e-08	1
CLL	chr18:62344937-62345866	-11.408	-16.3063	0.197053	9.79653	1.85324e-11	0.376804	0.623196	2.12997e-09	3
CLL	chr3:31267678-31269178	-17.4576	-22.3555	0.267679	9.79576	8.05811e-13	0.999521	0.000478367	1.07367e-06	2
CLL	chr4:185365939-185366663	-14.5039	-19.4015	0.255418	9.79538	4.69388e-13	0.999956	3.06028e-05	1.35383e-05	2
CLL	chr20:5073300-5073976	-10.9279	-15.8238	0.237075	9.79174	1	4.57876e-13	1.86966e-08	2.1052e-08	1
CLL	chr20:46867040-46867634	-11.9773	-16.8722	0.235256	9.78977	0.999954	2.4559e-11	8.5776e-09	4.6179e-05	1
CLL	chr1:154698822-154699385	-6.18423	-11.0791	0.171453	9.78976	0.999999	1.93253e-11	4.93094e-09	1.38877e-06	1
CLL	chr5:180668417-180668970	-3.79316	-8.68792	0.190115	9.78952	2.19664e-12	0.999944	1.5861e-05	3.98573e-05	2
CLL	chr14:68818224-68818905	3.63192	-1.26147	0.157755	9.78679	9.37343e-12	0.993181	8.63608e-07	0.00681825	2
CLL	chr17:26424769-26425495	-17.6444	-22.5376	0.284866	9.78638	1	1.76022e-13	1.37583e-09	6.13994e-08	1
CLL	chr7:5269157-5271272	-13.7582	-18.6513	0.20464	9.78623	0.960677	1.36022e-09	6.92019e-10	0.0393225	1
CLL	chr17:45924544-45925140	-9.59633	-14.4872	0.195943	9.7818	0.999917	2.13405e-11	1.47352e-10	8.28313e-05	1
CLL	chr7:50203993-50205035	-9.7015	-14.5919	0.211785	9.78086	2.05779e-12	0.992756	0.00724354	6.90339e-08	2
CLL	chr7:18687106-18687670	-3.54836	-8.43832	0.174652	9.77992	7.88425e-13	0.99909	0.000909019	9.88838e-07	2
CLL	chr6:73470051-73470552	-6.68283	-11.5726	0.168162	9.77952	1.05103e-10	0.099724	0.900276	9.65629e-10	3
CLL	chr11:18637358-18638056	-27.0319	-31.9215	0.344406	9.77908	0.999784	1.47224e-11	9.55701e-11	0.000216111	1
CLL	chr1:228462842-228464440	-4.34706	-9.23543	0.160623	9.77672	2.2584e-12	0.964139	0.0358611	5.92491e-08	2
CLL	chr5:118878319-118878820	-2.51644	-7.40396	0.145517	9.77504	1.12678e-09	0.141693	0.858307	4.91738e-09	3
CLL	chr11:28121165-28121758	-4.64346	-9.53096	0.193164	9.775	2.24581e-12	0.99995	1.33259e-05	3.68456e-05	2
CLL	chr2:58693048-58694446	-0.443985	-5.33074	0.172633	9.77351	6.72068e-09	0.00295661	1.18147e-09	0.997043	4
CLL	chr16:328801-329447	-18.4089	-23.2957	0.270388	9.77343	0.999999	6.81113e-13	5.48996e-10	8.62099e-07	1
CLL	chr20:3778285-3779192	0.198323	-4.68825	0.157892	9.77315	1.82341e-12	0.999958	2.44693e-05	1.75707e-05	2
CLL	chr2:218181307-218181978	-8.02412	-12.9105	0.228749	9.77272	0.999999	5.56957e-12	2.96637e-07	2.18543e-07	1
CLL	chr9:93909843-93910520	-13.1261	-18.0113	0.211817	9.77035	0.999275	2.38403e-11	1.34397e-10	0.000725411	1
CLL	chr2:60780519-60781772	-10.7127	-15.5979	0.225619	9.77028	1.54527e-12	0.999686	1.74011e-05	0.000297094	2
CLL	chr4:100729301-100729939	-5.18	-10.0645	0.189841	9.76903	3.18703e-13	0.99995	4.13052e-05	8.79593e-06	2
CLL	chr15:64161868-64162702	-5.63034	-10.5144	0.17887	9.76809	0.999993	4.40448e-13	8.07489e-11	6.58273e-06	1
CLL	chr8:8497121-8497738	-7.73427	-12.618	0.224664	9.76745	1.10563e-12	0.999932	5.27866e-06	6.28588e-05	2
CLL	chr6:109168995-109170343	-7.53929	-12.4222	0.211905	9.76577	3.67323e-13	0.99983	4.77926e-06	0.000165271	2
CLL	chr19:16770449-16772926	4.59033	-0.292511	0.147151	9.76568	0.999991	2.8131e-11	9.38587e-06	1.033e-09	1
CLL	chr1:228318269-228319228	0.583543	-4.29895	0.163378	9.765	1.34728e-12	0.999842	4.77665e-06	0.000152796	2
CLL	chr5:73776360-73776861	-8.97627	-13.8576	0.235913	9.76259	2.56738e-12	0.999881	2.30555e-06	0.000116971	2
CLL	chr2:38712752-38713357	-9.73032	-14.6112	0.212483	9.76168	0.999998	2.19856e-12	2.09687e-09	2.08772e-06	1
CLL	chr14:59822918-59824011	-17.4272	-22.3078	0.280533	9.76117	1	7.66708e-12	1.20956e-07	3.75146e-07	1
CLL	chr6:157532929-157533625	-5.64905	-10.5291	0.186114	9.76018	5.20623e-12	0.999141	0.000853491	5.31829e-06	2
CLL	chr13:96108737-96110080	-4.43495	-9.31266	0.181311	9.75542	0.999999	3.08999e-12	8.39555e-09	6.06781e-07	1
CLL	chr1:89449366-89450269	-1.63352	-6.51047	0.171703	9.75389	3.68875e-13	0.999952	9.84433e-06	3.80345e-05	2
CLL	chr8:91650094-91650716	-4.36904	-9.24456	0.261332	9.75104	0.000483545	0.00314076	0.996351	2.4758e-05	3
CLL	chr2:111603863-111605520	-35.5316	-40.4067	0.521043	9.7502	1	1.91214e-12	1.20652e-07	2.27063e-08	1
CLL	chr16:53097016-53097517	-11.7319	-16.6066	0.230052	9.74931	0.999989	8.94275e-12	4.65647e-09	1.07666e-05	1
CLL	chr6:137060490-137061211	-6.12247	-10.9965	0.201132	9.74796	1.20288e-12	0.9999	3.73194e-06	9.64612e-05	2
CLL	chr1:113337111-113337697	-9.96212	-14.8339	0.21964	9.74353	0.999999	2.95627e-12	9.59458e-09	1.02021e-06	1
CLL	chr17:75431166-75431924	-4.72452	-9.59548	0.177208	9.74193	2.01186e-11	0.999557	0.000440853	2.15271e-06	2
CLL	chr8:114704025-114704721	-10.564	-15.434	0.231505	9.73994	5.25141e-13	0.999966	1.22464e-05	2.16037e-05	2
CLL	chr1:172631604-172632399	-12.352	-17.2202	0.233918	9.73644	1	1.01543e-12	1.18868e-08	3.20713e-07	1
CLL	chr2:218279988-218280578	-6.6447	-11.5117	0.218993	9.73409	1	1.48357e-12	2.54248e-07	9.62649e-09	1
CLL	chr16:19447656-19449162	-30.4221	-35.2887	0.427059	9.73315	0.999999	1.32257e-12	3.73971e-09	1.01871e-06	1
CLL	chr2:235480176-235481191	-24.1439	-29.0104	0.376338	9.73287	1	1.29941e-12	2.17225e-07	9.29629e-09	1
CLL	chr7:98399427-98400336	-33.0292	-37.8936	0.47302	9.72884	1	1.76446e-13	1.80534e-09	9.42412e-08	1
CLL	chr1:175177699-175179273	-3.04743	-7.91151	0.173482	9.72817	7.2976e-12	0.95032	0.049679	5.44966e-07	2
CLL	chr2:225634211-225634733	-0.296658	-5.1605	0.145985	9.72769	4.6878e-12	0.986467	0.0135332	1.04339e-07	2
CLL	chr2:196433909-196434540	-2.64434	-7.50813	0.168009	9.72759	4.66008e-12	0.999278	0.000721294	8.46548e-07	2
CLL	chr19:6257709-6258263	-26.7724	-31.6347	0.397537	9.72462	1	1.80475e-13	1.71838e-09	5.63657e-08	1
CLL	chr14:50453175-50453812	-4.75059	-9.61217	0.201204	9.72314	7.14181e-13	0.999785	4.09576e-06	0.000210703	2
CLL	chr11:126354810-126355454	-11.98	-16.84	0.244055	9.72	1	4.08201e-13	2.29332e-08	8.82265e-09	1
CLL	chr13:41091493-41093131	-12.2537	-17.1136	0.205393	9.7197	0.996339	8.22128e-10	7.43968e-09	0.00366141	1
CLL	chr12:92271464-92272110	-8.65035	-13.5101	0.246811	9.71946	1.54013e-10	0.96615	4.29814e-07	0.0338496	2
CLL	chr15:48007098-48007599	0.360123	-4.49919	0.158406	9.71862	6.61221e-11	0.995453	5.61509e-05	0.00449036	2
CLL	chr14:67485300-67485935	-14.5413	-19.4003	0.297212	9.71814	0.999979	1.39401e-11	2.11759e-05	1.60977e-09	1
CLL	chr8:134517278-134518069	-2.25192	-7.10859	0.176304	9.71335	1	1.53393e-12	1.30513e-07	2.18153e-08	1
CLL	chr13:31019454-31020601	-6.07571	-10.9311	0.200565	9.71086	9.71564e-13	0.999695	1.14647e-05	0.000293057	2
CLL	chr7:137760027-137760591	-3.38427	-8.23928	0.179169	9.71002	0.999999	5.3873e-12	4.40358e-08	6.70586e-07	1
CLL	chr6:13523947-13524448	-12.828	-17.6822	0.221629	9.70833	1.11342e-11	0.969669	0.0303306	5.24189e-08	2
CLL	chr12:44857688-44858189	-5.86023	-10.714	0.211291	9.70749	1.07549e-05	0.208251	0.00162071	0.790117	4
CLL	chr6:146186166-146187168	-6.41932	-11.2731	0.207181	9.70747	3.55035e-12	0.997617	2.58739e-06	0.00237996	2
CLL	chr4:46748721-46749222	-3.57343	-8.42687	0.178542	9.70689	8.41002e-13	0.999847	0.000150721	2.40101e-06	2
CLL	chr11:10316117-10317253	-7.36827	-12.2209	0.212402	9.70534	4.99722e-12	0.999191	5.55924e-06	0.000803724	2
CLL	chr19:41015176-41015677	4.63662	-0.214851	0.174896	9.70294	0.0553496	3.03745e-05	3.05329e-08	0.94462	4
CLL	chr16:23681286-23681923	-28.0211	-32.8725	0.433877	9.7028	1	6.39295e-13	1.67709e-07	2.03324e-09	1
CLL	chr5:156908177-156908819	-9.97467	-14.8251	0.209744	9.70081	1.8084e-12	0.976387	0.0236129	1.36359e-08	2
CLL	chr20:19917699-19918879	-7.48433	-12.3347	0.194388	9.70074	0.999963	1.29342e-11	2.44566e-09	3.71763e-05	1
CLL	chr16:56455140-56455758	-10.4383	-15.2859	0.210521	9.69508	0.999904	2.42846e-11	2.10132e-09	9.60041e-05	1
CLL	chr1:71332158-71332659	-1.52282	-6.36968	0.209846	9.69373	0.177049	0.00718929	0.809977	0.00578397	3
[truncated: 4,798 more rows]
