# Supplementary material for: Chromatin mapping and single-cell immune profiling define the temporal dynamics of ibrutinib response in CLL
Source: Nat Commun. 2020 Jan 29;11:577. doi: 10.1038/s41467-019-14081-6 (PMC6989523; doi:10.1038/s41467-019-14081-6)
Supplement: Supplementary file 13 — Supplementary Data 9 [file 41467_2019_14081_MOESM13_ESM.xlsx]

## Sheet: CD19+CD5- dynamic chromatin reg
Cell type	Region	Variable kernel loglikelihood	Constant kernel loglikelihood	Standard deviation of mean posterior probability	D statistic	Cluster 1 probability	Cluster 2 probability	Cluster 3 probability	Cluster assignment
Bcell	chr20:32425163-32425713	-3.27301	-16.3473	0.683731	26.1485	0.999963	3.05886e-07	3.63718e-05	1
Bcell	chr12:54792960-54793607	-2.74781	-14.9252	0.611765	24.3547	0.0140974	0.977221	0.00868106	2
Bcell	chr20:16471664-16472746	-12.3005	-24.0381	0.76876	23.4753	0.999999	2.70359e-08	8.73805e-07	1
Bcell	chr14:21485738-21486523	-9.95648	-21.0178	0.834039	22.1227	0.00768087	0.00481887	0.9875	3
Bcell	chr19:16269620-16270269	1.32454	-9.62461	0.330024	21.8983	0.999996	1.67465e-07	3.95768e-06	1
Bcell	chr2:65131381-65132907	-5.09369	-15.7857	0.544561	21.384	2.16379e-07	0.999926	7.35435e-05	2
Bcell	chr16:69379620-69380352	-4.25704	-14.9081	0.480054	21.3021	0.999998	1.74508e-06	1.79238e-07	1
Bcell	chr15:91024057-91024731	-9.6285	-20.253	0.725374	21.2489	1.46814e-05	0.999849	0.000136244	2
Bcell	chr6:15382226-15382727	9.70279	-0.90163	0.181325	21.2088	0.670618	3.86788e-05	0.329343	1
Bcell	chr6:1641542-1642043	-10.7272	-21.2527	0.859995	21.0509	0.823317	0.0110267	0.165656	1
Bcell	chr12:119591287-119591788	-3.37142	-13.6057	0.54792	20.4685	0.998758	2.39733e-05	0.00121845	1
Bcell	chr18:46476075-46476834	-1.85378	-11.9975	0.448007	20.2874	1.61781e-05	0.00204634	0.997937	3
Bcell	chr13:67160430-67161070	-2.01063	-11.9772	0.43961	19.9332	5.33925e-06	0.98787	0.0121246	2
Bcell	chr2:114133829-114134977	-2.77922	-12.5962	0.36221	19.6339	0.999995	9.83407e-09	5.13179e-06	1
Bcell	chr2:105887860-105889143	-17.5018	-27.3013	0.869113	19.599	0.999998	8.27371e-08	1.62558e-06	1
Bcell	chr5:1634776-1635909	-7.1027	-16.773	0.581737	19.3405	0.970524	8.49482e-05	0.029391	1
Bcell	chr16:88657838-88658588	-18.2984	-27.8597	0.891143	19.1228	0.999997	1.08846e-07	2.43771e-06	1
Bcell	chr16:31424628-31425238	-0.314102	-9.80309	0.32168	18.978	0.999982	4.44627e-07	1.70757e-05	1
Bcell	chr1:229576589-229577349	-5.89928	-15.3142	0.42378	18.8299	0.980709	1.79106e-06	0.0192891	1
Bcell	chr17:27197989-27198720	-13.912	-23.194	0.90636	18.5641	0.78822	0.211464	0.000316253	1
Bcell	chr2:168068549-168069050	0.571086	-8.68505	0.416898	18.5123	0.999982	6.62549e-06	1.17775e-05	1
Bcell	chr17:41496137-41496638	-13.0998	-22.3351	0.927177	18.4706	0.999319	5.26509e-06	0.000676181	1
Bcell	chr6:35358880-35359565	-3.63851	-12.7795	0.4887	18.2819	8.61163e-05	0.819731	0.180183	2
Bcell	chr3:100184457-100185608	-1.15583	-10.2788	0.420777	18.2459	0.0140106	0.950753	0.0352365	2
Bcell	chr2:180334674-180335175	-8.62501	-17.7449	0.707274	18.2397	0.861453	0.0731513	0.0653954	1
Bcell	chr7:28076776-28077411	-5.86226	-14.9631	0.405021	18.2016	0.99983	6.51578e-08	0.000169792	1
Bcell	chr4:27553659-27554586	-14.7677	-23.8374	1.03916	18.1395	0.995648	6.60687e-05	0.0042864	1
Bcell	chr7:104523938-104524960	-4.56786	-13.5641	0.534144	17.9925	8.104e-06	0.504727	0.495265	2
Bcell	chr6:15901131-15902362	-10.3035	-19.2591	0.519352	17.9111	0.999989	1.79478e-07	1.11739e-05	1
Bcell	chr8:145129034-145129713	-6.59764	-15.5361	0.479126	17.8769	1	4.74435e-08	5.37986e-08	1
Bcell	chr1:226815310-226815941	-5.94396	-14.8088	0.418705	17.7297	0.999913	9.48317e-08	8.67616e-05	1
Bcell	chr7:55569152-55570246	-9.9342	-18.7961	0.6984	17.7239	1.76554e-07	0.997043	0.00295721	2
Bcell	chr20:2152984-2153689	0.847905	-7.9887	0.328821	17.6732	0.923643	0.0763442	1.2351e-05	1
Bcell	chr14:70825533-70826785	-4.15943	-12.9802	0.516103	17.6416	4.85341e-05	0.999052	0.000899924	2
Bcell	chr15:91137471-91138199	-7.85957	-16.6642	0.443458	17.6093	2.07849e-05	0.999968	1.15156e-05	2
Bcell	chr11:66277697-66278405	-11.1847	-19.9811	0.738901	17.593	0.271904	0.725542	0.00255471	2
Bcell	chr10:72052788-72053443	-11.0922	-19.7802	0.582941	17.376	0.999999	6.11847e-07	1.31774e-07	1
Bcell	chr12:28405882-28406758	-7.18066	-15.8029	0.477313	17.2445	0.994135	1.70533e-06	0.00586339	1
Bcell	chr4:16038870-16039521	-6.8562	-15.4454	0.576406	17.1784	0.000167296	0.0271453	0.972687	3
Bcell	chr9:27377218-27378848	-15.7919	-24.3583	0.70672	17.1329	0.999989	2.72259e-07	1.05446e-05	1
Bcell	chr18:55879460-55879986	0.26171	-8.28245	0.305212	17.0883	0.0105148	0.000222933	0.989262	3
Bcell	chr2:152630955-152632215	-10.3791	-18.9193	0.561811	17.0805	0.999211	6.32976e-07	0.000788216	1
Bcell	chr7:64466840-64467868	-3.75557	-12.2789	0.360612	17.0466	7.52869e-05	0.999906	1.91733e-05	2
Bcell	chr6:13526644-13527871	-4.90324	-13.4071	0.354638	17.0077	1.25108e-05	0.999967	2.03732e-05	2
Bcell	chr1:42102844-42103605	-5.82068	-14.246	0.417293	16.8507	0.999998	1.77128e-06	1.64971e-07	1
Bcell	chr3:134473876-134474532	-10.5259	-18.9269	0.692255	16.8019	0.000537868	0.0534899	0.945972	3
Bcell	chr10:70195482-70196506	-6.49058	-14.8906	0.477762	16.8	0.999726	6.56624e-07	0.000272857	1
Bcell	chr8:103576754-103577428	-14.8098	-23.1732	0.67485	16.7268	0.999994	4.13452e-07	5.66942e-06	1
Bcell	chr8:140352951-140353536	1.12064	-7.18931	0.266746	16.6199	0.999949	3.18799e-07	5.09849e-05	1
Bcell	chr19:13111794-13112295	-8.71034	-17.015	0.651232	16.6093	0.434432	0.286387	0.279181	1
Bcell	chr10:23701936-23703656	-11.251	-19.5266	0.518536	16.5512	0.999872	1.06043e-07	0.000127986	1
Bcell	chr11:34930961-34932038	-10.1676	-18.4079	0.712531	16.4806	0.17971	0.327654	0.492635	3
Bcell	chr2:55945119-55945806	0.140739	-8.0907	0.322695	16.4629	0.0633783	0.936396	0.000225719	2
Bcell	chr11:46331232-46331884	-9.53753	-17.7436	0.512251	16.4122	0.999591	4.43595e-07	0.000408739	1
Bcell	chr2:152526147-152527242	-12.6998	-20.8973	0.839387	16.395	0.999867	4.97647e-05	8.29385e-05	1
Bcell	chr6:169725619-169726120	4.53375	-3.64686	0.221502	16.3612	0.999999	5.40433e-08	6.01278e-07	1
Bcell	chr12:117132418-117133676	-10.1279	-18.2835	0.658932	16.3113	2.37124e-05	0.997507	0.00246906	2
Bcell	chr21:45228728-45229324	-11.0978	-19.2306	0.55507	16.2657	0.999998	9.82342e-07	1.34577e-06	1
Bcell	chr1:182349645-182350249	2.77622	-5.29385	0.259006	16.1401	8.30281e-05	0.0464574	0.95346	3
Bcell	chr5:171337950-171338613	-3.72007	-11.7648	0.346107	16.0895	0.999995	3.56289e-07	4.81712e-06	1
Bcell	chr1:202975152-202977261	2.08075	-5.94937	0.296364	16.0602	0.999897	3.42552e-05	6.9088e-05	1
Bcell	chr22:18189021-18189776	-12.0313	-20.047	0.569707	16.0314	0.999999	1.14437e-07	8.67951e-07	1
Bcell	chr17:62138460-62139100	-13.2199	-21.2045	0.582242	15.9692	0.999949	1.50748e-07	5.09229e-05	1
Bcell	chr6:41743538-41744138	-1.017	-8.94742	0.380608	15.8608	0.999967	1.78446e-05	1.56483e-05	1
Bcell	chr12:1663068-1664146	-20.2382	-28.1563	0.955338	15.8362	0.999533	2.95252e-07	0.000467152	1
Bcell	chr6:141141228-141141729	1.79327	-6.09835	0.274396	15.7832	7.7275e-06	0.0235109	0.976481	3
Bcell	chr7:131475589-131476090	-9.35859	-17.1814	0.647251	15.6456	0.851651	0.14788	0.000469774	1
Bcell	chr15:50539822-50540931	-7.82677	-15.6199	0.388047	15.5863	8.29713e-07	0.999825	0.000173953	2
Bcell	chr3:72031584-72032251	-12.0916	-19.8764	0.542482	15.5697	0.999989	1.02894e-07	1.11455e-05	1
Bcell	chr5:134761227-134762320	-4.13608	-11.8994	0.34176	15.5265	0.999998	5.04135e-08	1.67364e-06	1
Bcell	chr11:60104009-60104649	-0.218379	-7.97019	0.29971	15.5036	0.000378865	0.00167735	0.997944	3
Bcell	chr13:74804936-74806048	-3.47484	-11.2241	0.370985	15.4986	2.00697e-05	0.00292486	0.997055	3
Bcell	chr6:30104579-30105080	-3.51286	-11.2515	0.348984	15.4773	0.999994	5.74018e-06	6.94022e-07	1
Bcell	chr2:10304092-10305187	-11.4155	-19.1372	0.675502	15.4434	0.998917	0.00107306	1.03981e-05	1
Bcell	chr11:103919716-103920253	-2.77682	-10.4945	0.318079	15.4353	1.42777e-06	0.985044	0.0149541	2
Bcell	chr1:247520843-247521455	-5.14975	-12.8635	0.357542	15.4274	0.969223	5.17871e-06	0.0307723	1
Bcell	chr4:177254158-177254659	-7.80068	-15.4879	0.578011	15.3744	0.191852	0.801031	0.00711755	2
Bcell	chr4:36749810-36750311	-12.3653	-20.0433	0.76229	15.3559	0.574092	0.00653835	0.419369	1
Bcell	chr5:149598537-149599038	-9.55656	-17.2292	0.635965	15.3452	0.34884	0.00244714	0.648713	3
Bcell	chr1:205573183-205573684	-4.48497	-12.1312	0.460948	15.2925	6.40891e-05	0.121683	0.878253	3
Bcell	chr20:23346901-23347542	-2.02666	-9.65661	0.316843	15.2599	1	5.23681e-08	2.21823e-07	1
Bcell	chr1:200452483-200453153	-9.23652	-16.8655	0.440993	15.2579	0.999933	6.20395e-08	6.7386e-05	1
Bcell	chr1:236300655-236301214	-3.69536	-11.3073	0.327919	15.2238	0.99979	4.24807e-07	0.00020968	1
Bcell	chr2:100067628-100068148	-0.891933	-8.47683	0.264184	15.1698	0.993663	2.91772e-05	0.00630815	1
Bcell	chr17:7461169-7461872	-12.0051	-19.551	0.74435	15.0916	0.0902483	0.819588	0.0901632	2
Bcell	chr10:70997113-70997839	-6.12004	-13.6424	0.491929	15.0447	0.438919	0.560681	0.000399267	2
Bcell	chr14:103860241-103861082	5.48886	-2.02238	0.27268	15.0225	0.0863624	0.892185	0.0214528	2
Bcell	chr3:65051878-65052379	-14.4375	-21.9452	0.872106	15.0155	0.213485	0.39355	0.392965	2
Bcell	chr14:56799950-56800833	-0.730782	-8.20184	0.328262	14.9421	1.89143e-07	0.998494	0.00150617	2
Bcell	chr3:49003720-49005057	-15.962	-23.422	0.694573	14.92	0.999992	6.79257e-06	1.02157e-06	1
Bcell	chr13:52350760-52351261	-1.44835	-8.84776	0.304894	14.7988	0.0022241	0.180957	0.816819	3
Bcell	chr1:230744834-230745389	-3.1997	-10.5986	0.321181	14.7979	0.999999	3.28069e-07	9.25915e-07	1
Bcell	chr12:27024805-27025390	-3.48028	-10.8751	0.329038	14.7897	0.999989	3.87777e-06	7.43922e-06	1
Bcell	chr20:1516304-1517023	-12.377	-19.7564	0.563578	14.7587	0.999989	1.41992e-07	1.12452e-05	1
Bcell	chr2:23577274-23578125	0.278478	-7.08196	0.264166	14.7209	0.999998	5.06244e-07	1.29416e-06	1
Bcell	chr11:121637905-121638692	-13.6276	-20.9689	0.586283	14.6826	0.999946	2.07149e-07	5.34649e-05	1
Bcell	chr5:150485505-150486128	-10.5972	-17.9377	0.498544	14.681	0.999997	1.10001e-06	1.55577e-06	1
Bcell	chr7:6745313-6747067	-3.69931	-11.0342	0.416776	14.6697	0.639114	0.117937	0.242948	1
Bcell	chr1:20538974-20540007	-11.9778	-19.3116	0.720359	14.6675	0.0257005	0.973556	0.000743201	2
Bcell	chr14:33225050-33225551	-2.97804	-10.2931	0.415825	14.6301	0.000396583	0.260112	0.739492	3
Bcell	chr12:22862164-22862767	4.96042	-2.34555	0.195542	14.612	0.999933	3.76637e-06	6.30269e-05	1
Bcell	chr5:76361881-76362480	-12.2504	-19.5545	0.611225	14.6082	2.73183e-06	0.995113	0.00488466	2
Bcell	chr7:30278325-30279540	-13.2051	-20.4922	0.544943	14.5743	0.999817	9.67356e-07	0.000182491	1
Bcell	chr9:34413150-34413771	-5.55953	-12.84	0.412296	14.5609	0.00146882	0.00229544	0.996236	3
Bcell	chr6:10683775-10684276	1.35919	-5.91117	0.238323	14.5407	0.998773	2.55027e-07	0.00122642	1
Bcell	chr2:72150921-72151633	-5.28977	-12.5554	0.408634	14.5313	0.999992	5.51356e-07	7.0221e-06	1
Bcell	chr1:9375249-9376361	-7.42867	-14.6702	0.493756	14.483	0.00260394	0.000350511	0.997046	3
Bcell	chr10:43444711-43445212	-13.6911	-20.9179	0.803868	14.4537	0.00845428	0.960145	0.0314012	2
Bcell	chr7:31116164-31116665	-6.94683	-14.1707	0.530028	14.4477	0.0211065	0.890338	0.0885553	2
Bcell	chr3:182876106-182876721	-13.9967	-21.2201	0.569214	14.447	0.99999	1.09971e-06	8.44922e-06	1
Bcell	chr2:180103802-180104469	1.77189	-5.44231	0.231072	14.4284	0.999826	1.35569e-06	0.000172326	1
Bcell	chr4:84122828-84123329	8.39669	1.19097	0.17453	14.4114	0.993804	3.45993e-05	0.00616162	1
Bcell	chr11:9670077-9670807	-8.12425	-15.3269	0.567802	14.4053	0.979322	0.00202029	0.0186581	1
Bcell	chr7:128649315-128649998	-12.7497	-19.9484	0.530774	14.3974	0.999981	5.20229e-07	1.89311e-05	1
Bcell	chr5:99938658-99939159	-8.95431	-16.1496	0.633422	14.3906	0.998056	0.00150698	0.000436965	1
Bcell	chr1:171750063-171751022	-3.51867	-10.7117	0.373129	14.386	0.0198589	0.979726	0.000415089	2
Bcell	chr5:52765688-52766369	0.354221	-6.8196	0.236929	14.3476	0.998623	1.2628e-06	0.00137587	1
Bcell	chr11:94698088-94698589	1.85079	-5.30117	0.29615	14.3039	0.999994	2.25298e-07	5.31214e-06	1
Bcell	chr2:65463127-65463628	-10.0742	-17.2234	0.504513	14.2984	0.997719	0.00227749	3.58917e-06	1
Bcell	chr2:131902564-131903239	-11.181	-18.3168	0.524611	14.2716	0.999988	1.07249e-05	1.50891e-06	1
Bcell	chr16:88727379-88727880	-2.016	-9.14829	0.293463	14.2646	0.999995	1.52971e-06	3.46472e-06	1
Bcell	chr1:244397244-244397810	-1.81497	-8.93836	0.334727	14.2468	0.999993	6.26105e-06	1.0826e-06	1
Bcell	chr1:213154835-213155545	-9.2486	-16.3596	0.436596	14.2219	0.999995	7.2117e-07	4.0455e-06	1
Bcell	chr1:41961670-41962401	-0.467571	-7.57768	0.259923	14.2202	0.999988	5.48359e-07	1.14019e-05	1
Bcell	chr2:241060442-241061110	-9.35803	-16.4582	0.42751	14.2004	0.999585	2.32694e-07	0.000414494	1
Bcell	chr5:56025191-56025951	-12.2001	-19.2986	0.529038	14.197	0.999993	3.79533e-06	2.9518e-06	1
Bcell	chr4:122141748-122142373	-0.361747	-7.45516	0.257017	14.1868	7.61228e-07	0.998856	0.0011432	2
Bcell	chr21:36594270-36595436	-7.3037	-14.3922	0.499374	14.1769	0.00106475	0.00348058	0.995455	3
Bcell	chr21:35962119-35962673	0.296802	-6.76563	0.277491	14.1249	6.49968e-05	0.0373038	0.962631	3
Bcell	chr12:55134511-55135232	-3.10309	-10.162	0.303393	14.1178	4.59138e-07	0.997145	0.00285448	2
Bcell	chr3:13082413-13083036	-13.52	-20.5722	0.633934	14.1044	5.96659e-06	0.0142961	0.985698	3
Bcell	chr1:78239795-78240296	-9.11921	-16.1514	0.562488	14.0643	0.000671028	0.998842	0.000487203	2
Bcell	chr21:43584280-43585008	-2.0237	-9.05013	0.300239	14.0529	3.01607e-06	0.999951	4.63746e-05	2
Bcell	chr7:91187036-91187785	-11.5057	-18.5313	0.48273	14.0512	0.999748	3.74672e-07	0.000251144	1
Bcell	chr5:6847864-6848553	-4.33037	-11.3496	0.425197	14.0385	0.000105275	0.264077	0.735818	3
Bcell	chr18:33057365-33057984	-10.9816	-17.9987	0.637415	14.0342	0.145839	0.853634	0.000527678	2
Bcell	chr11:65836302-65838575	-3.95172	-10.9562	0.372399	14.0091	0.999999	2.16764e-07	4.41651e-07	1
Bcell	chr3:45956336-45958031	-16.5174	-23.5174	0.756809	14	0.998028	4.5012e-06	0.00196731	1
Bcell	chr1:36010456-36011146	-13.6307	-20.6074	0.612883	13.9535	0.99999	9.75721e-06	6.08236e-07	1
Bcell	chr12:55247560-55248232	-6.03402	-12.9857	0.379085	13.9034	0.999999	2.47905e-07	3.66823e-07	1
Bcell	chr9:72041047-72041548	-13.5112	-20.457	0.779504	13.8916	0.498681	0.00411113	0.497208	1
Bcell	chr8:91738875-91739376	-2.18182	-9.11965	0.297282	13.8757	2.71267e-05	0.0526487	0.947324	3
Bcell	chr6:72890599-72891100	-2.79398	-9.71664	0.316173	13.8453	2.644e-06	0.330515	0.669483	3
Bcell	chr10:21309939-21310440	-13.3313	-20.2439	0.794411	13.8252	0.370193	0.242046	0.387761	3
Bcell	chr11:1567521-1569909	-14.1311	-21.034	0.555984	13.8058	0.869163	1.00921e-05	0.130827	1
Bcell	chr14:23598213-23598788	-8.93709	-15.84	0.575877	13.8058	0.0174827	0.304286	0.678231	3
Bcell	chr1:38493476-38494444	-22.3152	-29.2144	0.888622	13.7983	0.999809	3.92083e-07	0.000190871	1
Bcell	chr6:30778392-30779081	-13.0486	-19.9322	0.485063	13.7673	0.977548	2.82524e-06	0.0224491	1
Bcell	chr6:129689955-129690644	-5.4144	-12.2854	0.391437	13.742	6.96487e-06	0.0508604	0.949133	3
Bcell	chr7:22581655-22582489	-3.3377	-10.2	0.281953	13.7245	0.994334	2.07131e-06	0.0056635	1
Bcell	chr6:26383007-26384381	-4.3061	-11.168	0.399264	13.7238	0.0856452	0.90933	0.00502485	2
Bcell	chr7:37360298-37360799	7.74641	0.889559	0.145593	13.7137	0.0239615	0.00016727	0.975871	3
Bcell	chr14:31520693-31521244	2.44566	-4.41083	0.240354	13.713	0.309509	0.690282	0.00020912	2
Bcell	chr20:3137709-3138610	-12.4467	-19.3026	0.505037	13.7118	0.999998	2.63195e-07	2.2043e-06	1
Bcell	chr9:130595735-130596325	-7.44519	-14.2985	0.360131	13.7066	0.998228	5.92088e-07	0.00177175	1
Bcell	chr9:97919988-97920603	-12.5573	-19.396	0.516507	13.6773	0.999987	3.33755e-06	9.75845e-06	1
Bcell	chr10:95475012-95475644	-11.3448	-18.1796	0.452226	13.6696	0.630315	2.30899e-05	0.369662	1
Bcell	chr2:48432553-48433092	0.0185645	-6.81078	0.266473	13.6587	1	7.76281e-08	4.03009e-07	1
Bcell	chr1:40308418-40309548	-9.732	-16.5382	0.473345	13.6125	0.999983	1.6174e-05	1.10879e-06	1
Bcell	chr9:128546941-128548259	-13.9476	-20.7455	0.55341	13.5958	0.999983	4.92467e-07	1.67215e-05	1
Bcell	chr3:13133475-13134175	-12.2652	-19.0628	0.699826	13.5952	0.807893	0.041132	0.150975	1
Bcell	chr10:7454223-7454924	-7.36445	-14.1575	0.50279	13.5862	1.61584e-05	0.539969	0.460015	2
Bcell	chr6:11760263-11760971	-0.338293	-7.13099	0.243193	13.5854	1.0086e-05	0.999919	7.09727e-05	2
Bcell	chr3:112395481-112396157	-10.23	-17.0054	0.432265	13.5508	0.999999	2.07869e-07	7.37687e-07	1
Bcell	chr3:166865859-166866429	-2.35501	-9.12944	0.286281	13.5489	7.58383e-07	0.995109	0.00489043	2
Bcell	chr8:71528525-71529804	-11.2057	-17.9788	0.542414	13.5462	0.345856	0.000156669	0.653987	3
Bcell	chr12:104328922-104329630	-7.28368	-14.05	0.385915	13.5326	0.999999	1.01024e-07	5.80376e-07	1
Bcell	chr3:152195230-152195887	-0.902237	-7.66166	0.263656	13.5189	1.96683e-05	0.937563	0.0624176	2
Bcell	chr5:171818735-171819236	-15.0804	-21.8377	0.832922	13.5146	0.017038	0.0645592	0.918403	3
Bcell	chr5:26659573-26660074	3.12966	-3.62646	0.182683	13.5122	0.780323	0.000183553	0.219493	1
Bcell	chr4:165047139-165047640	1.55697	-5.19372	0.243178	13.5014	8.32048e-07	0.996022	0.00397766	2
Bcell	chr3:131725306-131725885	0.880928	-5.86374	0.233712	13.4893	0.999932	2.76775e-07	6.80179e-05	1
Bcell	chr2:204200820-204201321	-2.79128	-9.53394	0.288568	13.4853	1.66566e-06	0.995929	0.00406902	2
Bcell	chr16:85286312-85287568	-16.9862	-23.7267	0.88321	13.481	0.000489083	0.00276285	0.996748	3
Bcell	chr4:70188013-70188514	-0.455743	-7.19294	0.253231	13.4744	5.4639e-07	0.998395	0.0016041	2
Bcell	chr12:26181991-26182634	-6.38141	-13.1177	0.3522	13.4725	0.999929	1.32403e-07	7.03921e-05	1
Bcell	chr3:157328703-157329382	-0.678146	-7.40184	0.307456	13.4474	3.75597e-06	0.334135	0.665861	3
Bcell	chr19:3852509-3853173	-9.50885	-16.2234	0.542595	13.429	0.999985	2.8292e-06	1.18733e-05	1
Bcell	chr16:66987816-66988506	-8.76295	-15.4739	0.5009	13.4219	0.999998	2.91745e-07	2.08575e-06	1
Bcell	chr19:752919-753600	-11.492	-18.1973	0.522993	13.4108	0.999808	4.49284e-06	0.00018762	1
Bcell	chr2:179058452-179060200	-18.2655	-24.9696	0.632028	13.4081	0.987453	1.00729e-05	0.012537	1
Bcell	chr1:190064685-190065186	-8.62342	-15.3117	0.543754	13.3766	0.987756	0.0122347	9.56171e-06	1
Bcell	chr8:43131253-43131754	-9.81772	-16.4969	0.606817	13.3584	0.997091	0.000963041	0.00194625	1
Bcell	chr5:60564461-60565617	-4.75126	-11.4293	0.327484	13.356	0.999989	1.89682e-06	9.13444e-06	1
Bcell	chr20:30306910-30307411	-4.37905	-11.0505	0.308508	13.3429	0.981468	2.44203e-05	0.0185077	1
Bcell	chr6:90066408-90067728	-9.28808	-15.9157	0.499991	13.2552	0.000194203	0.998536	0.00126975	2
Bcell	chr11:61903967-61904642	-6.401	-13.0276	0.486612	13.2531	0.216017	0.0196359	0.764347	3
Bcell	chr16:4635251-4636150	-11.0496	-17.6696	0.648492	13.2399	0.989491	0.00865726	0.00185201	1
Bcell	chr3:41563972-41564683	-4.97533	-11.5925	0.336623	13.2343	0.98754	3.54606e-06	0.0124562	1
Bcell	chr6:118675631-118676303	-10.1575	-16.7722	0.43431	13.2294	0.999974	5.13906e-07	2.58469e-05	1
Bcell	chr9:110103240-110104006	-15.3109	-21.9215	0.811631	13.2213	0.836921	0.0894683	0.0736111	1
Bcell	chr16:55280893-55281394	-16.6845	-23.2766	0.924475	13.1842	0.0990993	0.0966651	0.804236	3
Bcell	chr16:27464400-27465078	-11.29	-17.8767	0.484847	13.1735	0.999992	3.95385e-06	4.15344e-06	1
Bcell	chr9:96328412-96329515	-1.58878	-8.1741	0.238551	13.1707	9.76932e-06	0.999831	0.000159341	2
Bcell	chr5:40641143-40641938	-8.2614	-14.844	0.526928	13.1652	0.000933218	0.997542	0.00152461	2
Bcell	chr2:225172897-225173398	2.75524	-3.81708	0.208588	13.1446	0.999991	6.74264e-07	7.93082e-06	1
Bcell	chr14:75690317-75690942	-9.97569	-16.5479	0.44082	13.1444	0.999957	4.0798e-07	4.28717e-05	1
Bcell	chr3:108742317-108743045	-4.41913	-10.9911	0.3167	13.1439	0.999996	3.50032e-07	3.38766e-06	1
Bcell	chr20:40942189-40942803	-3.72801	-10.2985	0.303581	13.1409	0.999995	1.8795e-06	3.27543e-06	1
Bcell	chr16:66246214-66246738	-7.27094	-13.8353	0.376145	13.1287	8.43583e-06	0.922475	0.0775163	2
Bcell	chr7:7423736-7424377	0.289207	-6.27336	0.273149	13.1251	0.996252	3.14528e-05	0.00371656	1
Bcell	chr12:124978320-124980764	-17.342	-23.8995	0.621131	13.1149	0.99996	8.70872e-07	3.89423e-05	1
Bcell	chr6:53177016-53177682	-8.30286	-14.8576	0.422193	13.1095	0.999999	4.6894e-07	9.46329e-08	1
Bcell	chr14:70046679-70047346	-3.50895	-10.0569	0.310853	13.0959	0.999989	3.32341e-06	7.34942e-06	1
Bcell	chr3:129208901-129209567	-14.5333	-21.0755	0.778884	13.0845	0.0617556	0.936141	0.00210346	2
Bcell	chr1:29448975-29451708	-9.06185	-15.6002	0.383677	13.0767	0.999691	7.22963e-07	0.000308605	1
Bcell	chr14:102649482-102649983	-3.32297	-9.86125	0.290757	13.0766	0.999941	4.33047e-07	5.88531e-05	1
Bcell	chr14:55896424-55897576	-11.4242	-17.9596	0.620257	13.0708	3.42319e-05	0.0238412	0.976125	3
Bcell	chr11:6633224-6634289	2.2486	-4.27958	0.208922	13.0564	2.30624e-05	0.0105428	0.989434	3
Bcell	chr7:154765435-154765959	-7.06133	-13.5835	0.358467	13.0443	2.64929e-06	0.999527	0.000470669	2
Bcell	chr8:60070214-60070763	-1.02178	-7.54052	0.339859	13.0375	0.000251503	0.933736	0.066012	2
Bcell	chr18:77282332-77285172	-16.4313	-22.9478	0.572574	13.0331	0.999714	6.18654e-07	0.000285446	1
Bcell	chr7:129418968-129420614	-18.0483	-24.5636	0.570803	13.0306	0.958182	9.85418e-06	0.0418084	1
Bcell	chr22:32803077-32803845	-6.54466	-13.0521	0.362422	13.0148	0.99999	4.16171e-06	5.87433e-06	1
Bcell	chr22:38927541-38928388	-10.7317	-17.2376	0.449637	13.0119	0.999993	8.13959e-07	6.67715e-06	1
Bcell	chr5:43313372-43314103	-3.76383	-10.2656	0.274085	13.0034	3.87225e-06	0.997986	0.00201003	2
Bcell	chr15:77312096-77312703	6.5929	0.0914937	0.231321	13.0028	0.923049	0.037499	0.0394523	1
Bcell	chr8:67089050-67090228	-17.3743	-23.8666	0.703656	12.9846	0.579839	0.000196119	0.419965	1
Bcell	chr1:180615116-180616163	-17.2933	-23.7806	0.646983	12.9745	0.99989	4.26233e-07	0.000109775	1
Bcell	chr1:86926330-86927217	-3.69945	-10.1843	0.308779	12.9698	1.90494e-05	0.653135	0.346845	2
Bcell	chr5:112567840-112568341	-5.81245	-12.2961	0.455549	12.9672	0.00272317	0.966622	0.0306549	2
Bcell	chr3:152062903-152063421	0.0226534	-6.45806	0.242858	12.9614	1.41974e-06	0.962644	0.0373544	2
Bcell	chr5:89193367-89194047	-6.64567	-13.1159	0.354993	12.9405	0.999994	1.47375e-07	5.57575e-06	1
Bcell	chr4:3618984-3619485	-5.7608	-12.2278	0.502388	12.9339	0.999288	5.16824e-05	0.000660121	1
Bcell	chr5:149994647-149995280	-7.81846	-14.2804	0.376454	12.924	0.999981	6.50466e-07	1.83989e-05	1
Bcell	chr3:52212103-52212604	-16.4689	-22.9221	0.904338	12.9065	0.989013	0.00870845	0.00227842	1
Bcell	chr16:72127280-72128422	4.33138	-2.11841	0.220198	12.8996	0.01322	0.986034	0.000746165	2
Bcell	chr15:93501147-93501815	-5.86719	-12.3092	0.346189	12.884	0.999748	1.8552e-06	0.000250363	1
Bcell	chr10:45453572-45454104	-10.3902	-16.8208	0.457681	12.8613	2.16665e-06	0.844677	0.155321	2
Bcell	chr11:65880729-65881436	-4.05434	-10.4686	0.292755	12.8284	0.999953	8.45475e-07	4.59733e-05	1
Bcell	chr9:71814932-71815533	-0.0656338	-6.47577	0.296521	12.8203	0.982263	7.75448e-05	0.0176593	1
Bcell	chr8:84269388-84269889	-7.0227	-13.4203	0.374669	12.7952	3.94711e-06	0.870743	0.129253	2
Bcell	chr15:75126324-75126825	-14.3058	-20.6977	0.771454	12.7839	0.697077	0.156768	0.146155	1
Bcell	chr18:43542282-43543424	-7.71523	-14.1057	0.477298	12.7809	0.000139596	0.998769	0.00109162	2
Bcell	chr10:37161520-37162063	-9.30941	-15.687	0.5125	12.7551	0.363424	0.000317147	0.636258	3
Bcell	chr13:100545593-100546182	-6.83912	-13.2152	0.348687	12.7521	3.88976e-05	0.00231004	0.997651	3
Bcell	chr6:115687560-115688061	0.781235	-5.59454	0.244591	12.7516	0.000204736	0.0394688	0.960327	3
Bcell	chr11:115789979-115790954	-13.2275	-19.6029	0.481238	12.7509	0.997419	5.36247e-07	0.00258057	1
Bcell	chr5:127167730-127168231	-0.0552403	-6.43005	0.235876	12.7496	2.78998e-05	0.998559	0.00141267	2
Bcell	chr7:151094705-151095390	-2.12691	-8.50128	0.272766	12.7487	1.65697e-05	0.946295	0.0536879	2
Bcell	chr3:118347479-118348085	5.05713	-1.31323	0.186842	12.7407	0.999873	1.22121e-06	0.000125749	1
Bcell	chr15:75002493-75003061	-14.2285	-20.5976	0.734612	12.7381	0.000458409	0.10536	0.894182	3
Bcell	chr1:116694061-116695501	-10.9985	-17.3604	0.590108	12.7238	0.228191	0.00221215	0.769597	3
Bcell	chr15:45295777-45296395	-9.39309	-15.7491	0.439846	12.712	0.999993	2.43184e-07	6.89361e-06	1
Bcell	chr9:3288583-3289177	0.984064	-5.36533	0.219833	12.6988	4.68317e-06	0.999161	0.000834594	2
Bcell	chr10:74489295-74489796	-5.73735	-12.0792	0.333373	12.6837	0.999889	8.3692e-06	0.000103117	1
Bcell	chr4:2788652-2789833	-1.8906	-8.22978	0.312491	12.6784	0.99921	4.38675e-06	0.000785344	1
Bcell	chr9:101754523-101756370	-17.0432	-23.3749	0.627791	12.6634	0.999792	6.52095e-07	0.000207384	1
Bcell	chr4:40303518-40304263	-13.4597	-19.7896	0.434944	12.6598	1.7416e-05	0.99996	2.30099e-05	2
Bcell	chr13:24473564-24474270	0.380104	-5.94925	0.310391	12.6587	0.000185963	0.918348	0.0814656	2
Bcell	chr15:94663007-94663644	-4.87101	-11.1987	0.327712	12.6554	0.999996	1.6609e-06	1.95658e-06	1
Bcell	chr6:111265637-111266406	-16.0284	-22.354	0.567705	12.6513	0.999632	1.35199e-06	0.000367082	1
Bcell	chr2:201935684-201936798	-0.982573	-7.28688	0.23034	12.6086	1.15256e-05	0.996348	0.00364042	2
Bcell	chr17:61505338-61505839	-3.10052	-9.39821	0.38164	12.5954	0.00647721	0.982915	0.0106078	2
Bcell	chr18:77077668-77078631	-3.37308	-9.6688	0.312581	12.5914	0.670383	0.329584	3.35779e-05	1
Bcell	chr10:57827642-57828143	-14.151	-20.4445	0.727867	12.587	0.0262005	0.9558	0.0179994	2
Bcell	chr6:164076076-164076734	-3.13653	-9.42992	0.365527	12.5868	4.21977e-05	0.958468	0.0414902	2
Bcell	chr6:167362830-167364388	-10.2605	-16.5523	0.459903	12.5836	0.948829	4.18905e-06	0.0511672	1
Bcell	chr6:107020910-107021546	-1.69299	-7.97559	0.260501	12.5652	2.37627e-06	0.997993	0.00200505	2
Bcell	chr14:37262575-37263076	-2.87534	-9.15492	0.273397	12.5592	0.934316	0.000525947	0.0651576	1
Bcell	chr11:117009282-117009843	-3.95185	-10.2246	0.326896	12.5455	0.999985	7.23837e-07	1.47697e-05	1
Bcell	chr9:101536946-101537582	0.702327	-5.56626	0.314503	12.5372	0.00371194	0.506237	0.490051	2
Bcell	chr16:89830570-89832043	-4.65544	-10.9142	0.375889	12.5175	0.999967	2.03622e-06	3.14597e-05	1
Bcell	chr13:109945302-109945803	-7.07473	-13.3332	0.359411	12.5169	1.16956e-05	0.941732	0.0582561	2
Bcell	chr8:142386248-142386749	-4.97576	-11.2331	0.325819	12.5148	4.4574e-05	0.0117469	0.988209	3
Bcell	chr14:50492487-50492988	-9.95429	-16.2104	0.595062	12.5123	0.990813	0.00682269	0.00236437	1
Bcell	chr2:78773817-78774318	-9.69485	-15.9492	0.499537	12.5086	0.000493734	0.590329	0.409177	2
Bcell	chr7:138956431-138956932	-4.35471	-10.6056	0.309752	12.5017	0.999991	2.06513e-07	8.7965e-06	1
Bcell	chr1:198503328-198504632	-6.69307	-12.9428	0.423163	12.4996	3.53207e-05	0.00738784	0.992577	3
Bcell	chr1:248905868-248906609	-11.8346	-18.0829	0.503869	12.4966	0.999994	4.54763e-06	1.0702e-06	1
Bcell	chr11:129344597-129345103	2.37621	-3.86897	0.235296	12.4904	0.000201847	0.00153624	0.998262	3
Bcell	chr16:50712234-50712802	-2.90145	-9.14199	0.306496	12.4811	0.999988	9.97266e-06	1.62894e-06	1
Bcell	chr2:62827829-62828330	-1.61418	-7.8522	0.223793	12.476	0.381218	7.33108e-05	0.618708	3
Bcell	chr10:48634050-48634644	-2.78735	-9.02495	0.290093	12.4752	0.525355	5.11423e-05	0.474594	1
Bcell	chr16:1768597-1769134	-14.388	-20.6197	0.578513	12.4635	0.999995	4.12932e-07	4.78336e-06	1
Bcell	chr17:28617830-28619737	-14.1941	-20.4222	0.53819	12.4563	0.999998	1.07608e-06	1.07239e-06	1
Bcell	chr1:40468687-40469884	-12.1713	-18.3889	0.475606	12.4352	0.999971	4.02988e-07	2.82511e-05	1
Bcell	chr1:181366926-181368123	-12.3493	-18.5645	0.473943	12.4305	0.999711	1.03314e-05	0.000278402	1
Bcell	chr10:5806550-5807051	3.13391	-3.07917	0.194232	12.4262	0.999943	4.24342e-07	5.65112e-05	1
Bcell	chr20:17561374-17562109	2.69172	-3.51939	0.195332	12.4222	1.5317e-05	0.999528	0.000456192	2
Bcell	chr1:107558932-107559746	-1.87599	-8.08702	0.347391	12.422	0.00172303	0.344095	0.654182	3
Bcell	chr9:138376998-138377499	-11.6092	-17.8166	0.639915	12.415	0.327052	0.187955	0.484994	3
Bcell	chr2:187778497-187779097	-4.84722	-11.0409	0.339496	12.3873	0.99999	1.50791e-06	8.43405e-06	1
Bcell	chr2:27192826-27194524	-1.86442	-8.05444	0.242985	12.38	0.99973	1.75351e-06	0.000268158	1
Bcell	chr11:111262382-111262945	-8.58954	-14.7568	0.366226	12.3345	0.987935	9.45524e-06	0.012056	1
Bcell	chr1:35971429-35973096	-14.3725	-20.5302	0.629526	12.3154	0.99997	2.36209e-05	6.59523e-06	1
Bcell	chr3:5500077-5500578	3.17589	-2.9782	0.192103	12.3082	3.3464e-06	0.997154	0.00284244	2
Bcell	chr11:119119300-119120701	-11.7853	-17.9366	0.523177	12.3027	0.999972	9.98538e-06	1.78555e-05	1
Bcell	chr9:27489006-27489689	-11.296	-17.4447	0.444461	12.2974	0.999496	9.04693e-07	0.000503534	1
Bcell	chr19:12714450-12715119	-12.8668	-19.0086	0.476139	12.2836	0.99959	3.3665e-07	0.000409736	1
Bcell	chr16:14226433-14226934	-4.19604	-10.3358	0.307251	12.2794	0.999964	4.50224e-07	3.59334e-05	1
Bcell	chr1:183624452-183625216	-6.78971	-12.9286	0.463007	12.2779	4.5253e-06	0.994487	0.0055089	2
Bcell	chr3:52964660-52965334	-9.62936	-15.7612	0.452823	12.2638	0.999715	0.000282213	2.31343e-06	1
Bcell	chr4:159850908-159852106	-6.44602	-12.5703	0.447355	12.2486	0.000139819	0.003617	0.996243	3
Bcell	chr12:112198950-112199451	-3.31111	-9.42445	0.333654	12.2267	0.999994	3.12745e-06	2.46829e-06	1
Bcell	chr13:40764731-40765421	-13.0684	-19.1783	0.472621	12.22	1.11972e-06	0.992525	0.00747438	2
Bcell	chr12:4507846-4508670	-14.9419	-21.0443	0.7656	12.2048	0.999494	5.60284e-06	0.000500739	1
Bcell	chr5:149183989-149184490	4.02164	-2.07299	0.181437	12.1893	0.999911	1.04628e-06	8.82055e-05	1
Bcell	chr6:110621193-110621694	5.0671	-1.02228	0.172211	12.1788	1.74468e-06	0.985678	0.0143202	2
Bcell	chr20:1152149-1152650	-9.58838	-15.6771	0.430025	12.1775	0.999999	2.4126e-07	6.2571e-07	1
Bcell	chr2:17891129-17891630	-1.34894	-7.43601	0.258292	12.1741	0.000263135	0.812744	0.186992	2
Bcell	chr6:162571782-162572429	-7.46263	-13.5485	0.403854	12.1717	1.79567e-06	0.0766438	0.923354	3
Bcell	chr4:152833642-152834266	-6.37924	-12.4634	0.342067	12.1683	0.999999	3.48392e-07	9.0209e-07	1
Bcell	chr14:102686091-102686899	-19.95	-26.0305	0.724376	12.1608	0.999992	5.66543e-07	7.00436e-06	1
Bcell	chr7:64254416-64255044	-6.62197	-12.7008	0.376191	12.1577	0.00469278	0.995208	9.9034e-05	2
Bcell	chr3:171688159-171688692	-5.18511	-11.2597	0.3097	12.1493	1.04283e-05	0.996306	0.00368326	2
Bcell	chr5:142701629-142702515	-1.06941	-7.14279	0.24874	12.1467	1.96822e-06	0.77414	0.225858	2
Bcell	chr1:231600693-231601295	-0.120028	-6.19006	0.31297	12.1401	0.00102471	0.168379	0.830596	3
Bcell	chr4:126234495-126235144	-9.10595	-15.1681	0.337862	12.1243	0.851863	1.53323e-05	0.148121	1
Bcell	chr2:240470109-240470747	-8.69733	-14.7448	0.491939	12.095	6.36557e-05	0.904399	0.0955371	2
Bcell	chr3:135861335-135861906	-4.36184	-10.409	0.315093	12.0943	3.08623e-05	0.00537695	0.994592	3
Bcell	chr1:156120461-156121593	-14.0382	-20.0834	0.571765	12.0904	0.999988	1.50079e-06	1.00322e-05	1
Bcell	chr20:33681088-33681670	-6.49488	-12.5383	0.435569	12.0868	0.979305	0.020614	8.06802e-05	1
Bcell	chr3:148994808-148995771	-1.85965	-7.90064	0.27342	12.082	1.6285e-07	0.999895	0.000104986	2
Bcell	chr3:52287124-52288461	-3.69703	-9.73773	0.358382	12.0814	0.999997	1.24278e-06	2.15752e-06	1
Bcell	chr17:26842197-26842916	-9.69445	-15.7278	0.560558	12.0667	0.36779	0.0178499	0.614361	3
Bcell	chr5:61531880-61532891	-12.494	-18.5255	0.469673	12.0629	0.999947	5.32011e-06	4.81101e-05	1
Bcell	chr1:28201054-28202225	-4.54164	-10.5729	0.380727	12.0624	0.998639	0.00134844	1.26647e-05	1
Bcell	chr11:36280137-36280804	-15.9097	-21.9389	0.764372	12.0584	0.0702049	0.00275342	0.927042	3
Bcell	chr2:96738825-96739326	-6.64935	-12.675	0.453337	12.0513	0.0158083	0.572389	0.411803	2
Bcell	chr19:41805560-41806061	-5.13125	-11.1461	0.329692	12.0296	0.999992	2.48578e-06	5.35993e-06	1
Bcell	chr11:69089339-69089935	-2.06509	-8.07879	0.264861	12.0274	0.999979	1.70354e-06	1.90739e-05	1
Bcell	chr10:134711616-134712548	-12.0908	-18.1031	0.623175	12.0246	0.000623288	0.632474	0.366902	2
Bcell	chr1:211905213-211906164	-5.76704	-11.7788	0.318187	12.0235	0.999994	3.3693e-07	5.46193e-06	1
Bcell	chr14:52791647-52792426	-16.3584	-22.3681	0.611947	12.0194	0.999994	4.95283e-06	9.88511e-07	1
Bcell	chr10:80523357-80523972	-11.3037	-17.3119	0.426234	12.0164	0.99955	4.2636e-07	0.000449721	1
Bcell	chr2:32819469-32819970	4.81706	-1.18772	0.19032	12.0096	0.908185	0.000999064	0.0908163	1
Bcell	chr4:75219959-75220551	-1.85054	-7.85239	0.252765	12.0037	3.62897e-06	0.999235	0.000761759	2
Bcell	chr18:10098417-10098918	-15.8973	-21.899	0.840354	12.0033	0.776421	0.0819857	0.141594	1
Bcell	chr8:94775506-94776215	-1.95765	-7.95874	0.232226	12.0022	0.997341	8.60762e-07	0.00265818	1
Bcell	chr5:151041609-151042110	-5.09982	-11.0964	0.307443	11.9932	0.999992	2.31459e-07	8.16214e-06	1
Bcell	chr17:29907247-29908357	-7.54489	-13.5349	0.345682	11.9801	0.999842	2.72584e-06	0.00015495	1
Bcell	chr20:17852440-17853425	-6.97853	-12.9489	0.440786	11.9407	2.4622e-06	0.64561	0.354388	2
Bcell	chr19:51398076-51398581	-13.6998	-19.6701	0.496418	11.9405	0.999989	4.20115e-07	1.02294e-05	1
Bcell	chr3:63979136-63979838	-3.56196	-9.53089	0.319931	11.9379	0.996083	0.00390994	7.5436e-06	1
Bcell	chr5:114664194-114664832	-8.58353	-14.552	0.374165	11.9369	0.999996	6.97712e-07	2.92942e-06	1
Bcell	chr22:47396693-47397644	-10.5098	-16.4739	0.423714	11.9283	0.999994	3.39375e-08	6.08967e-06	1
Bcell	chr16:85682224-85683656	-19.4151	-25.3791	0.837699	11.928	0.997779	8.79697e-06	0.00221247	1
Bcell	chr5:82903912-82904444	1.28864	-4.67302	0.231787	11.9233	0.999996	3.64978e-06	1.48629e-07	1
Bcell	chr8:143462848-143463843	-16.1393	-22.0989	0.830037	11.9191	0.999987	3.05003e-06	9.90025e-06	1
Bcell	chr18:42777311-42777844	-4.71183	-10.67	0.361171	11.9163	9.59642e-05	0.00986894	0.990035	3
Bcell	chr18:32367772-32368460	-5.65168	-11.6051	0.401816	11.9068	5.92125e-07	0.500433	0.499566	2
Bcell	chr6:73830010-73830511	-10.0284	-15.9776	0.490337	11.8984	1.79773e-05	0.998463	0.0015187	2
Bcell	chr6:32299291-32300181	-5.47362	-11.4211	0.344314	11.8949	0.999974	2.2411e-05	3.92615e-06	1
Bcell	chr22:47160001-47160569	-13.1221	-19.0669	0.491237	11.8896	0.999996	2.18103e-06	1.56543e-06	1
Bcell	chr22:49522260-49522761	-17.9524	-23.89	0.883484	11.8751	0.00184701	0.997249	0.000903914	2
Bcell	chr3:174242568-174243069	-3.22226	-9.15656	0.288722	11.8686	7.97859e-06	0.00210937	0.997883	3
Bcell	chr20:47392851-47393352	-4.50083	-10.4343	0.275501	11.867	0.930711	5.48045e-05	0.069234	1
Bcell	chr2:74524370-74525007	-10.7183	-16.6495	0.43222	11.8626	0.999999	3.28817e-07	4.82965e-07	1
Bcell	chr11:104460044-104460545	-6.72728	-12.6559	0.364213	11.8573	2.94643e-07	0.97706	0.0229401	2
Bcell	chr4:75719286-75719787	-6.42136	-12.3481	0.465392	11.8534	0.998833	1.09778e-05	0.00115638	1
Bcell	chr20:49527879-49528861	-10.6951	-16.6179	0.417938	11.8456	0.999996	2.75075e-07	3.61217e-06	1
Bcell	chr11:44622465-44623557	-7.14994	-13.0721	0.43762	11.8443	2.03338e-05	0.849172	0.150808	2
Bcell	chr15:74746363-74746975	-6.86652	-12.7877	0.338876	11.8425	0.999998	3.14687e-07	1.37786e-06	1
Bcell	chr16:585375-585990	-10.2402	-16.1587	0.394343	11.8371	0.73846	0.000200406	0.261339	1
Bcell	chr10:61339860-61340361	-4.92095	-10.8363	0.360402	11.8306	0.99998	3.14032e-06	1.69844e-05	1
Bcell	chr19:40463709-40464261	-2.98197	-8.89696	0.295168	11.83	0.998243	0.00175364	3.07016e-06	1
Bcell	chr2:61670551-61671393	-15.2473	-21.1616	0.536303	11.8286	0.999992	2.61859e-07	8.02167e-06	1
Bcell	chr6:110469429-110469930	-2.9826	-8.88978	0.310486	11.8144	1.15437e-05	0.492453	0.507536	3
Bcell	chr6:108765862-108767023	-4.97139	-10.875	0.396046	11.8072	0.00299082	0.513039	0.48397	2
Bcell	chr19:13386022-13386602	-15.5916	-21.4895	0.736492	11.7957	0.965222	0.000196995	0.0345807	1
Bcell	chr2:231532740-231534209	-14.6823	-20.5755	0.50833	11.7863	0.999894	1.2845e-06	0.000105141	1
Bcell	chr1:42642424-42643134	-9.75717	-15.6463	0.468093	11.7783	0.999996	2.62394e-06	9.8359e-07	1
Bcell	chr1:69970402-69970903	-5.24096	-11.1297	0.457991	11.7775	0.999546	0.000170246	0.000283798	1
Bcell	chr6:12516204-12516759	-11.2822	-17.1685	0.537278	11.7727	0.48945	0.000403846	0.510147	3
Bcell	chr8:70845339-70845840	2.12532	-3.75977	0.200241	11.7702	0.000180099	0.962115	0.0377046	2
Bcell	chr3:185701142-185702285	-4.92896	-10.8131	0.289174	11.7683	1.83851e-05	0.967018	0.0329636	2
Bcell	chr11:46390856-46391517	-7.58137	-13.4644	0.474826	11.766	0.000104919	0.284354	0.715541	3
Bcell	chr11:119494559-119495583	-12.6247	-18.4992	0.51544	11.7492	0.999985	1.29695e-05	2.19955e-06	1
Bcell	chr4:163812797-163814041	-17.0171	-22.8912	0.601119	11.7482	0.999996	1.92028e-06	2.23273e-06	1
Bcell	chr17:63051317-63053417	3.22745	-2.6463	0.182914	11.7475	0.999984	1.29763e-05	2.5823e-06	1
Bcell	chr15:99143229-99144211	-8.79184	-14.6601	0.422969	11.7365	0.999236	0.000760476	3.79588e-06	1
Bcell	chr21:32714526-32715211	-0.734379	-6.60086	0.234833	11.733	0.999956	1.31999e-06	4.24253e-05	1
Bcell	chr8:101026280-101026781	5.30221	-0.562964	0.163172	11.7303	1.87903e-05	0.999899	8.21418e-05	2
Bcell	chr6:121557993-121558663	-9.80027	-15.6652	0.490655	11.7298	9.46808e-07	0.999757	0.000241967	2
Bcell	chr5:174944387-174945303	-20.6402	-26.502	0.736047	11.7238	0.99999	2.20926e-06	7.73416e-06	1
Bcell	chr9:127882162-127882663	-13.0776	-18.9392	0.697523	11.7231	0.998853	1.34219e-06	0.00114518	1
Bcell	chr5:176977012-176977554	-2.54766	-8.40867	0.261855	11.722	0.999981	2.9739e-07	1.87887e-05	1
Bcell	chr16:11173279-11173813	-7.7791	-13.6354	0.351641	11.7127	0.999888	3.85368e-07	0.000111378	1
Bcell	chr19:47939387-47940477	-10.3097	-16.1583	0.555076	11.6971	0.710811	0.288844	0.000345271	1
Bcell	chr1:109212245-109213317	-11.6188	-17.4581	0.436369	11.6787	0.999942	2.4277e-06	5.51224e-05	1
Bcell	chr12:53135036-53135660	0.717533	-5.12113	0.225843	11.6773	0.999995	1.4087e-07	4.8571e-06	1
Bcell	chr12:116704750-116705251	-0.113348	-5.94372	0.230449	11.6607	0.999769	9.57625e-06	0.000221716	1
Bcell	chr19:616737-618030	-15.4193	-21.2475	0.646356	11.6565	0.999825	9.32425e-07	0.00017405	1
Bcell	chr17:70729603-70730160	-15.5712	-21.3978	0.571343	11.6534	0.999999	4.89479e-07	3.9544e-07	1
Bcell	chr8:11549913-11550709	-16.4267	-22.2494	0.81334	11.6455	0.999991	3.21811e-06	6.24344e-06	1
Bcell	chr4:139590621-139591122	2.02751	-3.79285	0.222067	11.6407	0.102961	0.000398614	0.89664	3
Bcell	chr22:17134849-17135350	-11.9461	-17.7664	0.651637	11.6406	0.0808668	0.365026	0.554107	3
Bcell	chr5:154789093-154789594	-13.7709	-19.5903	0.714606	11.6387	0.988083	0.00359813	0.00831865	1
Bcell	chr20:5986338-5987404	-6.86876	-12.6878	0.443103	11.638	9.35005e-05	0.725818	0.274089	2
Bcell	chr7:28737680-28738262	-1.39084	-7.20785	0.241305	11.634	6.55555e-06	0.998911	0.00108201	2
Bcell	chr9:19999325-20000173	-5.42059	-11.2261	0.429725	11.6109	0.00383941	0.189394	0.806767	3
Bcell	chr1:160806166-160806770	-3.94144	-9.74553	0.32141	11.6082	0.458706	0.541174	0.000120154	2
Bcell	chr22:26805670-26806372	-5.88702	-11.6876	0.341844	11.6012	0.999023	1.24093e-06	0.000975701	1
Bcell	chr11:65706084-65706753	-11.8203	-17.6143	0.45842	11.5881	0.999997	1.62225e-06	1.277e-06	1
Bcell	chr3:170546535-170547036	-7.7152	-13.5079	0.494701	11.5853	0.999501	0.000129852	0.000369199	1
Bcell	chr14:104367189-104367929	-0.596356	-6.38859	0.250994	11.5845	0.99951	0.00048506	5.00328e-06	1
Bcell	chr3:11272447-11272948	-4.46962	-10.2604	0.29071	11.5815	1.01761e-05	0.987222	0.0127674	2
Bcell	chr13:28217673-28218401	-6.73173	-12.5224	0.331858	11.5813	0.99997	2.31401e-06	2.81443e-05	1
Bcell	chr16:11169717-11170830	-21.4546	-27.243	0.990206	11.577	0.96539	0.0345101	0.000100377	1
Bcell	chr20:23341830-23344376	-1.55568	-7.34269	0.223633	11.574	0.999964	1.11237e-06	3.46595e-05	1
Bcell	chr1:22236143-22236849	-7.6103	-13.3949	0.353077	11.5691	0.999999	5.29437e-07	8.6687e-07	1
Bcell	chr5:169205891-169206852	-19.0871	-24.8694	0.653889	11.5646	0.999854	5.78233e-07	0.000145808	1
Bcell	chr13:41836992-41838279	-1.80799	-7.5895	0.230167	11.563	1.78458e-06	0.931185	0.0688134	2
Bcell	chr2:127285508-127286250	-3.67329	-9.44618	0.291649	11.5458	0.999998	8.87415e-07	1.0841e-06	1
Bcell	chr3:151554806-151555318	-11.3521	-17.1241	0.623234	11.544	0.951847	0.0461922	0.00196059	1
Bcell	chr8:81893278-81894648	-17.0891	-22.858	0.67792	11.5378	0.999353	3.92418e-06	0.00064324	1
Bcell	chr18:31578769-31579270	-0.860529	-6.62894	0.234392	11.5368	2.13634e-06	0.99882	0.00117824	2
Bcell	chr5:79651335-79651966	-9.55937	-15.3223	0.526372	11.5258	0.000230865	0.0162716	0.983498	3
Bcell	chr14:65696172-65697206	-6.47441	-12.2362	0.328663	11.5236	1.87292e-06	0.558109	0.441889	2
Bcell	chr8:131275869-131276470	1.09043	-4.66615	0.249396	11.5132	0.999998	1.52684e-06	8.02836e-07	1
Bcell	chr6:112264879-112265386	-2.3442	-8.1	0.249971	11.5116	0.975376	0.0246077	1.58017e-05	1
Bcell	chr2:53994410-53995632	-6.81411	-12.5652	0.37758	11.5022	0.000157562	0.00175644	0.998086	3
Bcell	chr1:41819354-41819957	-17.9833	-23.7276	0.626411	11.4886	0.99999	4.46884e-07	9.76428e-06	1
Bcell	chr10:98085633-98086241	-0.370104	-6.113	0.286815	11.4858	0.942755	3.4752e-05	0.05721	1
Bcell	chr12:50110193-50110947	-21.7635	-27.5019	0.841364	11.4768	0.999985	6.9139e-07	1.45689e-05	1
Bcell	chr2:31475293-31476633	-16.763	-22.4993	0.751094	11.4726	0.99993	5.42249e-06	6.43693e-05	1
Bcell	chr2:152779243-152780150	-4.86524	-10.5969	0.352573	11.4632	9.72619e-06	0.0696166	0.930374	3
Bcell	chr15:100457454-100457955	-9.58391	-15.3092	0.502211	11.4506	0.0519683	0.000653145	0.947379	3
Bcell	chr12:92171734-92173234	-15.1236	-20.8462	0.502925	11.4451	0.999993	4.4997e-08	7.1788e-06	1
Bcell	chr11:18753282-18754095	-5.0059	-10.7254	0.387178	11.439	5.11175e-06	0.0452036	0.954791	3
Bcell	chr6:166982913-166983414	-10.187	-15.9053	0.541124	11.4365	0.929003	0.000514066	0.0704834	1
Bcell	chr9:38070902-38071423	-16.3865	-22.1047	0.817663	11.4364	0.539852	0.359822	0.100325	1
Bcell	chr16:19009944-19010456	-4.95605	-10.6725	0.304281	11.4329	0.999872	8.12332e-07	0.000126695	1
Bcell	chr9:34956463-34956964	-8.74254	-14.4537	0.429841	11.4222	0.000274721	0.997158	0.00256722	2
Bcell	chr11:57172983-57173484	-3.5495	-9.25854	0.266879	11.4181	0.000316992	0.000376927	0.999306	3
Bcell	chr2:178510912-178511413	-11.7715	-17.4804	0.659168	11.4179	0.700346	0.0115352	0.288119	1
Bcell	chr1:176198580-176199105	-13.0828	-18.7915	0.640981	11.4174	0.976479	0.000215267	0.0233056	1
Bcell	chr15:59698501-59699627	-10.8836	-16.5912	0.542773	11.4152	0.880579	0.00495211	0.114469	1
Bcell	chr12:41998468-41999055	-2.32388	-8.03097	0.348875	11.4142	0.999201	0.000177425	0.000621253	1
Bcell	chr10:80830298-80831400	-11.4057	-17.1101	0.421622	11.4088	0.00106712	0.000749647	0.998183	3
Bcell	chr3:126632266-126632894	-14.5929	-20.2963	0.521162	11.4068	0.989517	4.6709e-06	0.010478	1
Bcell	chr3:102093924-102094471	-1.20672	-6.9055	0.245421	11.3976	0.000114939	0.000499781	0.999385	3
Bcell	chr20:36661366-36662476	-7.74122	-13.4369	0.443426	11.3915	0.999791	0.000122833	8.57204e-05	1
Bcell	chr4:69590218-69590761	-5.77949	-11.4699	0.330581	11.3808	9.20849e-06	0.103117	0.896874	3
Bcell	chr9:110971483-110972045	-4.74594	-10.4349	0.299628	11.3779	0.999995	3.5227e-08	4.90833e-06	1
Bcell	chr9:94191037-94191538	-3.68328	-9.37179	0.262086	11.377	1.80954e-06	0.99976	0.000237833	2
Bcell	chr1:213089781-213090596	-9.42663	-15.1132	0.501472	11.3731	0.195293	0.00425419	0.800453	3
Bcell	chr22:39660309-39661219	-11.9624	-17.6477	0.608754	11.3706	0.932311	0.0671955	0.000493556	1
Bcell	chr11:61308914-61309529	-9.09166	-14.7756	0.403309	11.3679	0.999429	3.4869e-06	0.000567599	1
Bcell	chr9:129976517-129977529	-7.19758	-12.8814	0.472479	11.3676	0.00305775	0.145352	0.85159	3
Bcell	chr2:162099272-162100269	-12.9404	-18.6229	0.638644	11.365	9.94767e-06	0.149688	0.850302	3
Bcell	chr11:933077-933578	-12.5992	-18.2764	0.653498	11.3544	0.987126	0.00210286	0.0107708	1
Bcell	chr19:45811252-45811836	-2.8372	-8.50816	0.260297	11.3419	0.999996	2.37227e-07	3.94923e-06	1
Bcell	chr5:5784024-5784882	-5.25186	-10.9204	0.433028	11.337	0.558911	0.411129	0.0299594	1
Bcell	chr14:104801893-104802394	-9.87694	-15.5426	0.413862	11.3314	0.999694	0.000305043	1.35347e-06	1
Bcell	chr9:124589880-124590400	-4.27223	-9.93608	0.278546	11.3277	2.97268e-06	0.999634	0.000363478	2
Bcell	chr5:52304477-52305082	-5.79534	-11.4576	0.305152	11.3245	0.99991	4.03433e-07	8.98838e-05	1
Bcell	chr17:35336097-35336735	-9.39334	-15.0533	0.39178	11.32	0.999996	3.78859e-07	3.59195e-06	1
Bcell	chr1:228966668-228967352	-4.43568	-10.0916	0.270543	11.3118	0.905621	9.36983e-05	0.0942857	1
Bcell	chr1:205828976-205829477	-1.26153	-6.90843	0.243792	11.2938	0.993384	6.41537e-06	0.00660932	1
Bcell	chr3:13616375-13616881	-7.8453	-13.4899	0.312334	11.2892	0.99628	1.35414e-06	0.00371857	1
Bcell	chr11:9419674-9420326	-11.8586	-17.5013	0.432465	11.2855	0.999987	1.71539e-07	1.24161e-05	1
Bcell	chr4:176973668-176974479	-13.54	-19.1827	0.531598	11.2854	0.999989	1.00258e-05	6.23493e-07	1
Bcell	chr14:102315362-102316397	-12.4265	-18.0687	0.440466	11.2845	0.99997	9.13738e-07	2.92127e-05	1
Bcell	chr4:37883353-37883915	-9.08908	-14.7302	0.463232	11.2823	0.000296374	0.999103	0.000600754	2
Bcell	chr4:112912176-112913400	-15.6798	-21.3098	0.547195	11.2599	0.999998	7.23756e-07	1.76076e-06	1
Bcell	chr15:94627604-94628105	-11.1224	-16.7511	0.614402	11.2574	0.993994	0.000275053	0.0057309	1
Bcell	chr7:104896553-104898330	-5.19855	-10.8237	0.381076	11.2502	0.000117294	0.575862	0.42402	2
Bcell	chr4:35910125-35910711	-3.1278	-8.75202	0.23654	11.2484	0.971981	6.94231e-05	0.0279491	1
Bcell	chr2:113011886-113012975	1.72716	-3.89664	0.182807	11.2476	2.96766e-06	0.983474	0.0165228	2
Bcell	chr3:33625785-33626286	-15.4611	-21.0827	0.791479	11.2433	0.635015	0.101423	0.263563	1
Bcell	chr17:34445762-34446842	-10.8989	-16.516	0.491022	11.2342	0.999977	3.80985e-06	1.89602e-05	1
Bcell	chr7:99594763-99595963	-22.7397	-28.3567	1.18068	11.234	0.000217298	0.992897	0.00688561	2
Bcell	chr7:19997811-19998572	-5.27983	-10.8946	0.351031	11.2296	1.43499e-06	0.681077	0.318922	2
Bcell	chr4:149788952-149789453	-10.6137	-16.2281	0.588387	11.2287	0.99933	0.000419265	0.000251149	1
Bcell	chr2:72999208-72999709	-13.0108	-18.6232	0.465176	11.2248	2.48541e-07	0.998855	0.00114463	2
Bcell	chr16:47656566-47657067	0.595433	-5.01301	0.212955	11.2169	0.999853	4.29139e-06	0.000142453	1
Bcell	chr3:107646173-107647333	-12.8705	-18.478	0.46775	11.2149	1.54433e-05	0.25193	0.748054	3
Bcell	chr5:102191179-102192225	-3.42932	-9.03512	0.323565	11.2116	1.46627e-06	0.733311	0.266688	2
Bcell	chr14:59930787-59932901	-10.8421	-16.4453	0.409678	11.2065	4.98055e-05	0.00406338	0.995887	3
Bcell	chr3:121311770-121312754	-11.2498	-16.8471	0.426063	11.1946	0.999996	7.22133e-08	4.03455e-06	1
Bcell	chr8:9630621-9631257	-9.02096	-14.6136	0.374443	11.1852	0.999992	1.15451e-06	6.71425e-06	1
Bcell	chr1:169877657-169878479	-4.32043	-9.91102	0.281704	11.1812	0.99997	2.98135e-06	2.74268e-05	1
Bcell	chr11:13712740-13713331	-0.255553	-5.84572	0.262681	11.1803	5.09078e-05	0.999335	0.000613627	2
Bcell	chr9:124875204-124875705	-4.47705	-10.062	0.312877	11.1698	0.000632711	0.00154424	0.997823	3
Bcell	chr7:32968327-32969031	-13.2124	-18.7838	0.539133	11.1428	0.99993	4.79487e-06	6.51551e-05	1
Bcell	chr13:42683100-42683601	-10.4138	-15.9835	0.538418	11.1394	0.377851	0.0031832	0.618966	3
Bcell	chr22:38314065-38315389	-9.77003	-15.3386	0.490741	11.1371	0.999828	4.92231e-06	0.000167544	1
Bcell	chr7:16633344-16634107	-0.474216	-6.04055	0.248562	11.1327	1.52821e-06	0.0822487	0.91775	3
Bcell	chr11:58869533-58870446	-6.7022	-12.2683	0.275857	11.1322	2.33458e-05	0.999888	8.88306e-05	2
Bcell	chr1:33227007-33227772	-3.8035	-9.36891	0.272214	11.1308	0.999984	9.5355e-07	1.50198e-05	1
Bcell	chr6:5461464-5462116	-15.3298	-20.8949	0.66879	11.1301	2.86535e-05	0.659068	0.340904	2
Bcell	chr15:40850169-40851454	-13.17	-18.7336	0.455262	11.1272	0.999993	2.3209e-06	4.90552e-06	1
Bcell	chr15:63761374-63761932	-4.10301	-9.66588	0.24493	11.1257	0.270403	7.06148e-05	0.729526	3
Bcell	chr12:14606889-14607594	-7.2294	-12.7921	0.34682	11.1254	5.64224e-06	0.123973	0.876022	3
Bcell	chr17:65780456-65780957	1.7902	-3.77215	0.210123	11.1247	0.999839	0.000156379	4.69964e-06	1
Bcell	chr1:242854243-242855428	-20.4405	-26.0017	0.689546	11.1224	1.68641e-05	0.79208	0.207903	2
Bcell	chr3:16550055-16550650	-9.31391	-14.8718	0.413498	11.1158	1.15853e-05	0.105647	0.894342	3
Bcell	chr22:41294657-41295635	-5.11225	-10.6697	0.313858	11.115	0.999991	5.86844e-06	3.44533e-06	1
Bcell	chr17:71587231-71588415	-12.2	-17.7556	0.473422	11.1111	6.67009e-05	0.999756	0.000177317	2
Bcell	chr19:16327559-16330193	-20.1276	-25.6817	0.665764	11.1082	0.999992	4.71898e-08	7.66328e-06	1
Bcell	chr14:75946543-75947309	-10.3841	-15.938	0.430526	11.1079	0.998002	0.00195042	4.76045e-05	1
Bcell	chr3:109264477-109265052	-5.56274	-11.1145	0.282536	11.1036	0.933065	0.00020068	0.066734	1
Bcell	chr11:11832816-11833317	0.430785	-5.11819	0.222755	11.0979	0.998751	0.00122883	1.96815e-05	1
Bcell	chr13:37432200-37432864	-8.02697	-13.57	0.349851	11.086	0.999993	2.56654e-06	4.29964e-06	1
Bcell	chr3:179810849-179811721	-12.8848	-18.421	0.638217	11.0724	0.00881569	0.0256597	0.965525	3
Bcell	chr2:225142942-225143688	-10.2097	-15.7428	0.552462	11.0663	0.999934	4.41651e-06	6.13394e-05	1
Bcell	chr13:74873322-74875239	-12.0238	-17.5552	0.530246	11.0628	2.81653e-05	0.27299	0.726982	3
Bcell	chr6:79732732-79733233	-8.30761	-13.8367	0.522529	11.0581	0.447882	0.106105	0.446013	1
Bcell	chr15:42270788-42271289	-3.4638	-8.99113	0.234809	11.0547	0.861667	8.04384e-06	0.138325	1
Bcell	chr10:97527527-97528195	-10.5029	-16.0275	0.386801	11.0492	0.999993	8.94533e-07	5.78123e-06	1
Bcell	chr6:33528796-33529407	-9.77896	-15.3036	0.415784	11.0492	0.999984	2.01474e-06	1.44792e-05	1
Bcell	chr19:10221915-10222539	-14.5822	-20.106	0.516666	11.0476	0.999999	2.01622e-07	7.3395e-07	1
Bcell	chr6:10205973-10206619	-10.8098	-16.3329	0.400178	11.0463	0.999947	4.96447e-07	5.21079e-05	1
Bcell	chr9:82473153-82474590	-7.84578	-13.3648	0.340479	11.0381	2.41332e-05	0.771249	0.228727	2
Bcell	chr1:92667407-92668291	-2.39342	-7.91191	0.264049	11.037	0.00390907	0.996058	3.31209e-05	2
Bcell	chr15:78024159-78024660	-4.75949	-10.278	0.310959	11.0369	0.999963	3.57089e-05	1.17753e-06	1
Bcell	chr11:35069832-35070333	-1.75923	-7.27466	0.290537	11.0309	2.8428e-05	0.996592	0.0033793	2
Bcell	chr14:78569418-78569919	-1.92162	-7.43646	0.338782	11.0297	0.0472757	0.268847	0.683877	3
Bcell	chr1:149879917-149880423	1.43339	-4.08105	0.205666	11.0289	0.999993	3.04304e-06	4.3324e-06	1
Bcell	chr20:25277164-25278225	-10.2356	-15.7499	0.541567	11.0286	0.000299369	0.189383	0.810318	3
Bcell	chr7:137708699-137709307	-12.1809	-17.691	0.438126	11.0202	0.999985	2.00846e-07	1.46798e-05	1
Bcell	chr22:24612361-24612974	-11.702	-17.2089	0.43467	11.0138	0.999998	8.4805e-07	1.05507e-06	1
Bcell	chr6:42780863-42782293	-10.785	-16.2912	0.381995	11.0123	0.999458	1.51506e-06	0.000540398	1
Bcell	chr16:69970774-69971275	-1.6079	-7.11153	0.248246	11.0073	2.37523e-05	0.00375505	0.996221	3
Bcell	chr8:27223904-27224652	-7.68748	-13.1893	0.359664	11.0036	1.52291e-05	0.998783	0.00120133	2
Bcell	chr14:68866638-68867156	-5.20007	-10.7014	0.390454	11.0026	0.741556	0.00601621	0.252428	1
Bcell	chr19:33071556-33072537	-5.51924	-11.0198	0.293078	11.0012	0.999981	1.84636e-05	3.21243e-07	1
Bcell	chr7:27701702-27702979	-5.02695	-10.5239	0.266481	10.994	2.4241e-06	0.999147	0.000850943	2
Bcell	chr1:120466198-120466830	-3.65812	-9.15444	0.340531	10.9926	0.967895	0.0320473	5.72085e-05	1
Bcell	chr4:178241025-178241937	-3.01558	-8.51096	0.254379	10.9908	2.23814e-05	0.986761	0.0132169	2
Bcell	chr2:242604660-242605384	-4.4972	-9.99238	0.314966	10.9904	0.995965	3.27322e-05	0.00400242	1
Bcell	chr1:202284554-202285224	-10.1336	-15.6266	0.530997	10.9861	0.0280771	0.970501	0.00142141	2
Bcell	chr22:45820004-45820633	-0.568437	-6.05839	0.217842	10.9799	1.11473e-05	0.999153	0.000836231	2
Bcell	chr3:182399841-182401113	-10.9056	-16.3945	0.514548	10.9777	6.33426e-05	0.00436025	0.995576	3
Bcell	chr2:145317740-145318314	-1.78227	-7.27008	0.236528	10.9756	2.89919e-05	0.999597	0.000374099	2
Bcell	chr18:51612348-51613441	-11.8546	-17.3419	0.456559	10.9747	2.08591e-05	0.300756	0.699224	3
Bcell	chr1:43196480-43197104	-6.98308	-12.4649	0.322923	10.9636	0.99987	3.64586e-06	0.000125932	1
Bcell	chr5:32542549-32543294	-7.88732	-13.3668	0.334096	10.959	0.999593	1.14331e-06	0.000405686	1
Bcell	chr8:108820375-108821008	-3.33921	-8.81816	0.261508	10.9579	1.78158e-06	0.996922	0.00307627	2
Bcell	chr22:37616488-37617059	-2.62764	-8.10193	0.259574	10.9486	0.999947	1.98889e-05	3.35466e-05	1
Bcell	chr8:134468858-134469473	-5.82821	-11.3023	0.406023	10.9481	0.0285943	0.777252	0.194154	2
Bcell	chr4:137558509-137559089	-0.00198349	-5.47211	0.299163	10.9403	0.00590513	0.00558768	0.988507	3
Bcell	chr7:54731865-54732576	1.33605	-4.13225	0.20048	10.9366	0.00247096	0.0208537	0.976675	3
Bcell	chr11:75825124-75827918	-15.6397	-21.1025	0.66169	10.9256	0.736734	0.00042352	0.262843	1
Bcell	chr16:28229281-28229934	-6.02705	-11.4891	0.354891	10.9242	0.999979	1.83698e-05	2.21639e-06	1
Bcell	chr1:155698738-155699439	-0.979055	-6.44065	0.252324	10.9232	0.999953	4.35432e-05	3.23387e-06	1
Bcell	chr19:52110122-52110753	-9.65104	-15.1115	0.394962	10.9209	0.999999	5.64239e-07	3.77083e-07	1
Bcell	chr16:11076932-11077494	-6.48931	-11.9474	0.313578	10.9161	0.999904	3.24102e-06	9.27883e-05	1
Bcell	chr6:143799462-143800095	2.48882	-2.96819	0.192472	10.914	0.999994	2.30526e-06	4.16632e-06	1
Bcell	chr1:26057076-26057726	-4.47997	-9.93509	0.275477	10.9102	0.999997	1.79496e-07	2.56976e-06	1
Bcell	chr11:60523989-60524590	-4.14865	-9.60261	0.334034	10.9079	0.999902	7.14717e-05	2.66765e-05	1
Bcell	chr9:98569566-98570285	-10.1339	-15.5876	0.397436	10.9073	0.999975	7.86521e-06	1.76286e-05	1
Bcell	chr8:121020880-121021562	-5.52021	-10.9709	0.312418	10.9014	1.18318e-05	0.762081	0.237907	2
Bcell	chr5:171586877-171587675	-10.0411	-15.4908	0.476669	10.8993	0.142159	0.0289522	0.828889	3
Bcell	chr1:156134756-156135341	-8.40087	-13.8488	0.436549	10.8959	1.94626e-05	0.962474	0.037507	2
Bcell	chr6:20877563-20878064	-1.474	-6.91797	0.254984	10.8879	0.98677	1.16008e-05	0.0132185	1
Bcell	chr14:105795009-105795607	-9.19944	-14.6387	0.380933	10.8785	0.999974	8.42608e-06	1.71878e-05	1
Bcell	chr6:80175900-80176401	-0.734098	-6.16995	0.286693	10.8717	0.965803	0.000128069	0.034069	1
Bcell	chr20:44621968-44622664	-8.27097	-13.7051	0.326637	10.8682	0.000547128	0.00100005	0.998453	3
Bcell	chr19:15428522-15429663	-12.571	-18.0049	0.428568	10.8679	0.999926	1.28304e-06	7.29088e-05	1
Bcell	chr20:49084415-49085032	-13.7167	-19.1467	0.685169	10.8599	0.395107	0.0668648	0.538028	3
Bcell	chr11:120119073-120119757	-13.496	-18.9252	0.526601	10.8584	0.671988	3.41254e-05	0.327978	1
Bcell	chr3:132344325-132344956	-8.46766	-13.8968	0.347298	10.8583	0.999732	5.16254e-06	0.00026274	1
Bcell	chr2:121492867-121493716	-8.4651	-13.8923	0.381792	10.8544	0.999991	1.90781e-07	9.03252e-06	1
Bcell	chr4:169914738-169915357	1.80982	-3.61419	0.190142	10.848	0.000106243	0.998826	0.00106735	2
Bcell	chr2:25712980-25713481	-1.49217	-6.91579	0.316971	10.8472	0.000378818	0.0368064	0.962815	3
Bcell	chr15:65540988-65541489	-15.7291	-21.1521	0.7452	10.846	0.221411	0.0198412	0.758747	3
Bcell	chr3:46702024-46702555	-3.65284	-9.07583	0.27451	10.846	0.0549996	0.000889533	0.944111	3
Bcell	chr2:161341385-161342005	4.6349	-0.787405	0.171091	10.8446	0.723285	0.000713433	0.276001	1
Bcell	chr12:121235474-121236936	-18.4097	-23.8301	0.616866	10.8407	0.999977	5.67806e-06	1.7601e-05	1
Bcell	chr2:43316703-43317204	-11.3474	-16.7656	0.552355	10.8364	0.000170799	0.999426	0.000403423	2
Bcell	chr14:50809323-50809970	-12.9588	-18.3732	0.437535	10.8288	3.04557e-06	0.99535	0.00464678	2
Bcell	chr11:83255001-83255617	-10.4542	-15.8636	0.363731	10.819	0.998383	1.20647e-06	0.00161608	1
Bcell	chr18:67634352-67634853	-2.27753	-7.68583	0.227148	10.8166	0.00419106	0.000318102	0.995491	3
Bcell	chr9:27393070-27393608	-1.88692	-7.29332	0.237586	10.8128	0.999974	1.9195e-07	2.55858e-05	1
Bcell	chr13:65776902-65777464	5.3679	-0.03793	0.16938	10.8117	0.000327003	0.00109371	0.998579	3
Bcell	chr9:10612476-10613439	-12.5921	-17.9964	0.464146	10.8086	0.998757	7.07389e-06	0.00123607	1
Bcell	chr2:169939414-169940058	-7.14081	-12.5433	0.355085	10.805	0.999999	4.69919e-07	1.0152e-06	1
Bcell	chr14:60679207-60680255	-8.19131	-13.5923	0.459653	10.8021	0.608548	0.0395829	0.351869	1
Bcell	chr7:92054878-92055379	-9.20075	-14.6008	0.48563	10.8001	0.781182	0.00335	0.215468	1
Bcell	chr1:172612427-172613118	-16.0576	-21.4379	0.540803	10.7607	0.999969	7.24442e-06	2.38487e-05	1
Bcell	chr2:52153775-52154276	-3.06838	-8.44537	0.332744	10.754	0.00760754	0.988468	0.00392461	2
Bcell	chr2:145945196-145945697	-2.46518	-7.84072	0.307913	10.7511	0.00247305	0.00177799	0.995749	3
Bcell	chr3:71492992-71494595	-1.10283	-6.47724	0.211385	10.7488	3.74732e-05	0.998387	0.00157522	2
Bcell	chr3:160760988-160761909	-18.4548	-23.8289	0.602451	10.7481	0.999798	5.22343e-07	0.000201329	1
Bcell	chr1:180931148-180931810	-13.7991	-19.1694	0.49943	10.7407	0.999994	3.79025e-06	2.40111e-06	1
Bcell	chr7:158627466-158628048	-13.0592	-18.4283	0.433506	10.7384	0.999344	2.68693e-06	0.000653126	1
Bcell	chr8:75797455-75797956	-7.6029	-12.965	0.357832	10.7242	2.23343e-06	0.305762	0.694236	3
Bcell	chr13:38236762-38237263	-0.708372	-6.07041	0.280704	10.7241	0.00210657	0.00116181	0.996732	3
Bcell	chr6:13229121-13230573	-13.8578	-19.2193	0.653222	10.7228	6.2735e-05	0.91825	0.0816877	2
Bcell	chr6:119763751-119764545	-16.5806	-21.9336	0.653848	10.706	8.49407e-06	0.999841	0.000150621	2
Bcell	chr7:50418031-50418856	-11.4988	-16.8508	0.569897	10.704	0.424945	0.310874	0.264181	1
Bcell	chr12:43441184-43441727	-2.30209	-7.65276	0.231996	10.7013	0.000171112	0.000856669	0.998972	3
Bcell	chr11:114179313-114179827	-3.79033	-9.14011	0.263798	10.6996	2.7727e-06	0.999533	0.000464484	2
Bcell	chr3:47516142-47517835	-0.744478	-6.08999	0.212692	10.691	0.999997	3.7001e-07	2.1348e-06	1
Bcell	chr22:44167610-44168111	-13.1038	-18.4468	0.660876	10.6861	0.790336	0.0658117	0.143853	1
Bcell	chr5:60623843-60624396	-12.537	-17.8777	0.454608	10.6814	0.999951	1.71872e-06	4.7422e-05	1
Bcell	chr22:19406444-19407798	-12.5752	-17.9151	0.387486	10.6797	0.727948	0.272014	3.84822e-05	1
Bcell	chr6:10465735-10466322	-3.19879	-8.53793	0.269968	10.6783	0.99997	1.24231e-05	1.7263e-05	1
Bcell	chr1:184505151-184505652	-6.21401	-11.5462	0.306696	10.6643	1.16751e-05	0.936741	0.0632471	2
Bcell	chr7:139769208-139769901	-11.2364	-16.5681	0.54964	10.6634	0.000212352	0.0074796	0.992308	3
Bcell	chr2:223348063-223348700	-13.023	-18.3531	0.64514	10.6601	0.00164082	0.0189853	0.979374	3
Bcell	chr19:5665879-5666381	-13.8158	-19.1439	0.644632	10.6561	0.0551105	0.00932588	0.935564	3
Bcell	chr4:153630685-153631431	-7.9384	-13.2652	0.335038	10.6537	0.999858	2.01866e-06	0.000140223	1
Bcell	chr1:41168960-41169461	-6.84095	-12.1638	0.447703	10.6456	0.999349	0.000402986	0.000247888	1
Bcell	chr1:194194774-194195675	-6.44163	-11.7635	0.305002	10.6437	0.999813	3.51838e-06	0.000183009	1
Bcell	chr5:136631411-136631912	-15.7667	-21.0866	0.766573	10.6399	0.0963871	0.827437	0.0761759	2
Bcell	chr8:39706077-39706716	-3.83054	-9.14844	0.276598	10.6358	0.999978	5.03261e-07	2.12431e-05	1
Bcell	chr1:45275890-45276518	-17.0451	-22.3564	0.552483	10.6226	0.999724	3.44502e-06	0.000272582	1
Bcell	chr20:2881720-2882374	-4.4198	-9.73076	0.286383	10.6219	0.999763	0.000230237	6.28399e-06	1
Bcell	chr5:157502100-157502869	-10.8743	-16.1851	0.558153	10.6215	0.987809	0.00963697	0.00255388	1
Bcell	chr13:92697373-92697874	-6.78838	-12.0974	0.326461	10.6181	9.0974e-06	0.712779	0.287212	2
Bcell	chr3:57984145-57985163	-7.0151	-12.3201	0.285514	10.6101	0.990946	2.97622e-06	0.0090512	1
Bcell	chr16:23782826-23783449	-14.3013	-19.606	0.423935	10.6093	0.935908	2.38385e-05	0.0640684	1
Bcell	chr13:91580393-91580894	-5.45132	-10.7481	0.421438	10.5936	0.992383	0.00712237	0.000494479	1
Bcell	chr5:5025777-5026304	-1.94153	-7.2367	0.329557	10.5903	0.0144927	0.425295	0.560212	3
Bcell	chr19:13900888-13901596	-14.793	-20.0861	0.53508	10.5863	0.999991	6.59548e-06	2.2751e-06	1
Bcell	chr20:17743917-17744420	-6.64539	-11.9372	0.297989	10.5837	0.998522	9.14702e-07	0.00147757	1
Bcell	chr20:18487824-18488767	-3.59073	-8.88229	0.284444	10.5831	0.00372372	0.996039	0.000237771	2
Bcell	chr22:39513353-39514591	-13.2834	-18.5727	0.431591	10.5787	0.999358	1.3287e-06	0.000640964	1
Bcell	chr7:135648778-135649621	-5.72816	-11.0157	0.296847	10.575	0.99999	1.29869e-06	8.34027e-06	1
Bcell	chr8:71572480-71573142	-4.30697	-9.58971	0.269176	10.5655	5.22779e-06	0.998507	0.00148743	2
Bcell	chr7:64934678-64935355	-6.23083	-11.5094	0.302008	10.5571	4.55603e-06	0.946002	0.0539932	2
Bcell	chr14:64746914-64747468	-2.78281	-8.05466	0.265728	10.5437	0.991453	0.00854356	3.34885e-06	1
Bcell	chr6:145046812-145047735	-10.3966	-15.6656	0.380654	10.5379	0.999601	2.54855e-06	0.000396003	1
Bcell	chr2:87021759-87022447	-15.0345	-20.3022	0.688009	10.5352	0.221074	0.776167	0.00275955	2
Bcell	chr11:64432660-64433287	-5.67172	-10.9387	0.381052	10.5339	0.00201234	0.417784	0.580204	3
Bcell	chr3:111313292-111314447	-9.36931	-14.6359	0.414828	10.5332	4.34752e-05	0.0221456	0.977811	3
Bcell	chr9:134594504-134595392	-8.02765	-13.2932	0.446719	10.531	0.999112	0.000326127	0.000562259	1
Bcell	chr15:57598218-57599789	-0.476242	-5.73913	0.207564	10.5258	2.40256e-06	0.84726	0.152737	2
Bcell	chr16:48454235-48454747	-1.27861	-6.54143	0.226822	10.5256	0.999914	5.78861e-06	8.00452e-05	1
Bcell	chr1:52567954-52568504	-1.81993	-7.08212	0.234515	10.5244	0.999805	4.9009e-06	0.000189636	1
Bcell	chr2:235399895-235400396	-8.09607	-13.358	0.389705	10.5239	0.999988	5.67538e-06	6.34083e-06	1
Bcell	chr16:48088595-48089572	-13.1832	-18.4424	0.606001	10.5184	0.992426	0.00489781	0.00267606	1
Bcell	chr6:43094838-43095486	-7.48339	-12.7421	0.29707	10.5173	0.981559	3.32749e-05	0.0184082	1
Bcell	chr8:87527835-87528432	-12.5542	-17.8114	0.426669	10.5144	0.999987	5.5093e-07	1.22005e-05	1
Bcell	chr13:96328948-96330022	-0.46859	-5.72185	0.197408	10.5065	5.48233e-06	0.97145	0.0285446	2
Bcell	chr3:187912750-187913378	0.0570342	-5.19513	0.228426	10.5043	3.56732e-05	0.0637565	0.936208	3
Bcell	chr12:26302913-26303414	-14.4114	-19.6586	0.694994	10.4943	0.970374	0.0169613	0.0126643	1
Bcell	chr2:127735383-127736367	-16.5131	-21.7602	0.610603	10.4942	0.918883	0.00018648	0.0809303	1
Bcell	chr12:2473576-2474385	-0.654096	-5.89941	0.264656	10.4906	4.17471e-06	0.997353	0.00264234	2
Bcell	chr20:4093555-4094171	-2.28118	-7.52579	0.262412	10.4892	0.999799	0.000179354	2.16434e-05	1
Bcell	chr3:179139202-179139815	-2.44901	-7.69195	0.240582	10.4859	4.07842e-06	0.934372	0.0656239	2
Bcell	chr10:22900540-22901754	-14.1966	-19.4374	0.480364	10.4817	2.36008e-06	0.933576	0.0664218	2
Bcell	chr3:58340762-58342334	-13.526	-18.7667	0.583118	10.4814	0.00394572	0.96186	0.0341945	2
Bcell	chr11:13271371-13272081	-0.0440371	-5.28307	0.211784	10.4781	0.999979	3.16983e-06	1.82803e-05	1
Bcell	chr6:51793157-51793658	-3.37344	-8.61117	0.253564	10.4755	0.999921	4.99181e-07	7.82282e-05	1
Bcell	chr17:78776807-78777308	-11.0785	-16.3161	0.497404	10.4752	9.24186e-05	0.589008	0.4109	2
Bcell	chr2:62589692-62590873	-16.8015	-22.0338	0.53675	10.4647	0.999963	8.56317e-08	3.6655e-05	1
Bcell	chr10:126289487-126291132	-10.2428	-15.4741	0.351592	10.4626	1.0072e-05	0.999841	0.000148939	2
Bcell	chr11:71983981-71984668	-12.5918	-17.8212	0.584766	10.4588	0.999999	2.30667e-07	9.98046e-07	1
Bcell	chr17:45269767-45270365	-12.57	-17.7989	0.516321	10.4578	0.00158353	0.998393	2.32305e-05	2
Bcell	chr3:13151901-13152974	-13.7773	-19.0051	0.434899	10.4556	1.81642e-05	0.994856	0.0051262	2
Bcell	chr9:93909843-93910520	-9.1559	-14.3803	0.352316	10.4489	0.999733	2.22246e-06	0.000265229	1
Bcell	chr6:27486098-27487688	-13.4056	-18.6297	0.595487	10.4482	0.000118282	0.608479	0.391403	2
Bcell	chr19:5153971-5154673	-19.6877	-24.9069	0.908113	10.4384	0.736303	0.263296	0.000401587	1
Bcell	chr1:169672699-169673200	-7.21112	-12.429	0.35952	10.4358	0.999997	2.23563e-06	4.03328e-07	1
Bcell	chr2:122067199-122067894	-7.11514	-12.33	0.444658	10.4296	0.54292	0.437311	0.0197688	1
Bcell	chr4:108274235-108274736	-14.0385	-19.2529	0.648571	10.4288	0.002835	0.265505	0.73166	3
Bcell	chr3:167594224-167594780	-4.73989	-9.95303	0.28696	10.4263	0.283356	0.71658	6.31363e-05	2
Bcell	chr12:124226617-124228080	-12.2977	-17.5059	0.550803	10.4164	0.860091	0.11531	0.0245984	1
Bcell	chr13:114297816-114298597	-8.35781	-13.5656	0.354614	10.4157	0.984283	0.0157028	1.42753e-05	1
Bcell	chr1:218337319-218339173	-17.7778	-22.9855	0.599255	10.4153	0.999371	2.38104e-06	0.000626871	1
Bcell	chr1:87684911-87685825	0.543989	-4.66134	0.209249	10.4107	0.00030639	0.72452	0.275174	2
Bcell	chr4:189938838-189939339	-9.64129	-14.8461	0.517859	10.4097	0.000925166	0.80979	0.189284	2
Bcell	chr14:24900815-24901462	0.826668	-4.37441	0.188139	10.4022	1.91438e-06	0.999353	0.000644935	2
Bcell	chr5:150593249-150594643	-9.17881	-14.3731	0.338237	10.3886	9.5045e-06	0.999968	2.22932e-05	2
Bcell	chr11:121297668-121298472	-10.1402	-15.3328	0.415737	10.3852	0.999963	2.82363e-06	3.44538e-05	1
Bcell	chr14:63764968-63765469	-5.02478	-10.2163	0.31159	10.383	3.2952e-06	0.425427	0.574569	3
Bcell	chr10:6051074-6051575	-9.35099	-14.5402	0.35665	10.3785	2.72797e-05	0.998564	0.00140837	2
Bcell	chr18:67818771-67819331	-3.36822	-8.55406	0.31953	10.3717	0.310518	0.00217118	0.687311	3
Bcell	chr5:71819667-71820313	-3.09065	-8.27635	0.298132	10.3714	0.999709	0.000282775	7.88399e-06	1
Bcell	chr19:23619654-23620178	-4.86077	-10.04	0.397939	10.3585	0.999687	0.00012701	0.00018606	1
Bcell	chr22:37805650-37806659	-16.5417	-21.7196	0.622645	10.3559	0.999991	4.94016e-06	4.55919e-06	1
Bcell	chr2:120763620-120764235	-8.02897	-13.2069	0.366478	10.3558	0.999932	3.15573e-06	6.44812e-05	1
Bcell	chr6:31678832-31679470	-14.219	-19.3959	0.652862	10.3537	0.98033	0.00197458	0.0176958	1
Bcell	chr12:119145138-119145639	-9.36619	-14.5409	0.526873	10.3495	0.993045	0.0062837	0.0006717	1
Bcell	chr2:79901106-79901607	-22.4547	-27.6287	1.11713	10.348	0.0938709	0.0344741	0.871655	3
Bcell	chr10:1462792-1464094	-6.80059	-11.9721	0.285034	10.3431	7.90976e-05	0.999775	0.000146306	2
Bcell	chr7:18556084-18556585	-7.46293	-12.6321	0.326863	10.3383	2.86801e-07	0.999041	0.000958519	2
Bcell	chr10:77156071-77156830	-9.4809	-14.6499	0.533352	10.338	0.99565	0.000725296	0.00362459	1
Bcell	chr9:92138698-92139405	-11.0208	-16.1855	0.391338	10.3295	8.59409e-06	0.88462	0.115371	2
Bcell	chr9:2192448-2192949	-4.40591	-9.56784	0.265051	10.3239	0.99958	3.17389e-07	0.000419543	1
Bcell	chr11:65332306-65332807	-8.99624	-14.157	0.50347	10.3216	0.998536	0.00139165	7.19585e-05	1
Bcell	chr14:65635363-65635899	2.71902	-2.44068	0.192022	10.3194	0.000214434	0.985232	0.0145531	2
Bcell	chr9:72586654-72587264	-7.17215	-12.3287	0.372316	10.3131	6.47148e-06	0.0188982	0.981095	3
Bcell	chr1:208058245-208058912	-11.7493	-16.9037	0.580246	10.3088	0.520043	0.450257	0.0297	1
Bcell	chr11:9808762-9810364	-13.5737	-18.7278	0.646044	10.3081	0.000290802	0.0745024	0.925207	3
Bcell	chr6:150935532-150936033	-10.5507	-15.7044	0.524948	10.3073	0.00292516	0.417398	0.579676	3
Bcell	chr1:59470286-59471701	-13.7651	-18.918	0.476563	10.3058	0.999988	9.65152e-06	2.65108e-06	1
Bcell	chr3:108699558-108700059	-6.84133	-11.9933	0.310979	10.3039	2.23237e-06	0.986985	0.0130126	2
Bcell	chr19:15212157-15212839	-8.03568	-13.1875	0.331269	10.3037	0.999982	1.23838e-07	1.77238e-05	1
Bcell	chr1:200623691-200624366	-11.3337	-16.4838	0.399917	10.3002	0.999986	2.33089e-06	1.17185e-05	1
Bcell	chr8:18087941-18088442	-11.0583	-16.2062	0.571794	10.2957	0.906534	0.0135297	0.0799362	1
Bcell	chr1:231764821-231765354	-1.62547	-6.77326	0.27106	10.2956	4.26542e-05	0.997417	0.00254051	2
Bcell	chr1:204616491-204617084	-0.953315	-6.0977	0.219204	10.2888	0.999854	3.09964e-06	0.000142889	1
Bcell	chr21:26118871-26119372	-15.1102	-20.253	0.712899	10.2855	0.127927	0.871444	0.000628604	2
Bcell	chr9:134614375-134615932	-12.1304	-17.273	0.523577	10.2852	0.999376	1.33561e-05	0.000610747	1
Bcell	chr2:240224542-240225377	-10.2741	-15.4147	0.402013	10.2813	0.999986	1.28386e-05	9.45095e-07	1
Bcell	chr3:49384840-49385341	2.52125	-2.61915	0.178276	10.2808	0.000205997	0.998677	0.00111668	2
Bcell	chr8:131178660-131179161	-6.51043	-11.6483	0.348338	10.2757	8.31662e-07	0.775732	0.224267	2
Bcell	chr6:157178461-157179148	-18.2372	-23.375	0.578437	10.2755	0.999517	1.2631e-06	0.000482089	1
Bcell	chr2:43457596-43458524	-14.3368	-19.4712	0.507674	10.2688	7.86542e-07	0.937387	0.0626125	2
Bcell	chr10:77145840-77146341	-16.7409	-21.8736	0.770258	10.2653	0.769429	0.223492	0.00707934	1
Bcell	chr3:177389975-177390476	-1.47792	-6.61016	0.312771	10.2645	0.999803	1.0278e-06	0.000195557	1
Bcell	chr8:124414385-124414886	-1.81463	-6.9459	0.285401	10.2625	0.00196451	0.010877	0.987158	3
Bcell	chr15:49258660-49259303	-8.05334	-13.1795	0.450828	10.2523	0.772628	0.00131601	0.226056	1
Bcell	chr21:43607713-43608832	-9.32524	-14.4503	0.401121	10.2502	0.000236965	0.99971	5.34942e-05	2
Bcell	chr17:4012537-4013110	-3.33374	-8.4579	0.251369	10.2483	6.88624e-05	0.980345	0.0195863	2
Bcell	chr17:27552284-27552785	3.60636	-1.51721	0.171807	10.2471	0.000104314	0.996625	0.00327051	2
Bcell	chr10:121567334-121567929	-21.3721	-26.4951	0.713603	10.2462	0.000131127	0.999841	2.79553e-05	2
Bcell	chr15:51199042-51201469	-7.31904	-12.4398	0.301151	10.2416	0.997013	1.35572e-06	0.00298595	1
Bcell	chr4:126466020-126466521	-5.2066	-10.3267	0.396558	10.2402	0.113264	0.594956	0.29178	2
Bcell	chr2:128450492-128450993	-6.57214	-11.692	0.438529	10.2396	0.999489	0.000426575	8.39564e-05	1
Bcell	chr16:75267553-75268278	-19.8638	-24.9804	0.935435	10.2331	0.98111	0.0072455	0.0116441	1
Bcell	chr18:12053224-12053800	-12.3996	-17.5135	0.444343	10.2278	0.992709	0.00726774	2.31141e-05	1
Bcell	chr17:74252367-74253327	-7.58398	-12.6971	0.406623	10.2263	0.27024	0.0077355	0.722024	3
Bcell	chr9:97260888-97261566	-9.3999	-14.5125	0.425117	10.2253	2.44828e-05	0.00344489	0.996531	3
Bcell	chr8:21835387-21835972	-19.5246	-24.6359	0.7637	10.2225	0.990794	2.89856e-05	0.00917732	1
Bcell	chr1:29119072-29119573	-4.43625	-9.54636	0.270038	10.2202	0.999965	3.24458e-06	3.20304e-05	1
Bcell	chr3:112492488-112493469	-20.3406	-25.4479	0.657467	10.2144	0.999867	1.2365e-06	0.000131401	1
Bcell	chr12:119417442-119418087	-6.72682	-11.8305	0.335233	10.2073	0.99999	7.26019e-06	2.3732e-06	1
Bcell	chr1:153777567-153779215	-8.43841	-13.5402	0.32332	10.2035	0.999996	1.79495e-06	1.99805e-06	1
Bcell	chr1:77404700-77405318	-4.38169	-9.48257	0.286681	10.2018	0.999996	1.67036e-07	3.39223e-06	1
Bcell	chr1:42006434-42007005	-3.35081	-8.44755	0.348417	10.1935	0.0358898	0.823711	0.140399	2
Bcell	chr14:23514085-23514593	-5.22961	-10.3258	0.350649	10.1924	0.999998	1.22764e-06	8.33439e-07	1
Bcell	chr7:26704274-26705183	-8.18844	-13.2838	0.318695	10.1907	9.21755e-07	0.995525	0.00447397	2
Bcell	chr12:116975760-116976375	-13.2566	-18.3519	0.42532	10.1906	0.997269	1.3601e-06	0.00272993	1
Bcell	chr9:110054995-110055704	-3.88544	-8.98039	0.228719	10.1899	0.102174	0.00018286	0.897643	3
Bcell	chr11:129201504-129202227	-5.13634	-10.2299	0.339467	10.1872	3.27948e-05	0.00981538	0.990152	3
Bcell	chr11:72473739-72474475	-2.94608	-8.03589	0.243481	10.1796	0.999793	3.20851e-06	0.000203906	1
Bcell	chr1:111431252-111431753	-7.16995	-12.2571	0.472591	10.1743	0.841717	0.014189	0.144094	1
Bcell	chr2:230984559-230985060	-11.1981	-16.2848	0.579137	10.1733	0.99984	0.000126605	3.34812e-05	1
Bcell	chr14:55564471-55565507	-18.7838	-23.8689	0.582616	10.1701	0.999646	8.95069e-07	0.000353058	1
Bcell	chr20:8038525-8039026	-8.81257	-13.897	0.448846	10.1688	2.2539e-06	0.997474	0.00252403	2
Bcell	chr17:36061227-36062111	-10.4905	-15.5736	0.40904	10.1662	0.999972	2.18408e-05	6.54993e-06	1
Bcell	chr22:31691376-31691897	-10.5405	-15.6233	0.379276	10.1655	0.999991	2.61892e-06	6.62153e-06	1
Bcell	chr6:37949942-37950711	-8.46779	-13.5491	0.383555	10.1627	0.999887	0.000110425	2.89741e-06	1
Bcell	chr13:45045041-45045542	-6.9043	-11.9843	0.420483	10.1599	6.26528e-05	0.818914	0.181023	2
Bcell	chr10:126677247-126677851	-7.17708	-12.255	0.308471	10.1559	0.999842	1.33601e-06	0.000156228	1
Bcell	chr17:46562110-46562681	-7.4586	-12.5358	0.292125	10.1543	0.989951	7.31032e-06	0.0100421	1
Bcell	chr8:133519631-133520520	-8.60566	-13.6821	0.335303	10.1529	0.999866	5.98345e-06	0.000127613	1
Bcell	chr3:23799821-23800445	-7.4669	-12.5432	0.333868	10.1525	5.36286e-05	0.706041	0.293906	2
Bcell	chr19:14640705-14641312	-7.80797	-12.882	0.439189	10.148	0.984531	0.0064162	0.00905294	1
Bcell	chr11:22689684-22690185	-0.990957	-6.06296	0.219311	10.144	0.999933	7.99637e-06	5.87479e-05	1
Bcell	chr16:75018255-75019396	-3.73519	-8.80694	0.285368	10.1435	0.548299	0.451527	0.000174312	1
Bcell	chr17:37638669-37639245	-13.4351	-18.5064	0.585307	10.1426	0.999979	1.14692e-06	1.9529e-05	1
Bcell	chr22:23104624-23105428	-4.32204	-9.3901	0.264646	10.1361	0.999944	1.901e-06	5.41815e-05	1
Bcell	chr1:50967692-50968379	-4.04301	-9.10703	0.277507	10.128	0.999961	6.39147e-07	3.84417e-05	1
Bcell	chr6:107425280-107425810	-0.108469	-5.17244	0.204066	10.1279	0.997274	2.06296e-06	0.00272428	1
Bcell	chr2:109922297-109922798	-15.5678	-20.6314	0.711609	10.1271	0.00946268	0.949089	0.0414484	2
Bcell	chr5:123745815-123747196	-13.516	-18.5747	0.577744	10.1172	0.602764	0.00319666	0.39404	1
Bcell	chr14:82001702-82002260	-4.47716	-9.53497	0.266715	10.1156	0.999995	1.6795e-06	3.52183e-06	1
Bcell	chr11:117789974-117790826	-11.6812	-16.7383	0.403967	10.1141	0.999995	1.41766e-06	3.20326e-06	1
Bcell	chr6:17269652-17270153	-5.31316	-10.3688	0.279973	10.1113	1.16545e-06	0.966234	0.0337651	2
Bcell	chr10:86076726-86077387	-6.48913	-11.5422	0.298575	10.1061	0.999852	5.72792e-07	0.000146999	1
Bcell	chr12:91851903-91852404	3.2444	-1.80863	0.217153	10.1061	0.000437919	0.397156	0.602406	3
Bcell	chr7:127431388-127432253	-10.225	-15.2776	0.523496	10.1052	0.230969	0.242461	0.52657	3
Bcell	chr10:46053751-46054380	-6.14121	-11.1928	0.276705	10.1031	0.0472208	0.00049914	0.95228	3
Bcell	chr17:2142950-2143752	-21.5196	-26.5706	0.786746	10.1018	0.999831	0.000167282	1.93227e-06	1
Bcell	chr7:148801230-148801731	-9.60567	-14.6542	0.497709	10.097	0.723991	0.263316	0.0126928	1
Bcell	chr3:73543747-73544248	-1.29564	-6.34304	0.209205	10.0948	0.0381714	0.961772	5.68083e-05	2
Bcell	chr6:135090044-135090556	-11.4761	-16.5232	0.402894	10.0943	8.0152e-07	0.908896	0.091103	2
Bcell	chr11:83119067-83119568	-1.22356	-6.26929	0.220592	10.0915	3.63496e-06	0.994229	0.00576766	2
Bcell	chr9:97853866-97855363	-17.0314	-22.0753	0.574787	10.0879	0.999992	3.94676e-06	4.00821e-06	1
Bcell	chr13:100071850-100073079	-1.16552	-6.20707	0.202319	10.0831	1.76645e-05	0.990667	0.00931545	2
Bcell	chr4:111625761-111626386	-10.7037	-15.7439	0.549451	10.0804	0.139814	0.0512946	0.808891	3
Bcell	chr1:110674442-110674943	-2.75565	-7.79539	0.33006	10.0795	0.999973	4.95399e-07	2.61036e-05	1
Bcell	chr18:44220016-44220517	-4.66354	-9.7024	0.267975	10.0777	9.13401e-07	0.989445	0.0105545	2
Bcell	chr5:68431637-68432642	-18.451	-23.4887	0.601282	10.0755	0.999985	9.48797e-06	5.86485e-06	1
Bcell	chr20:24823466-24824197	-17.4412	-22.477	0.559813	10.0716	0.999981	8.0871e-06	1.05825e-05	1
Bcell	chr10:69381374-69382049	-10.8615	-15.8936	0.549401	10.0643	0.00287771	0.0593534	0.937769	3
Bcell	chr17:19656139-19656774	-12.5351	-17.5669	0.476538	10.0636	0.999409	0.000584882	6.12517e-06	1
Bcell	chr6:139741917-139742418	-6.66988	-11.7016	0.313293	10.0634	7.99827e-07	0.891677	0.108322	2
Bcell	chr5:67337006-67338399	-14.1921	-19.2214	0.459691	10.0585	0.999996	4.75128e-07	3.17137e-06	1
Bcell	chr2:162892810-162893468	-3.87979	-8.90868	0.268126	10.0578	1.47577e-05	0.449464	0.550521	3
Bcell	chr19:5078057-5078752	-8.39351	-13.4212	0.374379	10.0553	0.999987	1.19467e-05	5.79779e-07	1
Bcell	chr12:96878779-96879673	-13.2041	-18.2308	0.471732	10.0533	0.999028	5.07974e-06	0.000966682	1
Bcell	chr8:64345845-64346346	-13.7473	-18.7731	0.643208	10.0517	0.0603787	0.929439	0.0101822	2
Bcell	chr8:10991228-10991879	-5.39211	-10.4179	0.30432	10.0516	0.998697	0.00129917	3.88503e-06	1
Bcell	chr15:40356434-40357232	-12.9915	-18.0152	0.439774	10.0474	0.999984	9.20639e-06	6.82769e-06	1
Bcell	chr15:81403648-81404249	-7.82901	-12.8518	0.42566	10.0455	0.999993	1.88624e-07	6.57468e-06	1
Bcell	chr1:224924308-224925042	-21.709	-26.7301	0.740504	10.0421	0.999996	1.74594e-06	2.00215e-06	1
Bcell	chr13:24553489-24554825	-13.7036	-18.7216	0.630398	10.036	0.99802	0.00113216	0.000847635	1
Bcell	chr14:69149025-69150513	-16.0326	-21.0505	0.495721	10.0359	2.61102e-06	0.999744	0.000253805	2
Bcell	chr17:19992913-19993543	-12.7411	-17.7576	0.642652	10.033	0.962523	0.0329461	0.00453132	1
Bcell	chr14:77744092-77744593	3.53713	-1.47917	0.185768	10.0326	0.994638	0.00354264	0.00181889	1
Bcell	chr3:121442830-121443433	-4.33249	-9.34711	0.26234	10.0292	0.999912	1.89142e-06	8.61795e-05	1
Bcell	chr14:43731108-43731609	-11.885	-16.8995	0.573082	10.029	0.0115191	0.110867	0.877614	3
Bcell	chr17:48681657-48682158	-3.05558	-8.06954	0.281345	10.0279	0.0261361	0.000454979	0.973409	3
Bcell	chr1:44347006-44347541	-5.32207	-10.3345	0.298993	10.0248	0.999886	0.000113413	5.29453e-07	1
Bcell	chr16:27332425-27333259	-2.83848	-7.84708	0.2393	10.0172	0.999821	9.04322e-06	0.000169652	1
Bcell	chr3:111851407-111852509	-10.9247	-15.9324	0.368317	10.0154	2.06725e-06	0.994438	0.00556012	2
Bcell	chr12:27772171-27772683	4.2132	-0.79084	0.181073	10.0081	0.998821	1.67234e-05	0.00116235	1
Bcell	chr15:73047665-73048166	-12.0584	-17.0624	0.561602	10.0081	0.000399913	0.706269	0.293331	2
Bcell	chr12:16545710-16546559	-0.781288	-5.7836	0.192627	10.0046	5.61474e-05	0.999772	0.000171977	2
Bcell	chr12:72739978-72740679	-10.4029	-15.4044	0.369088	10.003	0.999503	5.51346e-06	0.000491165	1
Bcell	chr2:149627597-149628291	-1.19826	-6.19955	0.219536	10.0026	0.999691	3.9373e-05	0.000269186	1
Bcell	chr6:32575173-32575674	-8.6638	-13.6648	0.338297	10.002	0.999919	1.30696e-05	6.79321e-05	1
Bcell	chr14:92040120-92041331	-14.2753	-19.2762	0.449356	10.0017	0.999985	1.8852e-07	1.5143e-05	1
Bcell	chr8:96453466-96454009	-8.63097	-13.6317	0.35434	10.0014	1.65644e-05	0.346652	0.653331	3
Bcell	chr19:36203615-36204571	-15.5352	-20.5358	0.488379	10.0013	0.999966	1.50873e-05	1.9075e-05	1
Bcell	chr11:115612093-115612594	-4.37408	-9.37184	0.262251	9.99551	1.59618e-05	0.993457	0.00652747	2
Bcell	chr2:84754198-84754734	-11.502	-16.4984	0.459119	9.99287	0.036139	6.88894e-05	0.963792	3
Bcell	chr3:45549139-45549874	5.1149	0.11966	0.158806	9.99049	0.999798	8.54256e-05	0.000116928	1
Bcell	chr10:81009144-81010575	-13.8347	-18.8228	0.473292	9.97626	0.994248	3.62541e-06	0.0057488	1
Bcell	chr16:81779426-81780317	-16.5675	-21.5503	0.686132	9.9655	3.03575e-05	0.99799	0.00197977	2
Bcell	chr6:42179351-42179949	-7.49147	-12.4734	0.312481	9.96395	0.999804	1.90232e-06	0.000194273	1
Bcell	chr10:32606598-32607968	1.2909	-3.69044	0.175766	9.96268	0.999991	5.06764e-07	8.94173e-06	1
Bcell	chr17:37039685-37040874	-14.7637	-19.7443	0.574503	9.96106	0.998562	1.12576e-05	0.00142641	1
Bcell	chr20:6913878-6914379	-0.73013	-5.70809	0.227028	9.95593	3.3393e-05	0.339801	0.660166	3
Bcell	chr13:73736970-73737793	1.19596	-3.78026	0.195504	9.95243	0.0116416	0.000146083	0.988212	3
Bcell	chr2:3730842-3731343	-1.01773	-5.99329	0.292445	9.95113	0.816453	0.000328485	0.183219	1
Bcell	chr14:78003929-78004460	-4.47453	-9.44914	0.326957	9.94921	3.29193e-05	0.876005	0.123962	2
Bcell	chr18:13408874-13409470	-4.71532	-9.68817	0.308211	9.9457	1.75425e-06	0.619853	0.380145	2
Bcell	chr12:28279796-28280480	-18.6635	-23.6351	0.588328	9.94317	0.998731	1.44163e-06	0.00126717	1
Bcell	chr11:35705166-35705958	-5.1231	-10.0937	0.268328	9.94121	0.999896	7.99058e-07	0.000103018	1
Bcell	chr12:32137638-32138335	-8.84818	-13.8183	0.372517	9.94026	4.63498e-05	0.27278	0.727174	3
Bcell	chr6:85059054-85059767	-7.8061	-12.7756	0.327346	9.93903	0.999925	5.61724e-05	1.91135e-05	1
Bcell	chr2:65214370-65214871	-6.41211	-11.3795	0.274344	9.93483	0.998871	6.85473e-07	0.00112853	1
Bcell	chr5:161143196-161143697	-4.77158	-9.73867	0.329029	9.93418	6.69566e-05	0.0312987	0.968634	3
Bcell	chr13:62274792-62275293	-12.6461	-17.6088	0.616616	9.92541	0.0241318	0.010946	0.964922	3
Bcell	chr2:135152295-135152796	-7.07854	-12.0396	0.430794	9.92211	0.0537689	0.796157	0.150074	2
Bcell	chr17:26939253-26940060	-5.64304	-10.6036	0.301762	9.92113	8.01172e-07	0.9996	0.000398796	2
Bcell	chr12:98926331-98927143	-5.64764	-10.6036	0.374624	9.91188	0.816291	0.0018474	0.181862	1
Bcell	chr11:108583534-108584589	-14.8846	-19.8392	0.47673	9.9091	0.999972	3.12307e-06	2.51303e-05	1
Bcell	chr1:169918206-169918707	-1.30125	-6.25178	0.222764	9.90106	3.44836e-06	0.966721	0.033276	2
Bcell	chr19:55028538-55029174	-1.19025	-6.13993	0.249084	9.89936	0.999995	1.05598e-06	4.14543e-06	1
Bcell	chr7:115144519-115145020	-7.49292	-12.4426	0.314137	9.89931	4.221e-06	0.993842	0.0061538	2
Bcell	chr4:56973902-56974403	-4.45041	-9.40006	0.268533	9.8993	0.999997	7.88376e-07	1.9432e-06	1
Bcell	chr6:168767761-168768367	-11.8766	-16.8223	0.586073	9.89146	0.00698842	0.128786	0.864226	3
Bcell	chr11:123939940-123940581	-15.2159	-20.1605	0.509676	9.8893	0.999964	3.25202e-05	3.27907e-06	1
Bcell	chr3:140961864-140962667	-12.2253	-17.1688	0.554964	9.88704	0.116364	0.213683	0.669953	3
Bcell	chr6:156699926-156700606	-8.76851	-13.7097	0.338851	9.88247	0.999971	2.90333e-06	2.57087e-05	1
Bcell	chr5:149035990-149036730	-16.1491	-21.0901	0.767369	9.88205	0.299492	0.271258	0.42925	3
Bcell	chr3:134637102-134637777	-10.7015	-15.6424	0.474853	9.8818	0.0167309	0.00455247	0.978717	3
Bcell	chr20:2281694-2282393	-14.7236	-19.6635	0.484078	9.87969	0.999998	1.97206e-06	1.95305e-07	1
Bcell	chr9:94251699-94252252	-10.8039	-15.743	0.531013	9.87827	0.199056	0.791692	0.00925198	2
Bcell	chr8:129662090-129662763	-6.25177	-11.1885	0.289101	9.87339	0.999875	9.63393e-07	0.000124102	1
Bcell	chr1:146579238-146579830	-2.59603	-7.53151	0.247436	9.87095	0.931085	2.85949e-05	0.068886	1
Bcell	chr15:77871259-77871798	-7.17315	-12.1081	0.292937	9.86985	0.996823	4.3946e-05	0.00313355	1
Bcell	chr16:50058732-50060126	1.28836	-3.64536	0.195463	9.86745	0.911559	0.0884248	1.65451e-05	1
Bcell	chr18:800495-800996	-7.46087	-12.3918	0.31537	9.86196	2.18478e-06	0.98555	0.0144478	2
Bcell	chr10:73933681-73934286	-5.93012	-10.8581	0.298423	9.85591	0.999996	2.28096e-06	1.69614e-06	1
Bcell	chr16:4511144-4511645	-1.78204	-6.70974	0.229632	9.8554	0.999828	0.000170309	1.89596e-06	1
Bcell	chr8:110207685-110208204	-7.48846	-12.4157	0.311102	9.85447	0.217613	0.000123987	0.782263	3
Bcell	chr7:33087384-33087885	-13.1704	-18.0971	0.654643	9.85348	0.999032	0.000443746	0.000524489	1
Bcell	chr13:28605398-28606569	-19.2729	-24.1988	0.654134	9.85171	0.999989	7.11911e-07	1.01207e-05	1
Bcell	chr1:220986269-220986806	-9.97747	-14.903	0.348569	9.85097	0.998886	3.05178e-06	0.00111094	1
Bcell	chr6:132858002-132858503	-5.78409	-10.7089	0.312713	9.84955	2.73057e-05	0.455393	0.544579	3
Bcell	chr11:1016096-1016597	-10.2166	-15.1406	0.413142	9.84797	0.999094	0.000898579	6.93467e-06	1
Bcell	chr2:45918101-45919746	-13.4014	-18.325	0.536354	9.84724	0.985549	3.90564e-05	0.0144115	1
Bcell	chr7:135586135-135586864	-9.96368	-14.8859	0.508064	9.84452	0.00393336	0.564077	0.43199	2
Bcell	chr20:4135380-4136649	-8.26605	-13.1882	0.46544	9.84422	0.972736	0.00688208	0.0203824	1
Bcell	chr7:134884046-134884664	-12.8331	-17.7537	0.44795	9.84124	0.999983	1.36931e-05	3.23816e-06	1
Bcell	chr1:3051245-3051746	-3.91294	-8.83342	0.270361	9.84096	4.46328e-05	0.503224	0.496731	2
Bcell	chr3:187465653-187466264	-11.294	-16.214	0.371534	9.83995	2.49735e-06	0.996773	0.00322428	2
Bcell	chr3:57667258-57667948	-10.184	-15.1013	0.361203	9.83461	1.59851e-06	0.99846	0.0015379	2
Bcell	chr17:1674613-1675284	-18.2599	-23.1755	0.749357	9.8313	0.00477821	0.988433	0.00678902	2
Bcell	chr12:121296360-121296993	-8.47044	-13.3856	0.323894	9.83032	0.999992	2.33922e-07	7.27988e-06	1
Bcell	chr14:36778741-36779242	-13.4912	-18.4062	0.445139	9.82996	4.45395e-06	0.970217	0.0297783	2
Bcell	chr12:28466532-28467033	-1.22817	-6.14297	0.216829	9.8296	1.75904e-05	0.990463	0.00951899	2
Bcell	chr14:22881670-22882196	-1.60493	-6.51901	0.223051	9.82815	4.43614e-05	0.997643	0.00231279	2
Bcell	chr12:22863462-22863963	-3.55154	-8.46365	0.249391	9.82421	0.999901	1.6088e-06	9.77636e-05	1
Bcell	chr5:43389626-43390411	-4.83858	-9.7504	0.316421	9.82363	0.000251536	0.00181874	0.99793	3
Bcell	chr5:58883114-58883776	-12.2125	-17.1237	0.564092	9.82226	0.105492	0.88796	0.0065479	2
Bcell	chr16:12204605-12205106	-7.49798	-12.4085	0.380871	9.82105	8.0451e-05	0.928053	0.0718662	2
Bcell	chr17:62709702-62710665	-10.8157	-15.7262	0.432143	9.82092	0.994215	0.0057721	1.26516e-05	1
Bcell	chr3:145113266-145113767	-3.72825	-8.63767	0.29848	9.81884	4.38452e-05	0.15106	0.848896	3
Bcell	chr15:70576597-70577698	-20.453	-25.3596	0.644061	9.81309	0.999869	4.98866e-07	0.000130107	1
Bcell	chr16:84077603-84078104	-3.76576	-8.6716	0.293314	9.81168	0.997829	4.76159e-05	0.0021229	1
Bcell	chr1:156641625-156642126	-14.4121	-19.3163	0.677317	9.80834	0.98917	0.00616223	0.00466772	1
Bcell	chr20:48507373-48507945	-12.6729	-17.577	0.599551	9.80833	0.212829	0.764322	0.0228488	2
Bcell	chr12:50580866-50581383	-5.42092	-10.3247	0.276483	9.80765	0.999904	3.20023e-06	9.24503e-05	1
Bcell	chr19:5874451-5875088	-5.92617	-10.8299	0.281042	9.80748	0.999673	2.06553e-06	0.000324977	1
Bcell	chr8:101341719-101342220	-3.01875	-7.92146	0.327956	9.80543	0.00064597	0.0831499	0.916204	3
Bcell	chr7:94874040-94874541	-6.36306	-11.2656	0.311339	9.80507	6.29857e-07	0.9813	0.0186994	2
Bcell	chr1:19210447-19211476	-12.3321	-17.2341	0.453356	9.80401	0.99999	7.25297e-06	2.43852e-06	1
Bcell	chr16:69436224-69436839	-5.53359	-10.4343	0.261994	9.80132	0.998289	1.64127e-06	0.00170901	1
Bcell	chr22:36074815-36075316	-2.61947	-7.52004	0.232119	9.80115	0.99953	1.08501e-06	0.000468972	1
Bcell	chr17:76540305-76540806	-9.26777	-14.1681	0.480528	9.80061	0.0137675	0.05041	0.935822	3
Bcell	chr1:1383453-1383954	-5.15908	-10.057	0.395647	9.79589	0.546078	0.155227	0.298695	1
Bcell	chr2:45191819-45192459	-12.9038	-17.8008	0.586204	9.79389	0.925716	0.000335441	0.0739486	1
Bcell	chr22:46881394-46881895	-4.71013	-9.60677	0.281638	9.79327	0.00475021	0.000189089	0.995061	3
Bcell	chr7:148710776-148711277	-14.2156	-19.1104	0.654969	9.78951	0.534757	0.0109125	0.454331	1
Bcell	chr1:167646056-167647068	-3.37413	-8.26779	0.239762	9.78732	0.999793	3.80636e-06	0.000202894	1
Bcell	chr14:102246724-102248720	-5.76629	-10.6575	0.265317	9.78236	0.999511	1.44483e-05	0.000474685	1
Bcell	chr16:89904957-89905458	-8.27216	-13.1617	0.399025	9.77906	1.88124e-06	0.991268	0.00873055	2
Bcell	chr10:7379142-7380193	-15.8798	-20.7691	0.621797	9.77859	0.944442	0.00072305	0.0548351	1
Bcell	chr14:104274563-104275285	-5.09322	-9.98249	0.285044	9.77854	0.960966	0.0389497	8.4298e-05	1
Bcell	chr6:85042263-85042902	-13.9431	-18.8268	0.441761	9.7675	0.999717	3.69623e-06	0.000279181	1
Bcell	chr13:93108455-93108956	-5.26783	-10.1495	0.411166	9.76339	0.963004	0.00926936	0.0277271	1
Bcell	chr2:92162465-92162987	-10.3434	-15.2191	0.455584	9.75143	0.997755	0.00224069	4.44644e-06	1
Bcell	chr3:122732958-122733459	0.958901	-3.91672	0.1799	9.75125	0.000124232	0.00061587	0.99926	3
Bcell	chr8:94170865-94171625	-9.41901	-14.2926	0.370316	9.74715	0.0002245	0.0219825	0.977793	3
Bcell	chr18:74331237-74331837	0.0119873	-4.86045	0.257456	9.74488	0.00991912	0.0420996	0.947981	3
Bcell	chr18:61229448-61230005	-3.21701	-8.08678	0.240929	9.73954	4.94477e-06	0.999903	9.24187e-05	2
Bcell	chr1:45874884-45875455	-4.3852	-9.2545	0.360669	9.7386	0.546202	0.00168772	0.45211	1
Bcell	chr3:128206408-128207096	-12.74	-17.6083	0.401417	9.73659	0.999458	9.34314e-07	0.000541335	1
Bcell	chr21:27066315-27066816	-11.4345	-16.3017	0.522226	9.73429	0.000155487	0.919291	0.0805538	2
Bcell	chr7:100494019-100495272	-23.732	-28.5988	1.1162	9.73368	0.951067	0.048324	0.000608502	1
Bcell	chr12:72263869-72264827	-8.7701	-13.6343	0.364467	9.72836	0.999941	5.42595e-05	4.34768e-06	1
Bcell	chr5:60963845-60964346	-3.87391	-8.73796	0.248159	9.7281	1.74483e-06	0.987105	0.0128931	2
Bcell	chr15:81476404-81476973	-4.03127	-8.89499	0.254222	9.72744	9.04163e-06	0.9835	0.016491	2
Bcell	chr17:55133958-55134587	-6.11903	-10.9786	0.308941	9.71913	0.999107	5.68375e-06	0.000887287	1
Bcell	chr12:124779448-124779951	-5.10551	-9.96309	0.271796	9.71516	0.999915	2.56569e-06	8.24128e-05	1
Bcell	chr12:51414210-51414711	-5.92336	-10.7794	0.284109	9.71215	0.999996	1.8085e-06	2.16565e-06	1
Bcell	chr4:151906842-151908272	-13.6053	-18.4602	0.546571	9.70976	6.98673e-05	0.00744755	0.992483	3
Bcell	chr4:74597580-74598185	-14.1288	-18.9822	0.629355	9.7068	0.248819	0.00220168	0.748979	3
Bcell	chr12:65693846-65694347	-9.1494	-14.0019	0.501804	9.70496	0.467921	0.237183	0.294895	1
Bcell	chr13:30532539-30533090	-3.77595	-8.62585	0.273351	9.69979	2.17601e-05	0.303418	0.696561	3
Bcell	chr3:158051413-158051914	3.53639	-1.31342	0.165181	9.69963	1.41164e-05	0.988765	0.0112208	2
Bcell	chr1:36981781-36982484	-7.60312	-12.4503	0.335601	9.69432	0.999999	8.38936e-08	8.82124e-07	1
Bcell	chr1:42381627-42382521	-10.2269	-15.0731	0.522681	9.69248	0.0816539	0.737175	0.181172	2
Bcell	chr5:96971146-96971809	-0.418151	-5.26338	0.207316	9.69046	0.993171	0.00682207	7.30008e-06	1
Bcell	chr12:10441455-10442124	-4.66257	-9.50683	0.262839	9.68851	6.7843e-06	0.964055	0.0359382	2
Bcell	chr12:29148800-29149301	-13.219	-18.0629	0.627986	9.68764	0.297745	0.627552	0.0747028	2
Bcell	chr5:32280180-32281261	-11.8192	-16.6596	0.391556	9.68071	0.999959	1.79286e-06	3.95996e-05	1
Bcell	chr9:1869733-1870364	-7.91231	-12.7525	0.310294	9.68041	0.999656	4.13021e-06	0.00033959	1
Bcell	chr7:108311465-108311966	-10.7172	-15.556	0.376994	9.67768	2.34252e-06	0.949556	0.0504415	2
Bcell	chr3:17472367-17472992	-1.1086	-5.94702	0.250425	9.67684	5.01028e-05	0.0491496	0.9508	3
Bcell	chr3:193794886-193795503	-7.92817	-12.766	0.323317	9.67563	0.314717	0.000338818	0.684944	3
Bcell	chr3:67489562-67490063	0.836347	-4.00007	0.19096	9.67283	9.41611e-07	0.971039	0.0289603	2
Bcell	chr2:101804075-101804610	-9.63888	-14.4731	0.355082	9.66843	1.6595e-06	0.936607	0.0633916	2
Bcell	chr7:5269157-5271272	-21.2019	-26.036	0.635348	9.66825	0.997716	5.20181e-07	0.00228339	1
Bcell	chr12:46540861-46541647	-17.8178	-22.6514	0.586849	9.66722	0.999998	8.93709e-07	1.02916e-06	1
Bcell	chr8:42197165-42197778	-12.1996	-17.0313	0.560432	9.66345	0.858629	0.000398723	0.140972	1
Bcell	chr15:80802045-80802907	-14.9081	-19.7389	0.470739	9.66173	0.999975	5.66364e-06	1.92654e-05	1
Bcell	chr16:67507017-67507589	2.45997	-2.36736	0.22304	9.65466	0.97647	0.0235011	2.92245e-05	1
Bcell	chr20:3779582-3780879	-16.7727	-21.5988	0.489044	9.65212	1.17484e-05	0.999766	0.000221781	2
Bcell	chr6:15508620-15509325	-11.3691	-16.1942	0.380972	9.65025	1.31707e-05	0.999062	0.000924729	2
Bcell	chr4:181223712-181224213	-14.2358	-19.0593	0.641741	9.64708	0.00251307	0.895695	0.101792	2
Bcell	chr12:26920615-26921218	-6.35942	-11.1827	0.345913	9.64665	1.8947e-05	0.772881	0.227101	2
Bcell	chr9:97712457-97713041	-6.54877	-11.3703	0.293497	9.64306	0.99998	2.16405e-06	1.81253e-05	1
Bcell	chr7:90794210-90795269	-15.5389	-20.3601	0.489108	9.64253	0.999983	9.74703e-06	7.60719e-06	1
Bcell	chr1:210419836-210420379	-0.19234	-5.01333	0.19723	9.64198	0.982028	0.017965	7.10673e-06	1
Bcell	chr4:14908274-14908775	-2.22246	-7.04336	0.227656	9.6418	2.6784e-06	0.995988	0.00400954	2
Bcell	chr4:100806090-100806727	-7.03332	-11.8538	0.284175	9.64086	0.109867	6.91024e-05	0.890064	3
Bcell	chr2:47266027-47266755	-19.075	-23.8947	0.580992	9.63935	0.999731	8.31189e-07	0.000268421	1
Bcell	chr10:22872166-22872667	-10.1968	-15.0147	0.42813	9.63589	6.09148e-05	0.577193	0.422746	2
Bcell	chr3:126459164-126459665	-17.2585	-22.0747	0.765537	9.63228	0.164957	0.831571	0.00347128	2
Bcell	chr1:230427132-230428030	-15.5705	-20.386	0.615225	9.63112	8.27787e-06	0.996922	0.00306963	2
Bcell	chr4:140003890-140004527	-0.44771	-5.26257	0.189815	9.62971	9.75082e-06	0.991378	0.00861187	2
Bcell	chr15:34901627-34902461	-9.28718	-14.0987	0.371416	9.62295	0.999942	3.985e-05	1.77502e-05	1
Bcell	chr20:61660941-61661531	-7.82927	-12.6403	0.357582	9.62199	0.999229	2.67988e-05	0.000744148	1
Bcell	chr9:22147940-22148632	-15.6093	-20.4173	0.484842	9.61599	0.999816	4.12878e-06	0.000180212	1
Bcell	chr10:20194937-20195438	-7.98324	-12.7911	0.367207	9.61563	0.0162901	0.983536	0.000173524	2
Bcell	chr2:216620219-216620904	-11.4138	-16.2215	0.572758	9.61545	0.971849	0.00468591	0.0234651	1
Bcell	chr22:31544821-31545591	-10.7105	-15.5167	0.418742	9.61252	0.999992	2.37403e-06	5.88375e-06	1
Bcell	chr14:104917708-104918209	-12.3594	-17.1652	0.587156	9.61155	0.999443	5.42444e-06	0.00055201	1
Bcell	chr17:6627156-6627657	-15.3693	-20.1741	0.734906	9.60948	0.994589	0.000340538	0.00507087	1
Bcell	chr11:12012774-12013275	1.86445	-2.93728	0.1843	9.60345	0.999983	9.82223e-06	7.1045e-06	1
Bcell	chr11:120728149-120728727	-15.7126	-20.5136	0.717185	9.602	0.147372	0.798822	0.0538059	2
Bcell	chr6:25518433-25518934	-6.30287	-11.102	0.424119	9.59821	0.981932	0.00620899	0.0118587	1
Bcell	chr4:38591679-38592180	-6.20229	-11.0013	0.378889	9.59796	0.112667	0.00718849	0.880145	3
Bcell	chr20:35151737-35152284	-7.96244	-12.7607	0.332078	9.59654	0.999998	1.17605e-06	4.26916e-07	1
Bcell	chr16:57173735-57174328	-10.9877	-15.7855	0.376877	9.59572	0.999976	2.50528e-06	2.19631e-05	1
Bcell	chr22:42153440-42153965	4.00475	-0.792122	0.169049	9.59374	0.99993	6.94012e-05	4.20025e-07	1
Bcell	chr15:44958861-44959488	-8.20274	-12.9994	0.308882	9.59324	0.99985	2.30163e-06	0.000147643	1
Bcell	chr3:114425303-114425953	-14.4303	-19.2239	0.45718	9.58708	0.999987	6.49086e-06	6.30397e-06	1
Bcell	chr4:38805512-38807875	-12.7394	-17.5321	0.385579	9.58544	0.998453	1.65258e-06	0.00154487	1
Bcell	chr1:172839940-172840834	-9.58565	-14.3774	0.298704	9.58356	0.0705838	0.000271667	0.929144	3
Bcell	chr7:76938020-76938726	-25.145	-29.9358	0.880232	9.58153	1.27442e-05	0.999797	0.000189887	2
Bcell	chr5:102670669-102671170	-1.77271	-6.56159	0.235383	9.57776	4.47479e-06	0.00791199	0.992084	3
Bcell	chr3:119588600-119589101	-8.48786	-13.2766	0.438934	9.57743	0.00334475	0.136181	0.860474	3
Bcell	chr3:29326546-29327378	-16.2579	-21.0446	0.611945	9.57342	1.78265e-05	0.911517	0.0884656	2
Bcell	chr1:200227426-200228072	-3.83895	-8.62376	0.332718	9.56962	0.0211812	0.013148	0.965671	3
Bcell	chr2:111615770-111616443	-13.0155	-17.7993	0.424353	9.56775	0.999998	1.62647e-06	5.08776e-07	1
Bcell	chr2:218854284-218854807	-9.91408	-14.697	0.34981	9.56591	0.999875	5.40435e-07	0.000124947	1
Bcell	chr22:25962528-25963337	-9.14413	-13.9264	0.331725	9.56446	0.999996	1.205e-06	2.60204e-06	1
Bcell	chr4:122074885-122075775	-15.4439	-20.226	0.499349	9.56421	9.51696e-06	0.968913	0.0310779	2
Bcell	chr7:116759346-116760062	-10.2422	-15.0233	0.480708	9.56207	0.000553892	0.907198	0.0922477	2
Bcell	chr4:148845614-148846115	-10.1636	-14.9438	0.489439	9.56045	0.00129426	0.803611	0.195095	2
Bcell	chr2:204735556-204736820	-16.5234	-21.3031	0.501233	9.5594	0.997414	4.28985e-06	0.00258213	1
Bcell	chr14:52993711-52994564	-9.06348	-13.8424	0.416918	9.55789	1.28277e-05	0.999016	0.000971316	2
Bcell	chr8:128891693-128892416	-7.29813	-12.0769	0.411205	9.55745	0.0281085	0.020411	0.951481	3
Bcell	chr3:183894286-183894845	-3.92288	-8.70158	0.262618	9.5574	7.59086e-06	0.666007	0.333985	2
Bcell	chr5:123517728-123518229	-2.85296	-7.62937	0.244072	9.55282	0.999532	1.42868e-05	0.000453886	1
Bcell	chr6:35755173-35755674	-12.8125	-17.5861	0.599657	9.54706	0.285887	0.101918	0.612196	3
Bcell	chr20:31918119-31918620	-23.1369	-27.9086	1.154	9.54338	0.999568	7.97944e-06	0.000423716	1
Bcell	chr6:21438329-21439671	-11.5488	-16.3188	0.382278	9.53992	0.999918	6.32298e-06	7.57781e-05	1
Bcell	chr10:21616389-21616924	-8.93672	-13.7063	0.383554	9.53912	9.61126e-06	0.240764	0.759227	3
Bcell	chr20:21209033-21209647	-11.8886	-16.6538	0.454402	9.53045	0.999602	0.000393082	4.79148e-06	1
Bcell	chr20:23388509-23389188	-13.8451	-18.6084	0.463579	9.52653	0.99996	3.75222e-05	2.75869e-06	1
Bcell	chr14:67314286-67314787	-3.38902	-8.15227	0.243934	9.52649	0.999972	9.49566e-07	2.71228e-05	1
Bcell	chr11:124272067-124272774	-5.48303	-10.245	0.273586	9.5239	0.999894	3.06544e-07	0.000105372	1
Bcell	chr2:231968698-231969370	-9.921	-14.6829	0.39179	9.52378	0.999969	2.85888e-05	2.26037e-06	1
Bcell	chr9:125815008-125815509	-4.1996	-8.9607	0.299089	9.52221	8.86147e-07	0.845007	0.154992	2
Bcell	chr3:159695004-159695578	-13.3529	-18.1137	0.42106	9.52162	5.17778e-06	0.999825	0.000169618	2
Bcell	chr11:61076257-61076834	-4.45849	-9.21891	0.255289	9.52084	0.999915	8.63903e-06	7.59141e-05	1
Bcell	chr3:153497388-153497889	-0.262594	-5.0225	0.257158	9.51981	0.000389585	0.0114002	0.98821	3
Bcell	chr12:89827397-89827898	3.78422	-0.975066	0.195132	9.51857	0.999908	4.4234e-05	4.80756e-05	1
Bcell	chr16:17545514-17546214	-10.6882	-15.4469	0.418792	9.5175	0.999704	0.000292829	2.927e-06	1
Bcell	chr21:44325997-44326498	-11.8442	-16.6012	0.589522	9.51385	0.588137	0.120774	0.291088	1
Bcell	chr17:72508560-72509388	-22.2481	-27.0039	0.702653	9.51145	0.99998	3.81789e-06	1.61215e-05	1
Bcell	chr2:230736826-230737327	-5.24784	-10.0017	0.309113	9.50765	0.999998	1.99225e-06	1.51764e-07	1
Bcell	chr1:160312191-160313483	2.57079	-2.18189	0.219875	9.50536	0.00106348	0.998569	0.000367523	2
Bcell	chr14:72018047-72018659	-11.2031	-15.9522	0.459122	9.49821	1.0012e-05	0.999895	9.46172e-05	2
Bcell	chr9:132754264-132754934	-17.6708	-22.4187	0.540093	9.49578	0.999957	2.80094e-06	4.03991e-05	1
Bcell	chr19:10297509-10298130	-7.78533	-12.53	0.328258	9.48925	0.999984	1.21532e-05	3.67918e-06	1
Bcell	chr5:88423865-88424658	-9.64875	-14.3925	0.425671	9.4876	2.64188e-05	0.66918	0.330794	2
Bcell	chr16:657832-658529	-9.53556	-14.2785	0.319757	9.48596	0.998586	1.30124e-06	0.00141272	1
Bcell	chr11:81714092-81714593	0.444866	-4.29691	0.193543	9.48355	1.08374e-05	0.913941	0.0860485	2
Bcell	chr2:169210884-169211884	-10.8139	-15.5555	0.387948	9.48319	2.08166e-05	0.312748	0.687231	3
Bcell	chr6:37102260-37103014	-8.67251	-13.4135	0.311968	9.48192	1.19487e-06	0.999109	0.000889886	2
Bcell	chr2:37801027-37801690	-5.76771	-10.5081	0.303302	9.48084	0.0582752	0.000326382	0.941398	3
Bcell	chr7:151492137-151493039	-15.2421	-19.9823	0.452514	9.48022	0.999993	6.49738e-08	6.60099e-06	1
Bcell	chr7:8054131-8055307	-6.40058	-11.1373	0.354392	9.47352	3.68998e-06	0.589468	0.410529	2
Bcell	chr10:29946397-29947221	-17.2101	-21.9453	0.813063	9.47045	0.989327	0.00360175	0.00707147	1
Bcell	chr4:62567575-62568076	-0.298434	-5.03331	0.194893	9.46976	0.929284	0.00078749	0.0699286	1
Bcell	chr14:21266399-21266921	-7.4837	-12.2178	0.318107	9.46815	0.999991	5.71072e-06	3.30521e-06	1
Bcell	chr7:141674618-141676556	-10.9154	-15.6479	0.484011	9.465	0.00316174	0.0231892	0.973649	3
Bcell	chr7:121245649-121246150	-3.14687	-7.87905	0.236963	9.46436	4.24881e-06	0.940597	0.0593992	2
Bcell	chr16:17557118-17557646	-10.4647	-15.1966	0.399134	9.46389	0.999901	6.94975e-05	2.94813e-05	1
Bcell	chr14:92729996-92730951	-9.25828	-13.9848	0.338747	9.4531	0.999962	2.63335e-06	3.53327e-05	1
Bcell	chr14:55269967-55270532	-9.3342	-14.0603	0.42452	9.45227	4.36051e-06	0.0661946	0.933801	3
Bcell	chr14:78121182-78121984	-8.04089	-12.7662	0.385737	9.45071	0.999962	1.64285e-05	2.1703e-05	1
Bcell	chr18:33517483-33517984	-7.54645	-12.2709	0.405162	9.4488	0.864423	0.000202225	0.135375	1
Bcell	chr12:2569174-2569675	-7.99669	-12.7185	0.436665	9.44358	0.00095616	0.0507784	0.948265	3
Bcell	chr6:71966845-71967346	-14.7657	-19.4866	0.46661	9.44187	1.03439e-05	0.900196	0.0997936	2
Bcell	chr16:56814445-56815036	-8.05853	-12.7794	0.427025	9.4417	0.0820668	0.917527	0.000406378	2
Bcell	chr18:21197575-21198259	-3.41883	-8.13955	0.238724	9.44144	0.999547	8.20897e-07	0.000452075	1
Bcell	chr2:192592140-192592641	-3.93226	-8.65188	0.247352	9.43924	0.997006	0.000231053	0.00276323	1
Bcell	chr9:124009384-124010013	-8.01349	-12.7319	0.442404	9.43684	0.74184	0.238448	0.0197125	1
Bcell	chr5:28784220-28784721	-2.27207	-6.9901	0.226014	9.43605	1.93222e-05	0.998198	0.00178235	2
Bcell	chr2:190825670-190826171	-4.53955	-9.25748	0.303147	9.43587	9.42187e-06	0.139759	0.860232	3
Bcell	chr2:202926385-202926886	-4.99379	-9.71056	0.263179	9.43354	3.07572e-05	0.975176	0.0247932	2
Bcell	chr17:1785961-1786611	-5.12541	-9.83814	0.296132	9.42545	0.999861	0.000113011	2.57905e-05	1
Bcell	chr9:102275823-102276600	-13.8561	-18.5682	0.433445	9.42427	0.999828	1.35011e-05	0.00015854	1
Bcell	chr17:33894724-33895988	-7.60291	-12.3148	0.373163	9.42378	0.775747	0.223998	0.000255467	1
Bcell	chr2:242382705-242384054	-8.31984	-13.0316	0.337813	9.42356	0.999993	6.86102e-06	2.59443e-07	1
Bcell	chr10:79974632-79975133	-10.8276	-15.5373	0.354451	9.41935	0.998897	1.39811e-06	0.0011019	1
Bcell	chr16:20915683-20916315	-4.60061	-9.30888	0.280005	9.41655	0.99995	4.5788e-05	3.80924e-06	1
Bcell	chr15:101311112-101311613	-1.96237	-6.66937	0.234717	9.414	0.999998	1.75519e-06	3.53176e-07	1
Bcell	chr20:2305870-2306371	-14.209	-18.9153	0.655626	9.41274	0.0743788	0.714979	0.210642	2
Bcell	chr19:45724440-45724997	-5.13989	-9.84574	0.240734	9.41172	0.669605	5.31858e-05	0.330342	1
Bcell	chr13:33663304-33663805	-8.67432	-13.3786	0.380785	9.40854	0.00026613	0.994571	0.0051627	2
Bcell	chr15:79026802-79027303	-2.30833	-7.00918	0.262721	9.4017	0.000121297	0.61084	0.389039	2
Bcell	chr18:67686047-67686599	-2.36671	-7.06657	0.20526	9.39973	0.000378792	0.999469	0.000152694	2
Bcell	chr3:176954384-176954967	-4.6423	-9.3412	0.238638	9.3978	0.014032	0.00019783	0.98577	3
Bcell	chr2:240162662-240163705	-6.50372	-11.2025	0.365565	9.39762	0.999916	8.25363e-05	1.19527e-06	1
Bcell	chr5:133474029-133474582	-9.6304	-14.3289	0.342548	9.39694	0.999736	2.60511e-06	0.000261267	1
Bcell	chr6:104665880-104666381	-18.3687	-23.067	0.828875	9.39666	0.783194	0.0135344	0.203271	1
Bcell	chr6:87905897-87906679	-14.5603	-19.2579	0.680025	9.39519	0.0201361	0.0263325	0.953531	3
Bcell	chr5:109442725-109443819	-11.1961	-15.8937	0.372175	9.39519	9.84621e-07	0.957968	0.0420313	2
Bcell	chr11:129872143-129873975	6.30486	1.60731	0.122748	9.3951	2.24138e-05	0.997864	0.0021135	2
Bcell	chr14:96477808-96478309	0.951748	-3.74552	0.189569	9.39454	0.000193243	0.891408	0.108399	2
Bcell	chr3:31664459-31665220	-4.24429	-8.94008	0.250322	9.39157	0.999899	2.22634e-06	9.91656e-05	1
Bcell	chr11:75920992-75922068	-11.988	-16.6838	0.453201	9.3915	0.00562831	0.000535391	0.993836	3
Bcell	chr14:55731792-55732438	-11.8112	-16.5068	0.416693	9.39104	0.644744	0.000248602	0.355007	1
Bcell	chr15:55335113-55335681	-13.654	-18.3494	0.603586	9.39069	0.104546	0.221611	0.673842	3
Bcell	chr1:19763069-19763677	-6.99602	-11.6913	0.421997	9.39059	0.998712	0.000677995	0.000610404	1
Bcell	chr3:48374889-48375395	-12.5855	-17.2785	0.569421	9.38597	0.0448326	0.00990248	0.945265	3
Bcell	chr6:16402649-16403200	-7.42376	-12.1165	0.273377	9.38549	0.121587	0.00020212	0.878211	3
Bcell	chr3:163905716-163906217	-3.10916	-7.80104	0.273151	9.38377	0.00080274	0.0877717	0.911426	3
Bcell	chr7:150527801-150528500	-17.3729	-22.0558	0.666791	9.36582	7.5325e-07	0.892455	0.107544	2
Bcell	chr12:110603238-110604000	-15.4405	-20.123	0.475646	9.3651	0.999997	7.64727e-07	2.53826e-06	1
Bcell	chr16:9049569-9050070	-11.7668	-16.4492	0.463418	9.36488	0.999976	2.31949e-05	4.89415e-07	1
Bcell	chr8:63663086-63663587	-5.72306	-10.4039	0.273394	9.36177	6.36099e-07	0.983406	0.0165935	2
Bcell	chr9:135091188-135091689	-15.0252	-19.7061	0.700355	9.36169	0.095654	0.0650473	0.839299	3
Bcell	chr11:36310273-36311341	-3.05059	-7.73143	0.216028	9.36168	4.98755e-06	0.999605	0.000389672	2
Bcell	chr8:65751493-65751994	-7.04613	-11.7267	0.374801	9.36116	0.00694224	0.992877	0.000180515	2
Bcell	chr16:20406639-20407140	-2.13003	-6.81015	0.284364	9.36023	0.819626	0.000560233	0.179814	1
Bcell	chr8:21754320-21755542	-9.7485	-14.4268	0.428276	9.35671	0.999307	0.000670144	2.33533e-05	1
Bcell	chr11:9640828-9641392	-11.9906	-16.6682	0.531342	9.35533	1.67283e-06	0.859644	0.140355	2
Bcell	chr17:74429677-74430448	-8.85424	-13.5315	0.340063	9.35457	0.999978	4.09108e-06	1.80529e-05	1
Bcell	chr13:101246902-101247497	-13.4231	-18.0999	0.607099	9.35362	0.999886	1.39091e-06	0.000112321	1
Bcell	chr14:67485300-67485935	-16.6757	-21.3515	0.541993	9.35157	0.99992	7.89745e-05	1.39273e-06	1
Bcell	chr18:26642360-26642861	-5.9447	-10.6195	0.286527	9.34954	7.07328e-05	0.876324	0.123605	2
Bcell	chr11:14170069-14170757	-5.76426	-10.4386	0.304167	9.34858	0.987874	3.45174e-05	0.012092	1
Bcell	chr20:62173965-62174941	-25.6516	-30.3248	0.82566	9.34633	0.997229	6.39166e-06	0.00276416	1
Bcell	chr1:111314810-111315423	-5.02958	-9.70217	0.306063	9.34518	0.998089	0.00189909	1.15318e-05	1
Bcell	chr7:130333390-130334396	-13.8887	-18.5607	0.433273	9.34403	0.999864	2.18876e-06	0.000134208	1
Bcell	chr2:190627109-190628262	-7.09783	-11.7678	0.273827	9.33992	5.0076e-06	0.984519	0.0154764	2
Bcell	chr21:46952598-46953158	-12.5053	-17.1723	0.586282	9.33394	0.987518	0.00282114	0.00966117	1
Bcell	chr8:57841498-57842234	-9.89293	-14.5588	0.373855	9.33184	0.999967	2.13911e-05	1.17527e-05	1
Bcell	chr18:73077678-73078324	-8.8871	-13.553	0.322695	9.33179	5.58682e-06	0.993975	0.00601988	2
Bcell	chr4:29776668-29777169	-5.61387	-10.2795	0.388998	9.33132	0.00273968	0.118837	0.878423	3
Bcell	chr2:12937840-12938545	0.247185	-4.41828	0.194615	9.33093	0.999756	2.03531e-06	0.000241511	1
Bcell	chr3:188649233-188649829	-11.4682	-16.1323	0.373756	9.32809	5.95092e-06	0.981227	0.0187671	2
Bcell	chr22:37297285-37298356	-22.6586	-27.3224	0.734465	9.32755	0.999971	1.99451e-06	2.74958e-05	1
Bcell	chr5:118714628-118715129	-4.29214	-8.95382	0.280318	9.32337	2.36487e-05	0.121634	0.878342	3
Bcell	chr8:81348107-81348845	-6.6927	-11.3543	0.359897	9.32325	0.992035	2.33032e-05	0.00794196	1
Bcell	chr4:119856870-119857417	-9.80579	-14.4674	0.485855	9.32322	0.804109	0.000234077	0.195657	1
Bcell	chr4:62653740-62654241	2.27563	-2.3856	0.235006	9.32247	0.000497667	0.122909	0.876593	3
Bcell	chr5:114886989-114887636	-8.82687	-13.4878	0.307455	9.32195	0.638335	0.000238015	0.361427	1
Bcell	chr18:5309709-5310672	-6.46648	-11.1261	0.283549	9.31925	6.29821e-06	0.999499	0.000494729	2
Bcell	chr17:15869612-15870679	-10.7238	-15.3813	0.357144	9.31512	9.68741e-05	0.993653	0.00625052	2
Bcell	chr1:12374244-12374826	1.17752	-3.4789	0.16939	9.31284	0.00259161	0.000367229	0.997041	3
Bcell	chr20:56015900-56016607	-6.18901	-10.8452	0.322155	9.31229	0.999249	0.000738633	1.19677e-05	1
Bcell	chr3:50149777-50150455	-7.67329	-12.3288	0.323913	9.31112	0.999968	2.898e-05	3.4717e-06	1
Bcell	chr4:146046398-146047717	-11.7221	-16.3776	0.573507	9.31086	0.419383	0.273006	0.30761	1
Bcell	chr2:203686352-203686904	-4.83488	-9.48939	0.298021	9.30902	2.80058e-06	0.701844	0.298153	2
Bcell	chr10:121423091-121423872	2.6714	-1.98191	0.157568	9.30662	4.44929e-06	0.985224	0.0147719	2
Bcell	chr19:45722480-45723198	-13.6811	-18.3344	0.567496	9.30654	0.992395	0.000110148	0.00749489	1
Bcell	chr12:104927845-104928366	-10.6163	-15.2664	0.377543	9.30016	0.959628	0.000183025	0.0401894	1
Bcell	chr22:32070067-32070692	-3.81751	-8.46713	0.250096	9.29924	0.999983	4.7732e-06	1.2702e-05	1
Bcell	chr14:61888267-61888768	-10.3318	-14.9795	0.512165	9.29538	0.47859	0.411719	0.109691	1
Bcell	chr6:52589059-52590239	-14.2248	-18.8712	0.451447	9.29272	0.999999	7.78922e-07	3.57864e-07	1
Bcell	chr21:26271249-26271750	-5.72708	-10.3719	0.362115	9.28961	0.000113529	0.470652	0.529234	3
Bcell	chr3:128485819-128486776	-15.8158	-20.4603	0.672818	9.28903	0.973666	0.000302415	0.0260318	1
Bcell	chr13:69105880-69106381	-6.85406	-11.4976	0.434759	9.287	0.867746	0.0772402	0.0550139	1
Bcell	chr2:386470-386971	-11.587	-16.2298	0.544017	9.28558	0.973113	0.000790513	0.0260965	1
Bcell	chr15:73113590-73114232	-4.23378	-8.87517	0.259704	9.28278	3.23889e-06	0.883511	0.116485	2
Bcell	chr16:50617704-50618529	-11.7103	-16.3508	0.415588	9.28105	0.999955	4.11142e-05	3.64357e-06	1
Bcell	chr1:39989612-39990277	-10.728	-15.3685	0.379143	9.28099	0.999986	6.56862e-06	7.05312e-06	1
Bcell	chr11:57224639-57225353	-10.2174	-14.8576	0.512548	9.28047	0.00118926	0.840972	0.157839	2
Bcell	chr6:170060705-170061759	-8.95625	-13.596	0.321196	9.27946	0.99966	2.73127e-06	0.00033685	1
Bcell	chr14:60670620-60672071	-12.4714	-17.1105	0.538722	9.27826	1.44821e-05	0.986353	0.0136323	2
Bcell	chr20:60871553-60872099	-7.46523	-12.1035	0.324808	9.27653	0.999996	3.51977e-06	2.89169e-07	1
Bcell	chr20:36435790-36436291	-7.2787	-11.9166	0.345109	9.27572	0.997506	0.00248344	1.08476e-05	1
Bcell	chr1:9893366-9893867	0.820646	-3.81394	0.186868	9.26917	0.867052	2.26287e-05	0.132926	1
Bcell	chr21:40093773-40094411	-6.85472	-11.4891	0.288617	9.2687	3.17397e-05	0.997825	0.00214371	2
Bcell	chr1:89402405-89403041	-3.93625	-8.57016	0.256353	9.26782	9.01641e-05	0.0940317	0.905878	3
Bcell	chr15:64860926-64861489	-5.88558	-10.5165	0.27549	9.26191	0.999966	2.32051e-06	3.20194e-05	1
Bcell	chr3:114741579-114742187	-8.23579	-12.8657	0.314479	9.2598	0.999948	1.09282e-06	5.05853e-05	1
Bcell	chr2:74684292-74685738	-5.59672	-10.2266	0.314665	9.25976	0.00348864	0.995914	0.000597469	2
Bcell	chr8:103725079-103725739	-9.53404	-14.1634	0.363465	9.25868	0.999908	1.20239e-05	7.97019e-05	1
Bcell	chr5:16455706-16457007	-8.51331	-13.1426	0.435226	9.25865	0.375081	0.0172871	0.607632	3
Bcell	chr5:75399756-75400257	-3.45869	-8.08774	0.253896	9.25811	0.999984	1.55881e-05	3.59089e-07	1
Bcell	chr1:92068860-92069471	-5.767	-10.3959	0.273777	9.25785	0.999977	2.80916e-06	1.99244e-05	1
Bcell	chr1:2838452-2839091	-9.27264	-13.9002	0.344177	9.25503	0.999986	3.86289e-06	9.91847e-06	1
Bcell	chr5:137883611-137884152	-5.58661	-10.2136	0.265644	9.254	0.999533	6.05161e-06	0.000461018	1
Bcell	chr2:109210433-109211170	-17.7922	-22.4191	0.577935	9.25381	0.999971	2.65008e-05	2.39905e-06	1
Bcell	chr2:233393625-233394301	-5.8606	-10.4871	0.343016	9.253	0.99886	2.59378e-05	0.00111453	1
Bcell	chr1:17336071-17336647	-8.96973	-13.5956	0.342562	9.25176	0.999966	1.41832e-05	1.98397e-05	1
Bcell	chr18:39693288-39694822	-9.02357	-13.6492	0.463108	9.25123	0.00038321	0.628515	0.371102	2
Bcell	chr3:123414682-123415498	-3.99679	-8.62218	0.346315	9.25078	0.58345	0.415734	0.000815505	1
Bcell	chr3:185938123-185938707	0.0220822	-4.60327	0.178755	9.2507	0.00572527	0.00141301	0.992862	3
Bcell	chr5:67738669-67739170	-2.03691	-6.66125	0.233734	9.24868	1.24821e-05	0.630287	0.369701	2
Bcell	chr1:160146831-160147332	-1.36341	-5.98736	0.270385	9.24789	0.500503	0.000882524	0.498614	1
Bcell	chr17:20957512-20958839	-16.1054	-20.7293	0.486905	9.24767	0.999479	1.18239e-06	0.000519494	1
Bcell	chr1:157805341-157805842	-14.9032	-19.5262	0.669614	9.24607	0.136125	0.858062	0.0058128	2
Bcell	chr19:14917181-14917682	-10.8224	-15.4453	0.365937	9.24577	8.06514e-06	0.986116	0.0138755	2
Bcell	chr14:45019224-45019744	-8.10557	-12.7284	0.325871	9.24572	3.04611e-05	0.814279	0.185691	2
Bcell	chr9:107636755-107637377	-7.34137	-11.9642	0.403826	9.24563	0.00840146	0.869136	0.122462	2
Bcell	chr3:137816151-137816721	-3.70322	-8.32369	0.32959	9.24094	0.0021172	0.814723	0.18316	2
Bcell	chr7:44297203-44298191	-21.6361	-26.2565	0.655058	9.24089	0.99797	5.67168e-06	0.00202448	1
Bcell	chr22:43285172-43285857	-16.5379	-21.1557	0.498289	9.2356	0.999994	3.82973e-07	5.15799e-06	1
Bcell	chr1:16000874-16001693	-4.8714	-9.48897	0.262065	9.23513	0.999985	3.6882e-06	1.12969e-05	1
Bcell	chr8:52702924-52703425	-10.2003	-14.8164	0.352456	9.23222	7.01974e-06	0.970101	0.0298918	2
Bcell	chr1:3727807-3728504	-9.6295	-14.2433	0.334604	9.2276	0.999913	7.42637e-07	8.62882e-05	1
Bcell	chr11:35181622-35182300	-2.83297	-7.44485	0.244868	9.22376	0.000212783	0.000910936	0.998876	3
Bcell	chr2:207553611-207554274	-3.54548	-8.15617	0.211911	9.22138	0.436081	0.000236765	0.563683	3
Bcell	chr17:76309893-76310787	-12.3975	-17.0072	0.384757	9.21934	0.999587	2.677e-05	0.000385747	1
Bcell	chr16:87908333-87909251	-16.1278	-20.733	0.479423	9.21054	0.997806	6.98654e-06	0.00218699	1
Bcell	chr5:124284088-124284605	5.1403	0.535198	0.192359	9.21021	1.16751e-05	0.675267	0.324722	2
Bcell	chr16:57391454-57392956	-19.6791	-24.2834	0.64181	9.20859	0.958651	1.90439e-05	0.0413302	1
Bcell	chr2:65159236-65160397	-8.19467	-12.7981	0.301186	9.20686	0.999723	1.1751e-06	0.000276013	1
Bcell	chr14:73329790-73330790	-11.3896	-15.993	0.387987	9.20675	0.999972	1.77788e-05	1.03062e-05	1
Bcell	chr1:25041466-25042115	-24.1581	-28.761	0.782446	9.20568	0.999984	8.12841e-07	1.55509e-05	1
Bcell	chr9:125666696-125668067	-5.11426	-9.7168	0.25838	9.20509	3.49184e-05	0.999931	3.40225e-05	2
Bcell	chr5:179126196-179127389	-7.73315	-12.3356	0.391586	9.20484	0.916882	0.000546814	0.0825711	1
Bcell	chr7:17946017-17947159	-6.51051	-11.1083	0.423892	9.19562	0.631052	0.00165521	0.367292	1
Bcell	chr15:64005166-64005819	-15.1743	-19.772	0.460454	9.19551	0.999882	1.76514e-06	0.000116693	1
Bcell	chr4:34328011-34328512	-11.0663	-15.6595	0.529029	9.18644	0.00854217	0.429219	0.562239	3
Bcell	chr12:69555518-69556176	-10.4339	-15.0264	0.405645	9.18496	0.430711	0.000720028	0.568569	3
Bcell	chr3:66666067-66666672	-10.7032	-15.2942	0.355439	9.18203	7.55242e-07	0.99726	0.00273943	2
Bcell	chr13:86518116-86518617	-10.796	-15.3862	0.367685	9.18053	1.90441e-06	0.991212	0.00878573	2
Bcell	chr1:183256136-183256769	-7.18888	-11.7785	0.332892	9.17929	0.999992	2.53635e-06	5.39459e-06	1
Bcell	chr6:13433832-13434582	-4.75071	-9.3395	0.295599	9.17759	0.991923	0.00806485	1.23071e-05	1
Bcell	chr1:36540653-36541154	-0.31187	-4.89712	0.211763	9.17049	6.74421e-05	0.0627861	0.937146	3
Bcell	chr1:108486095-108486811	-3.53821	-8.12328	0.257431	9.17014	4.30243e-05	0.193146	0.806811	3
Bcell	chr4:123851820-123852433	-3.13122	-7.71407	0.23239	9.16569	0.904525	1.82288e-05	0.0954563	1
Bcell	chr4:24937364-24937976	-13.1643	-17.747	0.421843	9.16555	8.92163e-06	0.944429	0.0555622	2
Bcell	chr17:72347887-72348455	-14.517	-19.0982	0.652467	9.16232	0.201984	0.0891982	0.708818	3
Bcell	chr5:32176390-32176891	-9.13072	-13.7115	0.294612	9.16156	0.933298	2.41127e-05	0.0666779	1
Bcell	chr10:90341744-90343431	-10.2687	-14.8476	0.343173	9.15779	2.42691e-05	0.63771	0.362266	2
Bcell	chr9:18777018-18777519	-8.03848	-12.6153	0.451909	9.15367	0.668796	0.101051	0.230153	1
Bcell	chr16:1311319-1311939	-10.8855	-15.4597	0.369148	9.14833	0.99993	5.5385e-07	6.96969e-05	1
Bcell	chr2:113521576-113522604	-4.64391	-9.21361	0.277466	9.13941	0.000707356	0.999018	0.000274213	2
Bcell	chr7:128110-129089	-15.22	-19.7892	0.687146	9.13858	0.979396	0.0195668	0.0010371	1
Bcell	chr10:1540898-1541823	-7.32975	-11.8962	0.256206	9.13293	0.21128	0.000329695	0.78839	3
Bcell	chr7:47128045-47128888	-5.52409	-10.089	0.277391	9.12979	0.999987	1.03396e-05	2.42481e-06	1
Bcell	chr6:166900986-166902058	-17.3178	-21.8825	0.514922	9.12937	0.000101007	0.999837	6.22801e-05	2
Bcell	chr17:75910754-75911255	-5.93435	-10.4988	0.316059	9.12897	0.99919	0.000803305	6.89592e-06	1
Bcell	chr2:149822250-149822960	-8.45771	-13.0217	0.31588	9.128	0.999966	3.92365e-06	3.02478e-05	1
Bcell	chr2:25809409-25809910	-6.43158	-10.9954	0.407912	9.1277	0.999654	0.000171568	0.000174319	1
Bcell	chr9:135679867-135680783	-5.29291	-9.85524	0.25952	9.12465	0.999922	5.41164e-06	7.27526e-05	1
Bcell	chr18:70514270-70514771	-3.80655	-8.36785	0.241346	9.1226	3.46196e-05	0.880846	0.11912	2
Bcell	chr6:5665253-5666424	-10.1555	-14.7149	0.322134	9.11875	1.28278e-05	0.999527	0.000460499	2
Bcell	chr3:39249743-39250491	-9.21333	-13.7727	0.430456	9.11869	6.09454e-07	0.997516	0.00248355	2
Bcell	chr20:17511043-17512514	-10.6578	-15.2165	0.355714	9.1175	0.970178	5.05141e-06	0.0298165	1
Bcell	chr2:98642608-98644492	-13.1535	-17.7113	0.388214	9.11559	0.999742	8.54242e-06	0.000249814	1
Bcell	chr6:143849081-143850730	-12.1897	-16.7464	0.46507	9.1133	6.94407e-07	0.999376	0.000623024	2
Bcell	chr3:56957595-56958575	-11.2608	-15.8174	0.356642	9.11313	7.38484e-06	0.999897	9.55677e-05	2
Bcell	chr13:73909207-73909801	-1.8372	-6.39283	0.215287	9.11126	8.82412e-06	0.939099	0.0608919	2
Bcell	chr1:117390073-117391033	-9.42568	-13.9791	0.332746	9.10682	0.999941	6.57832e-06	5.28737e-05	1
Bcell	chr4:185262786-185263329	-10.42	-14.9734	0.404072	9.10664	5.13877e-07	0.929918	0.0700811	2
Bcell	chr13:52748014-52748651	-1.97744	-6.52989	0.272827	9.1049	2.25409e-06	0.216927	0.783071	3
Bcell	chr18:52505733-52506234	-2.8313	-7.38291	0.288095	9.10324	8.45703e-05	0.0158547	0.984061	3
Bcell	chr6:88283778-88284527	-10.6916	-15.243	0.438239	9.10282	2.75801e-06	0.690325	0.309672	2
Bcell	chr6:1578514-1579217	-11.4469	-15.9969	0.375881	9.10003	0.999885	6.4625e-06	0.000108572	1
Bcell	chr1:11395245-11396189	-22.0638	-26.613	0.694724	9.09846	0.999959	2.52001e-05	1.58517e-05	1
Bcell	chr5:50020096-50020597	-7.48878	-12.0341	0.304381	9.09064	0.729766	0.000102836	0.270131	1
Bcell	chr11:84633885-84634433	-2.51267	-7.05647	0.220414	9.08761	0.00148243	0.877432	0.121086	2
Bcell	chr10:98738322-98738925	-6.76656	-11.3094	0.295855	9.08568	0.999962	1.43007e-05	2.32318e-05	1
Bcell	chr8:53676750-53677397	-5.93901	-10.4805	0.371448	9.08307	0.155641	0.00886382	0.835495	3
Bcell	chr6:134484032-134484533	-8.47668	-13.0169	0.289972	9.08044	0.00859051	0.00096016	0.990449	3
Bcell	chr8:145589292-145589909	-10.8952	-15.4353	0.363639	9.08032	0.999931	2.0643e-06	6.72516e-05	1
Bcell	chr15:33954568-33955069	-6.93029	-11.4696	0.420047	9.07857	0.998054	0.000499505	0.00144651	1
Bcell	chr11:93259513-93260529	-6.78873	-11.328	0.370107	9.07846	2.24582e-05	0.958909	0.0410687	2
Bcell	chr17:35630200-35631236	-14.4724	-19.011	0.522956	9.07725	0.871526	0.128364	0.000109932	1
Bcell	chr6:26031938-26034807	-3.16186	-7.69946	0.251461	9.07519	0.00100283	0.00119548	0.997802	3
Bcell	chr7:130119461-130120071	-5.59906	-10.1364	0.26417	9.07477	1.97047e-05	0.998615	0.00136525	2
Bcell	chr11:126063815-126064500	-5.72779	-10.2651	0.315974	9.07469	4.09413e-07	0.918681	0.0813182	2
Bcell	chr1:36252327-36252828	-18.6461	-23.1828	0.824943	9.07342	0.47507	0.486111	0.0388188	2
Bcell	chr15:95834948-95835791	-5.95373	-10.49	0.370891	9.07264	0.00548079	0.505836	0.488683	2
Bcell	chr13:32436607-32437470	-10.4269	-14.9631	0.33785	9.07242	0.999246	1.1176e-06	0.000753027	1
Bcell	chr2:120460277-120460927	-12.196	-16.7306	0.568568	9.06932	1.89913e-05	0.986102	0.0138789	2
Bcell	chr2:179915830-179916417	-12.2312	-16.7655	0.539748	9.06872	9.75199e-05	0.465442	0.534461	3
Bcell	chr1:151263101-151263826	-9.58656	-14.1205	0.386803	9.06797	0.998592	0.00140528	3.08967e-06	1
Bcell	chr16:9352187-9352688	-6.75567	-11.2887	0.320848	9.06617	4.96254e-06	0.99896	0.00103497	2
Bcell	chr17:2175188-2175843	-9.02268	-13.5552	0.477018	9.06496	0.170779	0.744674	0.0845475	2
Bcell	chr2:100323094-100323595	0.138434	-4.39329	0.177867	9.06346	0.998781	1.64966e-06	0.00121774	1
Bcell	chr16:88046817-88047318	-5.46398	-9.99541	0.275024	9.06286	0.999998	3.38068e-07	1.21372e-06	1
Bcell	chr10:35751163-35752250	-11.8803	-16.4111	0.401007	9.06174	0.999991	2.21192e-06	6.36779e-06	1
Bcell	chr3:161567053-161567554	-2.30315	-6.83225	0.217438	9.0582	0.00109409	0.00340312	0.995503	3
Bcell	chr11:74494245-74495085	-11.1323	-15.6613	0.405185	9.05788	0.999927	6.93031e-05	3.61594e-06	1
Bcell	chr3:133185210-133186366	-7.13723	-11.665	0.246503	9.05561	2.02912e-05	0.999903	7.67827e-05	2
Bcell	chr12:66626034-66626535	-9.94715	-14.4737	0.449085	9.05319	0.995451	3.31252e-05	0.00451611	1
Bcell	chr19:8326711-8327212	-13.117	-17.6424	0.599717	9.05073	0.999973	2.28318e-05	4.23923e-06	1
Bcell	chr6:43913256-43913757	-1.60135	-6.12639	0.211786	9.05007	0.000152546	0.999686	0.000161373	2
Bcell	chr2:37897846-37900383	-9.54439	-14.0687	0.363019	9.0487	0.00478294	0.000825487	0.994392	3
Bcell	chr19:10517571-10518154	-14.1671	-18.6902	0.446701	9.0463	0.999989	1.69787e-06	9.23337e-06	1
Bcell	chr5:179064657-179065594	-9.59093	-14.1134	0.448837	9.04489	0.0508604	0.0294207	0.919719	3
Bcell	chr22:21104711-21105286	-15.6849	-20.2064	0.483003	9.04294	0.999984	4.71016e-07	1.51913e-05	1
Bcell	chr3:185016897-185018514	-18.1439	-22.665	0.558523	9.04209	0.999995	4.04137e-06	6.66239e-07	1
Bcell	chr7:36088240-36088923	-7.40161	-11.9226	0.313411	9.04189	0.000169874	0.00526355	0.994567	3
Bcell	chr5:58904846-58905935	-15.6568	-20.1774	0.628434	9.04129	0.000635683	0.150436	0.848928	3
Bcell	chr5:131433697-131434198	-3.28831	-7.80791	0.224569	9.03921	0.925434	8.69636e-06	0.0745573	1
Bcell	chr19:38943519-38944202	-13.6124	-18.1318	0.426718	9.0388	0.999966	1.29965e-06	3.26278e-05	1
Bcell	chr11:65708651-65709349	-13.1529	-17.6718	0.401142	9.03778	0.999957	5.87054e-06	3.69228e-05	1
Bcell	chr4:122821246-122822042	-3.68048	-8.19658	0.23347	9.03221	0.999917	4.1996e-06	7.87192e-05	1
Bcell	chr1:236015170-236015753	-5.62363	-10.1388	0.264486	9.03037	6.02892e-05	0.988977	0.0109624	2
Bcell	chr2:238110503-238111096	-11.4448	-15.9597	0.380731	9.02967	0.999939	4.37415e-05	1.75103e-05	1
Bcell	chr11:56157207-56157708	-1.91013	-6.4231	0.216231	9.02595	6.09351e-05	0.960672	0.0392667	2
Bcell	chr17:43148379-43149205	-9.69452	-14.2073	0.361738	9.02563	0.999499	0.00049945	1.35061e-06	1
Bcell	chr20:42389865-42390554	-10.7576	-15.2703	0.348042	9.02535	0.999965	1.30816e-06	3.40315e-05	1
Bcell	chr6:109543925-109544530	-10.198	-14.7096	0.505912	9.02322	0.112635	0.872535	0.0148304	2
Bcell	chr4:107639306-107640147	-16.9707	-21.4822	0.724571	9.02304	0.018443	0.196912	0.784645	3
Bcell	chr22:39154443-39155025	-14.882	-19.3888	0.469272	9.0136	0.99999	6.41977e-06	3.54491e-06	1
Bcell	chr10:78384168-78384795	-18.7509	-23.2576	0.519511	9.01329	0.976033	6.53763e-06	0.0239608	1
Bcell	chr19:12316026-12316593	-8.92877	-13.4339	0.321283	9.01024	0.99992	3.97529e-06	7.56171e-05	1
Bcell	chr1:192430229-192430730	-2.37859	-6.88299	0.201402	9.0088	0.460101	0.00033019	0.539569	3
Bcell	chr8:90856530-90857831	-6.80034	-11.3036	0.386378	9.00651	0.000173803	0.174248	0.825579	3
Bcell	chr17:79282752-79283685	-23.4411	-27.942	0.816987	9.00183	0.999996	3.08058e-07	3.39484e-06	1
Bcell	chr3:145878246-145879485	-28.3167	-32.8173	1.27824	9.00119	0.00418582	0.00785963	0.987955	3
Bcell	chr5:52391626-52392536	-10.1329	-14.6322	0.480461	8.99862	0.00101347	0.0602507	0.938736	3
Bcell	chr6:159264603-159265737	-12.3592	-16.8573	0.528831	8.99629	0.74255	0.00788894	0.249561	1
Bcell	chr3:195886717-195887427	-7.94604	-12.4436	0.279778	8.99517	8.61665e-06	0.996413	0.00357868	2
Bcell	chr5:107623830-107624331	-13.6721	-18.1678	0.633798	8.99135	0.981071	0.00513345	0.0137958	1
Bcell	chr6:51913844-51914747	-4.37831	-8.87333	0.247433	8.99004	0.999927	3.81319e-06	6.93915e-05	1
Bcell	chr9:139643488-139644728	-16.67	-21.1607	0.472608	8.98141	9.20747e-06	0.999746	0.000244511	2
Bcell	chr7:25070515-25071111	-17.4115	-21.9015	0.661964	8.97993	0.999995	8.70659e-07	4.52438e-06	1
Bcell	chr16:10578396-10579089	-4.06243	-8.5517	0.291197	8.97854	6.74971e-06	0.988882	0.0111114	2
Bcell	chr12:57471695-57473091	-3.52343	-8.01024	0.296049	8.97361	0.99315	0.00671237	0.000137135	1
Bcell	chr19:45238359-45238860	-8.32098	-12.8071	0.325767	8.97221	2.96659e-05	0.481699	0.518272	3
Bcell	chr2:38375401-38376094	-4.3067	-8.79241	0.32728	8.97141	0.999876	0.000122689	1.42676e-06	1
Bcell	chr8:104292177-104292678	-14.9491	-19.4322	0.668218	8.96624	0.00423191	0.739423	0.256345	2
Bcell	chr9:126091438-126092054	-3.32902	-7.81036	0.232899	8.96269	0.999914	8.44173e-07	8.46987e-05	1
Bcell	chr17:17258071-17258757	-12.2991	-16.7803	0.401208	8.96246	3.53558e-06	0.29487	0.705126	3
Bcell	chr4:185458111-185459680	-1.47238	-5.95299	0.190881	8.96123	3.32517e-06	0.998749	0.00124759	2
Bcell	chr1:68166356-68166933	-12.3917	-16.8715	0.571515	8.95967	0.954687	0.00108908	0.0442238	1
Bcell	chr9:10225985-10226486	-11.9835	-16.4632	0.526348	8.9594	0.0069902	0.184584	0.808426	3
Bcell	chr9:92306833-92307334	-7.90681	-12.3853	0.334693	8.95695	1.45307e-05	0.989131	0.0108547	2
Bcell	chr15:80767193-80767748	-10.52	-14.9978	0.343031	8.95558	0.999222	2.69997e-07	0.000778158	1
Bcell	chr1:146690041-146690728	0.945614	-3.53189	0.182732	8.955	1.73169e-05	0.995183	0.00479925	2
Bcell	chr9:20640204-20641190	-14.6632	-19.1401	0.441349	8.95369	0.999811	3.61756e-05	0.000152925	1
Bcell	chr17:54891300-54891872	-8.77141	-13.2473	0.480016	8.95186	0.301301	0.0467884	0.651911	3
Bcell	chr7:141830496-141830997	-4.75814	-9.23371	0.369478	8.95116	0.95688	0.0340635	0.00905629	1
Bcell	chr1:179893263-179893833	-14.1122	-18.5871	0.502228	8.94978	0.999769	5.86515e-06	0.000225572	1
Bcell	chr17:55082199-55083051	-11.3231	-15.7979	0.535071	8.9497	0.000192349	0.996251	0.00355663	2
Bcell	chr15:59816389-59817097	-9.43526	-13.9099	0.336564	8.94932	5.59483e-06	0.999563	0.000431146	2
Bcell	chr2:225459858-225460520	-5.05015	-9.52395	0.265419	8.9476	0.999961	8.95177e-06	2.95893e-05	1
Bcell	chr19:8613050-8613668	-10.4919	-14.964	0.5101	8.9442	0.998888	0.000818499	0.00029348	1
Bcell	chr2:201268422-201269124	-5.83423	-10.3033	0.275345	8.9381	0.999998	2.34977e-07	1.65919e-06	1
Bcell	chr2:12185871-12186372	-6.51109	-10.9799	0.288294	8.9376	0.999951	2.40091e-05	2.46309e-05	1
Bcell	chr3:120286080-120287129	-3.7408	-8.20927	0.217199	8.93693	0.0763719	0.000113216	0.923515	3
Bcell	chr12:54898001-54899406	-6.65264	-11.1197	0.284892	8.93406	0.999961	2.3489e-05	1.5813e-05	1
Bcell	chr21:30261139-30261643	-2.36118	-6.82799	0.224253	8.93362	0.999993	2.70699e-06	4.36072e-06	1
Bcell	chr17:41278695-41279196	-16.7288	-21.1949	0.689005	8.9321	0.99978	4.97702e-06	0.0002151	1
Bcell	chr1:20407085-20408083	-11.0185	-15.484	0.405985	8.93111	0.999849	0.000138332	1.25245e-05	1
Bcell	chr3:145415717-145416218	-8.60798	-13.0724	0.358807	8.92881	1.56677e-05	0.998071	0.00191381	2
Bcell	chr1:72513511-72514079	-3.88563	-8.34874	0.220439	8.92622	9.63864e-05	0.999641	0.000262887	2
Bcell	chr2:151343906-151344664	-5.88667	-10.3492	0.324118	8.92509	0.00120903	0.0230961	0.975695	3
Bcell	chr22:23591529-23592040	-8.00048	-12.4618	0.298237	8.92268	7.83471e-06	0.998106	0.00188613	2
Bcell	chr21:45893634-45894322	-5.46629	-9.92416	0.265846	8.91574	9.4831e-06	0.88807	0.111921	2
Bcell	chr11:61401949-61402450	-5.12956	-9.58423	0.275196	8.90934	0.999997	2.27367e-06	6.68376e-07	1
Bcell	chr5:156908177-156908819	-10.5901	-15.0444	0.380962	8.90863	0.000259455	0.993444	0.00629648	2
Bcell	chr9:38076129-38076630	-4.67764	-9.13038	0.333302	8.90548	0.0106666	0.00308833	0.986245	3
Bcell	chr17:41471189-41471841	-4.52483	-8.97623	0.306009	8.9028	0.693257	0.306573	0.000170394	1
Bcell	chr14:74491662-74492230	-7.74462	-12.1953	0.301991	8.9014	0.999991	2.05372e-07	9.11996e-06	1
Bcell	chr12:112596447-112597084	-15.7365	-20.1868	0.640707	8.90051	0.997223	0.00276792	8.96658e-06	1
Bcell	chr8:129233969-129235195	-11.673	-16.1232	0.410601	8.90036	1.89625e-05	0.0099472	0.990034	3
Bcell	chr3:121513051-121514022	-13.1101	-17.5597	0.419913	8.89917	0.999962	3.26468e-05	5.83203e-06	1
Bcell	chr8:120667151-120667792	-0.460517	-4.90958	0.19521	8.89812	0.00011676	0.999813	7.02465e-05	2
Bcell	chr12:65504990-65505491	1.25365	-3.19492	0.178646	8.89714	0.999933	6.66403e-06	6.01936e-05	1
Bcell	chr18:6004458-6005163	-5.09299	-9.54132	0.256304	8.89668	0.999938	8.14955e-06	5.4342e-05	1
Bcell	chr10:43843437-43844405	-7.92449	-12.37	0.286131	8.89093	6.98329e-06	0.972153	0.0278395	2
Bcell	chr12:89463279-89463780	-0.784359	-5.22965	0.276981	8.89058	0.040429	0.0075371	0.952034	3
Bcell	chr7:87219568-87220442	-11.346	-15.7909	0.48006	8.8899	6.72949e-05	0.63286	0.367073	2
Bcell	chr17:30602983-30603711	-12.9442	-17.3864	0.376643	8.88437	0.989161	5.15997e-06	0.0108334	1
Bcell	chr2:240668895-240669546	-15.0711	-19.5112	0.598079	8.8801	0.999907	5.12046e-07	9.26326e-05	1
Bcell	chr15:94823502-94824003	-6.05917	-10.499	0.269841	8.87965	0.999919	2.1457e-06	7.89244e-05	1
Bcell	chr20:61782938-61783439	3.78313	-0.65567	0.155852	8.87759	0.999847	4.71383e-05	0.000105471	1
Bcell	chr4:16037406-16037942	-3.14145	-7.57835	0.22959	8.8738	6.68336e-05	0.993421	0.00651186	2
Bcell	chr14:74003606-74004904	-21.2523	-25.6875	0.74659	8.87034	0.999663	2.01502e-06	0.000334845	1
Bcell	chr20:4990577-4991570	-8.75501	-13.189	0.398061	8.86793	0.998906	1.14312e-05	0.00108234	1
Bcell	chr3:154672448-154673075	-9.67888	-14.1123	0.457019	8.8668	0.604862	0.00119657	0.393941	1
Bcell	chr13:78389414-78389915	-8.07158	-12.5026	0.327879	8.86196	9.6187e-05	0.99968	0.000224083	2
Bcell	chr19:4474519-4475055	-20.2248	-24.6556	0.686789	8.86156	0.999291	0.000705959	3.20858e-06	1
Bcell	chr20:3057338-3058654	-10.1403	-14.5707	0.361145	8.86082	0.999976	2.34135e-06	2.20911e-05	1
Bcell	chr19:38917673-38918444	-15.5171	-19.9474	0.481304	8.86056	0.999943	3.44295e-05	2.22078e-05	1
Bcell	chr2:78062017-78062518	-12.6973	-17.126	0.577222	8.85742	0.0701051	0.907409	0.022486	2
Bcell	chr14:54820718-54821538	-15.3534	-19.7797	0.508668	8.85255	3.22301e-05	0.461614	0.538354	3
Bcell	chr15:78012865-78013416	-13.9907	-18.4162	0.430714	8.85089	0.999963	2.21273e-06	3.43116e-05	1
Bcell	chr7:38409273-38410019	-9.64273	-14.0626	0.489241	8.83971	0.109241	0.791665	0.0990932	2
Bcell	chr1:16562552-16564211	-1.73247	-6.14976	0.207233	8.83458	0.999973	1.49286e-05	1.20021e-05	1
Bcell	chr20:31122616-31123614	-11.0679	-15.4851	0.507398	8.83441	0.000357377	0.306513	0.69313	3
Bcell	chr11:14073416-14073917	-3.28859	-7.70565	0.250852	8.83413	4.45811e-06	0.271588	0.728408	3
Bcell	chr12:58793866-58794367	-13.0556	-17.4725	0.398569	8.83375	4.70374e-05	0.9967	0.00325252	2
Bcell	chr16:89406381-89406951	-3.15682	-7.57346	0.238934	8.83328	0.999973	7.65677e-06	1.90716e-05	1
Bcell	chr11:58825671-58826441	-16.9983	-21.4146	0.500293	8.83261	4.94671e-05	0.999906	4.44044e-05	2
Bcell	chr10:3282376-3282877	-6.06129	-10.4775	0.313845	8.83238	5.52031e-05	0.0175113	0.982434	3
Bcell	chr8:67390695-67391318	-8.84169	-13.2569	0.315993	8.83039	4.5857e-06	0.988405	0.0115906	2
Bcell	chr21:30609761-30610778	-10.1185	-14.5328	0.50632	8.8286	0.649966	0.026907	0.323127	1
Bcell	chr4:185171839-185173138	-8.67466	-13.0883	0.416199	8.82721	9.14109e-05	0.957973	0.0419354	2
Bcell	chr13:47467958-47468713	-19.0293	-23.4423	0.828896	8.82597	0.000138622	0.794128	0.205734	2
Bcell	chr9:125753529-125754262	-10.5395	-14.9518	0.467012	8.82462	0.0817375	0.00471244	0.91355	3
Bcell	chr1:98374780-98375297	-3.70663	-8.11817	0.235671	8.82309	2.48843e-05	0.927993	0.0719823	2
Bcell	chr12:56044366-56045461	-16.1479	-20.5594	0.519627	8.82303	0.999987	3.71017e-07	1.30919e-05	1
Bcell	chr19:55835992-55836975	-8.32844	-12.7388	0.42323	8.82062	0.0266381	0.0277312	0.945631	3
Bcell	chr8:41548421-41548988	-4.29125	-8.70016	0.24243	8.81782	2.83457e-06	0.99852	0.00147705	2
Bcell	chr7:23634571-23635173	-13.0284	-17.4372	0.39856	8.81773	0.998757	2.49258e-06	0.00124007	1
Bcell	chr15:40910105-40910721	3.72589	-0.682935	0.181294	8.81765	9.20235e-06	0.818803	0.181188	2
Bcell	chr13:75726119-75726620	0.483059	-3.92547	0.184902	8.81706	1.99886e-06	0.990668	0.0093298	2
Bcell	chr4:153658014-153658515	1.34848	-3.05797	0.172791	8.8129	0.000686957	0.00860624	0.990707	3
Bcell	chr3:70139346-70139937	-16.7424	-21.1487	0.658767	8.81262	0.459401	0.000706627	0.539893	3
Bcell	chr6:13509512-13510131	-4.56596	-8.97017	0.24733	8.80841	0.999955	6.51989e-07	4.42084e-05	1
Bcell	chr6:90085074-90085876	-20.4389	-24.8426	0.578289	8.80753	2.11342e-05	0.999549	0.000430047	2
Bcell	chr4:38334773-38335342	-2.99271	-7.39203	0.333139	8.79863	0.999945	4.65175e-06	5.03307e-05	1
Bcell	chr12:117356306-117356807	-5.04976	-9.4488	0.309824	8.79808	0.000138689	0.223698	0.776163	3
Bcell	chr16:23925529-23927014	-14.9223	-19.3203	0.639928	8.79591	0.000107015	0.999	0.000893158	2
Bcell	chr17:44813344-44815200	-13.7508	-18.1487	0.570105	8.79573	0.281121	0.258069	0.460811	3
Bcell	chr18:48688423-48689501	-13.3508	-17.7479	0.416554	8.79424	2.67899e-07	0.820675	0.179325	2
Bcell	chr22:45041272-45041773	-18.7952	-23.1902	0.824716	8.79015	0.975526	0.0217181	0.00275629	1
Bcell	chr9:85154795-85155554	-6.05796	-10.4512	0.269001	8.78648	2.036e-06	0.970065	0.0299333	2
Bcell	chr19:40919138-40919938	-5.58866	-9.98026	0.294374	8.78322	0.999998	1.87337e-06	1.17863e-07	1
Bcell	chr1:38495529-38496276	-13.8306	-18.2221	0.415806	8.78307	0.999962	7.23337e-06	3.06382e-05	1
Bcell	chr16:30021685-30023395	-10.159	-14.5502	0.458552	8.78246	0.0252966	0.00486428	0.969839	3
Bcell	chr8:61468979-61469610	-5.60279	-9.99385	0.231076	8.78212	0.263951	0.000200364	0.735849	3
Bcell	chr12:111494308-111495382	-9.28608	-13.6764	0.458398	8.78068	0.921603	0.0741763	0.00422089	1
Bcell	chr3:46311823-46312324	-17.631	-22.0211	0.765991	8.78024	0.915718	0.000388541	0.0838936	1
Bcell	chr18:46154973-46155474	-15.6052	-19.995	0.714429	8.77965	0.946696	0.0190983	0.0342054	1
Bcell	chr17:35278672-35279201	-8.51046	-12.9	0.302808	8.77906	0.999451	1.37221e-06	0.000547835	1
Bcell	chr13:42979746-42980966	-15.2222	-19.61	0.430806	8.77553	0.998919	2.5647e-06	0.00107808	1
Bcell	chr19:29970527-29971028	-9.81446	-14.2019	0.336622	8.7748	3.09917e-06	0.962936	0.0370613	2
Bcell	chr6:158743966-158744853	-17.0909	-21.4781	0.592848	8.77429	0.999827	5.4147e-06	0.000167925	1
Bcell	chr20:13798480-13799112	-5.42969	-9.81479	0.347059	8.7702	0.593749	0.00721458	0.399036	1
Bcell	chr2:190381176-190381718	-8.5617	-12.9465	0.358448	8.76952	1.16634e-06	0.910225	0.0897735	2
Bcell	chr14:92386013-92386514	-3.5246	-7.90911	0.288238	8.76901	0.999988	2.97091e-07	1.17876e-05	1
Bcell	chr20:57329291-57329792	-15.9755	-20.359	0.705681	8.76712	0.842485	0.0895355	0.0679794	1
Bcell	chr1:54204244-54205265	-17.8633	-22.2466	0.514297	8.76672	0.999894	3.90599e-06	0.00010245	1
Bcell	chr16:17395292-17397469	-10.1005	-14.4815	0.315781	8.76191	0.999999	1.77025e-07	8.51282e-07	1
Bcell	chr4:38730041-38730542	-9.72565	-14.1063	0.458505	8.76136	0.000620189	0.052306	0.947074	3
Bcell	chr12:8645512-8646299	-19.3531	-23.733	0.577283	8.75987	0.999954	2.23156e-05	2.33296e-05	1
Bcell	chr12:98802415-98802967	-5.7128	-10.091	0.261177	8.7563	5.57892e-05	0.996755	0.00318879	2
Bcell	chr5:16790999-16791883	-13.7906	-18.1687	0.593964	8.75622	0.990965	0.00104719	0.00798767	1
Bcell	chr14:89741477-89741978	-12.1073	-16.4853	0.379403	8.75611	0.999878	1.00647e-06	0.000120873	1
Bcell	chr5:39151710-39152383	-8.019	-12.3968	0.303341	8.75552	0.999976	1.20396e-05	1.14761e-05	1
Bcell	chr8:128954417-128955011	-9.9566	-14.3334	0.454264	8.75353	0.00140629	0.0170681	0.981526	3
Bcell	chr1:52889324-52890366	-5.48198	-9.85832	0.250056	8.75268	1.95775e-05	0.999852	0.00012826	2
Bcell	chr10:121440385-121440886	-9.0267	-13.4027	0.378309	8.75207	0.99999	8.52164e-06	1.86558e-06	1
Bcell	chr3:195416354-195416964	-5.06916	-9.4449	0.252458	8.75148	0.999689	1.76704e-06	0.000309154	1
Bcell	chr6:158120721-158121340	-10.2898	-14.6642	0.341566	8.74882	0.999946	1.91394e-06	5.23295e-05	1
Bcell	chr18:28920621-28921122	-1.16099	-5.53539	0.18101	8.7488	0.0193539	0.000550072	0.980096	3
Bcell	chr2:231849012-231849616	-3.53293	-7.90665	0.227902	8.74745	0.957915	7.10713e-05	0.0420143	1
Bcell	chr1:242685529-242686157	-5.81087	-10.1814	0.284691	8.74111	9.26917e-06	0.0557796	0.944211	3
Bcell	chr1:181392572-181393240	-7.17762	-11.5471	0.260566	8.73895	0.153761	0.000100749	0.846138	3
Bcell	chr8:101450059-101450896	-9.91246	-14.2813	0.354158	8.73775	0.999996	1.08256e-07	4.34271e-06	1
Bcell	chr2:7832186-7833239	-4.67878	-9.04704	0.243285	8.73652	3.22481e-05	0.981823	0.0181452	2
Bcell	chr6:25413692-25414215	-4.48298	-8.85013	0.244106	8.7343	0.999994	2.27534e-07	5.36005e-06	1
Bcell	chr9:114583314-114583899	-7.34816	-11.7144	0.284164	8.73243	0.935686	1.44286e-05	0.0642992	1
Bcell	chr19:17293918-17295763	-11.8944	-16.2595	0.413325	8.73021	0.999885	0.000105571	9.48781e-06	1
Bcell	chr9:115479759-115480850	-2.42458	-6.78925	0.199142	8.72935	3.96679e-05	0.984705	0.0152555	2
Bcell	chr5:36585745-36586307	-1.57221	-5.93521	0.232938	8.726	0.000183265	0.0199213	0.979895	3
Bcell	chr12:48201678-48203226	-10.6191	-14.98	0.3652	8.72185	3.62281e-06	0.998249	0.00174772	2
Bcell	chr1:154324751-154326604	-10.1424	-14.5019	0.323296	8.71896	0.999942	9.30985e-07	5.66599e-05	1
Bcell	chr1:54972343-54972844	-6.93757	-11.2946	0.29651	8.71402	4.72622e-05	0.514179	0.485774	2
Bcell	chr13:44838321-44838887	-5.40721	-9.76402	0.329786	8.71361	0.177792	0.820144	0.00206386	2
Bcell	chr6:87873587-87874647	-9.83041	-14.1863	0.466098	8.71181	5.76644e-05	0.999261	0.000681044	2
Bcell	chr3:38092505-38093006	-10.1076	-14.463	0.493791	8.71082	0.978705	0.0192224	0.00207241	1
Bcell	chr16:11398832-11399368	-7.12405	-11.4781	0.394953	8.70814	0.00281657	0.0374438	0.95974	3
Bcell	chr7:98759796-98760426	-4.74055	-9.09292	0.248081	8.70475	0.999901	2.48797e-06	9.66889e-05	1
Bcell	chr1:211700056-211701499	-20.3593	-24.7075	0.597853	8.69631	0.999703	1.34877e-06	0.000296145	1
Bcell	chr19:1459362-1459961	-10.3101	-14.6554	0.364867	8.69066	0.99999	4.19306e-06	5.92152e-06	1
Bcell	chr6:6750088-6750689	-19.4188	-23.764	0.755499	8.69049	0.915538	0.000844239	0.083618	1
Bcell	chr7:137638135-137638998	-11.6504	-15.9947	0.534872	8.68872	1.49302e-06	0.993405	0.00659384	2
Bcell	chr7:105449420-105450188	-18.4452	-22.7895	0.562399	8.68864	0.998946	6.08953e-06	0.00104764	1
Bcell	chr9:111578301-111578931	-9.51306	-13.857	0.39577	8.68793	0.999671	0.000326538	2.23384e-06	1
Bcell	chr8:77573682-77574183	-4.46593	-8.80933	0.262531	8.68681	0.000116154	0.82454	0.175344	2
Bcell	chr1:3200439-3200940	-1.86449	-6.20652	0.224597	8.68406	0.000220189	0.357861	0.641919	3
Bcell	chr20:61416457-61417016	-8.99291	-13.3337	0.377739	8.68151	0.46842	0.531348	0.000231577	2
Bcell	chr5:1275505-1276047	-6.04257	-10.3824	0.266925	8.6797	2.09504e-05	0.996598	0.00338116	2
Bcell	chr1:173889997-173890498	-12.5953	-16.9341	0.578539	8.67765	0.999537	5.65539e-06	0.000457675	1
Bcell	chr4:37798866-37799589	-14.5889	-18.9247	0.641274	8.67161	0.859365	0.133091	0.00754409	1
Bcell	chr15:98052221-98052722	1.85018	-2.48408	0.178579	8.66851	0.99933	0.000666287	3.46637e-06	1
Bcell	chr4:147162937-147163652	-9.24445	-13.578	0.446011	8.6672	0.0352258	0.611301	0.353473	2
Bcell	chr6:35268490-35269053	-18.179	-22.5119	0.733216	8.66578	0.921066	0.00267113	0.0762625	1
Bcell	chr4:154248243-154248843	-13.4592	-17.7919	0.532316	8.66546	0.999051	5.18408e-05	0.000897138	1
Bcell	chr12:46286949-46287450	-3.91657	-8.2485	0.245516	8.66386	0.00209845	0.00119576	0.996706	3
Bcell	chr12:1742581-1743096	-8.30263	-12.6343	0.407977	8.66337	0.99953	2.48591e-05	0.000445165	1
Bcell	chr12:44170196-44170829	-8.32302	-12.6543	0.297623	8.66254	0.999833	3.09572e-07	0.000166851	1
Bcell	chr5:138971767-138972392	-4.16792	-8.49903	0.244182	8.66222	0.999967	1.77828e-05	1.50339e-05	1
Bcell	chr12:66543717-66544288	-3.82444	-8.15504	0.233422	8.66119	0.999796	4.95016e-06	0.000199256	1
Bcell	chr15:93443232-93443877	-8.65944	-12.9889	0.285895	8.659	0.00033199	0.999617	5.05947e-05	2
Bcell	chr3:129477143-129477644	-3.60809	-7.93678	0.313936	8.65737	0.0001116	0.983159	0.0167291	2
Bcell	chr8:67873700-67875809	-10.7619	-15.0901	0.425132	8.65641	0.00100809	0.000876084	0.998116	3
Bcell	chr2:21690852-21691353	-1.9022	-6.22996	0.222297	8.65553	6.00486e-06	0.0454057	0.954588	3
Bcell	chr6:150082461-150083060	-15.637	-19.9643	0.515752	8.65464	0.999874	0.000123682	2.37763e-06	1
Bcell	chr2:202986326-202987316	-12.0321	-16.3589	0.375415	8.65363	0.999877	3.095e-05	9.19987e-05	1
Bcell	chr13:114834107-114834921	-11.3531	-15.6784	0.359036	8.65072	0.999515	2.03346e-06	0.000482659	1
Bcell	chr6:142158146-142158647	-7.92418	-12.247	0.385607	8.64571	0.999975	6.65413e-07	2.41773e-05	1
Bcell	chr3:152848211-152848825	-4.40385	-8.72613	0.267461	8.64455	0.999988	1.52552e-06	1.02854e-05	1
Bcell	chr5:180241150-180241651	-10.6912	-15.0133	0.411997	8.64436	0.971818	4.31105e-05	0.0281391	1
Bcell	chr17:9314101-9314602	-7.61242	-11.9318	0.291595	8.63871	5.12444e-05	0.982796	0.0171528	2
Bcell	chr1:152880362-152880903	-9.0422	-13.3605	0.305857	8.63653	0.999505	1.44827e-06	0.000493339	1
Bcell	chr9:95895626-95897281	-9.53983	-13.8566	0.263757	8.63348	0.806236	4.96997e-05	0.193715	1
Bcell	chr18:21103431-21104178	-10.3171	-14.6336	0.35202	8.63301	0.999067	1.29067e-05	0.000919984	1
Bcell	chr5:124237734-124238518	-17.813	-22.1283	0.658338	8.63059	0.999934	1.94159e-06	6.38921e-05	1
Bcell	chr12:76337761-76338852	-14.3884	-18.7007	0.415872	8.62468	0.999319	2.81388e-06	0.000677819	1
Bcell	chr14:56111692-56112308	-10.6558	-14.9672	0.345902	8.62272	6.58907e-05	0.940569	0.0593653	2
Bcell	chr17:25942985-25943852	-5.51234	-9.82311	0.281393	8.62154	0.999976	1.37028e-05	1.06265e-05	1
Bcell	chr4:185726472-185727176	-11.6064	-15.9159	0.370799	8.61882	3.56547e-07	0.999421	0.000578549	2
Bcell	chr9:2872531-2873436	-9.95053	-14.2596	0.399003	8.61814	2.04464e-05	0.0772109	0.922769	3
Bcell	chr2:4320093-4320594	-9.30839	-13.6155	0.364052	8.6143	1.10532e-06	0.495406	0.504593	3
Bcell	chr2:38554594-38555181	-4.85403	-9.16016	0.245538	8.61226	0.999652	8.61876e-07	0.000347091	1
Bcell	chr8:61984281-61984830	-16.6815	-20.9865	0.533939	8.61005	0.847671	8.68033e-05	0.152242	1
Bcell	chr10:98030285-98031696	-8.67386	-12.9786	0.362225	8.60951	0.998384	1.17962e-05	0.00160398	1
Bcell	chr4:101379723-101380552	-8.5243	-12.8275	0.307943	8.6064	5.71603e-06	0.845643	0.154352	2
Bcell	chr11:75214449-75215079	-13.8316	-18.1345	0.474487	8.60591	0.999345	0.000645563	8.94184e-06	1
Bcell	chr2:127667074-127667604	-11.5703	-15.8731	0.36237	8.60569	0.999327	8.76059e-05	0.000585745	1
Bcell	chr7:66304547-66305173	-14.5415	-18.8433	0.578058	8.60361	0.00390469	0.711284	0.284811	2
Bcell	chr4:152043580-152044081	-6.21418	-10.5157	0.284366	8.6031	1.15314e-06	0.734201	0.265798	2
Bcell	chr1:110336264-110336946	-12.4126	-16.714	0.364157	8.60266	0.98035	9.57077e-06	0.0196407	1
Bcell	chr11:102150260-102151539	-8.24085	-12.5408	0.385863	8.59995	0.0212623	0.00608383	0.972654	3
Bcell	chr9:132807145-132808463	-4.51948	-8.81905	0.271742	8.59915	0.999785	2.64919e-05	0.00018861	1
Bcell	chr1:183881335-183881958	-13.2204	-17.5198	0.396096	8.59878	0.999914	5.89082e-06	7.99723e-05	1
Bcell	chr4:140449630-140450354	-2.8132	-7.11221	0.261526	8.59804	1.12144e-05	0.051867	0.948122	3
Bcell	chr12:72332309-72332991	-8.58203	-12.8809	0.33648	8.59776	0.109153	0.000477219	0.890369	3
Bcell	chr22:32237362-32238048	-5.84941	-10.1479	0.276499	8.59692	0.999935	3.45124e-05	3.00021e-05	1
Bcell	chr8:129162031-129162664	-3.9889	-8.28724	0.296491	8.59667	0.000142756	0.367652	0.632205	3
Bcell	chr10:76659783-76660681	-11.5677	-15.8658	0.463999	8.59628	0.992428	0.00756032	1.14462e-05	1
Bcell	chr1:232743593-232744113	0.787193	-3.50974	0.193475	8.59387	0.00117912	0.997691	0.00112948	2
Bcell	chr9:92073910-92074411	-3.36337	-7.66008	0.252909	8.59343	0.999899	4.27736e-06	9.70736e-05	1
Bcell	chr3:183483751-183484252	-5.74269	-10.0391	0.27636	8.59274	0.000142887	0.247291	0.752566	3
Bcell	chr19:39841982-39842720	-20.3454	-24.6417	0.675512	8.59266	0.99948	0.000515385	5.09065e-06	1
Bcell	chr20:33063844-33064660	-13.1297	-17.4253	0.421455	8.59125	0.999966	2.05542e-05	1.38849e-05	1
Bcell	chr21:35654476-35655058	0.629891	-3.66555	0.214653	8.59088	0.000167034	0.0147634	0.98507	3
Bcell	chr8:144289574-144290278	-8.45985	-12.7548	0.31156	8.58989	0.999984	2.49611e-06	1.39557e-05	1
Bcell	chr3:138832026-138833104	-7.78501	-12.0788	0.396317	8.58761	2.3672e-06	0.988433	0.0115642	2
Bcell	chr15:76527355-76528033	-9.12168	-13.415	0.328117	8.58669	0.999936	1.47123e-05	4.9657e-05	1
Bcell	chr17:44233731-44234905	-8.72034	-13.0137	0.336868	8.58662	0.999982	1.85164e-06	1.60815e-05	1
Bcell	chr10:8118861-8119380	-10.2883	-14.5813	0.396964	8.58603	5.02662e-05	0.190398	0.809551	3
Bcell	chr22:44257834-44258335	-5.43993	-9.73232	0.258352	8.58478	0.00181205	0.750417	0.247771	2
Bcell	chr17:59940110-59941359	-5.21303	-9.50508	0.29384	8.5841	0.00165848	0.998061	0.000280247	2
Bcell	chr1:12233556-12234298	-18.1276	-22.4194	0.508024	8.5836	1.07558e-05	0.998689	0.00130023	2
Bcell	chr3:134508682-134509224	2.94967	-1.3421	0.156619	8.58355	1.37754e-05	0.99944	0.000546305	2
Bcell	chr9:104150603-104151158	-5.17372	-9.46491	0.2846	8.58239	0.00526391	0.000219099	0.994517	3
Bcell	chr22:24046857-24047738	-8.49964	-12.7902	0.43736	8.58117	0.694087	0.290328	0.0155849	1
Bcell	chr1:155306690-155307191	-4.76233	-9.05238	0.233996	8.5801	0.368675	0.631276	4.89729e-05	2
Bcell	chr6:140364475-140365621	-10.4142	-14.7042	0.360954	8.57993	1.36359e-05	0.143519	0.856467	3
Bcell	chr1:92960955-92961968	-6.05975	-10.3497	0.289824	8.57981	4.76656e-06	0.0356743	0.964321	3
Bcell	chr19:43067332-43067980	-5.62728	-9.91654	0.342492	8.57852	0.852331	0.00264106	0.145028	1
Bcell	chr7:112054837-112055477	2.42207	-1.86548	0.197967	8.5751	0.999972	8.26679e-06	1.95056e-05	1
Bcell	chr10:129976462-129977171	-8.10745	-12.3938	0.436471	8.57276	0.993442	0.000286754	0.00627128	1
Bcell	chr1:40064158-40064791	-13.2102	-17.4944	0.412771	8.56853	0.999968	9.68021e-06	2.18614e-05	1
Bcell	chr1:155734606-155735146	-6.49589	-10.7796	0.274532	8.56734	0.00432431	0.995607	6.89703e-05	2
Bcell	chr3:81648677-81649178	-14.9248	-19.2074	0.447494	8.56514	1.27684e-05	0.975978	0.0240095	2
Bcell	chr16:66348917-66349657	-9.53843	-13.8203	0.329629	8.56377	0.999991	2.13086e-06	7.01901e-06	1
Bcell	chr6:47213403-47213918	-2.07852	-6.36033	0.254871	8.56363	7.67784e-05	0.033933	0.96599	3
Bcell	chr11:120489058-120489559	-9.85656	-14.138	0.326786	8.56288	7.56064e-06	0.998135	0.00185714	2
Bcell	chr15:84767773-84768522	-14.7702	-19.0481	0.518796	8.55583	0.999743	4.0732e-05	0.0002166	1
Bcell	chr15:47815048-47815549	-12.5271	-16.8047	0.518068	8.55528	0.346713	0.649323	0.00396423	2
Bcell	chr13:24477325-24478630	-8.09841	-12.3758	0.3568	8.55479	1.63375e-05	0.996186	0.00379742	2
Bcell	chr14:78662292-78662793	-15.0157	-19.2922	0.665668	8.55292	0.0725718	0.888127	0.039301	2
Bcell	chr7:66215470-66216134	-9.77949	-14.0551	0.375229	8.55124	1	1.77875e-07	2.96806e-07	1
Bcell	chr1:10788945-10789446	-19.1984	-23.473	0.823745	8.54921	0.997578	0.00226494	0.000156709	1
Bcell	chr16:83835603-83836410	-14.1526	-18.4269	0.41566	8.54844	0.99853	7.17082e-06	0.00146243	1
Bcell	chr1:224993457-224994043	-4.78009	-9.05376	0.245498	8.54735	0.999701	3.60457e-05	0.00026345	1
Bcell	chr2:191828914-191829607	-15.5874	-19.8602	0.660264	8.54548	0.00179919	0.330668	0.667533	3
Bcell	chr7:112545916-112546456	-6.36374	-10.6352	0.269379	8.54292	0.00118651	0.998678	0.000135415	2
Bcell	chr4:48748470-48749110	-6.20741	-10.4772	0.268475	8.53956	0.999848	2.22709e-05	0.000129296	1
Bcell	chr15:90316145-90316743	-5.66889	-9.93849	0.263473	8.53919	0.999964	1.26039e-05	2.37227e-05	1
Bcell	chr21:38856829-38857330	-2.60645	-6.87535	0.247722	8.53779	0.000104119	0.00405657	0.995839	3
Bcell	chr17:46723636-46725419	-8.69927	-12.9663	0.325316	8.53401	4.81749e-05	0.0539237	0.946028	3
Bcell	chr13:46734024-46735554	-10.4823	-14.749	0.355821	8.53347	1.97713e-05	0.97727	0.0227107	2
Bcell	chr1:178751283-178751978	-6.78017	-11.0469	0.289517	8.53336	0.99999	6.73723e-06	2.99744e-06	1
Bcell	chr5:65308054-65308555	-8.91956	-13.1862	0.380004	8.53325	0.000522267	0.0142132	0.985265	3
Bcell	chr19:878712-879488	-16.3664	-20.6315	0.664583	8.53022	0.130452	0.569647	0.299901	2
Bcell	chr11:107469175-107469755	-10.9126	-15.1774	0.390551	8.5295	0.999995	9.49961e-07	3.8483e-06	1
Bcell	chr8:109703293-109703930	-9.34613	-13.6107	0.318618	8.52922	1.57808e-05	0.959734	0.0402503	2
Bcell	chr3:195958998-195959870	-17.0936	-21.3581	0.56417	8.52913	0.999988	2.3511e-06	9.16604e-06	1
Bcell	chr17:47109324-47110389	-6.04939	-10.3139	0.26322	8.52911	0.999997	1.88939e-06	7.91341e-07	1
Bcell	chr11:86510918-86511986	-15.4705	-19.7349	0.434824	8.52877	0.999943	2.17243e-07	5.63285e-05	1
Bcell	chr10:6472890-6473391	-1.1216	-5.38586	0.228559	8.52852	0.9999	9.6673e-05	3.33232e-06	1
Bcell	chr12:79958776-79959277	-7.96733	-12.2311	0.377872	8.52756	0.683235	0.316431	0.000334369	1
Bcell	chr6:39674773-39675274	-4.76983	-9.03352	0.360951	8.52739	0.920882	0.0732771	0.00584107	1
Bcell	chr16:12090713-12091773	-16.6642	-20.9277	0.616004	8.52703	2.73373e-05	0.996492	0.00348064	2
Bcell	chr9:125751403-125752118	-7.92298	-12.1861	0.32065	8.52617	0.999964	3.47365e-05	1.1749e-06	1
Bcell	chr20:6750011-6750937	-12.6143	-16.877	0.573249	8.52541	0.682178	0.07001	0.247812	1
Bcell	chr6:6884463-6884976	-4.79002	-9.05209	0.270655	8.52416	0.000954177	0.99872	0.000325502	2
Bcell	chr5:7377844-7378345	-6.87768	-11.1379	0.277611	8.52052	4.4941e-05	0.992035	0.00792021	2
Bcell	chr8:37822695-37823208	-3.09692	-7.35661	0.259933	8.51937	0.999997	1.65584e-06	9.23416e-07	1
Bcell	chr1:38316134-38316660	-6.14774	-10.4074	0.274064	8.51923	3.3682e-06	0.994676	0.00532101	2
Bcell	chr19:48927787-48928542	-14.2408	-18.4997	0.470697	8.51786	0.999921	4.05921e-06	7.47328e-05	1
Bcell	chr17:36104275-36105846	-20.7131	-24.972	0.654204	8.51778	0.999975	2.50142e-07	2.44327e-05	1
Bcell	chr1:70366853-70367459	-2.37	-6.62807	0.225659	8.51613	1.83388e-05	0.201279	0.798702	3
Bcell	chr3:4508232-4509313	-7.10029	-11.3574	0.35402	8.5142	9.68826e-05	0.062943	0.93696	3
Bcell	chr2:102974289-102974905	-10.1782	-14.4352	0.331141	8.51382	0.999832	6.17314e-06	0.000162044	1
Bcell	chr9:114931527-114932099	-11.6014	-15.8583	0.424623	8.51366	0.999995	2.63331e-07	5.23593e-06	1
Bcell	chr6:44224356-44226082	-9.54325	-13.7997	0.299937	8.51296	0.999933	3.50701e-06	6.34408e-05	1
Bcell	chr3:113467629-113468195	-4.54262	-8.79731	0.326337	8.50938	0.0170082	0.947346	0.0356455	2
Bcell	chr6:14210641-14212146	-5.22455	-9.47789	0.209514	8.50667	0.00235722	0.997356	0.000286362	2
Bcell	chr1:192952388-192952936	-9.22598	-13.4788	0.311005	8.50571	0.999842	3.7032e-07	0.000158	1
Bcell	chr2:20423196-20425598	-27.3153	-31.5677	0.892934	8.50484	0.999957	1.23508e-06	4.14335e-05	1
Bcell	chr4:112759613-112760114	-0.285514	-4.53792	0.185613	8.50482	0.999505	2.10108e-06	0.000493176	1
Bcell	chr12:112618094-112618689	-11.7553	-16.0069	0.330113	8.50319	0.962599	2.67125e-05	0.0373743	1
Bcell	chr15:64169850-64170564	-6.05026	-10.3016	0.260277	8.50269	0.998224	1.32995e-05	0.00176315	1
Bcell	chr1:206782698-206783199	-20.4441	-24.6952	0.712061	8.50232	0.997013	1.78357e-05	0.00296909	1
Bcell	chr8:86102110-86102721	-1.91363	-6.16465	0.191373	8.50205	1.02353e-06	0.999867	0.000131842	2
Bcell	chr8:102108571-102109217	-14.5149	-18.7654	0.442476	8.50102	0.999922	3.88958e-05	3.94363e-05	1
Bcell	chr4:153948887-153949513	-11.408	-15.6574	0.49464	8.49872	0.000716156	0.863969	0.135315	2
Bcell	chr5:95060884-95061421	-3.30631	-7.55504	0.25965	8.49746	0.99993	2.08239e-05	4.96564e-05	1
Bcell	chr12:63327514-63329316	-29.0275	-33.2754	1.27496	8.49577	0.994579	4.17508e-06	0.00541714	1
Bcell	chr11:104607810-104608311	-4.03273	-8.27879	0.236357	8.49212	1.82457e-05	0.975639	0.0243427	2
Bcell	chr6:143877588-143878135	-6.13543	-10.3809	0.294798	8.49087	1.87411e-06	0.987941	0.0120572	2
Bcell	chr18:53142678-53143191	0.494601	-3.75016	0.234688	8.48951	6.89464e-05	0.992234	0.00769691	2
Bcell	chr1:24011614-24012380	-7.64098	-11.8851	0.311647	8.48819	0.999836	3.8548e-05	0.000125255	1
Bcell	chr4:170019027-170020160	-18.3664	-22.6101	0.569929	8.48746	0.340482	0.000330601	0.659187	3
Bcell	chr22:41214105-41215822	0.72049	-3.52136	0.19367	8.48371	0.999999	5.60312e-07	6.64441e-07	1
Bcell	chr10:15051120-15051621	-6.15997	-10.4001	0.384198	8.48018	0.240554	0.404123	0.355324	2
Bcell	chr22:29303556-29304057	-4.40121	-8.64084	0.243121	8.47926	0.999853	5.50396e-05	9.18882e-05	1
Bcell	chr1:242058206-242058808	-4.47738	-8.71697	0.214253	8.47919	0.158932	0.000269578	0.840799	3
Bcell	chr14:46850729-46851230	-1.53496	-5.77365	0.221438	8.47737	2.55082e-05	0.998556	0.00141848	2
Bcell	chr5:171626152-171628092	-14.2741	-18.5111	0.531069	8.47384	0.282504	0.00122318	0.716273	3
Bcell	chr10:3461899-3462400	-6.5048	-10.7406	0.301889	8.47163	5.03807e-06	0.965151	0.0348435	2
Bcell	chr1:64179798-64180460	-11.2858	-15.5204	0.381771	8.46928	0.995982	7.0019e-05	0.00394769	1
Bcell	chr10:57301856-57302357	2.40249	-1.83189	0.162696	8.46876	3.40168e-06	0.924392	0.0756049	2
Bcell	chr18:55093274-55093921	-13.8614	-18.0956	0.455186	8.46852	0.913189	0.000146186	0.0866645	1
Bcell	chr3:37066327-37066940	-11.0355	-15.2697	0.360255	8.46851	0.999982	3.43238e-07	1.81224e-05	1
Bcell	chr7:106065157-106066081	-11.1028	-15.3352	0.331586	8.46492	0.986148	6.35746e-06	0.0138461	1
Bcell	chr8:30324747-30325434	-8.8641	-13.0952	0.308154	8.46227	0.999537	1.4363e-05	0.00044841	1
Bcell	chr14:81635968-81637368	-9.98738	-14.2182	0.307003	8.46174	5.74828e-05	0.955537	0.0444053	2
Bcell	chr8:61471496-61472140	-6.86543	-11.095	0.300119	8.45914	0.99998	1.91139e-05	8.30718e-07	1
Bcell	chr11:15014120-15015003	-15.0569	-19.2863	0.563532	8.45896	2.67757e-05	0.536595	0.463379	2
Bcell	chr5:53110556-53111398	-7.84786	-12.0773	0.441251	8.45882	0.958266	0.000434556	0.0412995	1
Bcell	chr6:33897215-33897895	-25.1162	-29.3449	0.752692	8.45753	0.996833	5.75409e-06	0.00316151	1
Bcell	chr19:3535793-3536294	-7.42264	-11.6513	0.299217	8.4573	0.999942	5.65825e-05	1.47004e-06	1
Bcell	chr17:43221033-43222147	-21.4612	-25.6891	0.864977	8.4558	0.0101169	0.984123	0.00575993	2
Bcell	chr5:82307685-82308301	-17.9179	-22.1453	0.511172	8.45474	0.999947	1.31706e-05	3.96409e-05	1
Bcell	chr13:99512667-99513168	-1.17508	-5.40183	0.198288	8.45351	1.57957e-06	0.998473	0.00152504	2
Bcell	chr13:24848371-24849379	-8.6138	-12.8395	0.415906	8.45143	0.00247955	0.564826	0.432694	2
Bcell	chr7:116311646-116312818	-25.3074	-29.5325	1.09226	8.45015	0.997211	5.8738e-05	0.00273027	1
Bcell	chr10:52083725-52084362	-0.767211	-4.9918	0.200492	8.44919	8.49301e-06	0.99974	0.000251626	2
Bcell	chr12:124953970-124954571	-4.55993	-8.7841	0.273858	8.44834	0.999998	4.25771e-07	1.09576e-06	1
Bcell	chr19:55787569-55788610	-24.1818	-28.4059	0.725082	8.4481	0.999997	2.96007e-07	2.6816e-06	1
Bcell	chr3:90244279-90244780	-8.0973	-12.3207	0.315683	8.44678	1.59346e-05	0.104411	0.895573	3
Bcell	chr18:52763425-52764441	-12.7732	-16.9956	0.371321	8.44491	1.25566e-06	0.997746	0.00225271	2
Bcell	chr17:33514914-33515647	-10.9523	-15.1722	0.397183	8.43972	0.00391577	0.000347411	0.995737	3
Bcell	chr2:38098891-38099482	-17.7283	-21.9473	0.667729	8.43791	0.804316	0.00048831	0.195196	1
Bcell	chr1:175081437-175081938	-10.9729	-15.1916	0.53752	8.4374	0.982128	3.46934e-05	0.0178372	1
Bcell	chr5:14270127-14270825	-4.42713	-8.64509	0.337853	8.43592	0.000499704	0.802459	0.197041	2
Bcell	chr8:82632093-82632594	-0.748977	-4.96671	0.212305	8.43547	7.54016e-06	0.0312274	0.968765	3
Bcell	chr3:97709018-97710628	-9.9172	-14.1338	0.321597	8.43315	3.51129e-05	0.90933	0.0906351	2
Bcell	chr1:3383135-3383636	-16.5076	-20.7222	0.70008	8.42917	0.55485	0.00744601	0.437704	1
Bcell	chr11:8655931-8656438	-7.74315	-11.9565	0.432511	8.42665	0.0298217	0.0345698	0.935608	3
Bcell	chr2:214605117-214605618	-14.1037	-18.3166	0.645804	8.42583	0.968446	0.000283404	0.0312703	1
Bcell	chr8:23606347-23606848	-7.39223	-11.6047	0.273574	8.42495	0.988403	1.53405e-05	0.0115818	1
Bcell	chr4:120409577-120410078	-8.27428	-12.4863	0.392622	8.42399	0.00569808	0.0142628	0.980039	3
Bcell	chr13:108829980-108830481	-5.97412	-10.1859	0.341479	8.42351	0.000214835	0.472556	0.527229	3
Bcell	chr5:142446201-142446967	-15.0235	-19.2332	0.590093	8.4194	1.85205e-06	0.992873	0.00712559	2
Bcell	chr8:63814357-63814858	-10.6286	-14.8375	0.512552	8.41782	0.879627	0.0039407	0.116432	1
Bcell	chr15:49180432-49180933	-3.85091	-8.05719	0.200291	8.41255	0.389263	0.000131256	0.610606	3
Bcell	chr3:16443955-16444989	-14.8511	-19.0573	0.432664	8.4124	1.73709e-06	0.944704	0.0552939	2
Bcell	chr12:108960985-108961654	-8.99445	-13.2005	0.306198	8.41203	0.998855	2.51307e-06	0.00114232	1
Bcell	chr11:75531680-75532181	-4.14442	-8.35037	0.349393	8.4119	0.42797	0.557691	0.0143384	2
Bcell	chr11:119311132-119312374	-12.1849	-16.3907	0.377235	8.41156	0.999985	6.40613e-07	1.3924e-05	1
Bcell	chr14:31841897-31842398	-0.602253	-4.80777	0.191078	8.41104	0.000142252	0.954212	0.0456459	2
Bcell	chr8:54983352-54984330	-15.9967	-20.2003	0.487033	8.40723	0.999999	2.20449e-07	1.08199e-06	1
Bcell	chr5:131670427-131671112	-8.08505	-12.2883	0.295029	8.40654	0.999953	9.71992e-06	3.75612e-05	1
Bcell	chr18:59568408-59569149	-5.58543	-9.78603	0.350992	8.4012	0.00114668	0.0253566	0.973497	3
Bcell	chr22:36948173-36948827	-16.0807	-20.2797	0.509684	8.39817	0.99996	3.82847e-05	1.42564e-06	1
Bcell	chr12:88973818-88974759	-1.94887	-6.14691	0.278327	8.39609	0.000154189	0.995885	0.00396126	2
Bcell	chr13:24182794-24184431	-16.2587	-20.4551	0.559804	8.39292	3.00491e-05	0.999778	0.000192312	2
Bcell	chr10:131299817-131300834	-19.2711	-23.4671	0.544618	8.39197	0.999495	2.26927e-06	0.000503132	1
Bcell	chr5:126931158-126931659	-6.38893	-10.5835	0.307202	8.38908	2.95177e-05	0.0264516	0.973519	3
Bcell	chr6:154927314-154928171	-16.8833	-21.0777	0.470074	8.38888	0.999744	1.18144e-06	0.000254565	1
Bcell	chr2:86295089-86295789	-12.0392	-16.2293	0.357484	8.3801	2.77487e-06	0.99186	0.00813726	2
Bcell	chr5:95572602-95573103	-6.7253	-10.9149	0.402932	8.37924	0.965532	0.0154129	0.0190552	1
Bcell	chr19:19216200-19217144	-16.5782	-20.7673	0.70395	8.37818	0.787639	0.199903	0.012458	1
Bcell	chr12:65029145-65029646	-3.26048	-7.44942	0.245718	8.37788	0.999989	1.74456e-06	8.98625e-06	1
Bcell	chr14:59909433-59909934	-7.65303	-11.8418	0.316228	8.37759	1.1195e-05	0.0516688	0.94832	3
Bcell	chr1:19361359-19361860	-12.8779	-17.0646	0.551054	8.37345	0.999826	0.000167102	6.9137e-06	1
Bcell	chr7:100010752-100011949	-5.76861	-9.9544	0.251294	8.37158	0.999757	5.16823e-07	0.00024261	1
Bcell	chr14:41073656-41074157	-11.4588	-15.6444	0.38393	8.37124	4.8574e-05	0.445007	0.554945	3
Bcell	chr18:23683455-23684071	-5.827	-10.0113	0.298909	8.36855	4.274e-06	0.0749556	0.92504	3
Bcell	chr10:23141817-23142318	-9.95374	-14.1365	0.400194	8.36553	0.00071852	0.995811	0.00347087	2
Bcell	chr14:23008579-23009370	-5.98594	-10.1683	0.289126	8.36473	0.993587	0.00640958	3.46011e-06	1
Bcell	chr7:55636868-55638426	-11.4389	-15.6212	0.336274	8.36457	0.969553	8.6973e-06	0.0304379	1
Bcell	chr11:36579882-36580774	-2.67693	-6.85912	0.234368	8.36437	0.999951	3.57846e-05	1.28344e-05	1
Bcell	chr11:115866756-115868001	-20.4242	-24.6053	0.581295	8.36225	0.998802	3.64251e-06	0.00119415	1
Bcell	chr6:154570511-154571621	-11.3424	-15.5205	0.348588	8.35617	0.99996	1.75085e-05	2.21228e-05	1
Bcell	chr11:11541882-11542574	-10.9425	-15.1205	0.366502	8.35609	7.41619e-06	0.480922	0.519071	3
Bcell	chr13:97890534-97891645	-1.56136	-5.73848	0.197148	8.35424	0.997997	2.93121e-05	0.00197385	1
Bcell	chr18:3665605-3666797	-17.8764	-22.0529	0.642738	8.35289	3.62022e-06	0.998785	0.00121164	2
Bcell	chr1:192725322-192725954	-7.57616	-11.7504	0.288442	8.34841	0.998681	3.79839e-06	0.00131491	1
Bcell	chr6:54520023-54520524	-5.82104	-9.99434	0.256813	8.3466	0.000342207	0.961925	0.0377327	2
Bcell	chr2:233470393-233471262	0.0732203	-4.10006	0.175833	8.34656	0.000252664	0.999659	8.86997e-05	2
Bcell	chr18:43091236-43091737	-13.9166	-18.089	0.555385	8.34469	0.0012015	0.968179	0.0306195	2
Bcell	chr3:120381708-120382209	-3.2154	-7.38756	0.223604	8.34432	1.33677e-05	0.91184	0.0881462	2
Bcell	chr20:50145026-50146887	-13.5069	-17.6776	0.388509	8.34146	0.999865	2.81617e-06	0.000131916	1
Bcell	chr21:46948861-46949453	-8.77979	-12.9465	0.44827	8.33338	0.998512	0.00129084	0.000197131	1
Bcell	chr7:29348899-29349584	-6.87239	-11.0388	0.279021	8.33289	0.992844	0.00706966	8.61367e-05	1
Bcell	chr2:234176264-234177402	-14.0136	-18.1798	0.490788	8.3323	0.000428558	0.998356	0.00121523	2
Bcell	chr5:73926924-73928394	-9.04026	-13.2054	0.38927	8.33029	0.991354	0.0081116	0.000534442	1
Bcell	chr21:15359824-15360325	-7.13047	-11.2955	0.332885	8.33008	0.170774	0.0124416	0.816784	3
Bcell	chr8:39872871-39873372	1.16164	-3.00332	0.175717	8.32993	0.000646822	0.0106959	0.988657	3
Bcell	chr7:101343157-101343658	-2.54891	-6.71385	0.274949	8.32989	0.999723	0.000271341	5.26286e-06	1
Bcell	chr9:123783538-123784249	-11.3175	-15.4813	0.342688	8.32741	7.28283e-06	0.999337	0.000655791	2
Bcell	chr5:126112126-126113091	-4.27046	-8.43377	0.222848	8.32664	2.98223e-05	0.833013	0.166957	2
Bcell	chr16:12044187-12044688	-0.835095	-4.998	0.184442	8.32581	0.00868311	0.000446417	0.99087	3
Bcell	chr3:147011907-147012408	-7.1939	-11.3566	0.291256	8.32531	3.07341e-05	0.00895816	0.991011	3
Bcell	chr2:5801323-5801824	-4.43767	-8.5995	0.246163	8.32365	3.55228e-06	0.635882	0.364114	2
Bcell	chr15:59134775-59135593	-12.1176	-16.2775	0.391049	8.31982	0.999955	4.06769e-05	3.82687e-06	1
Bcell	chr15:44116354-44117274	-12.8946	-17.0545	0.511835	8.31969	0.0685001	0.926989	0.00451077	2
Bcell	chr4:20420375-20421015	-11.076	-15.2354	0.41713	8.3189	0.99998	1.76252e-05	2.12851e-06	1
Bcell	chr11:112394124-112394625	-3.08321	-7.24185	0.240454	8.31728	0.99973	0.000265641	3.91958e-06	1
Bcell	chr6:8131328-8132027	-10.1541	-14.3124	0.35424	8.31666	0.999918	8.08243e-05	1.10243e-06	1
Bcell	chr2:159481504-159482005	-10.9123	-15.0699	0.447465	8.31516	0.00628365	0.987975	0.00574111	2
Bcell	chr15:98353659-98354160	-11.3729	-15.5288	0.505516	8.31172	0.00370651	0.351365	0.644928	3
Bcell	chr20:2233061-2234204	-14.0109	-18.166	0.410725	8.31031	3.05095e-05	0.971116	0.028853	2
Bcell	chr11:46375235-46375822	-6.38842	-10.5433	0.26489	8.30983	0.999694	1.75743e-05	0.000288308	1
Bcell	chr14:100196155-100197246	-24.0328	-28.1876	0.750447	8.30957	0.99999	1.02924e-06	9.0538e-06	1
Bcell	chr15:76822208-76822709	-3.21597	-7.36989	0.195293	8.30783	0.00125181	0.998264	0.000484521	2
Bcell	chr9:95949439-95949940	-15.2167	-19.3704	0.655672	8.30725	0.916197	0.0415977	0.0422054	1
Bcell	chr5:66155234-66155764	3.73842	-0.414649	0.162567	8.30613	4.90343e-05	0.00826674	0.991684	3
Bcell	chr12:11956942-11957533	-2.35286	-6.50508	0.210852	8.30443	0.000104035	0.00666919	0.993227	3
Bcell	chr17:75262776-75263565	-12.8926	-17.0442	0.413853	8.30319	0.999023	2.84358e-05	0.000948877	1
Bcell	chr4:26142769-26144501	-15.4696	-19.6208	0.591955	8.30241	0.196903	0.441612	0.361485	2
Bcell	chr11:108622086-108622741	-8.48014	-12.6286	0.317454	8.29685	0.999996	3.36503e-06	1.02016e-06	1
Bcell	chr1:97181410-97181992	-11.3434	-15.49	0.463351	8.29321	9.97585e-05	0.0921406	0.90776	3
Bcell	chr6:33783564-33784117	-10.1393	-14.2843	0.431437	8.29003	0.000197877	0.440859	0.558943	3
Bcell	chr2:173796502-173797217	-4.3699	-8.51391	0.314607	8.28801	0.000452338	0.0109031	0.988645	3
Bcell	chr12:123842590-123843091	3.0273	-1.11648	0.151182	8.28757	0.994214	0.000155109	0.00563104	1
Bcell	chr1:68177315-68178049	-17.1012	-21.2449	0.486263	8.28755	2.63869e-06	0.980344	0.0196537	2
Bcell	chr4:185810062-185810598	-7.10669	-11.2502	0.400482	8.28706	0.0657047	0.928522	0.00577351	2
Bcell	chr16:12213448-12213949	-7.26513	-11.4086	0.307065	8.28698	4.05478e-05	0.277793	0.722166	3
Bcell	chr1:174758527-174759103	-6.0233	-10.1667	0.397201	8.28675	0.801439	0.034679	0.163882	1
Bcell	chr6:135866272-135866773	-5.20152	-9.34413	0.262445	8.28522	0.000239941	0.50976	0.490001	2
Bcell	chr14:73199631-73200132	-13.8516	-17.9932	0.555449	8.28324	0.0140666	0.838425	0.147508	2
Bcell	chr12:43699521-43700254	-13.1796	-17.321	0.561108	8.28274	0.999904	7.39971e-06	8.89672e-05	1
Bcell	chr6:147234311-147234812	-3.74868	-7.88895	0.228929	8.28054	5.84768e-06	0.978411	0.0215833	2
Bcell	chr1:12217305-12219297	-17.1075	-21.2477	0.460728	8.28039	0.998238	1.26586e-05	0.00174898	1
Bcell	chr1:160592838-160594088	-14.7848	-18.9242	0.41598	8.27879	0.998514	1.45346e-06	0.00148464	1
Bcell	chr1:46730451-46731225	-5.68115	-9.82021	0.253183	8.27811	5.35249e-06	0.99383	0.00616472	2
Bcell	chr21:46445807-46446308	-14.978	-19.1149	0.621558	8.27377	0.00106031	0.989272	0.00966751	2
Bcell	chr6:131709611-131710324	-16.1999	-20.3365	0.47855	8.27325	8.90999e-06	0.881707	0.118284	2
Bcell	chr7:50160739-50161329	-22.3085	-26.445	0.77661	8.27307	0.999882	1.85563e-05	9.92507e-05	1
Bcell	chr14:51771026-51771551	-10.5203	-14.6566	0.343712	8.27257	0.999373	1.60818e-06	0.000625069	1
Bcell	chr3:119188258-119189153	-12.1074	-16.2434	0.372493	8.27202	5.45097e-05	0.00162198	0.998324	3
Bcell	chr5:132856707-132857208	-2.99144	-7.12667	0.284559	8.27045	0.000237583	0.0438955	0.955867	3
Bcell	chr11:120710458-120711102	-11.1373	-15.2708	0.352852	8.26699	0.999996	9.19814e-07	3.15987e-06	1
Bcell	chr15:51515728-51516516	-11.3821	-15.5145	0.365357	8.26493	0.00013679	0.314319	0.685544	3
Bcell	chr7:112724382-112724883	-1.763	-5.89541	0.186592	8.26482	0.00215977	0.00072503	0.997115	3
Bcell	chr8:28198386-28199130	-14.0759	-18.2066	0.467355	8.2614	0.784046	5.07301e-05	0.215903	1
Bcell	chr4:5473711-5474212	-18.0107	-22.1402	0.520199	8.25891	1.14065e-05	0.978502	0.0214868	2
Bcell	chr21:34785207-34786021	-11.3142	-15.4434	0.508046	8.25843	0.000187253	0.161544	0.838269	3
Bcell	chr13:79719895-79720396	-4.49194	-8.61937	0.266443	8.25485	1.3374e-06	0.913369	0.0866293	2
Bcell	chr14:40886533-40887514	-9.81499	-13.9417	0.412204	8.25338	5.36531e-06	0.114511	0.885484	3
Bcell	chr19:48002441-48002942	-12.4417	-16.5676	0.499033	8.25172	0.0210125	0.977539	0.00144817	2
Bcell	chr1:180917966-180918630	-20.8348	-24.9602	0.609253	8.25074	0.999984	2.12678e-06	1.41732e-05	1
Bcell	chr7:16649444-16650029	-14.4051	-18.5298	0.425136	8.24945	0.999955	3.23136e-05	1.25182e-05	1
Bcell	chr12:121676930-121677878	-11.6031	-15.7268	0.413613	8.24746	0.999951	5.70903e-06	4.37349e-05	1
Bcell	chr14:50166896-50167397	-5.62658	-9.74783	0.310225	8.24251	0.000451893	0.985568	0.0139805	2
Bcell	chr15:21908472-21908983	-3.44539	-7.56503	0.221375	8.23929	2.45377e-06	0.998943	0.00105494	2
Bcell	chr13:70257923-70258551	-7.55734	-11.6765	0.296516	8.23829	2.07962e-05	0.361088	0.638891	3
Bcell	chr14:52305235-52305736	-5.08337	-9.20219	0.340327	8.23765	0.0432921	0.28148	0.675228	3
Bcell	chr7:138719544-138721140	-21.8709	-25.9898	0.624649	8.23763	0.999837	6.63037e-06	0.000156635	1
Bcell	chr2:49722441-49722945	-1.09109	-5.20938	0.213159	8.23658	6.77927e-05	0.107212	0.89272	3
Bcell	chr16:11875521-11878107	-8.38823	-12.5065	0.271972	8.2365	0.999942	2.08372e-07	5.75122e-05	1
Bcell	chr6:141154950-141155451	-10.9205	-15.0385	0.349375	8.23583	7.42984e-05	0.915737	0.0841892	2
Bcell	chr7:91914881-91915433	-3.48446	-7.60203	0.225806	8.23514	0.999984	5.8289e-06	1.06345e-05	1
Bcell	chr2:128926662-128927634	1.68297	-2.43431	0.205161	8.23455	0.999963	3.42003e-05	2.51484e-06	1
Bcell	chr2:163165140-163166217	-10.5907	-14.7079	0.445798	8.23447	0.69758	0.000217712	0.302202	1
Bcell	chr1:116314173-116315019	-6.49831	-10.6138	0.29512	8.23105	0.999918	7.61106e-05	6.14049e-06	1
Bcell	chr22:42983515-42984336	-7.784	-11.8984	0.337433	8.22877	0.999996	3.11939e-06	5.46453e-07	1
Bcell	chr2:113969185-113969904	-5.96624	-10.08	0.29991	8.22747	0.999977	2.23751e-05	7.91912e-07	1
Bcell	chr13:25425113-25425614	-6.74012	-10.8533	0.29952	8.22629	0.999998	1.9134e-07	2.17578e-06	1
Bcell	chr9:137799488-137799989	-18.2385	-22.3517	0.54006	8.22625	5.1813e-05	0.865268	0.13468	2
Bcell	chr16:72797492-72798717	-15.7449	-19.8574	0.560798	8.22506	0.997627	5.45115e-05	0.00231813	1
Bcell	chr13:111211875-111212376	-6.47042	-10.5821	0.273	8.22327	1.76772e-05	0.0451302	0.954852	3
Bcell	chr16:71576016-71576704	-9.93372	-14.0451	0.350809	8.22268	0.999935	3.3916e-05	3.07005e-05	1
Bcell	chr9:123683113-123683614	-1.98316	-6.09304	0.205136	8.21976	5.81955e-06	0.908265	0.0917293	2
Bcell	chr1:155802874-155804740	-11.9273	-16.0366	0.463148	8.21852	0.997898	8.362e-05	0.00201862	1
Bcell	chr12:112997512-112998196	-5.05706	-9.16583	0.244551	8.21754	0.99994	8.49784e-07	5.88144e-05	1
Bcell	chr7:92806210-92806711	1.48205	-2.62596	0.178301	8.21602	0.000140663	0.275129	0.72473	3
Bcell	chr9:112831614-112832634	-17.535	-21.6426	0.654699	8.21512	0.000250845	0.0113598	0.988389	3
Bcell	chr11:122679081-122679793	-7.35073	-11.4575	0.281113	8.21358	0.999881	1.77597e-06	0.000117514	1
Bcell	chr12:46398836-46399337	-4.1513	-8.25772	0.3198	8.21283	0.00109727	0.435106	0.563797	3
Bcell	chr6:40296239-40296819	-15.7264	-19.8328	0.666213	8.21279	0.954094	0.0014443	0.0444617	1
Bcell	chr8:87715433-87716114	-7.29078	-11.3966	0.279598	8.21169	0.999947	2.02622e-05	3.23734e-05	1
Bcell	chr11:87645590-87646091	-12.4411	-16.5468	0.558391	8.21146	0.900272	0.000825934	0.0989019	1
Bcell	chr15:59568506-59569116	-5.69507	-9.79886	0.28059	8.20759	0.995104	0.000239506	0.00465601	1
Bcell	chr20:18786697-18787198	-5.9313	-10.0349	0.274339	8.20731	0.0348412	0.964848	0.000310807	2
Bcell	chr11:126354810-126355454	-9.54011	-13.643	0.313545	8.20588	0.999998	1.28083e-07	2.11803e-06	1
Bcell	chr1:223724889-223725438	-9.1955	-13.2968	0.308056	8.20255	4.94756e-07	0.986296	0.0137035	2
Bcell	chr2:8497749-8498663	-7.4708	-11.5716	0.279532	8.20153	9.96127e-06	0.92962	0.07037	2
Bcell	chr1:180997728-180998286	-6.19347	-10.2934	0.276611	8.19987	0.99999	6.9166e-06	2.81218e-06	1
Bcell	chr10:28362309-28362810	-4.20749	-8.30741	0.239308	8.19984	1.36903e-05	0.955401	0.0445852	2
Bcell	chr15:93365856-93366357	-11.2243	-15.3232	0.374737	8.19795	0.999975	8.98156e-07	2.39161e-05	1
Bcell	chr11:72317998-72318649	-4.65342	-8.75238	0.256386	8.19792	0.999649	4.35129e-05	0.000307438	1
Bcell	chr21:16229596-16230329	-4.72855	-8.82435	0.232183	8.19161	4.32866e-06	0.999395	0.00060057	2
Bcell	chr14:68303596-68304242	-8.01084	-12.1057	0.295789	8.18973	3.99867e-06	0.91479	0.0852061	2
Bcell	chr10:130706733-130707234	-5.04728	-9.14212	0.253719	8.18967	4.09983e-05	0.834938	0.165021	2
Bcell	chr9:94509309-94509810	-13.8925	-17.9872	0.573631	8.1895	0.752763	0.245453	0.00178399	1
Bcell	chr11:8223113-8224015	-14.0019	-18.0964	0.557979	8.18907	0.999952	4.04345e-05	7.77331e-06	1
Bcell	chr1:110532344-110533221	-11.6675	-15.7607	0.465304	8.18648	0.999491	0.000458788	4.97201e-05	1
Bcell	chr3:176231933-176232434	1.33541	-2.75703	0.245738	8.18487	0.977639	0.0061545	0.0162069	1
Bcell	chr3:50125974-50127347	-0.160576	-4.25244	0.229962	8.18372	0.985187	0.00812279	0.00668978	1
Bcell	chr7:72147626-72148624	-17.817	-21.9079	0.498681	8.18189	0.999474	6.7045e-06	0.000519161	1
Bcell	chr9:91994335-91995217	-14.0817	-18.1722	0.533995	8.18092	0.000264779	0.832503	0.167232	2
Bcell	chr4:154428196-154429338	-9.69057	-13.7809	0.337951	8.18065	1.95063e-05	0.238082	0.761899	3
Bcell	chr17:36599798-36600872	-4.51194	-8.60157	0.244069	8.17926	0.999991	6.74865e-06	2.40893e-06	1
Bcell	chr19:36087180-36087976	-4.8062	-8.89496	0.260109	8.17752	0.999409	4.20947e-06	0.000586877	1
Bcell	chr10:60302811-60303476	-2.23429	-6.32295	0.234961	8.17731	3.93812e-06	0.35071	0.649286	3
Bcell	chr1:22668419-22668920	-10.1243	-14.2121	0.370933	8.17551	1.77437e-05	0.120301	0.879682	3
Bcell	chr15:43418452-43419036	-7.32309	-11.4106	0.311318	8.17508	7.71094e-07	0.893152	0.106847	2
Bcell	chr16:2777918-2778628	-9.38729	-13.4729	0.30037	8.17133	0.999845	2.87245e-07	0.000155081	1
Bcell	chr5:32537425-32538683	-19.8443	-23.9289	0.554848	8.16914	0.999997	3.11954e-07	3.16723e-06	1
Bcell	chr22:24462357-24463408	-17.3363	-21.4207	0.707086	8.16884	4.86751e-05	0.998111	0.00184034	2
Bcell	chr1:162922665-162923166	-11.0938	-15.1779	0.345088	8.16813	0.999962	1.18994e-07	3.78876e-05	1
Bcell	chr15:41835879-41837177	-8.67896	-12.7627	0.405045	8.1675	0.338811	0.608132	0.0530569	2
Bcell	chr16:74760532-74761114	-2.72304	-6.80626	0.225422	8.16644	0.999948	2.88573e-05	2.32194e-05	1
Bcell	chr7:113691722-113692601	-22.5054	-26.5877	0.691871	8.16471	0.999968	2.8384e-05	4.03167e-06	1
Bcell	chr2:172650746-172651267	-1.87996	-5.96117	0.200365	8.16244	0.999549	2.33764e-06	0.000448746	1
Bcell	chr17:5414943-5415664	-3.87211	-7.95298	0.256417	8.16175	0.999953	4.48256e-05	2.44598e-06	1
Bcell	chr13:53233437-53234021	-5.96608	-10.0464	0.237507	8.16066	0.990703	6.71931e-06	0.00929072	1
Bcell	chr13:33781458-33782158	-6.37801	-10.4583	0.37558	8.16057	3.77038e-06	0.996852	0.00314394	2
Bcell	chr19:47439632-47440355	-4.52397	-8.60422	0.350613	8.16051	0.999983	1.02146e-05	6.76913e-06	1
Bcell	chr22:22899480-22899981	-11.0815	-15.1614	0.494799	8.15997	0.99999	6.18056e-06	4.14609e-06	1
Bcell	chr21:44788899-44789796	-11.9954	-16.0753	0.446445	8.15992	0.999808	0.000164676	2.77707e-05	1
Bcell	chr15:77103524-77104025	-4.62279	-8.70199	0.236309	8.1584	0.999939	1.53962e-07	6.06605e-05	1
Bcell	chr1:172322869-172323372	-8.39211	-12.4711	0.331475	8.15796	0.999999	9.84267e-07	4.44723e-07	1
Bcell	chr11:86197523-86198228	-7.43732	-11.5143	0.282887	8.15388	0.999821	2.60253e-06	0.000176822	1
Bcell	chr12:46465045-46465658	-12.9655	-17.0424	0.406512	8.15378	5.94023e-05	0.155539	0.844401	3
Bcell	chr17:41622531-41624230	-5.53572	-9.61236	0.232928	8.15328	0.999821	8.40343e-06	0.000171094	1
Bcell	chr3:184126901-184127402	-3.63103	-7.70458	0.214947	8.14711	0.769162	0.000270681	0.230567	1
Bcell	chr3:167783668-167784304	0.330007	-3.74274	0.222827	8.1455	5.25744e-06	0.45745	0.542545	3
Bcell	chr1:29461286-29462278	-14.0756	-18.147	0.408844	8.14286	0.999915	1.74584e-06	8.28245e-05	1
Bcell	chr5:148247942-148248718	-17.735	-21.8055	0.687397	8.14092	0.999976	2.26533e-05	9.17284e-07	1
Bcell	chr4:37762343-37762844	-4.88506	-8.95519	0.297861	8.14026	4.39195e-05	0.769611	0.230345	2
Bcell	chr6:53770181-53770772	-10.8681	-14.9381	0.35697	8.13991	0.995203	2.41057e-06	0.00479476	1
Bcell	chr18:71727657-71728310	-20.4797	-24.5486	0.667137	8.13784	1.39471e-05	0.999376	0.000610348	2
Bcell	chr18:21695493-21696060	-4.41263	-8.48142	0.244294	8.13757	0.00373928	0.00103678	0.995224	3
Bcell	chr19:7452222-7452925	-19.2082	-23.277	0.547834	8.13751	0.999997	4.73471e-07	2.62952e-06	1
Bcell	chr2:113449462-113450994	-21.3221	-25.3903	0.835275	8.13649	0.889217	0.00147514	0.109307	1
Bcell	chr6:41255761-41256690	-7.60381	-11.6716	0.276885	8.13561	0.999936	1.75731e-06	6.19427e-05	1
Bcell	chr3:143014140-143014896	-9.59181	-13.6593	0.425951	8.13503	8.104e-06	0.796638	0.203354	2
Bcell	chr6:1381806-1382527	-8.3836	-12.4485	0.357483	8.12976	0.999986	1.17981e-05	2.09414e-06	1
Bcell	chr2:106071215-106071899	-7.12548	-11.1903	0.309481	8.12967	0.18751	0.000736057	0.811754	3
Bcell	chr18:66862505-66863006	-7.33393	-11.3987	0.276016	8.12957	4.27662e-06	0.995194	0.00480156	2
Bcell	chr11:71672776-71674106	-15.4204	-19.4835	0.426217	8.12613	0.99527	1.90547e-05	0.00471141	1
Bcell	chr10:14854215-14854991	-6.56815	-10.6305	0.307063	8.12469	2.99437e-06	0.98373	0.0162675	2
Bcell	chr19:43942670-43943995	-10.0887	-14.1497	0.370231	8.12212	0.998491	0.00150453	4.04542e-06	1
Bcell	chr16:16298300-16298876	-2.47607	-6.53703	0.199071	8.12191	0.99333	9.04021e-06	0.00666107	1
Bcell	chr5:36606126-36607579	-16.7168	-20.777	0.458925	8.12047	0.997615	1.05748e-06	0.00238394	1
Bcell	chr21:16118546-16119054	-3.05606	-7.11622	0.222499	8.12031	1.28532e-05	0.999258	0.00072884	2
Bcell	chr11:2950028-2952403	-20.2329	-24.2922	0.50694	8.11858	0.915589	8.78893e-05	0.0843231	1
Bcell	chr17:39945502-39946003	-10.2503	-14.3094	0.332049	8.11839	0.998875	5.17313e-06	0.00111941	1
Bcell	chr4:78915368-78916091	-6.01847	-10.0776	0.269574	8.11835	0.999019	6.65991e-06	0.000974533	1
Bcell	chr4:8385846-8386401	-7.44138	-11.5005	0.29505	8.11831	0.999907	7.46441e-05	1.8202e-05	1
Bcell	chr2:65138040-65138560	-9.32826	-13.3855	0.391446	8.11457	7.81527e-05	0.192714	0.807208	3
Bcell	chr13:68773946-68774447	-11.8032	-15.859	0.548536	8.11164	0.994382	0.000187875	0.00543058	1
Bcell	chr3:147489595-147490096	-6.94637	-11.0017	0.271125	8.11062	7.07631e-06	0.941384	0.0586091	2
Bcell	chr5:33935899-33936535	-5.15266	-9.20789	0.241637	8.11045	0.999043	0.000119282	0.000837678	1
Bcell	chr16:31870601-31871224	-7.8503	-11.9054	0.326648	8.11022	0.998773	0.00121964	7.16471e-06	1
Bcell	chr19:49856520-49857150	-13.4459	-17.5006	0.438696	8.10948	0.999956	3.55596e-05	8.3369e-06	1
Bcell	chr11:108040864-108041398	-1.40648	-5.46036	0.218353	8.10775	0.000129931	0.0454408	0.954429	3
Bcell	chr1:2501698-2502262	-2.5772	-6.63084	0.209175	8.10728	2.96948e-05	0.998931	0.00103892	2
Bcell	chr14:38363904-38364405	-6.25713	-10.3107	0.319547	8.10712	2.35205e-05	0.526691	0.473286	2
Bcell	chr7:27178957-27179636	-3.17359	-7.22669	0.219994	8.1062	0.625859	0.369616	0.0045247	1
Bcell	chr13:43814257-43814920	-25.1857	-29.2387	0.882149	8.10602	0.99895	9.48797e-06	0.00104002	1
Bcell	chr10:32618644-32619145	0.117426	-3.93495	0.188485	8.10475	0.0460721	0.953287	0.000641206	2
Bcell	chr12:65285481-65285982	1.20087	-2.85124	0.184303	8.10422	0.00184859	0.0160521	0.982099	3
Bcell	chr3:176863708-176864213	-4.76311	-8.81464	0.328414	8.10307	0.232872	0.662522	0.104607	2
Bcell	chr14:93057571-93058072	-8.68482	-12.7354	0.322627	8.10107	0.999948	4.60892e-07	5.12377e-05	1
Bcell	chr4:77880988-77881623	-12.4627	-16.5128	0.486877	8.10033	0.965309	9.11564e-05	0.0345995	1
Bcell	chr13:74731497-74732724	-19.3299	-23.3799	0.607832	8.09995	0.988513	2.2515e-05	0.0114644	1
Bcell	chr6:99841240-99842326	-13.4841	-17.5336	0.557017	8.09891	0.000756949	0.403959	0.595284	3
Bcell	chr18:49194346-49195311	-11.2779	-15.3271	0.475304	8.09841	7.37648e-06	0.774222	0.22577	2
Bcell	chr8:141528481-141529115	-10.7737	-14.8224	0.350585	8.09731	0.99998	1.5372e-05	5.1202e-06	1
Bcell	chr12:12844309-12845254	-13.4511	-17.4995	0.382437	8.09694	0.998813	2.3332e-06	0.00118474	1
Bcell	chr5:107007715-107008381	-13.7031	-17.7488	0.348993	8.09137	0.905939	2.91236e-05	0.0940323	1
Bcell	chr17:49112657-49113945	-14.165	-18.21	0.398613	8.09001	0.982211	1.06158e-05	0.0177787	1
Bcell	chr11:122804065-122804566	-0.0808003	-4.12549	0.180487	8.08938	9.3824e-05	0.719247	0.280659	2
Bcell	chr4:3169581-3170196	-6.59683	-10.6393	0.262162	8.08495	0.999116	7.06149e-06	0.000876994	1
Bcell	chr1:52181032-52181533	-0.882547	-4.92389	0.204725	8.08268	0.998953	0.00100812	3.88581e-05	1
Bcell	chr6:2110588-2111998	-14.5409	-18.5822	0.530065	8.08262	0.107162	0.00170107	0.891137	3
Bcell	chr2:235398604-235399663	-9.0176	-13.0576	0.29221	8.0801	0.999674	2.95703e-06	0.000323531	1
Bcell	chr13:77731250-77731751	-12.8971	-16.9361	0.569993	8.07801	0.917235	0.0773178	0.00544706	1
Bcell	chr2:70191557-70192274	-11.9304	-15.9693	0.363566	8.07785	0.999986	6.06863e-06	8.23209e-06	1
Bcell	chr3:72231179-72231798	-5.48502	-9.5237	0.385735	8.07735	0.745165	0.0256895	0.229145	1
Bcell	chr10:35667255-35668741	-19.3756	-23.4135	0.719103	8.07583	0.00103429	0.998506	0.000459632	2
Bcell	chr7:100099342-100099982	-4.30492	-8.34245	0.235001	8.07506	0.999458	9.28979e-06	0.000532419	1
Bcell	chr19:45492279-45493050	-12.6784	-16.7143	0.512401	8.07172	0.0195826	0.922411	0.0580067	2
Bcell	chr20:51777837-51778433	-15.7705	-19.8057	0.649617	8.07035	0.0455447	0.909204	0.0452514	2
Bcell	chr14:71497907-71498408	-5.16684	-9.20142	0.333491	8.06917	0.00282494	0.0390308	0.958144	3
Bcell	chr3:179754130-179755137	-13.3709	-17.404	0.530176	8.06635	0.00132619	0.98328	0.0153938	2
Bcell	chr1:227619516-227620017	-0.753416	-4.78585	0.189185	8.06487	0.999982	1.61478e-06	1.67757e-05	1
Bcell	chr2:179972275-179972893	-11.4397	-15.4716	0.522483	8.06386	0.999934	3.94517e-05	2.62994e-05	1
Bcell	chr13:31122058-31122676	-6.1603	-10.1921	0.287156	8.06359	1.81581e-06	0.658254	0.341744	2
Bcell	chr6:92842140-92842641	-5.97041	-10.0019	0.374204	8.06303	0.207602	0.539533	0.252865	2
Bcell	chr7:47387543-47388044	-5.26312	-9.29435	0.237229	8.06247	0.170962	0.000124531	0.828914	3
Bcell	chr11:111843049-111843673	-14.2442	-18.2753	0.466425	8.06202	0.984055	9.80852e-06	0.0159349	1
Bcell	chr2:109213171-109214353	-5.53756	-9.56779	0.272203	8.06045	0.999976	1.55646e-05	8.86214e-06	1
Bcell	chr8:133746369-133746933	-20.176	-24.2059	0.697909	8.05974	0.973316	6.21269e-05	0.0266218	1
Bcell	chr19:33435179-33435680	-9.59934	-13.6278	0.31355	8.05698	1.35858e-06	0.976306	0.0236928	2
Bcell	chr19:40626653-40627307	-11.0897	-15.1172	0.32687	8.05503	0.99822	3.81374e-06	0.00177644	1
Bcell	chr1:162706239-162706857	-5.97077	-9.99823	0.25762	8.05493	0.991933	6.12793e-06	0.00806113	1
Bcell	chr5:132099808-132100309	-5.03911	-9.06579	0.28071	8.05335	3.88255e-05	0.0323625	0.967599	3
Bcell	chr14:55413766-55414630	-7.3341	-11.3605	0.356131	8.05275	0.000486886	0.979495	0.0200179	2
Bcell	chr20:19928446-19929011	-6.57664	-10.6028	0.245704	8.05235	0.976058	4.42106e-05	0.0238978	1
Bcell	chr10:84116731-84117232	-0.250534	-4.2766	0.218474	8.05214	1.58369e-05	0.055784	0.9442	3
Bcell	chr1:234379409-234379910	-6.31615	-10.3404	0.236802	8.0485	0.995718	2.57294e-06	0.00427941	1
Bcell	chr10:87706379-87707259	-8.74457	-12.7685	0.398019	8.04796	0.926912	0.0211242	0.051964	1
Bcell	chr3:46106645-46107815	-32.3136	-36.3372	1.36675	8.04708	0.991282	4.89893e-05	0.00866863	1
Bcell	chr6:42876065-42876566	-1.51256	-5.53579	0.219468	8.04647	0.999888	9.42232e-05	1.80793e-05	1
Bcell	chr4:148081897-148082538	-3.05197	-7.07415	0.202437	8.04436	0.995574	6.14109e-06	0.00442021	1
Bcell	chr1:160277024-160277702	-18.9222	-22.943	0.605389	8.04172	0.999962	3.64724e-05	1.76751e-06	1
Bcell	chr8:37760801-37761453	-3.5746	-7.59432	0.266898	8.03945	0.998993	3.23945e-05	0.000974588	1
Bcell	chr22:38092563-38093324	-16.4258	-20.445	0.454921	8.03828	0.999996	4.91362e-07	3.02578e-06	1
Bcell	chr6:16726277-16726838	-13.3722	-17.3913	0.461231	8.03811	0.31653	0.00352404	0.679946	3
Bcell	chr3:193329122-193329623	-4.01286	-8.03116	0.228065	8.03661	7.6471e-06	0.933646	0.0663459	2
Bcell	chr11:68491687-68492252	-0.821086	-4.83906	0.188681	8.03594	0.999964	2.83681e-07	3.55553e-05	1
Bcell	chr11:70316091-70316773	-8.86305	-12.8808	0.264911	8.03541	0.885936	2.13683e-05	0.114042	1
Bcell	chr7:73264989-73266344	-21.2018	-25.2195	0.603904	8.03532	0.999981	4.32921e-06	1.4818e-05	1
Bcell	chr3:66383064-66383565	3.69134	-0.325989	0.13688	8.03466	7.00959e-05	0.999298	0.000631473	2
Bcell	chr3:49664963-49665562	-12.9764	-16.9937	0.381321	8.03446	0.999409	3.59562e-06	0.00058735	1
Bcell	chr6:12276546-12277047	-16.0152	-20.032	0.674907	8.03355	0.36202	0.570421	0.0675586	2
Bcell	chr13:97867389-97868079	-4.69152	-8.70812	0.305097	8.0332	0.966857	0.000214585	0.032928	1
Bcell	chr1:179783663-179785033	-7.80732	-11.8228	0.362748	8.03102	0.997319	0.00105124	0.00163007	1
Bcell	chr11:65683042-65683639	-4.18017	-8.19327	0.269714	8.02619	0.996058	0.0039308	1.11448e-05	1
Bcell	chr6:135374536-135375037	-9.93645	-13.9492	0.351546	8.0256	1.79637e-05	0.0472092	0.952773	3
Bcell	chr8:22279939-22280600	-2.2096	-6.22147	0.271727	8.02374	3.16099e-06	0.977602	0.0223948	2
Bcell	chr18:55508617-55509271	-19.4962	-23.5076	0.674613	8.02271	0.937237	0.00010241	0.062661	1
Bcell	chr1:11702260-11702990	-4.30542	-8.31605	0.301885	8.02127	0.0748736	0.924409	0.000717878	2
Bcell	chr11:104204599-104205186	-2.8694	-6.8799	0.228402	8.021	0.999968	2.42592e-06	2.97508e-05	1
Bcell	chr12:66465222-66466361	-11.5896	-15.5996	0.350693	8.01997	0.999973	2.49406e-06	2.50057e-05	1
Bcell	chr3:104350161-104350662	-3.08016	-7.08994	0.199568	8.01956	0.059328	0.00211087	0.938561	3
Bcell	chr11:117851308-117851909	-7.47424	-11.4837	0.284345	8.01886	0.999998	7.54831e-07	1.64121e-06	1
Bcell	chr3:169581061-169581734	-8.29457	-12.3029	0.35402	8.0167	3.57897e-05	0.00890714	0.991057	3
Bcell	chr2:102698806-102700127	-15.4175	-19.4253	0.424721	8.01545	0.99993	4.2342e-06	6.61565e-05	1
Bcell	chr1:15738010-15739134	-11.3702	-15.3767	0.344236	8.01291	0.000772489	0.999159	6.81409e-05	2
Bcell	chr16:30692361-30692960	-6.67564	-10.6818	0.279996	8.0124	0.999994	4.39364e-06	1.93286e-06	1
Bcell	chr14:62103370-62104030	-5.04862	-9.05424	0.241908	8.01123	0.999951	2.08622e-05	2.83156e-05	1
Bcell	chr22:40142489-40143286	-8.74895	-12.7543	0.449162	8.0108	0.328486	0.0706579	0.600856	3
Bcell	chr4:153625552-153626053	-15.4657	-19.4711	0.655862	8.01075	0.998425	0.0015115	6.33666e-05	1
Bcell	chr6:137210834-137211349	-3.7511	-7.75565	0.224204	8.00909	3.55057e-05	0.893611	0.106353	2
Bcell	chr11:9417657-9418876	-20.5277	-24.5322	0.588531	8.00901	0.999971	5.87738e-06	2.27352e-05	1
Bcell	chr10:65626017-65627065	-13.3201	-17.3235	0.510238	8.00678	1.47197e-06	0.614047	0.385952	2
Bcell	chr9:88330077-88331974	-17.0201	-21.0235	0.500709	8.00668	0.999961	3.4091e-05	5.23049e-06	1
Bcell	chr4:73872561-73873062	-2.07852	-6.08186	0.202493	8.00667	0.999649	5.9194e-07	0.00035011	1
Bcell	chr19:3169332-3169991	-8.70505	-12.7082	0.307	8.00625	0.999879	2.49501e-06	0.000118886	1
Bcell	chr9:119720028-119720640	-7.59249	-11.5952	0.281534	8.00536	0.993397	0.00658491	1.84617e-05	1
Bcell	chr3:41051134-41051635	-4.66899	-8.67052	0.20562	8.00305	0.362816	0.000305532	0.636878	3
Bcell	chr5:102735384-102735885	-1.98483	-5.98622	0.252956	8.00279	6.84772e-05	0.0781321	0.921799	3
Bcell	chr8:53203365-53203866	-19.7894	-23.7907	0.588255	8.00273	4.2845e-05	0.900194	0.0997635	2
Bcell	chr14:66869763-66870358	-4.08243	-8.0837	0.254702	8.00255	0.0183987	0.000561242	0.98104	3
Bcell	chr6:129473741-129474242	-6.80013	-10.8001	0.271852	8	0.000167292	0.999781	5.15002e-05	2
Bcell	chr8:11358756-11359849	-14.975	-18.9744	0.524347	7.99869	0.997635	8.43748e-05	0.00228031	1
Bcell	chr14:21325596-21326461	-9.73446	-13.7324	0.319405	7.99596	0.999991	1.5915e-06	7.665e-06	1
Bcell	chr1:65421844-65423301	-21.4836	-25.4807	0.597891	7.99419	0.999958	6.78418e-06	3.50904e-05	1
Bcell	chr8:41499683-41500184	-1.12225	-5.1192	0.183154	7.9939	1.25531e-05	0.99926	0.00072729	2
Bcell	chr8:145588048-145588594	-7.97511	-11.971	0.374908	7.99188	0.999998	9.27673e-07	7.28326e-07	1
Bcell	chr3:127540201-127540730	-5.16137	-9.15674	0.227339	7.99074	0.00578571	0.00472319	0.989491	3
Bcell	chr3:155580212-155580851	-6.58062	-10.5752	0.279406	7.98917	1.55609e-05	0.585443	0.414541	2
Bcell	chr3:188425052-188425600	-9.31665	-13.3098	0.311682	7.9864	0.00300588	0.996778	0.000216184	2
Bcell	chr12:122283512-122284081	-13.1117	-17.1041	0.404228	7.98492	0.999913	2.96495e-06	8.37882e-05	1
Bcell	chr6:66372845-66373346	-3.0142	-7.00502	0.219968	7.98163	5.65935e-06	0.991558	0.00843603	2
Bcell	chr3:113761882-113762578	-10.0407	-14.0314	0.312196	7.98155	1.16751e-05	0.977892	0.0220963	2
Bcell	chr19:58204841-58205365	-6.72712	-10.7179	0.242787	7.9815	0.648518	0.351279	0.000203827	1
Bcell	chr3:172197332-172197833	-14.2445	-18.2351	0.546742	7.98127	0.21718	0.782328	0.000491938	2
Bcell	chr22:22536380-22536881	-9.70206	-13.692	0.473806	7.97984	0.999774	0.000100618	0.000125429	1
Bcell	chr2:65363213-65363790	-6.81537	-10.8038	0.375821	7.97682	0.988914	0.00639297	0.00469296	1
Bcell	chr6:146157293-146157831	-7.70067	-11.689	0.420997	7.97664	0.692211	0.126974	0.180815	1
Bcell	chr6:138038407-138039055	-5.89133	-9.8789	0.255859	7.97514	0.999997	3.09174e-07	2.3885e-06	1
Bcell	chr17:53168732-53169275	0.529972	-3.45469	0.175827	7.96932	0.000375002	0.998862	0.000762569	2
Bcell	chr1:150550030-150550819	-1.53065	-5.515	0.191519	7.96871	0.999987	8.91981e-07	1.23892e-05	1
Bcell	chr1:85395893-85396536	-7.7157	-11.6998	0.258596	7.96824	5.91124e-05	0.999248	0.000692618	2
Bcell	chr22:39048784-39049285	-6.93754	-10.9214	0.267579	7.96773	0.999556	3.01673e-06	0.000441353	1
Bcell	chr6:90993835-90996261	-16.9401	-20.9229	0.443619	7.96543	0.999982	1.75078e-07	1.77835e-05	1
Bcell	chr1:113216876-113218493	-3.94778	-7.92957	0.20891	7.96359	1.15358e-05	0.983214	0.0167742	2
Bcell	chr3:194746294-194746910	-6.85633	-10.8379	0.315869	7.96317	0.977195	9.80766e-05	0.0227065	1
Bcell	chr5:162924132-162924837	-3.15535	-7.13654	0.278688	7.96239	0.999995	1.89015e-06	2.91165e-06	1
Bcell	chr11:116968037-116969920	2.71582	-1.26392	0.138658	7.95948	0.000198842	0.999237	0.000564405	2
Bcell	chr2:117576750-117577251	-5.05335	-9.03278	0.284902	7.95885	0.00232323	0.99764	3.63987e-05	2
Bcell	chr1:59247709-59250245	-3.03629	-7.0155	0.191931	7.95841	0.000406299	0.768143	0.23145	2
Bcell	chr20:46171508-46172422	-9.40601	-13.3845	0.401177	7.95694	0.994149	0.00541335	0.00043796	1
Bcell	chr3:159040019-159040620	-12.8354	-16.8137	0.371768	7.95671	0.995559	3.50394e-06	0.00443714	1
Bcell	chr21:47909108-47909609	-2.62698	-6.60394	0.222913	7.9539	0.999974	2.49569e-05	1.2818e-06	1
Bcell	chr16:3598267-3599297	-15.8207	-19.7966	0.457594	7.95189	0.999991	6.53356e-06	2.20219e-06	1
Bcell	chr9:117134085-117135840	-4.7195	-8.69542	0.212405	7.95184	1.00549e-05	0.994727	0.00526285	2
Bcell	chr1:186623791-186624350	-20.9225	-24.8978	0.909542	7.95058	0.999955	1.46565e-05	3.05989e-05	1
Bcell	chr2:190698574-190699311	-14.3131	-18.2882	0.434775	7.95033	0.9999	7.44763e-05	2.5294e-05	1
Bcell	chr11:21266556-21267057	-2.39499	-6.36889	0.222528	7.9478	0.000101019	0.0350285	0.964871	3
Bcell	chr1:234648189-234648971	-9.69751	-13.6686	0.354469	7.94223	0.99947	3.07774e-05	0.000499484	1
Bcell	chr5:114867352-114868275	-6.33639	-10.3074	0.292355	7.94195	8.81571e-05	0.0164926	0.983419	3
Bcell	chr9:82690983-82691565	-3.77443	-7.74494	0.235698	7.941	0.0869731	0.000667502	0.912359	3
Bcell	chr14:81701370-81701879	-14.8023	-18.7723	0.536727	7.93991	0.995654	7.67176e-05	0.00426975	1
Bcell	chr7:156405449-156406144	-26.4824	-30.4519	0.820339	7.93905	0.999989	3.01844e-06	7.82688e-06	1
Bcell	chr7:155763927-155764623	-3.37326	-7.34267	0.215968	7.93882	0.999975	2.85429e-06	2.25327e-05	1
Bcell	chr4:73186169-73186670	-11.0711	-15.0392	0.339833	7.93636	6.32372e-06	0.983169	0.0168245	2
Bcell	chr5:172698306-172698943	-14.541	-18.509	0.592824	7.93608	0.996271	0.00326805	0.00046113	1
Bcell	chr10:133467739-133468382	-13.9393	-17.9064	0.412509	7.93416	0.999892	2.43261e-06	0.000105094	1
Bcell	chr8:90987729-90988410	-4.24014	-8.20715	0.331966	7.93402	0.993014	0.00235868	0.00462717	1
Bcell	chr2:175199404-175199905	-7.21659	-11.1826	0.294716	7.93201	3.85098e-06	0.0987154	0.901281	3
Bcell	chr18:36156190-36157420	-10.016	-13.9817	0.314555	7.93138	9.16471e-06	0.986738	0.0132527	2
Bcell	chr4:1871931-1875491	-10.3109	-14.276	0.299116	7.93026	0.999965	3.73692e-06	3.14875e-05	1
Bcell	chr4:169432797-169433829	-13.5183	-17.4818	0.381877	7.92702	2.24099e-05	0.997996	0.00198166	2
Bcell	chr20:8255741-8256651	-3.05372	-7.0169	0.249212	7.92638	8.50522e-06	0.387148	0.612843	3
Bcell	chr1:244972845-244973346	-13.4385	-17.4016	0.520043	7.92627	0.00015327	0.990732	0.00911457	2
Bcell	chr14:69177778-69179257	-18.7728	-22.7346	0.57364	7.92349	6.36243e-05	0.190642	0.809295	3
Bcell	chr2:159948296-159949104	-9.76487	-13.7266	0.320185	7.92348	0.999797	0.000146082	5.64925e-05	1
Bcell	chr3:13190892-13191880	-13.1994	-17.1605	0.397045	7.9222	1.48115e-05	0.271862	0.728123	3
Bcell	chr8:126841933-126842434	1.66251	-2.29803	0.171542	7.92108	0.00104833	0.0838621	0.91509	3
Bcell	chr6:12923766-12924384	-5.2907	-9.25054	0.24174	7.91969	0.999771	1.75034e-05	0.000211416	1
Bcell	chr2:178940664-178941165	-11.6558	-15.6149	0.391735	7.91817	5.21386e-05	0.860024	0.139923	2
Bcell	chr15:33075951-33076452	-12.48	-16.4388	0.369054	7.91768	9.60381e-05	0.956366	0.0435381	2
Bcell	chr16:88650850-88651479	-16.4499	-20.4084	0.529632	7.91706	0.999048	3.01801e-05	0.000922011	1
Bcell	chr17:36727430-36727931	-15.4555	-19.4138	0.642322	7.91651	0.323227	0.0385393	0.638234	3
Bcell	chr15:59134005-59134643	-10.4487	-14.4067	0.325591	7.91612	0.99976	1.51334e-05	0.000224939	1
Bcell	chr13:31155679-31156180	0.0986594	-3.85759	0.17489	7.9125	5.59353e-05	0.955242	0.0447022	2
Bcell	chr1:234380024-234380744	-13.6617	-17.6176	0.384345	7.91178	0.999887	5.42587e-07	0.00011208	1
Bcell	chr1:24524360-24524909	-2.89392	-6.84952	0.221581	7.91119	2.0978e-05	0.995886	0.00409268	2
Bcell	chr10:64143077-64144774	-6.71558	-10.67	0.257931	7.90891	1.28408e-05	0.997465	0.00252187	2
Bcell	chr2:219121782-219122888	-10.7946	-14.7487	0.317206	7.90819	0.999967	1.11477e-05	2.17738e-05	1
Bcell	chr4:56718974-56721145	-4.53087	-8.48357	0.214948	7.90542	1.18657e-05	0.96738	0.0326084	2
Bcell	chr3:111056777-111057453	-8.97045	-12.9226	0.317558	7.9043	4.55991e-05	0.635987	0.363967	2
Bcell	chr5:152420172-152420673	-6.19981	-10.1519	0.290777	7.9042	0.997448	4.75544e-06	0.00254675	1
Bcell	chr1:78798995-78799521	-8.04768	-11.9988	0.283561	7.90222	0.999311	1.29304e-06	0.000688193	1
Bcell	chr9:103116364-103116870	-6.66119	-10.6104	0.279911	7.89851	2.20503e-05	0.0275688	0.972409	3
Bcell	chr1:198740702-198741203	-9.38108	-13.3298	0.460142	7.8974	0.992609	0.00604494	0.00134592	1
Bcell	chr7:14536978-14537479	0.925103	-3.02357	0.199921	7.89734	1.89747e-05	0.0590726	0.940908	3
Bcell	chr15:83513327-83514208	-14.2233	-18.1718	0.43012	7.89689	0.00157768	0.998378	4.4016e-05	2
Bcell	chr1:196186208-196186709	-5.98253	-9.93063	0.281533	7.8962	0.999993	4.48897e-07	6.09608e-06	1
Bcell	chr5:154341898-154342512	0.483189	-3.46451	0.17054	7.89541	0.993168	2.97495e-05	0.00680239	1
Bcell	chr13:29097760-29098927	-7.57114	-11.5186	0.33239	7.89494	0.744039	0.000251469	0.255709	1
Bcell	chr4:139935992-139937614	-7.81679	-11.764	0.307358	7.89437	0.138591	0.00175848	0.859651	3
Bcell	chr7:50244040-50244541	-6.45651	-10.4017	0.260468	7.89028	0.999912	7.4722e-06	8.03602e-05	1
Bcell	chr9:137311433-137312118	-12.2359	-16.1809	0.482711	7.89	0.999421	0.000566119	1.26722e-05	1
Bcell	chr9:102025057-102025768	-16.9978	-20.9428	0.470951	7.88993	0.999921	4.04901e-06	7.44705e-05	1
Bcell	chr1:168377009-168377548	-5.04094	-8.98587	0.262794	7.88986	0.000136924	0.293339	0.706524	3
Bcell	chr1:40648396-40648982	-8.0662	-12.0109	0.331581	7.88933	0.999317	0.000677268	6.01492e-06	1
Bcell	chr6:159070221-159071316	-15.6474	-19.5916	0.420322	7.88841	0.597865	7.34305e-05	0.402061	1
Bcell	chr8:135575741-135576495	-14.0396	-17.9832	0.52016	7.88722	0.989061	0.000492846	0.0104458	1
Bcell	chr1:228985753-228986832	-14.0605	-18.0041	0.444869	7.88714	0.99994	9.10083e-06	5.07362e-05	1
Bcell	chr14:41713789-41714290	-12.2262	-16.1692	0.366507	7.88588	4.09823e-05	0.94217	0.0577889	2
Bcell	chr6:5824446-5825314	-11.5141	-15.457	0.384357	7.88587	1.91732e-05	0.0940568	0.905924	3
Bcell	chr2:21212793-21213294	-5.58728	-9.53009	0.271994	7.88563	0.00241333	0.00183337	0.995753	3
Bcell	chr10:134202294-134203630	-14.2129	-18.155	0.456436	7.88432	0.441219	0.000398092	0.558383	3
Bcell	chr2:30588798-30589753	-9.4154	-13.3568	0.40733	7.88288	0.61373	0.385936	0.000334044	1
Bcell	chr8:37604622-37606316	-13.1142	-17.0552	0.437765	7.88206	0.999791	0.00020338	5.68294e-06	1
Bcell	chr19:6257709-6258263	-7.34651	-11.2875	0.271629	7.88196	0.999666	1.75929e-05	0.000316299	1
Bcell	chr18:31582025-31582546	-5.4876	-9.42493	0.268536	7.87466	0.999758	1.61654e-06	0.000240308	1
Bcell	chr1:33474432-33474933	-16.9442	-20.8813	0.700492	7.87434	0.772754	0.214495	0.0127511	1
Bcell	chr7:32901245-32901746	-3.79269	-7.72971	0.222207	7.87406	4.3891e-05	0.969664	0.0302922	2
Bcell	chr3:194968353-194968872	-3.45192	-7.38848	0.265248	7.87311	4.5012e-05	0.00465087	0.995304	3
Bcell	chr5:156501769-156502468	-23.5917	-27.5272	0.69575	7.87113	0.999998	7.0187e-07	1.41744e-06	1
Bcell	chr1:17345254-17346021	-4.26821	-8.20351	0.30941	7.87059	0.985954	0.00228812	0.0117578	1
Bcell	chr1:97159732-97160233	0.199391	-3.73582	0.173952	7.87043	0.999834	5.94471e-06	0.00016042	1
Bcell	chr16:545051-545973	-6.98176	-10.9168	0.294165	7.87003	0.999899	1.266e-06	9.92688e-05	1
Bcell	chr10:73461133-73461716	-5.34333	-9.2782	0.352381	7.86974	0.999505	0.000377506	0.000117011	1
Bcell	chr9:128574583-128575232	-10.4108	-14.3455	0.322701	7.8694	0.999683	5.32373e-06	0.000312	1
Bcell	chr10:25463262-25463954	-8.67419	-12.6086	0.326729	7.8688	3.34987e-05	0.0133788	0.986588	3
Bcell	chr12:128957147-128957648	-6.38735	-10.3216	0.259405	7.86852	0.999976	2.50956e-06	2.14998e-05	1
Bcell	chr10:22667512-22668482	-17.7885	-21.7227	0.486601	7.86849	0.999921	1.41709e-05	6.46253e-05	1
Bcell	chr11:124949363-124949864	1.0073	-2.92687	0.201266	7.86835	0.808616	0.0136484	0.177736	1
Bcell	chr11:47864818-47865369	-8.62027	-12.5544	0.362282	7.86824	1.97889e-05	0.99182	0.00816004	2
Bcell	chr11:121189823-121190524	-4.80497	-8.73688	0.249802	7.86382	0.999947	4.49078e-05	7.74334e-06	1
Bcell	chr1:8343091-8343831	-21.0639	-24.9958	0.726586	7.86373	0.997235	2.33015e-05	0.00274134	1
Bcell	chr1:67884869-67885370	-8.69698	-12.6287	0.398371	7.86348	0.000620112	0.916201	0.083179	2
Bcell	chr12:111228908-111229914	-12.579	-16.5102	0.346383	7.86226	0.993804	7.42763e-06	0.00618868	1
Bcell	chr13:49323610-49324588	-18.559	-22.4873	0.545443	7.85668	0.535329	0.000239269	0.464431	1
Bcell	chr15:90757762-90758560	-21.9698	-25.898	0.676364	7.85634	0.000242391	0.999676	8.14831e-05	2
Bcell	chr9:82643475-82644585	-16.8078	-20.7359	0.599186	7.85619	0.000293536	0.988991	0.0107151	2
Bcell	chr5:14672143-14672760	-5.65138	-9.57778	0.278817	7.85281	0.00484118	0.995105	5.36365e-05	2
Bcell	chr2:169203033-169204020	-7.0422	-10.9673	0.376024	7.85012	0.00171412	0.0222463	0.97604	3
Bcell	chr6:141218442-141219462	-12.3937	-16.3186	0.50356	7.8497	0.00971304	0.97202	0.0182667	2
Bcell	chr13:113427871-113428372	-7.15672	-11.0813	0.310876	7.84914	0.999684	0.000304769	1.14131e-05	1
Bcell	chr17:64428447-64429027	-2.96399	-6.88717	0.280153	7.84636	0.999767	0.000212548	2.02418e-05	1
Bcell	chr5:176763013-176763634	-4.71416	-8.63716	0.240463	7.84599	0.999911	5.87516e-05	3.00021e-05	1
Bcell	chr10:131939651-131940684	-14.5902	-18.513	0.45731	7.84564	0.999591	0.000399835	9.5408e-06	1
Bcell	chr3:128522649-128523578	-7.28439	-11.2066	0.361482	7.84433	0.00608853	0.00292795	0.990984	3
Bcell	chr7:47551470-47551971	-6.56647	-10.4882	0.289676	7.84346	4.4419e-05	0.0658995	0.934056	3
Bcell	chr9:37027005-37028112	-3.53342	-7.45481	0.22058	7.84277	0.0132684	0.986595	0.000136938	2
[truncated: 2,480 more rows]

## Sheet: CD4 dynamic chromatin regions
Cell type	Region	Variable kernel loglikelihood	While kernel loglikelihood	Standard deviation of mean posterior probability	D statistic	Cluster 1 probability	Cluster 2 probability	Cluster 3 probability	Cluster 4 probability	Cluster 5 probability	Cluster assignment
CD4	chr4:885451-886021	-17.2628	-32.0415	0.848552	29.5573	2.52255e-07	0.999994	5.29027e-06	2.9502e-09	2.65017e-07	2
CD4	chr6:31690850-31691535	-15.5975	-27.5657	0.684565	23.9363	2.88861e-06	0.99996	9.63383e-06	7.36591e-09	2.78046e-05	2
CD4	chr5:149681370-149681871	-6.56841	-17.8494	0.385842	22.5619	4.0207e-09	0.999775	0.000224917	7.31474e-09	1.60844e-08	2
CD4	chr13:20558483-20559539	-2.14728	-13.3268	0.287191	22.3591	5.1014e-10	0.00104273	0.998441	0.00051577	6.28426e-10	3
CD4	chr11:68923061-68923801	-19.8932	-30.6712	0.750418	21.556	4.99493e-07	0.999981	1.78352e-05	1.01187e-08	4.70672e-07	2
CD4	chr13:77524110-77524743	-2.43358	-12.7193	0.353929	20.5715	0.312149	0.0301147	0.00025466	0.511504	0.145977	4
CD4	chr11:63333941-63335254	-8.48426	-18.675	0.302578	20.3814	5.98952e-08	2.86683e-05	0.998814	0.000120839	0.00103674	3
CD4	chr9:133266247-133266748	-18.9333	-28.8081	0.704658	19.7497	1.52277e-07	0.99998	1.99761e-05	3.40226e-08	1.41389e-07	2
CD4	chr13:51850598-51851137	-3.16318	-12.9945	0.276661	19.6626	9.55215e-05	5.1115e-08	1.77222e-05	0.999885	1.36791e-06	4
CD4	chr16:27760049-27761046	-6.69257	-16.4173	0.438731	19.4494	0.618335	0.00576695	0.00579096	0.0135551	0.356552	1
CD4	chr8:52391913-52392462	0.462144	-9.25828	0.237529	19.4408	0.999903	1.49856e-09	5.71323e-09	9.5463e-05	1.99744e-06	1
CD4	chr11:4457550-4458117	-0.442365	-10.1045	0.247725	19.3243	1.70334e-09	0.0293045	0.970693	2.73222e-06	3.15486e-08	3
CD4	chr12:48275416-48277548	-6.57903	-15.9687	0.334984	18.7794	1.10817e-08	0.9993	0.000699907	1.0196e-08	9.23138e-09	2
CD4	chr11:12378314-12379046	-2.76411	-11.9105	0.2232	18.2928	0.999992	3.06756e-06	2.05593e-09	1.72176e-06	3.01524e-06	1
CD4	chr14:99991466-99992195	-12.42	-21.5213	0.447527	18.2027	2.95818e-09	0.999754	0.00024619	1.7282e-10	1.56844e-07	2
CD4	chr9:108045982-108046483	3.04264	-5.97177	0.207705	18.0288	0.999753	2.35446e-09	3.86859e-09	1.17981e-05	0.000234728	1
CD4	chr7:134142977-134144394	-3.34656	-12.3322	0.290471	17.9714	0.0655621	2.94033e-08	1.74932e-06	0.931164	0.00327211	4
CD4	chr7:73650602-73651159	-19.4092	-28.3688	0.678303	17.9193	0.0010196	2.24337e-07	9.55836e-09	9.03863e-09	0.99898	5
CD4	chr9:82254866-82255440	-8.53677	-17.4726	0.32435	17.8717	0.0400627	0.959871	7.57832e-06	2.1312e-07	5.84578e-05	2
CD4	chr17:74084081-74084582	-20.6444	-29.5283	0.671663	17.7679	1.24772e-08	0.999883	0.000116458	2.58586e-09	3.93839e-07	2
CD4	chr11:58297574-58298270	-1.99813	-10.6898	0.227237	17.3833	0.949785	0.0485327	2.21457e-07	8.90089e-07	0.00168111	1
CD4	chr14:74815208-74816076	-23.8849	-32.5555	0.769511	17.3412	3.58864e-08	0.999957	4.30023e-05	1.2391e-09	1.66492e-07	2
CD4	chr6:11366564-11367323	-7.23542	-15.9041	0.250776	17.3373	8.19234e-09	7.16665e-05	0.997946	0.00198163	1.00822e-06	3
CD4	chr1:234873495-234874630	-2.33092	-10.9794	0.251316	17.2969	8.6807e-09	0.7049	0.295098	1.40786e-07	1.82213e-06	2
CD4	chr11:57078410-57079441	-1.10683	-9.74286	0.256246	17.2721	2.62698e-08	0.997578	0.00242161	3.47441e-08	1.60875e-08	2
CD4	chr7:137645825-137646622	-1.71867	-10.2822	0.279325	17.127	9.28933e-09	0.999586	0.000397539	1.33622e-09	1.6656e-05	2
CD4	chr19:2272813-2274177	-2.21275	-10.7241	0.220509	17.0226	6.25579e-09	7.70058e-05	0.999911	1.17883e-05	1.54822e-07	3
CD4	chr20:8285885-8286566	-11.4917	-19.7775	0.316755	16.5715	0.999931	1.06922e-08	1.9489e-09	5.6421e-05	1.29476e-05	1
CD4	chr2:121713972-121714473	-23.4802	-31.6774	0.750056	16.3944	3.38488e-08	0.999872	0.000127826	4.72116e-08	1.55584e-08	2
CD4	chr4:84205369-84206691	4.68623	-3.49128	0.185161	16.355	8.33571e-07	3.10062e-08	0.00432286	0.995676	1.39955e-08	4
CD4	chr1:62737410-62738479	-7.89184	-16.0644	0.29326	16.3451	0.029823	0.97012	2.25794e-06	1.5955e-07	5.44505e-05	2
CD4	chr7:18461949-18462498	-2.10995	-10.2101	0.237299	16.2002	0.999805	5.84259e-09	3.77362e-08	0.000109069	8.63062e-05	1
CD4	chr20:23108936-23109558	-3.78473	-11.8741	0.291764	16.1788	4.32707e-07	0.999992	6.90914e-06	1.90772e-09	6.82273e-07	2
CD4	chr17:17948893-17949656	-4.38366	-12.472	0.253331	16.1767	6.2571e-09	0.360013	0.639974	1.29306e-05	3.64824e-07	3
CD4	chr3:93817169-93817835	-5.94152	-14.0026	0.276152	16.1222	2.05929e-08	0.798014	0.201979	5.04411e-06	1.08255e-06	2
CD4	chr8:37643459-37644354	-6.28358	-14.3129	0.263576	16.0586	5.48525e-09	0.241331	0.758607	6.10821e-05	9.01328e-07	3
CD4	chr7:102017387-102017888	-6.43667	-14.3819	0.262148	15.8904	4.37698e-06	0.129694	0.846907	1.30451e-05	0.0233817	3
CD4	chr9:33221932-33222536	-7.8432	-15.7832	0.284267	15.88	3.04151e-09	0.165009	0.834885	0.000106767	8.24022e-08	3
CD4	chr11:45101285-45102303	-4.87213	-12.7776	0.246526	15.8109	0.990666	0.00737633	1.0688e-07	5.82621e-06	0.00195187	1
CD4	chr15:85861075-85862185	-13.0231	-20.7915	0.318173	15.5368	4.69329e-09	0.0468109	0.953157	1.66986e-06	3.04738e-05	3
CD4	chr9:85289927-85290428	1.23075	-6.48773	0.208074	15.437	0.00976749	0.0024594	3.7606e-05	0.987731	4.28197e-06	4
CD4	chr1:151906305-151907008	-7.96524	-15.6591	0.264653	15.3876	0.99996	1.12528e-07	6.11545e-09	4.54933e-07	3.9032e-05	1
CD4	chr1:84763600-84765466	-7.18481	-14.8738	0.258326	15.3779	0.00356228	4.1711e-08	6.44413e-06	0.99643	1.0365e-06	4
CD4	chr5:119730073-119730574	3.58699	-4.08089	0.183877	15.3358	0.999517	4.00836e-06	7.77439e-09	0.000376765	0.000102648	1
CD4	chr5:106875297-106875947	-4.62594	-12.2378	0.247083	15.2238	0.999092	2.52098e-09	9.1075e-09	0.000143244	0.000764756	1
CD4	chr3:128781422-128781923	-1.98397	-9.56642	0.313303	15.1649	4.89651e-09	0.996698	0.00330194	2.1962e-08	3.53926e-08	2
CD4	chr6:131018766-131019624	-13.693	-21.2719	0.311069	15.1578	0.99995	8.14e-08	1.64897e-09	3.87139e-05	1.07158e-05	1
CD4	chr16:89374683-89375911	-5.64174	-13.2147	0.314433	15.1459	0.579139	6.39191e-07	4.53695e-07	2.71841e-07	0.420859	1
CD4	chr11:856778-857367	-10.1555	-17.7257	0.411923	15.1404	0.0327778	1.97587e-08	3.46259e-08	1.97724e-05	0.967202	5
CD4	chr1:86042151-86043313	-8.59121	-16.1283	0.285028	15.0742	1.21533e-08	0.328125	0.671863	9.75846e-06	1.84708e-06	3
CD4	chr14:91815687-91816524	-7.13058	-14.6538	0.238264	15.0464	3.71596e-09	0.000268069	0.999665	6.63455e-05	2.58144e-07	3
CD4	chr21:44592481-44594050	-1.54672	-9.04988	0.220678	15.0063	1.23083e-08	0.982141	0.0178583	1.06277e-07	1.63956e-07	2
CD4	chr10:133741119-133743279	0.291635	-7.18428	0.210169	14.9518	1.35956e-08	0.0056262	0.99247	0.00190369	1.05948e-09	3
CD4	chr2:97472236-97473220	-7.25028	-14.6891	0.257894	14.8777	1.45325e-06	0.177203	0.547165	1.2024e-07	0.275631	3
CD4	chr20:49219456-49220083	-8.41937	-15.8522	0.284796	14.8657	1.32374e-08	0.392078	0.607914	3.17383e-07	7.89837e-06	3
CD4	chr5:55486197-55486839	-14.7697	-22.1868	0.309396	14.8343	0.999987	1.54738e-06	3.12521e-09	2.51115e-06	8.49938e-06	1
CD4	chr1:10739506-10740145	-29.8952	-37.2968	0.85986	14.8032	3.82838e-07	0.999906	8.07664e-05	2.50783e-08	1.27503e-05	2
CD4	chr21:43652527-43654237	-9.94656	-17.3384	0.276992	14.7837	3.24658e-08	8.31681e-05	0.999822	9.32372e-05	2.04507e-06	3
CD4	chr5:180299474-180299975	-3.99245	-11.378	0.24934	14.7711	1.81658e-08	0.99279	0.00720086	3.5137e-07	8.52094e-06	2
CD4	chr6:140748517-140749375	-5.33512	-12.6849	0.260619	14.6995	0.0389204	6.32963e-08	3.67049e-07	0.961079	2.12457e-08	4
CD4	chr19:42202559-42203147	-7.93528	-15.2649	0.295725	14.6593	2.56129e-08	0.97646	0.023529	2.44775e-09	1.05636e-05	2
CD4	chr14:105155493-105156724	-2.11465	-9.43695	0.246806	14.6446	6.56142e-06	0.999945	2.67339e-05	3.44642e-08	2.14227e-05	2
CD4	chr9:130337137-130337719	-10.4764	-17.7642	0.342155	14.5757	5.99178e-08	0.999549	0.000309931	7.58814e-09	0.000140512	2
CD4	chr5:16673326-16674055	-15.2292	-22.4575	0.310051	14.4566	0.99971	0.000171643	1.81242e-08	9.80846e-07	0.000117117	1
CD4	chr1:214724393-214725436	-0.938681	-8.11102	0.211432	14.3447	3.05526e-08	0.830708	0.169282	9.91644e-06	4.64537e-07	2
CD4	chr12:4965667-4966168	-9.71363	-16.8824	0.278545	14.3376	6.89654e-09	0.00975355	0.99024	1.38525e-06	4.81359e-06	3
CD4	chr14:70118905-70120463	-12.1867	-19.3205	0.322333	14.2676	3.84406e-08	0.417041	0.582957	1.33837e-06	1.56419e-07	3
CD4	chr22:23457968-23458546	-6.9278	-14.0612	0.294801	14.2668	6.43809e-07	0.998646	0.00133225	9.81524e-07	2.04284e-05	2
CD4	chr15:90043232-90043733	-0.385714	-7.50675	0.252146	14.2421	1.35348e-05	0.999855	8.77726e-05	1.00766e-05	3.40617e-05	2
CD4	chr7:63784469-63785172	-4.22345	-11.3357	0.23574	14.2246	0.965508	5.09397e-09	1.11589e-08	5.02183e-05	0.0344417	1
CD4	chr7:33079982-33081192	7.30696	0.198002	0.186584	14.2179	3.04703e-07	0.00823881	0.835116	0.156645	4.88353e-08	3
CD4	chr7:12342662-12343163	-9.63212	-16.7251	0.285056	14.1861	0.997593	1.47991e-08	3.15778e-08	0.00239858	8.85099e-06	1
CD4	chr3:132756842-132757830	-9.5159	-16.5981	0.286147	14.1644	1.39105e-08	0.730069	0.2699	3.09585e-05	3.68602e-07	2
CD4	chr4:153121213-153121714	-1.39908	-8.47839	0.209837	14.1586	8.56929e-09	0.00438503	0.995609	5.44676e-06	4.07923e-07	3
CD4	chr12:132364047-132364658	-6.18622	-13.2238	0.354532	14.0751	4.04328e-05	2.79966e-06	1.97305e-07	1.42609e-08	0.999957	5
CD4	chr3:196594048-196595681	8.95334	1.96408	0.166494	13.9785	1.38394e-07	0.000467957	0.880933	0.118599	1.09654e-08	3
CD4	chr1:206301837-206302391	-14.0549	-21.0435	0.383145	13.9772	2.02074e-06	0.999906	9.20203e-05	6.14801e-09	1.29278e-07	2
CD4	chr12:12853161-12853676	-2.0804	-9.06868	0.249543	13.9766	0.000231727	4.46035e-05	0.996408	0.00331451	1.35448e-06	3
CD4	chr14:91789872-91790991	9.04652	2.07405	0.137138	13.945	5.8939e-07	0.000118154	0.999853	2.18438e-05	6.71409e-06	3
CD4	chr9:7974441-7975057	-10.0584	-17.0301	0.258399	13.9434	0.999951	1.66723e-07	1.99823e-09	4.0217e-05	8.96673e-06	1
CD4	chr17:67066750-67067420	-9.29546	-16.2457	0.292704	13.9004	0.946915	5.33715e-05	7.25231e-09	7.5009e-08	0.0530314	1
CD4	chr16:88664148-88664902	-13.3418	-20.2826	0.458738	13.8816	9.54424e-05	9.25608e-07	1.47034e-07	1.99459e-07	0.999903	5
CD4	chr9:99170945-99171598	-5.43079	-12.3692	0.243168	13.8767	4.28566e-08	0.534252	0.465658	4.9784e-07	8.9474e-05	2
CD4	chr13:97761962-97762736	-3.44653	-10.3821	0.250841	13.8712	0.0711589	7.29738e-07	3.97061e-06	0.928836	3.85949e-08	4
CD4	chr1:244892619-244894436	-4.31086	-11.2435	0.24297	13.8653	3.87782e-08	0.98595	0.0140492	2.05427e-07	1.82759e-07	2
CD4	chr19:7535363-7535897	-20.5041	-27.435	0.588388	13.8617	1.60056e-06	0.999984	6.70201e-06	5.77712e-09	7.25799e-06	2
CD4	chr1:212637567-212638190	-22.5144	-29.4223	0.676721	13.8157	1.42946e-05	0.999957	2.74935e-05	2.16627e-07	1.24667e-06	2
CD4	chr5:54015043-54015921	-20.6802	-27.5822	0.611788	13.8039	5.86497e-06	0.9999	5.8767e-05	2.1101e-07	3.5395e-05	2
CD4	chr7:142153028-142153679	-1.26216	-8.15056	0.200208	13.7768	0.999815	1.96642e-08	5.31408e-09	0.000170225	1.43178e-05	1
CD4	chr14:93959282-93960439	-3.88814	-10.769	0.257236	13.7617	8.38895e-07	0.945822	0.0535339	0.000638112	5.09881e-06	2
CD4	chr2:198379367-198381052	1.48036	-5.39868	0.195243	13.7581	9.77789e-07	9.2861e-07	0.00220384	0.997794	6.43967e-09	4
CD4	chr16:328801-329447	-6.92011	-13.7789	0.249377	13.7176	6.29289e-05	0.675756	0.313828	5.25731e-08	0.0103527	2
CD4	chr9:22184981-22185482	-2.13665	-8.99396	0.274318	13.7146	0.00308866	2.41272e-05	0.00408106	0.992806	4.05171e-10	4
CD4	chr7:2557681-2558241	-0.267556	-7.12107	0.172917	13.707	0.903101	0.0558797	0.00233481	4.87929e-06	0.0386798	1
CD4	chr18:68326080-68327024	-8.28567	-15.1337	0.232125	13.6961	0.999942	2.27281e-05	6.18767e-09	1.74992e-06	3.3409e-05	1
CD4	chr15:78311177-78311826	-12.6979	-19.4737	0.275248	13.5515	0.999959	2.14912e-05	8.36926e-09	1.08662e-05	8.99457e-06	1
CD4	chr22:42267606-42268237	-7.95797	-14.7286	0.278301	13.5413	9.0412e-08	0.861879	0.13812	9.31118e-08	6.35007e-07	2
CD4	chr9:33454122-33454623	-2.26854	-9.01684	0.197872	13.4966	0.989911	0.00860096	4.29477e-07	1.36855e-06	0.00148641	1
CD4	chr6:151632244-151632864	-2.76533	-9.49515	0.240109	13.4596	4.28654e-08	0.999077	0.00092197	3.84399e-08	1.04393e-06	2
CD4	chr12:110364166-110364723	-20.1325	-26.8532	0.452473	13.4412	1.07773e-07	0.999232	0.000764182	4.24019e-08	3.29407e-06	2
CD4	chr16:57058756-57059287	-5.76235	-12.4804	0.266652	13.4361	0.00091067	0.998598	1.6622e-05	1.50167e-08	0.000474697	2
CD4	chr1:227103150-227103687	-3.77627	-10.487	0.195709	13.4215	5.91894e-06	0.0041546	0.951724	0.0044843	0.0396313	3
CD4	chr14:21555436-21556231	0.0538498	-6.65117	0.166966	13.41	0.999933	2.18429e-07	3.19728e-09	2.92658e-06	6.38613e-05	1
CD4	chr3:69434645-69436201	1.37556	-5.3018	0.185898	13.3547	0.982581	6.83586e-09	1.04396e-07	0.0171214	0.000296971	1
CD4	chr9:135287367-135287933	-3.54795	-10.2223	0.219852	13.3487	0.952799	1.53407e-08	1.32566e-07	6.41153e-05	0.0471363	1
CD4	chr4:5710783-5711284	-6.40364	-13.0662	0.249916	13.3251	4.09987e-07	0.151165	0.848813	8.24836e-07	2.03515e-05	3
CD4	chr17:75489506-75490081	-9.88866	-16.5475	0.301635	13.3177	0.00106728	0.998904	1.52844e-05	1.72561e-07	1.28246e-05	2
CD4	chr3:53245605-53246738	-7.903	-14.561	0.239461	13.316	2.02735e-07	8.01709e-05	0.827697	0.172221	7.95074e-07	3
CD4	chr6:111221105-111221606	-6.40991	-13.0538	0.313898	13.2878	2.16649e-05	5.98283e-08	0.0136346	0.986344	1.03193e-07	4
CD4	chr2:232507236-232508369	-3.43632	-10.0782	0.224639	13.2837	3.59146e-06	0.983991	0.0159928	6.49579e-08	1.25206e-05	2
CD4	chr11:63650202-63650921	-9.2067	-15.8327	0.3731	13.252	0.00686498	6.8974e-07	7.81212e-08	4.31279e-08	0.993134	5
CD4	chr3:14988257-14990633	8.30556	1.69486	0.135789	13.2214	1.62194e-08	0.971314	0.0286739	9.51716e-09	1.24387e-05	2
CD4	chr3:31529917-31530530	-4.4026	-11.0128	0.248345	13.2205	3.49493e-07	0.000313752	0.106203	0.893483	1.08183e-08	4
CD4	chr9:110102476-110102977	-0.788643	-7.3672	0.201004	13.1571	1.56197e-08	0.780335	0.219659	2.20482e-07	5.6149e-06	2
CD4	chr12:97811562-97812063	-0.242231	-6.77524	0.199446	13.066	0.853119	0.000161434	1.65169e-06	0.146718	8.97144e-08	1
CD4	chr3:47312788-47313289	-0.336411	-6.85529	0.210693	13.0378	0.00169963	0.994044	0.00184441	0.000535029	0.00187694	2
CD4	chr8:96157006-96157654	-1.07995	-7.58405	0.184051	13.0082	0.999502	0.000241268	1.17327e-08	1.4532e-06	0.00025576	1
CD4	chr4:99280673-99281174	-4.84218	-11.3332	0.238328	12.9821	0.00107259	1.06938e-08	8.21331e-06	0.998918	8.95351e-07	4
CD4	chr14:71597204-71597985	-1.00296	-7.48975	0.197508	12.9736	4.71952e-08	0.158589	0.841407	2.2031e-07	4.2754e-06	3
CD4	chr5:53819850-53820418	-18.0793	-24.5509	0.441433	12.9433	3.06366e-05	1.23845e-07	0.00032212	0.999646	7.52644e-07	4
CD4	chr3:149654369-149655298	-8.18042	-14.6415	0.241368	12.9221	0.990038	3.08482e-07	3.65028e-08	0.00996119	8.25609e-07	1
CD4	chr12:8724800-8725671	-20.9116	-27.3696	0.376894	12.916	0.983391	0.0165816	2.59089e-07	7.6931e-06	1.99028e-05	1
CD4	chr15:101728018-101729116	-10.6376	-17.0953	0.258714	12.9154	2.80205e-08	0.19223	0.807626	4.18648e-06	0.000139122	3
CD4	chr16:81511558-81512151	-7.40153	-13.855	0.348395	12.907	0.00213656	1.7515e-07	7.52986e-09	2.52206e-08	0.997863	5
CD4	chr9:102451021-102451522	-7.17541	-13.6	0.304344	12.8492	0.000462371	0.00243477	0.00886033	0.988243	1.79353e-09	4
CD4	chr6:14784869-14785772	-7.20282	-13.6221	0.272791	12.8385	3.91302e-06	0.999924	5.5639e-05	4.42616e-10	1.6594e-05	2
CD4	chr20:53140305-53140806	-10.2968	-16.7149	0.280754	12.8363	0.0603385	0.00979119	0.000226007	0.925668	0.00397585	4
CD4	chr15:67798187-67798802	-2.78346	-9.19704	0.198864	12.8272	6.70453e-06	8.88849e-05	0.0176327	0.98227	1.3634e-06	4
CD4	chr9:112767588-112768314	-4.36378	-10.7757	0.22433	12.8238	0.680525	0.0446443	7.49845e-07	1.07578e-07	0.27483	1
CD4	chr17:5974002-5974503	-25.0089	-31.413	0.63194	12.8082	2.08768e-06	0.999955	3.63371e-05	4.06126e-09	6.13962e-06	2
CD4	chr1:55723465-55724543	-11.2345	-17.6253	0.365173	12.7817	0.132803	1.88199e-07	8.50991e-08	3.38105e-05	0.867163	5
CD4	chr1:205809261-205809762	-4.61269	-11.0031	0.253255	12.7808	0.000583327	0.982551	0.000147545	4.13336e-05	0.0166767	2
CD4	chr9:21078567-21079335	-3.84385	-10.2326	0.214989	12.7775	0.999653	3.07637e-08	5.25421e-08	0.000306728	3.98657e-05	1
CD4	chr2:25048842-25050056	-18.4874	-24.8664	0.374526	12.758	6.89204e-08	0.937193	0.062805	2.0498e-07	1.84745e-06	2
CD4	chr2:161961310-161961811	-12.9214	-19.2944	0.294282	12.7459	0.999504	2.51262e-08	8.174e-09	3.12871e-05	0.000464807	1
CD4	chr4:89319414-89320062	-6.72012	-13.0892	0.255909	12.7382	0.999627	5.3081e-07	3.9144e-05	0.000314163	1.9636e-05	1
CD4	chr11:128718573-128719285	-5.144	-11.5054	0.224045	12.7228	0.999011	9.12162e-09	1.28244e-08	0.000813574	0.000175004	1
CD4	chr6:149585620-149586259	-13.6922	-20.0468	0.27765	12.7091	0.998641	0.00134189	1.69961e-07	1.68954e-06	1.47904e-05	1
CD4	chr2:178482804-178483926	-0.845483	-7.19708	0.181275	12.7032	0.00579123	0.000266826	0.000755218	0.993186	2.37291e-07	4
CD4	chr17:35630200-35631236	-9.1339	-15.4615	0.264941	12.6552	3.40493e-08	0.93412	0.0657458	1.09686e-07	0.000134085	2
CD4	chr3:51833792-51834468	-8.20428	-14.5147	0.221607	12.6208	0.999968	2.66726e-05	1.57485e-08	1.27487e-06	4.32062e-06	1
CD4	chr6:82506940-82507767	-4.59304	-10.8994	0.239482	12.6127	0.387623	1.40405e-07	4.19429e-07	0.612371	5.73544e-06	4
CD4	chr17:80488410-80489712	-5.788	-12.0858	0.249434	12.5955	7.6025e-09	0.00862455	0.991369	6.20169e-06	5.12623e-09	3
CD4	chr2:135543593-135544094	-4.02261	-10.3064	0.303953	12.5676	0.000414853	3.12421e-08	1.52164e-06	3.45762e-06	0.99958	5
CD4	chr17:71819711-71820272	-9.56064	-15.8411	0.392937	12.5609	1.94144e-07	0.999927	7.28054e-05	1.59656e-07	1.86002e-08	2
CD4	chr2:240456944-240457528	-18.4041	-24.6773	0.525232	12.5465	2.5263e-07	0.999969	3.06751e-05	7.19976e-10	2.17283e-07	2
CD4	chr9:21096188-21096808	0.351979	-5.90908	0.206369	12.5221	9.36934e-07	5.42259e-07	0.00344092	0.996558	2.7131e-08	4
CD4	chr11:117327034-117327646	-19.8098	-26.0691	0.396741	12.5186	4.01014e-08	0.92533	0.0746693	3.33438e-07	1.33445e-07	2
CD4	chr7:115388107-115388665	-10.0947	-16.338	0.241253	12.4866	0.999962	2.10362e-07	4.45199e-09	1.43163e-05	2.36663e-05	1
CD4	chr2:231312268-231313603	-11.2792	-17.5157	0.254909	12.473	8.42367e-09	0.0029968	0.996928	7.08208e-05	4.06444e-06	3
CD4	chr16:88942838-88943962	-29.2623	-35.4925	0.782639	12.4606	8.66596e-07	0.999925	6.71194e-05	1.29205e-07	6.79565e-06	2
CD4	chr17:4861271-4861969	-9.96287	-16.1897	0.283826	12.4537	0.000123087	0.0236162	0.24246	1.61567e-07	0.7338	5
CD4	chr12:14115591-14116092	-0.47438	-6.69699	0.216283	12.4452	0.996907	0.00250589	3.58816e-05	0.000528923	2.22371e-05	1
CD4	chr18:2627705-2628361	-2.98851	-9.20814	0.253747	12.4393	1.92722e-05	1.31992e-05	0.000715601	2.32767e-07	0.999252	5
CD4	chr5:146047092-146047653	-6.69655	-12.8896	0.241824	12.3861	0.995364	2.01413e-08	4.29201e-07	0.00157499	0.0030608	1
CD4	chr10:52133619-52134120	-7.30424	-13.494	0.245637	12.3795	4.65444e-08	0.915571	0.0844155	1.20884e-05	8.69163e-07	2
CD4	chr19:10662196-10662809	-12.1715	-18.3568	0.376015	12.3705	0.0680101	1.71544e-07	4.93412e-07	8.76998e-08	0.931989	5
CD4	chr15:65481380-65481881	-2.84774	-9.02592	0.253135	12.3564	0.988566	4.07183e-07	3.26042e-08	3.11176e-06	0.0114301	1
CD4	chr18:10072578-10073171	-9.26445	-15.4401	0.264975	12.3514	0.998331	5.85434e-09	1.65634e-07	0.00142293	0.000245649	1
CD4	chr1:151808799-151809435	-6.62268	-12.7954	0.224938	12.3453	0.999917	4.00255e-08	1.48882e-08	6.54216e-05	1.73011e-05	1
CD4	chr19:3357134-3362100	-16.6475	-22.8167	0.437191	12.3383	0.000955787	2.14048e-06	3.14673e-06	2.13789e-08	0.999039	5
CD4	chr13:114888380-114889220	-7.89631	-14.0598	0.279437	12.3269	0.000304589	0.935923	4.33593e-05	5.01277e-09	0.0637291	2
CD4	chr5:126564638-126565730	-8.41551	-14.5738	0.279033	12.3165	0.0798766	0.917237	3.09941e-05	0.00285414	9.5933e-07	2
CD4	chr11:35068607-35069341	-16.0098	-22.1611	0.31678	12.3025	0.999706	5.39987e-08	6.21908e-09	0.00022863	6.49767e-05	1
CD4	chr4:185753413-185753914	-5.83212	-11.9762	0.233974	12.2881	2.26905e-08	0.898961	0.101035	2.37064e-06	1.73309e-06	2
CD4	chr18:13512927-13513628	-7.12672	-13.2674	0.239916	12.2814	0.995157	2.24114e-08	1.33508e-07	0.00484125	1.84504e-06	1
CD4	chr5:39463060-39463630	-8.20368	-14.3417	0.265856	12.276	0.932881	4.19415e-08	7.43092e-07	0.0663541	0.000764461	1
CD4	chr9:128023486-128025154	15.7441	9.61739	0.0881297	12.2534	9.81414e-09	0.00288481	0.996502	0.000612798	1.15911e-07	3
CD4	chr14:104027663-104029706	2.40339	-3.71831	0.163345	12.2434	3.59218e-08	0.755178	0.24482	8.49434e-07	6.36014e-07	2
CD4	chr9:107889822-107891039	-20.8137	-26.9349	0.345755	12.2426	0.999743	0.000218834	2.587e-08	1.23867e-05	2.55389e-05	1
CD4	chr3:195497194-195497911	-12.2033	-18.3201	0.365972	12.2337	0.00180185	0.574797	0.423045	0.000356096	1.50222e-07	2
CD4	chr10:71135367-71135868	-14.9611	-21.0616	0.479087	12.201	1.3703e-05	0.999876	0.000108889	1.29554e-07	1.03732e-06	2
CD4	chr19:32887118-32887619	-8.73884	-14.8329	0.261702	12.188	1.54448e-07	0.865391	0.134578	5.01411e-06	2.55121e-05	2
CD4	chr4:39972835-39973336	-17.598	-23.689	0.478774	12.1821	1.38789e-06	0.999444	0.000549009	1.73309e-07	5.87358e-06	2
CD4	chr4:99937079-99937580	-3.27493	-9.35148	0.200151	12.1531	1.79308e-07	0.00308683	0.995287	4.83018e-06	0.00162077	3
CD4	chr5:80041163-80041783	-10.9484	-17.0242	0.291992	12.1515	0.00357581	4.46158e-09	1.16968e-05	0.996412	2.14995e-07	4
CD4	chr2:205735888-205736827	-7.63964	-13.6994	0.215682	12.1196	0.999976	2.07938e-06	4.30498e-09	3.82993e-06	1.81276e-05	1
CD4	chr8:126648319-126650422	-2.62408	-8.66381	0.19904	12.0795	4.07764e-08	0.869887	0.130106	6.53766e-07	6.05964e-06	2
CD4	chr13:84692875-84693569	-3.03685	-9.07153	0.193614	12.0694	0.999979	1.53454e-06	5.84293e-09	1.31873e-05	6.54664e-06	1
CD4	chr15:90583173-90583708	-3.53982	-9.57228	0.244586	12.0649	2.27545e-05	0.994561	0.000741797	1.66236e-09	0.00467476	2
CD4	chr14:79064209-79064917	-9.32009	-15.35	0.22722	12.0598	0.999957	3.52995e-06	7.79423e-09	3.48327e-05	4.48574e-06	1
CD4	chr10:52272544-52273313	-3.54327	-9.57133	0.189652	12.0561	0.999648	1.00581e-07	4.8613e-09	0.000349728	1.935e-06	1
CD4	chr5:548190-548801	-13.0327	-19.0537	0.421972	12.042	0.000116629	1.69323e-06	1.44954e-07	2.57638e-08	0.999882	5
CD4	chr16:70779914-70781366	-17.3492	-23.3683	0.37983	12.0381	1.8354e-05	0.457292	0.532421	0.00128285	0.0089862	3
CD4	chr3:107646173-107647333	0.892517	-5.12555	0.179549	12.0361	0.0199183	1.62533e-08	1.66175e-06	0.98008	9.51049e-09	4
CD4	chr9:133397403-133397904	-3.74258	-9.75847	0.206487	12.0318	2.04598e-08	0.0116231	0.988369	2.59584e-06	5.33054e-06	3
CD4	chr8:56212132-56212633	-9.13114	-15.1462	0.351872	12.0301	0.00106977	0.835248	0.163597	7.83886e-05	6.80602e-06	2
CD4	chr5:53999015-53999763	0.910276	-5.10468	0.19919	12.0299	8.76061e-08	0.998901	0.00109775	7.21432e-07	3.09308e-08	2
CD4	chr7:48031180-48032116	-1.97059	-7.98355	0.189975	12.0259	0.999767	1.87156e-08	4.46348e-08	0.000164725	6.84964e-05	1
CD4	chr16:49475105-49475802	-6.59041	-12.5942	0.195451	12.0076	0.986245	0.0123832	1.57809e-06	1.74824e-06	0.00136876	1
CD4	chr13:84549619-84550586	-16.7441	-22.7394	0.335465	11.9906	0.856826	1.73938e-08	1.18982e-06	0.143172	1.28601e-06	1
CD4	chr5:93446456-93447716	-9.87817	-15.8733	0.268557	11.9903	0.0848054	3.15651e-06	2.21937e-06	0.915189	9.35731e-09	4
CD4	chr13:100039519-100040207	-5.69853	-11.692	0.203133	11.987	0.999888	2.86969e-07	4.72882e-09	1.30366e-05	9.88475e-05	1
CD4	chr1:113675448-113676271	4.26886	-1.72453	0.188283	11.9868	0.000332185	0.0112225	0.95753	8.49547e-05	0.0308308	3
CD4	chr2:38095897-38096452	-2.20665	-8.19925	0.226408	11.9852	0.0323397	4.38355e-09	9.71292e-06	0.96765	7.30532e-07	4
CD4	chr13:114907687-114909676	-10.7507	-16.7414	0.326997	11.9813	0.0474954	0.0826358	0.000925456	1.44369e-07	0.868943	5
CD4	chr8:2773133-2773773	-8.84281	-14.8311	0.295003	11.9767	7.91864e-06	0.999979	1.18845e-05	6.56476e-08	8.07535e-07	2
CD4	chr9:77350602-77351103	-1.29499	-7.27997	0.177656	11.97	0.999141	2.13993e-05	9.2035e-08	0.000837957	4.35822e-08	1
CD4	chr2:204348806-204349489	-4.59146	-10.5643	0.196507	11.9456	0.999293	8.08426e-07	1.47999e-08	5.37795e-05	0.000652008	1
CD4	chr15:64005166-64005819	-3.78744	-9.75909	0.214334	11.9433	0.208219	0.414368	1.57943e-05	4.05283e-08	0.377397	2
CD4	chr9:33823696-33824236	-2.92884	-8.8923	0.23083	11.9269	1.93891e-06	0.989017	0.0109484	2.05019e-09	3.2208e-05	2
CD4	chr4:83925640-83926141	-10.5669	-16.5233	0.277177	11.9127	4.04272e-08	0.876604	0.123392	4.27833e-06	1.06363e-07	2
CD4	chr15:77477596-77478101	-0.0287459	-5.98125	0.180677	11.905	0.0210014	0.524471	0.000127532	4.5575e-06	0.454396	2
CD4	chr1:1293706-1295172	-8.54659	-14.4915	0.247799	11.8898	4.05083e-08	0.860855	0.139139	5.33633e-06	7.03661e-07	2
CD4	chr9:135853833-135854334	-14.7864	-20.7301	0.313723	11.8874	1.94394e-08	0.187395	0.812604	1.15928e-06	4.66297e-07	3
CD4	chr4:71601470-71602088	-11.8552	-17.7951	0.272567	11.8799	0.99956	1.76783e-08	3.75098e-08	0.00043792	1.84431e-06	1
CD4	chr13:114549272-114550035	-15.7555	-21.6904	0.305867	11.87	0.987812	0.00236152	1.28962e-07	4.71317e-08	0.00982639	1
CD4	chr3:109291970-109292471	-12.7663	-18.7006	0.302738	11.8685	0.957969	0.000348829	7.79116e-07	0.0416815	2.07384e-07	1
CD4	chr17:17825796-17826297	-5.78084	-11.6957	0.293105	11.8297	0.00659731	1.22046e-06	0.000220765	0.0096345	0.983546	5
CD4	chr4:72051998-72054329	-23.3572	-29.2712	0.424897	11.8279	0.0573929	1.32858e-07	2.93275e-05	0.942296	0.000281642	4
CD4	chr9:4572248-4572977	-12.9793	-18.893	0.255747	11.8273	0.999912	6.63408e-06	6.83552e-09	2.08576e-06	7.95159e-05	1
CD4	chr2:234754280-234754781	-3.0368	-8.94741	0.228163	11.8212	2.13411e-07	0.998835	0.00116182	5.93266e-07	2.28405e-06	2
CD4	chr2:20067956-20069145	-1.37834	-7.28761	0.199714	11.8185	0.0139417	0.985705	1.7463e-05	5.88229e-05	0.000276999	2
CD4	chr1:222593555-222594550	-11.9967	-17.8944	0.26067	11.7953	0.976375	0.0207156	2.62326e-07	3.25311e-06	0.00290611	1
CD4	chr4:187055372-187055990	-4.97276	-10.869	0.202446	11.7925	0.99984	3.11957e-06	9.79162e-07	2.88325e-06	0.000153029	1
CD4	chr17:65820685-65823373	5.62169	-0.269043	0.141491	11.7815	8.17961e-08	0.909522	0.0904118	2.15457e-07	6.58802e-05	2
CD4	chr10:4698648-4699284	-6.42454	-12.3052	0.228919	11.7613	0.999819	6.25256e-06	7.0758e-09	4.52768e-07	0.000174361	1
CD4	chr18:54684144-54685144	-17.5431	-23.4085	0.352902	11.7309	1.82133e-07	0.920926	0.0790722	9.50555e-07	5.60595e-07	2
CD4	chr2:160041668-160042964	-11.2857	-17.1355	0.264971	11.6996	0.0523319	3.60316e-06	0.000390349	0.947259	1.5367e-05	4
CD4	chr17:3690664-3691165	-10.3744	-16.2076	0.231869	11.6663	0.999964	3.16186e-05	8.27503e-08	6.5147e-07	3.67976e-06	1
CD4	chr10:50399312-50399813	-1.41078	-7.24324	0.243712	11.6649	0.0303584	6.77615e-08	0.00139153	0.96825	5.18328e-07	4
CD4	chr11:78252487-78254283	-17.7602	-23.5808	0.346112	11.6413	1.15015e-07	0.884299	0.115628	4.83611e-05	2.46839e-05	2
CD4	chr8:1449684-1450634	-11.0766	-16.8948	0.23661	11.6365	0.999112	5.54469e-05	1.25282e-08	1.86182e-06	0.000830995	1
CD4	chr13:31190192-31193155	7.32715	1.50946	0.177827	11.6354	3.03486e-07	0.190071	0.805949	0.00398036	1.99993e-10	3
CD4	chr12:122237223-122239272	-2.31154	-8.11898	0.229921	11.6149	0.0503676	0.0490237	2.57611e-05	1.32784e-08	0.900583	5
CD4	chr16:56075521-56076205	-13.239	-19.045	0.282005	11.612	0.996384	1.69686e-07	4.92113e-09	4.13955e-06	0.00361129	1
CD4	chr6:4036347-4036988	-8.22992	-14.0322	0.216423	11.6046	1.70577e-08	0.000439704	0.999251	0.000290623	1.87205e-05	3
CD4	chr1:91986606-91987107	-7.28274	-13.083	0.22764	11.6006	0.999934	4.81108e-08	1.50984e-08	1.70643e-05	4.85921e-05	1
CD4	chr17:2751918-2752652	-8.94251	-14.7419	0.243034	11.5987	0.999736	2.0818e-08	3.18728e-08	6.21795e-05	0.0002021	1
CD4	chr13:22247450-22248388	-14.1581	-19.9549	0.309754	11.5936	0.910631	2.21255e-08	8.79508e-07	0.0869526	0.00241602	1
CD4	chr1:234807736-234808389	-5.47476	-11.2701	0.215184	11.5908	9.00884e-08	0.00162645	0.998352	3.97442e-06	1.76265e-05	3
CD4	chr6:144367703-144368278	-8.85699	-14.6417	0.241929	11.5694	0.299203	0.612339	6.44622e-05	3.66112e-07	0.0883936	2
CD4	chr11:28128715-28130386	4.38858	-1.39444	0.149573	11.566	0.00032643	5.70505e-07	1.59921e-05	0.999657	4.73945e-10	4
CD4	chr2:159841318-159841819	-4.34982	-10.1317	0.180209	11.5637	0.999784	8.58802e-06	1.27744e-07	0.000206135	7.1658e-07	1
CD4	chr1:99405604-99406105	-8.01733	-13.7884	0.228123	11.5421	0.999599	1.40952e-07	1.11402e-08	0.000399651	1.45518e-06	1
CD4	chr1:53771698-53772427	-8.21525	-13.9821	0.268909	11.5338	8.98383e-08	0.99845	0.00155001	1.01835e-08	2.75507e-07	2
CD4	chr20:8194095-8195322	0.176482	-5.58524	0.179336	11.5234	0.0081067	1.03988e-07	3.16857e-05	0.991591	0.000270153	4
CD4	chr15:59461439-59462106	-5.72609	-11.487	0.224872	11.5218	5.43494e-08	0.646934	0.353014	2.43285e-05	2.81807e-05	2
CD4	chr13:41139998-41140499	-18.2939	-24.0506	0.503974	11.5134	2.31271e-06	0.999961	3.08604e-05	1.94474e-07	5.91427e-06	2
CD4	chr9:107505571-107506170	-3.36435	-9.10132	0.232081	11.4739	0.0443978	4.93259e-07	1.88511e-06	0.955585	1.49739e-05	4
CD4	chr4:109448694-109449461	-10.9799	-16.7165	0.250476	11.4731	0.999848	1.52363e-07	9.7251e-09	0.0001471	4.78043e-06	1
CD4	chr20:18118130-18119438	6.93998	1.20564	0.161737	11.4687	3.93997e-05	7.97434e-08	0.000123097	0.999837	7.99526e-11	4
CD4	chr1:205272738-205273239	-11.407	-17.1395	0.266808	11.4649	1.59358e-08	0.0698044	0.930182	1.37709e-05	3.16121e-08	3
CD4	chr16:85832435-85834313	-2.01316	-7.74304	0.182687	11.4598	2.43101e-08	0.459033	0.54095	4.55421e-06	1.19218e-05	3
CD4	chr1:44176588-44177129	-3.17092	-8.89595	0.21523	11.4501	0.831858	0.0729861	0.0947379	5.59767e-05	0.000362451	1
CD4	chr22:45939562-45940249	-10.412	-16.1363	0.272441	11.4486	2.60033e-07	0.909149	0.0908472	1.21834e-08	3.74915e-06	2
CD4	chr2:214094421-214094989	-3.82811	-9.55107	0.183758	11.4459	0.999608	0.000190315	5.31378e-08	1.64445e-06	0.000199694	1
CD4	chr4:104118780-104120442	-9.51792	-15.2314	0.274705	11.427	2.77158e-05	3.83491e-07	3.89858e-05	0.999933	1.1856e-10	4
CD4	chr20:13211530-13212542	-23.885	-29.5952	0.372041	11.4205	0.999702	0.000251118	6.45596e-08	5.71194e-06	4.07644e-05	1
CD4	chr19:50409535-50410198	-9.43075	-15.1402	0.267102	11.4189	6.43938e-08	0.986798	0.0132017	5.74784e-07	2.54559e-08	2
CD4	chr15:95388130-95388738	-5.9503	-11.6542	0.225813	11.4078	6.42402e-08	0.767545	0.232453	2.54062e-06	1.52218e-07	2
CD4	chr2:160405583-160406214	-4.41039	-10.1043	0.277776	11.3877	4.14548e-05	4.9885e-05	1.662e-05	3.12786e-07	0.999892	5
CD4	chr10:71648657-71649158	-15.7592	-21.4527	0.476518	11.3871	2.49974e-07	0.999495	0.0005033	8.93551e-07	2.42553e-07	2
CD4	chr8:19251651-19252286	2.16501	-3.52565	0.160068	11.3813	0.991658	0.00780477	1.0123e-07	4.08231e-06	0.000533209	1
CD4	chr17:72889192-72890264	-7.21215	-12.8874	0.31324	11.3504	0.00104464	0.975373	0.000139976	3.19532e-07	0.0234418	2
CD4	chr22:47544025-47544526	-22.2504	-27.9248	0.441561	11.3488	8.5876e-08	0.99947	0.000529938	2.59149e-07	1.95542e-07	2
CD4	chr13:80461362-80461863	-22.0278	-27.6812	0.410067	11.3067	4.96422e-05	0.00857377	0.991332	7.12055e-06	3.77027e-05	3
CD4	chr11:95815670-95816308	-7.57431	-13.2213	0.217735	11.294	0.99936	1.15783e-06	3.26108e-09	9.68565e-06	0.000629528	1
CD4	chr15:83942479-83942980	-14.1648	-19.8014	0.282467	11.2732	7.37781e-05	0.00123334	0.130035	0.868657	5.51618e-08	4
CD4	chr17:61042738-61044115	0.256152	-5.37524	0.186538	11.2628	0.868078	2.58334e-08	3.74747e-05	0.131036	0.000847918	1
CD4	chr1:24677384-24679024	-14.0239	-19.6508	0.292202	11.2538	3.55594e-08	0.923799	0.0761973	4.70608e-07	3.43523e-06	2
CD4	chr12:94401419-94402070	-4.03435	-9.65989	0.184522	11.2511	0.998898	0.000988418	1.18079e-07	7.34442e-07	0.00011316	1
CD4	chr10:79965034-79965717	0.826192	-4.78027	0.176033	11.2129	1.13131e-07	0.937058	0.0629413	1.68382e-07	3.00608e-07	2
CD4	chr1:207096241-207096936	-10.2681	-15.8734	0.277458	11.2106	1.62723e-05	0.872809	0.125079	4.85007e-08	0.00209621	2
CD4	chr10:80806662-80808557	-13.3659	-18.9495	0.301507	11.1671	0.00522209	0.994484	4.85283e-06	1.79411e-07	0.000289159	2
CD4	chr10:31072691-31074668	-0.491391	-6.07346	0.171884	11.1641	0.999244	1.04473e-07	2.75342e-08	0.000491318	0.000264592	1
CD4	chr4:1753952-1754956	-18.2747	-23.848	0.379526	11.1466	2.01154e-07	0.999398	0.000600639	5.82447e-09	6.67806e-07	2
CD4	chr1:198057317-198058219	-1.40052	-6.96866	0.197394	11.1363	0.179253	6.23673e-08	3.68588e-05	0.816649	0.00406125	4
CD4	chr6:149569994-149570676	-13.0192	-18.586	0.273946	11.1336	0.707583	0.0149842	4.63664e-06	1.44564e-07	0.277428	1
CD4	chr4:152722586-152723268	4.00043	-1.56304	0.129702	11.1269	0.999949	2.91763e-05	5.0928e-07	2.03764e-05	6.7578e-07	1
CD4	chr2:106723954-106724569	-6.18214	-11.7358	0.195415	11.1073	0.998679	3.85339e-05	7.28909e-08	2.74601e-07	0.00128214	1
CD4	chr2:145254554-145255055	-10.599	-16.1474	0.290415	11.097	0.986095	7.1341e-08	8.47426e-05	0.0102379	0.00358189	1
CD4	chr13:42714522-42715122	-7.09907	-12.646	0.278492	11.0939	3.91086e-05	0.999881	2.0847e-05	3.35529e-06	5.55592e-05	2
CD4	chr1:184812708-184813614	-8.24763	-13.7928	0.231409	11.0904	0.99275	1.97127e-08	2.51375e-07	0.00660276	0.000646574	1
CD4	chr9:132900359-132900941	-2.51656	-8.06056	0.238105	11.088	0.000248486	3.93049e-05	0.00923881	0.00151357	0.98896	5
CD4	chr10:122519580-122520323	-14.9466	-20.4866	0.308521	11.08	5.58985e-08	0.898722	0.101262	5.92904e-07	1.45181e-05	2
CD4	chr1:68201511-68202513	-6.63772	-12.1724	0.228102	11.0694	0.07397	0.926004	8.35464e-06	5.49529e-06	1.2089e-05	2
CD4	chr4:185945057-185945558	-1.93902	-7.46866	0.163724	11.0593	3.23083e-05	0.000357806	0.536673	0.462593	0.000344141	3
CD4	chr4:153059492-153060114	3.1457	-2.37598	0.158964	11.0434	0.980817	0.000948662	4.20732e-08	1.79558e-07	0.0182337	1
CD4	chr15:74199164-74199795	-7.16712	-12.6872	0.234259	11.0401	4.47399e-07	0.00126167	0.982955	0.0155558	0.000227309	3
CD4	chr3:16414891-16415707	-5.51942	-11.038	0.309977	11.0371	0.00196956	2.9667e-06	4.13318e-06	4.12065e-05	0.997982	5
CD4	chr2:85980585-85982938	-1.17586	-6.69382	0.154607	11.0359	9.12483e-08	0.00129887	0.99505	0.00364162	9.18517e-06	3
CD4	chr5:180625945-180626737	-5.08082	-10.5986	0.22996	11.0355	2.22258e-06	0.00010201	0.993118	0.00677752	1.23466e-07	3
CD4	chr2:29229374-29229875	-12.069	-17.5843	0.363822	11.0306	7.16173e-05	0.000338494	0.00199217	0.000137375	0.99746	5
CD4	chr10:23716857-23717358	-8.08388	-13.5985	0.292336	11.0292	0.608076	0.000176204	3.1926e-07	3.77453e-06	0.391744	1
CD4	chr17:73177163-73179661	-5.45479	-10.9686	0.257381	11.0276	4.73519e-06	0.973441	0.0265452	1.70538e-08	9.34385e-06	2
CD4	chr3:16190346-16190847	-17.9812	-23.491	0.387346	11.0196	3.13788e-07	0.999975	2.4558e-05	4.92789e-08	1.11718e-08	2
CD4	chr13:42226753-42227453	-13.7819	-19.2897	0.26581	11.0156	0.999902	6.78802e-05	9.96653e-07	2.88684e-05	2.43856e-07	1
CD4	chr6:73312501-73313002	-4.29329	-9.78647	0.266395	10.9864	0.00433131	0.807714	0.017316	0.00158418	0.169055	2
CD4	chr15:74234133-74234783	-13.6847	-19.1772	0.31659	10.9851	0.00490908	0.995021	6.01603e-05	1.01223e-05	1.17304e-07	2
CD4	chr8:106791915-106792416	-9.95567	-15.4337	0.251838	10.956	0.980501	0.00958211	2.81231e-07	3.44996e-06	0.00991266	1
CD4	chr12:12999613-13000243	-17.0634	-22.5364	0.316427	10.946	0.69691	0.303047	1.92589e-05	1.20691e-05	1.25753e-05	1
CD4	chr4:113444052-113445520	-4.08451	-9.55708	0.220288	10.9451	1.73251e-06	4.50168e-07	0.000865723	0.999132	4.63445e-09	4
CD4	chr6:150350809-150351797	-8.6455	-14.0998	0.235607	10.9086	2.78504e-07	0.0539883	0.908175	0.0378367	3.64287e-08	3
CD4	chr15:31492673-31493366	-3.613	-9.06528	0.174813	10.9046	0.998603	0.000163581	3.34954e-08	2.12797e-07	0.00123337	1
CD4	chr4:4439524-4440111	-18.0415	-23.4902	0.385747	10.8973	1.1282e-06	0.999967	3.08249e-05	2.0061e-08	1.02518e-06	2
CD4	chr8:8232726-8233349	-5.904	-11.3449	0.21085	10.8818	0.995416	3.73913e-08	7.9695e-09	1.47184e-05	0.00456904	1
CD4	chr2:43297098-43297648	-9.84077	-15.2791	0.29009	10.8767	8.94114e-08	0.998079	0.00191739	2.09058e-06	1.4989e-06	2
CD4	chr9:5217571-5218072	-3.97815	-9.40893	0.242566	10.8616	0.0015258	6.2966e-09	6.85764e-05	0.998405	7.30833e-07	4
CD4	chr8:137855779-137856280	-7.36876	-12.7826	0.238747	10.8277	1.47625e-07	0.813829	0.186158	1.60205e-06	1.14281e-05	2
CD4	chr5:150487957-150488458	-7.69622	-13.108	0.243138	10.8236	2.54915e-05	0.999259	0.00041663	2.40424e-09	0.000299028	2
CD4	chr19:8606775-8607276	-13.9941	-19.4039	0.312703	10.8196	0.00307759	0.996858	1.09122e-05	2.53734e-08	5.29916e-05	2
CD4	chr17:81074502-81075830	-16.9094	-22.3183	0.277189	10.8178	0.000922784	0.0370443	0.68301	0.278223	0.000799936	3
CD4	chr14:87371740-87372241	-20.9137	-26.3209	0.411263	10.8145	2.86503e-07	0.996492	0.00350517	2.67582e-06	2.7269e-08	2
CD4	chr2:109197377-109198011	-11.0017	-16.4011	0.254702	10.7989	4.15375e-08	0.229817	0.770127	5.44082e-05	1.3843e-06	3
CD4	chr3:46599451-46600356	-2.12443	-7.51999	0.170049	10.7911	0.998109	2.08611e-07	4.39765e-09	2.89038e-06	0.00188744	1
CD4	chr2:46466209-46467437	-3.94663	-9.34113	0.18691	10.789	0.887839	0.111467	1.28206e-06	3.97534e-06	0.000688394	1
CD4	chr22:50496313-50497448	-39.9907	-45.3837	0.812061	10.7861	5.95417e-08	0.99981	0.000188435	1.98588e-08	1.3283e-06	2
CD4	chr19:6535978-6537054	-14.4015	-19.7919	0.272034	10.7808	0.999152	1.73886e-07	7.4196e-09	1.0617e-06	0.000846603	1
CD4	chr10:21003703-21004247	-1.84566	-7.23032	0.22587	10.7693	0.00197262	9.13569e-08	0.00348694	0.994537	3.12529e-06	4
CD4	chr6:53863154-53863765	-10.4017	-15.7859	0.254603	10.7684	0.825434	2.82602e-07	6.99406e-07	0.174565	4.23443e-08	1
CD4	chr7:152100772-152101328	-9.17519	-14.5592	0.297959	10.768	1.64783e-05	2.78214e-06	0.00904711	0.990934	2.97821e-09	4
CD4	chr7:92480860-92482073	-9.07772	-14.4559	0.257134	10.7563	0.199927	4.12863e-08	8.11761e-06	0.799768	0.000297014	4
CD4	chr16:10905977-10907236	-10.4068	-15.784	0.231312	10.7543	5.21679e-05	0.0239483	0.839572	0.018228	0.1182	3
CD4	chr3:139995034-139996020	-8.58902	-13.9626	0.257918	10.7472	2.30888e-07	0.654246	0.344658	0.00109521	7.78034e-08	2
CD4	chr1:30663834-30664738	-15.3868	-20.7601	0.294053	10.7467	0.999676	5.72328e-08	3.87451e-08	7.39413e-05	0.000249737	1
CD4	chr2:37119167-37119668	-3.65951	-9.02772	0.225587	10.7364	0.359335	0.0012638	0.625577	0.0138029	2.1396e-05	3
CD4	chr2:218474685-218476097	-15.8407	-21.2077	0.318311	10.734	0.00695486	0.992908	6.7222e-06	9.63042e-08	0.000129905	2
CD4	chr17:531498-532164	-8.15772	-13.5215	0.240508	10.7276	1.47889e-07	0.000170885	0.918064	0.0817652	1.26807e-07	3
CD4	chr10:64131031-64131997	-13.51	-18.8737	0.275895	10.7274	0.998155	1.83699e-07	8.73188e-08	0.00184435	7.54917e-07	1
CD4	chr4:6333708-6334209	-10.4329	-15.7952	0.333818	10.7248	0.00195172	0.998001	2.7631e-05	5.85176e-08	2.00719e-05	2
CD4	chr3:126724992-126725493	-27.8106	-33.17	0.53602	10.7189	9.07879e-07	0.999668	0.00032966	1.47368e-07	1.74247e-06	2
CD4	chr12:82386027-82386730	-21.217	-26.5644	0.343993	10.695	0.999912	2.2742e-07	1.92295e-08	8.19797e-05	5.5453e-06	1
CD4	chr1:120094674-120095175	-6.68849	-12.0323	0.213961	10.6876	1.52944e-08	0.000866697	0.998773	0.000360518	8.75674e-08	3
CD4	chr14:39864600-39865157	-6.18001	-11.5226	0.27579	10.6853	0.00471768	1.73221e-06	0.000945588	2.24486e-05	0.994313	5
CD4	chr11:118921734-118923060	-17.7446	-23.087	0.336336	10.685	2.00684e-07	0.939232	0.0607666	7.68825e-07	5.06793e-07	2
CD4	chr10:12253265-12253766	-0.590563	-5.93138	0.197466	10.6816	6.2763e-05	0.000142086	0.167179	0.000130288	0.832486	5
CD4	chr4:48333505-48334080	-0.329601	-5.65653	0.170823	10.6538	5.30236e-07	0.0152541	0.984731	4.18843e-07	1.41403e-05	3
CD4	chr13:52569454-52570375	0.873453	-4.45119	0.167364	10.6493	0.000293906	9.07149e-06	0.023524	0.976173	4.18785e-08	4
CD4	chr6:167320740-167321450	-3.59921	-8.92334	0.20237	10.6483	0.0389272	0.961048	1.62397e-05	2.2405e-06	6.09988e-06	2
CD4	chr15:74693005-74693774	-6.86336	-12.1871	0.221225	10.6475	6.50247e-08	0.968613	0.0313465	2.55272e-08	4.08274e-05	2
CD4	chr8:129012929-129013945	-8.23198	-13.554	0.22072	10.644	2.14188e-08	0.0802776	0.919693	1.72717e-05	1.24293e-05	3
CD4	chr19:883142-883643	-25.7414	-31.0632	0.558401	10.6437	6.17644e-05	0.0073466	5.01601e-05	5.25554e-08	0.992541	5
CD4	chr5:65056256-65057285	6.63137	1.30956	0.130346	10.6436	0.997943	8.25298e-08	3.26154e-07	0.00195605	0.000100324	1
CD4	chr2:201917144-201917655	0.328395	-4.99226	0.171008	10.6413	0.000879649	0.0681509	0.848621	2.19944e-06	0.0823459	3
CD4	chr3:177567482-177567983	-7.34012	-12.6603	0.30426	10.6404	0.122544	2.86124e-07	2.32007e-08	1.47194e-05	0.877441	5
CD4	chr11:114533671-114534172	-14.397	-19.7094	0.285591	10.6248	5.70491e-08	0.000246862	0.999717	3.54589e-05	1.01353e-06	3
CD4	chr4:175143264-175143998	-4.46329	-9.77537	0.197722	10.6242	0.995286	1.7249e-08	1.90834e-07	0.00412589	0.000587924	1
CD4	chr1:172104047-172104739	-9.25703	-14.5651	0.22774	10.6162	0.998884	8.46732e-08	2.37134e-08	0.00111524	6.25213e-07	1
CD4	chr7:94919714-94920215	-9.63601	-14.9403	0.255534	10.6086	1.952e-08	0.011009	0.988532	0.000459022	2.76965e-07	3
CD4	chr4:156387963-156388464	-4.11414	-9.41411	0.267972	10.5999	7.26677e-05	2.58945e-05	0.0812365	0.918665	6.22666e-09	4
CD4	chr1:116920090-116921247	-1.04556	-6.34465	0.164061	10.5982	4.00468e-07	0.000789973	0.925146	0.0739198	0.00014417	3
CD4	chr16:83969215-83969716	-21.4171	-26.7071	0.516686	10.58	4.4514e-07	0.999621	0.000290666	1.07173e-08	8.76438e-05	2
CD4	chr7:158121642-158122143	-17.9826	-23.2693	0.359395	10.5734	9.29674e-08	0.998146	0.00185305	4.34449e-07	1.87834e-07	2
CD4	chr18:35080765-35081266	-3.61194	-8.89305	0.206775	10.5622	0.000332384	0.99232	0.00728989	5.41763e-05	3.84649e-06	2
CD4	chr14:40910750-40911251	-2.58363	-7.86287	0.203074	10.5585	0.947535	0.000102257	0.000115721	0.0522422	4.92449e-06	1
CD4	chr8:37273792-37274797	-14.5332	-19.812	0.302399	10.5576	0.0286374	0.971023	6.13245e-06	3.03766e-07	0.000333203	2
CD4	chr6:141785486-141786412	-10.5686	-15.8433	0.247786	10.5495	9.81223e-08	0.871336	0.128661	2.17216e-06	2.62864e-07	2
CD4	chr12:121106873-121107772	-8.32847	-13.6029	0.234355	10.5488	4.73515e-08	0.859182	0.140814	3.69364e-06	2.1496e-07	2
CD4	chr5:16626912-16627478	-9.26877	-14.5413	0.20766	10.5451	0.987344	0.00949718	7.69058e-06	5.18152e-07	0.00315028	1
CD4	chr9:102799449-102799950	-8.33432	-13.6061	0.217156	10.5436	3.221e-08	0.00125781	0.998602	2.73451e-05	0.000113244	3
CD4	chr11:6627136-6627762	-7.941	-13.2016	0.203898	10.5212	1.45728e-07	3.47167e-05	0.990635	0.00932557	4.78231e-06	3
CD4	chr11:75999004-75999963	-7.63973	-12.8987	0.310163	10.5179	0.00151643	0.99839	9.15605e-05	8.05326e-07	1.44025e-06	2
CD4	chr2:170335642-170336761	-7.43578	-12.6913	0.22419	10.5111	0.000267506	2.27149e-05	0.000335595	0.999374	7.38066e-10	4
CD4	chr17:76227900-76228551	-12.5063	-17.7616	0.320856	10.5106	0.000433828	0.00893248	1.49519e-05	2.09928e-08	0.990619	5
CD4	chr10:37993353-37993854	-7.38775	-12.6342	0.231841	10.493	7.81701e-06	0.190909	0.809069	1.41278e-05	2.03497e-07	3
CD4	chr6:160240587-160241714	-7.84975	-13.0962	0.253762	10.4929	0.000499773	0.999469	2.99318e-05	6.71898e-07	1.08886e-06	2
CD4	chr4:153886663-153887253	-1.17801	-6.42422	0.168505	10.4924	3.84363e-08	0.0431841	0.954745	0.00206934	1.0987e-06	3
CD4	chr17:47572088-47573182	-5.41381	-10.6582	0.208978	10.4888	0.99002	4.26099e-08	2.1224e-06	0.00130783	0.0086702	1
CD4	chr12:133286536-133288293	1.62317	-3.61529	0.154095	10.4769	1.18917e-07	0.815087	0.184911	2.3062e-06	7.69578e-08	2
CD4	chr11:111411002-111412803	-5.56743	-10.8053	0.213432	10.4758	7.08239e-08	0.985049	0.0149505	6.30302e-07	2.11992e-07	2
CD4	chr19:10138197-10138931	-7.52526	-12.7615	0.214544	10.4726	0.999882	5.52058e-08	1.12925e-08	1.52607e-05	0.000102224	1
CD4	chr13:27721549-27722529	-7.01247	-12.2469	0.207038	10.469	3.5218e-08	0.0808762	0.918995	0.000127502	1.27023e-06	3
CD4	chr22:31689559-31690074	-12.1295	-17.3582	0.279898	10.4574	0.929226	0.031643	0.0387831	0.000233252	0.000114993	1
CD4	chr1:178313425-178314132	-3.85317	-9.07464	0.271735	10.4429	7.98278e-06	0.00151009	0.251823	0.746659	1.36302e-10	4
CD4	chr2:28131456-28132071	-11.0449	-16.2646	0.306128	10.4393	5.73973e-06	0.000889995	0.000122931	3.38419e-07	0.998981	5
CD4	chr2:54730184-54730836	-3.15373	-8.36985	0.175199	10.4322	0.999922	3.35399e-07	4.00413e-08	7.73401e-05	1.49856e-07	1
CD4	chr1:84770567-84771068	2.28595	-2.92617	0.160849	10.4242	0.000779498	3.22909e-08	5.30131e-05	0.999163	4.78818e-06	4
CD4	chr5:6634333-6634917	-11.7067	-16.9184	0.377846	10.4235	0.0078651	7.69717e-07	9.54632e-07	0.000205672	0.991928	5
CD4	chr11:68115518-68116149	-21.0831	-26.2949	0.477436	10.4234	8.80332e-05	0.950436	0.000764285	1.60354e-06	0.0487105	2
CD4	chr15:101663677-101664189	-9.45728	-14.668	0.226982	10.4214	1.79542e-08	0.00899658	0.990959	3.57566e-05	8.64973e-06	3
CD4	chr16:77713718-77714313	-5.18191	-10.3887	0.228603	10.4136	0.0090485	0.104226	0.0462512	0.840474	3.70364e-08	4
CD4	chr2:12130601-12131766	-13.0451	-18.2514	0.275529	10.4124	0.031387	0.0157591	0.746166	0.20668	7.00621e-06	3
CD4	chr2:170550499-170551661	4.08151	-1.1244	0.153005	10.4118	0.0391965	1.01941e-08	1.24045e-06	0.960802	3.90957e-07	4
CD4	chr16:84149529-84151493	10.8458	5.64082	0.113602	10.4099	1.26274e-07	0.982932	0.0170654	2.2117e-06	1.03702e-08	2
CD4	chr1:201252306-201252923	-5.63423	-10.8383	0.228141	10.4081	5.29479e-08	0.999254	0.00074616	8.32731e-08	1.65116e-07	2
CD4	chr17:78346747-78347295	-26.9078	-32.1115	0.464632	10.4073	0.000432912	0.0228356	0.883826	1.52116e-06	0.0929043	3
CD4	chr12:120267065-120267641	-3.7499	-8.95211	0.261217	10.4044	0.244312	0.510685	0.103543	0.141019	0.000440453	2
CD4	chr7:23063513-23064071	-5.44112	-10.6433	0.230043	10.4043	0.506524	3.36162e-08	1.27844e-06	0.493381	9.32298e-05	1
CD4	chr14:77795021-77795522	-3.86153	-9.05861	0.192662	10.3942	1.21877e-07	0.00539056	0.994604	3.48055e-06	1.48282e-06	3
CD4	chr2:17930973-17931650	-20.0755	-25.2718	0.354054	10.3927	2.39039e-07	0.900538	0.0994388	2.24692e-05	2.15973e-07	2
CD4	chr9:139500826-139501718	-24.0435	-29.2388	0.435734	10.3906	2.05607e-08	0.998692	0.00130807	4.53469e-08	2.79942e-08	2
CD4	chr12:125403488-125404193	-6.09987	-11.2947	0.199204	10.3897	1.39399e-07	8.14178e-05	0.999652	0.000255112	1.12935e-05	3
CD4	chr20:30218161-30218662	-2.81482	-8.00663	0.194313	10.3836	6.50442e-08	0.992657	0.00733941	3.21844e-06	6.35229e-08	2
CD4	chr17:46833942-46834806	-5.80393	-10.9935	0.243614	10.3792	0.824235	0.00232325	0.00051459	0.172832	9.54999e-05	1
CD4	chr1:110861863-110862562	-14.3351	-19.5155	0.271433	10.3609	4.27114e-08	0.000383476	0.999597	1.87194e-05	9.98997e-07	3
CD4	chr6:46138186-46139247	-14.3598	-19.5386	0.298948	10.3576	0.920418	2.52844e-08	4.04555e-06	0.0696029	0.00997537	1
CD4	chr7:40115248-40115749	-6.187	-11.3534	0.208691	10.3329	0.998597	6.43624e-08	3.39337e-08	4.21751e-05	0.00136069	1
CD4	chr2:8088504-8089005	-1.41702	-6.57975	0.208306	10.3255	0.219997	3.14936e-08	0.000258607	0.779625	0.000119267	4
CD4	chr14:63764968-63765469	-2.18256	-7.34505	0.218063	10.325	4.94566e-06	0.997365	0.00262594	7.63332e-09	4.19174e-06	2
CD4	chr4:143355501-143356212	-7.93607	-13.0981	0.22167	10.324	0.998183	5.42054e-08	3.79107e-08	5.36828e-05	0.00176371	1
CD4	chr1:116889456-116890100	-12.4864	-17.6396	0.236351	10.3064	0.99844	0.000183352	1.10243e-07	2.92655e-07	0.00137585	1
CD4	chr3:5007554-5008319	-11.0929	-16.2457	0.223545	10.3055	0.994852	2.87416e-06	6.04493e-09	6.02147e-07	0.00514436	1
CD4	chr8:120508802-120510038	-30.6675	-35.8163	0.518029	10.2977	3.09445e-07	0.595258	0.404731	1.01376e-05	8.28142e-07	2
CD4	chr12:117318586-117319501	-19.2377	-24.3865	0.479311	10.2977	0.000123413	5.69726e-06	1.58058e-06	1.80425e-06	0.999868	5
CD4	chr12:125455543-125456044	-21.3103	-26.4544	0.542907	10.2881	2.95275e-07	0.99902	0.000978536	3.8776e-07	3.73225e-07	2
CD4	chr10:73006503-73007158	-0.743008	-5.88338	0.178345	10.2808	9.81598e-08	0.940709	0.0592899	7.8343e-07	9.35434e-08	2
CD4	chr2:231615644-231616464	-8.88252	-14.0189	0.234734	10.2728	1.71901e-07	0.871564	0.12843	7.07814e-07	5.00194e-06	2
CD4	chr11:94657104-94659053	-7.86974	-13.0054	0.257306	10.2712	9.25914e-06	0.999914	7.62383e-05	7.47971e-07	7.78992e-08	2
CD4	chr22:47588045-47588546	-0.62252	-5.75742	0.186429	10.2698	0.0060824	0.99355	4.30404e-06	8.14051e-08	0.00036307	2
CD4	chr10:127031718-127032219	-6.47833	-11.6127	0.205692	10.2688	0.99917	1.0101e-06	8.60172e-09	8.81915e-05	0.000740805	1
CD4	chr3:24244769-24245270	-12.004	-17.1329	0.267362	10.2577	7.21882e-07	0.00110514	0.998826	2.40081e-05	4.40684e-05	3
CD4	chr8:8173967-8174954	-9.9309	-15.0519	0.20499	10.242	0.992023	0.00548742	2.66467e-06	7.18278e-06	0.00247988	1
CD4	chr2:27805464-27806332	-7.97218	-13.0931	0.20742	10.2419	0.999691	1.43652e-07	1.66706e-08	0.00030769	1.29284e-06	1
CD4	chr9:79270782-79271283	-13.3229	-18.443	0.268677	10.2401	0.998407	6.91605e-08	2.98976e-07	0.00158729	5.4565e-06	1
CD4	chr16:21595137-21595916	-11.8317	-16.9328	0.239301	10.202	0.999676	5.01285e-06	8.07075e-08	3.5696e-07	0.000318801	1
CD4	chr16:85577513-85578089	-9.48004	-14.5806	0.299517	10.2011	2.64777e-05	0.0136828	0.906186	0.0801042	1.39433e-07	3
CD4	chr15:35139720-35140244	-1.77703	-6.87196	0.199854	10.1898	4.17602e-07	0.000702005	0.513696	0.485602	1.12986e-07	3
CD4	chr16:56742282-56743696	-9.37261	-14.466	0.235971	10.1867	6.36105e-08	0.982472	0.0175199	3.0191e-07	7.75773e-06	2
CD4	chr17:73606466-73606967	-18.0796	-23.1714	0.478942	10.1835	5.22624e-05	0.999669	1.80135e-05	1.35771e-07	0.00026021	2
CD4	chr13:114887661-114888162	-16.2942	-21.3857	0.364817	10.183	0.000693845	0.00209441	8.17208e-06	2.84929e-09	0.997204	5
CD4	chr11:88135446-88136026	-21.5303	-26.6208	0.341814	10.1809	0.999264	3.84665e-07	1.78154e-08	0.000733222	1.96919e-06	1
CD4	chr1:85354355-85354945	-12.844	-17.9318	0.289713	10.1757	0.0206181	0.978247	5.90241e-06	2.12975e-06	0.00112731	2
CD4	chr3:110034859-110035360	-7.38068	-12.4645	0.295178	10.1677	3.54112e-05	9.06587e-05	0.0172543	0.982619	6.01863e-07	4
CD4	chr17:26939253-26940060	-8.9642	-14.048	0.234581	10.1676	1.02901e-07	0.791961	0.208023	1.48517e-06	1.44992e-05	2
CD4	chr4:122014298-122014916	-5.69726	-10.7809	0.187141	10.1672	0.999977	3.35664e-06	1.1916e-08	2.27465e-06	1.72722e-05	1
CD4	chr22:31932851-31933752	-24.5164	-29.5923	0.409787	10.1519	2.4999e-07	0.890856	0.109126	4.26834e-07	1.71905e-05	2
CD4	chr9:112784068-112784766	-6.69432	-11.7633	0.190525	10.1381	0.999851	2.42512e-06	3.19744e-08	0.000145744	1.07513e-06	1
CD4	chr2:240850553-240851451	-10.1545	-15.2226	0.25026	10.1362	0.00227724	0.997446	0.000261843	1.01911e-07	1.4764e-05	2
CD4	chr18:68265917-68266619	-8.81242	-13.8767	0.204964	10.1286	0.999925	8.48105e-06	1.42973e-08	3.23201e-06	6.30596e-05	1
CD4	chr20:10198527-10199827	-1.8698	-6.93137	0.16008	10.1231	4.20815e-05	6.28526e-05	0.0560263	0.943869	3.20006e-08	4
CD4	chr2:85165075-85166158	-9.88492	-14.946	0.209474	10.1223	3.21543e-08	0.000253802	0.999441	0.000304565	4.29414e-07	3
CD4	chr4:95516713-95517589	-13.3165	-18.3747	0.254414	10.1165	0.999228	2.69072e-07	1.36002e-08	0.000766478	4.93508e-06	1
CD4	chr15:60987723-60988490	-12.5274	-17.5821	0.259256	10.1095	0.998857	4.19511e-08	1.50545e-06	0.000699482	0.000441988	1
CD4	chr7:99955956-99956587	-17.799	-22.8517	0.42522	10.1054	2.53724e-05	1.10706e-05	1.7754e-06	2.78066e-09	0.999962	5
CD4	chr2:26224856-26226321	-11.9771	-17.027	0.300478	10.0998	1.99687e-05	0.00102815	0.975005	0.00100449	0.0229419	3
CD4	chr20:8112324-8113529	-21.4085	-26.4568	0.373606	10.0966	0.751402	5.64464e-08	3.10874e-06	0.248554	4.01306e-05	1
CD4	chr12:64173352-64174649	-2.0884	-7.13663	0.181404	10.0965	0.00268997	7.98593e-07	2.04035e-06	0.997307	2.61521e-08	4
CD4	chr5:180580727-180581284	-6.40792	-11.4515	0.205064	10.0871	4.58615e-08	0.176546	0.823444	1.21108e-06	9.68647e-06	3
CD4	chr12:75831150-75831900	-6.61817	-11.6568	0.210198	10.0773	0.898463	3.14531e-07	2.33024e-07	0.101502	3.52091e-05	1
CD4	chr3:128035065-128035792	-15.8121	-20.8481	0.253212	10.0719	0.999212	1.08991e-05	2.17995e-08	1.12578e-06	0.00077555	1
CD4	chr14:104692025-104692569	-15.5092	-20.5449	0.377781	10.0714	0.000422611	0.000113558	1.39147e-06	8.64915e-09	0.999462	5
CD4	chr3:138047769-138049098	-1.58183	-6.61661	0.159298	10.0696	0.998815	3.45103e-07	7.78902e-09	0.00115598	2.82919e-05	1
CD4	chr7:123672157-123673472	-14.3809	-19.4118	0.289328	10.0618	3.41652e-07	0.949337	0.0506353	2.61255e-05	8.9828e-07	2
CD4	chr15:66129835-66130759	2.59015	-2.43839	0.134374	10.0571	0.995691	0.00427883	3.59261e-06	3.03461e-06	2.33526e-05	1
CD4	chr2:112945195-112946500	-14.057	-19.0852	0.282765	10.0565	0.00252839	0.997375	9.284e-05	1.59028e-07	3.57482e-06	2
CD4	chr18:44930823-44931324	-11.3366	-16.3633	0.254866	10.0536	2.40968e-08	0.737407	0.262587	6.36892e-06	2.18949e-07	2
CD4	chr9:101792196-101793416	-13.0003	-18.0238	0.240427	10.0471	3.29157e-06	0.000104878	0.37155	0.628339	2.97371e-06	4
CD4	chr6:142351242-142351905	-2.74719	-7.77014	0.188537	10.0459	0.955007	2.96841e-08	1.20096e-07	0.0443918	0.000600933	1
CD4	chr18:29190726-29191367	-9.42652	-14.4466	0.237984	10.0403	0.99122	3.14845e-06	1.29222e-07	0.00138089	0.00739604	1
CD4	chr2:7977317-7977866	-4.44424	-9.45969	0.198151	10.0309	1.93505e-05	0.319193	0.680684	1.15233e-06	0.000102516	3
CD4	chr5:18783175-18783676	-5.87411	-10.8855	0.200418	10.0229	0.998571	2.63599e-08	1.72209e-08	0.00135676	7.23801e-05	1
CD4	chr2:29174768-29176194	-11.1426	-16.1505	0.249087	10.0158	3.95498e-05	1.60459e-06	0.0657311	0.934221	6.83618e-06	4
CD4	chr9:21239770-21240370	-8.065	-13.0722	0.263015	10.0144	0.859497	1.63136e-07	5.28343e-09	2.58917e-06	0.1405	1
CD4	chr10:69833651-69835758	-0.332387	-5.33874	0.177832	10.0127	4.25955e-06	1.04187e-06	0.0023301	0.997665	1.02879e-09	4
CD4	chr1:158942551-158943166	-10.4441	-15.4503	0.239269	10.0125	0.998527	2.93251e-08	1.32842e-07	0.000239338	0.00123373	1
CD4	chr19:48048197-48048804	-12.3529	-17.359	0.332166	10.0123	0.00534197	0.873752	0.000527073	1.49846e-06	0.120378	2
CD4	chr12:80234670-80236032	-3.57196	-8.56926	0.225879	9.99459	2.0368e-05	0.490401	0.381521	0.127966	9.14176e-05	2
CD4	chr16:54277394-54277895	-13.0551	-18.0507	0.385816	9.99124	0.000543987	4.10192e-06	7.5676e-06	4.56502e-06	0.99944	5
CD4	chr5:127296645-127297244	-7.99269	-12.9878	0.238017	9.99013	1.15206e-06	0.974984	0.025014	1.1729e-07	3.99015e-07	2
CD4	chr21:43236039-43236612	-25.56	-30.5525	0.559514	9.98495	7.11261e-05	0.0339505	5.84995e-05	9.59997e-08	0.96592	5
CD4	chr10:89824401-89825584	-24.1763	-29.1655	0.350478	9.97836	0.999779	6.98569e-05	3.79418e-08	2.24705e-06	0.000148919	1
CD4	chr11:14223757-14224726	-5.02374	-10.0044	0.181545	9.96125	0.995877	0.00349886	2.48745e-07	3.57603e-06	0.000620546	1
CD4	chr15:68593661-68594178	-10.0087	-14.9881	0.275185	9.95874	4.55804e-05	0.499542	0.00083459	5.84504e-07	0.499578	5
CD4	chr8:142045280-142045937	-7.37414	-12.3488	0.293834	9.9494	0.721959	3.39023e-07	0.000130814	0.00213398	0.275776	1
CD4	chr4:16123771-16125267	-12.2761	-17.2487	0.299249	9.94522	3.79193e-06	0.999704	0.000290328	6.56914e-08	1.9655e-06	2
CD4	chr6:84936760-84938096	-4.63848	-9.6107	0.193419	9.94444	0.0157072	2.00132e-05	1.01875e-05	0.984263	3.63511e-09	4
CD4	chr8:102527869-102528629	-13.4342	-18.4052	0.266239	9.94197	0.999336	4.71494e-08	8.09571e-08	0.000355759	0.000308117	1
CD4	chr2:15318894-15319596	-12.4368	-17.4068	0.26468	9.94	0.988757	3.44888e-08	1.14442e-06	0.0106901	0.000551398	1
CD4	chr2:228690832-228691516	-0.914688	-5.87438	0.166591	9.91938	0.731424	0.268418	6.81231e-06	4.98065e-06	0.000146218	1
CD4	chr3:46702024-46702555	-17.9537	-22.9125	0.338376	9.9176	5.65918e-08	0.996909	0.00308977	4.63892e-08	7.12285e-07	2
CD4	chr6:102278380-102279226	-10.5661	-15.5242	0.241464	9.91625	0.998689	4.89537e-08	3.37133e-08	7.61279e-05	0.00123441	1
CD4	chr16:17086726-17087653	-4.9859	-9.94188	0.236961	9.91197	0.747931	0.204265	0.0424611	6.78331e-05	0.00527502	1
CD4	chr16:56946379-56947389	-13.7712	-18.7264	0.280345	9.91026	3.72184e-08	0.987232	0.0127639	4.91804e-08	3.67661e-06	2
CD4	chr11:59626461-59626962	-12.3468	-17.299	0.277954	9.90437	1.21994e-06	0.891345	0.108652	1.58061e-06	4.41177e-07	2
CD4	chr3:69289873-69291379	-8.16315	-13.114	0.202373	9.90176	0.002631	8.57873e-05	0.320839	0.67491	0.00153446	4
CD4	chr1:232725479-232726935	-15.8754	-20.8233	0.31139	9.89578	8.54317e-09	0.139957	0.860038	5.42757e-06	1.55335e-08	3
CD4	chr19:16162177-16162844	-19.0299	-23.9771	0.313861	9.89447	0.997657	6.99893e-07	1.096e-08	4.65327e-07	0.00234216	1
CD4	chr20:42085867-42087633	8.75572	3.80926	0.11212	9.89293	6.64468e-08	0.126691	0.873307	2.57113e-06	1.70657e-07	3
CD4	chr5:64434792-64435355	-8.08046	-13.0219	0.203443	9.8828	1.16606e-07	0.00010879	0.998813	0.00107356	4.56584e-06	3
CD4	chr6:151308328-151309154	-6.63082	-11.572	0.216275	9.88246	1.02893e-07	0.997661	0.00231775	3.8602e-08	2.13377e-05	2
CD4	chr12:14782890-14783548	-1.83066	-6.76943	0.155066	9.87754	0.999885	2.06986e-06	1.07251e-08	0.000109935	3.10006e-06	1
CD4	chr8:90253250-90254165	-16.2076	-21.1449	0.261759	9.87476	0.999947	1.37278e-05	3.19413e-08	3.25468e-05	6.19945e-06	1
CD4	chr12:31920757-31921482	-16.7607	-21.6979	0.442525	9.87434	0.00815226	4.74767e-06	4.14176e-08	1.15723e-07	0.991843	5
CD4	chr19:45519422-45520706	-5.29827	-10.2349	0.177129	9.87325	2.76248e-06	0.00151441	0.932415	7.84381e-05	0.0659891	3
CD4	chr4:151344349-151344850	-11.0419	-15.975	0.273568	9.86618	1.11346e-07	0.9992	0.000800031	1.34732e-07	8.73044e-08	2
CD4	chr16:50746782-50747366	-3.85615	-8.78808	0.218727	9.86386	2.30532e-07	0.969169	0.030727	0.000104044	3.06212e-08	2
CD4	chr4:103738091-103738779	-13.1162	-18.0468	0.263527	9.86119	6.2936e-07	4.25158e-05	0.989695	0.0102599	1.94803e-06	3
CD4	chr7:69161869-69162370	-6.8556	-11.7835	0.230452	9.8559	0.195313	1.5067e-08	4.66545e-06	0.804588	9.36583e-05	4
CD4	chr6:137443756-137444329	-3.34902	-8.27659	0.189183	9.85514	2.4253e-06	9.15436e-06	0.926712	0.0732739	2.80037e-06	3
CD4	chr6:158663047-158664098	-3.33501	-8.26125	0.208683	9.85249	8.3083e-07	0.999873	0.000124434	8.72145e-09	1.40489e-06	2
CD4	chr11:71084662-71085624	-15.2956	-20.2217	0.261687	9.85235	2.41969e-08	0.00288168	0.996256	0.000860402	2.37671e-06	3
CD4	chr20:48421531-48422285	-15.7197	-20.6433	0.289439	9.84719	2.49506e-06	0.0065297	0.922329	0.000145617	0.0709934	3
CD4	chr6:89470946-89471992	-9.38592	-14.3082	0.230349	9.84452	2.16231e-07	0.537184	0.461953	0.000857185	4.98151e-06	2
CD4	chr12:120426044-120428693	-0.705412	-5.62405	0.16672	9.83728	1.14497e-07	0.967314	0.0326778	1.20344e-08	8.49917e-06	2
CD4	chr6:131780949-131781606	-13.8759	-18.7941	0.242796	9.83635	0.9999	5.54872e-06	1.4934e-08	5.00876e-06	8.95541e-05	1
CD4	chr7:106300338-106302447	-3.84575	-8.76362	0.17969	9.83573	0.979733	3.3563e-08	9.12107e-08	0.018884	0.00138267	1
CD4	chr22:23470439-23471122	-6.85556	-11.7657	0.181975	9.82026	0.999701	5.82733e-06	3.67707e-08	1.7727e-06	0.000291445	1
CD4	chr2:857971-858472	-13.2519	-18.161	0.309219	9.81809	2.56826e-06	0.999726	0.000117713	1.10926e-08	0.000153252	2
CD4	chr7:65829049-65829550	-2.53154	-7.43743	0.195922	9.81179	2.36536e-07	0.994849	0.00510848	3.57591e-09	4.209e-05	2
CD4	chr2:62519316-62519859	-12.9791	-17.884	0.296554	9.80984	3.78655e-06	0.902713	0.0129837	1.6962e-06	0.0842973	2
CD4	chr6:42531291-42532724	7.53343	2.633	0.123644	9.80086	0.996869	3.84744e-06	1.33664e-08	5.22301e-07	0.00312665	1
CD4	chr18:21982124-21982625	-7.46353	-12.363	0.22012	9.79904	1.05628e-07	0.91446	0.0855383	1.02762e-06	9.70506e-07	2
CD4	chr5:35617328-35618528	-13.9186	-18.8173	0.262456	9.7974	0.935223	5.05874e-08	4.47488e-07	0.0647242	5.20594e-05	1
CD4	chr11:121758216-121758742	-0.865219	-5.75994	0.181947	9.78944	9.88776e-08	0.000199914	0.964275	0.0355252	1.49961e-07	3
CD4	chr7:150112249-150113042	-4.96664	-9.86111	0.197977	9.78894	1.93823e-07	0.602002	0.397966	2.81462e-05	3.36163e-06	2
CD4	chr10:126310126-126310627	-9.55693	-14.4475	0.250868	9.78112	1.29188e-07	0.986795	0.0132038	2.15987e-08	7.39368e-07	2
CD4	chr2:175190457-175192378	-2.53809	-7.42754	0.158832	9.7789	5.64201e-05	7.89924e-05	0.0268669	0.972996	1.76547e-06	4
CD4	chr8:142179041-142179623	-7.90868	-12.7979	0.2295	9.77837	4.68404e-05	0.0256283	0.9739	0.000406111	1.85795e-05	3
CD4	chr17:73121841-73122449	-10.4628	-15.3518	0.249307	9.77789	9.75879e-08	0.952561	0.0474358	2.69284e-06	3.89388e-09	2
CD4	chr6:106782774-106783492	-9.97942	-14.867	0.21956	9.77517	0.999934	3.08509e-07	1.69426e-07	6.333e-05	2.39153e-06	1
CD4	chr13:27488554-27489326	-8.33686	-13.2202	0.200299	9.76663	0.999675	0.000204664	2.4482e-07	0.000109816	9.84135e-06	1
CD4	chr8:27694602-27695912	-7.08063	-11.9627	0.260411	9.76415	1.18367e-06	0.124299	0.728997	0.146703	1.38607e-09	3
CD4	chr2:213947747-213948337	-8.16146	-13.0431	0.242193	9.76321	0.0121071	0.987791	9.57267e-05	3.50477e-06	2.9138e-06	2
CD4	chr14:92746913-92747714	-9.89934	-14.7781	0.283314	9.7576	0.00090512	0.999074	2.04538e-05	1.10618e-07	5.82001e-07	2
CD4	chr2:181060560-181061735	-4.48135	-9.35937	0.20539	9.75604	0.356577	1.03468e-07	6.31018e-06	0.643263	0.000153166	4
CD4	chr12:2049013-2049764	2.51944	-2.35838	0.145179	9.75565	0.997803	4.09774e-08	5.5151e-08	0.000143121	0.00205373	1
CD4	chr13:49049300-49049842	-6.24721	-11.121	0.284476	9.7475	0.0291516	8.20916e-07	1.00792e-06	4.18646e-07	0.970846	5
CD4	chr3:129208901-129209567	-7.33969	-12.2129	0.205118	9.74645	0.999854	1.48997e-07	2.03997e-08	2.75896e-05	0.00011829	1
CD4	chr3:44099718-44100560	-14.4659	-19.3354	0.319354	9.73898	8.28399e-07	0.999689	0.000304934	3.65854e-08	5.48137e-06	2
CD4	chr7:132122284-132123233	-8.58	-13.4432	0.197721	9.72649	0.999868	4.04668e-06	2.35239e-08	0.00011497	1.24933e-05	1
CD4	chr2:17994136-17995498	-12.1449	-17.0061	0.243003	9.72237	7.78381e-05	0.163656	0.533934	0.0328714	0.26946	3
CD4	chr11:107198350-107198851	-11.1421	-16.0032	0.29177	9.72222	0.00226228	1.57426e-05	0.000188614	0.997533	5.88109e-07	4
CD4	chr19:6723618-6724220	-11.81	-16.6682	0.317507	9.71648	0.0181275	0.000659021	1.74285e-07	9.59222e-09	0.981213	5
CD4	chr1:239664893-239665515	-25.4788	-30.3341	0.359815	9.71062	0.999913	1.32872e-05	7.38735e-08	7.37835e-05	2.18705e-07	1
CD4	chr6:34256207-34256828	-11.2897	-16.145	0.268257	9.71059	1.27358e-05	0.988203	0.0117169	2.56016e-08	6.72287e-05	2
CD4	chr21:38738008-38740942	0.821901	-4.03333	0.164258	9.71047	1.53328e-06	0.999362	0.000635521	6.23822e-09	5.63613e-07	2
CD4	chr12:52217713-52218214	-15.4312	-20.2762	0.269695	9.68995	0.999959	3.19493e-07	7.46651e-08	3.77792e-05	2.33378e-06	1
CD4	chr3:194471791-194472292	-10.1365	-14.9791	0.260273	9.68516	1.67348e-05	0.000185905	0.994516	0.00521979	6.1582e-05	3
CD4	chr17:55213244-55214136	-1.40481	-6.24202	0.163003	9.67441	3.01596e-08	0.0822926	0.917599	0.00010717	9.63628e-07	3
CD4	chr4:140356396-140357549	-7.79204	-12.6268	0.19873	9.66949	1.43874e-08	0.0117816	0.988178	3.9479e-05	8.54149e-07	3
CD4	chr8:125900778-125901508	-2.3766	-7.21102	0.173724	9.66884	0.998553	1.31268e-07	1.23691e-07	0.000768304	0.000678183	1
CD4	chr2:132261565-132262148	-6.63055	-11.463	0.229277	9.66496	2.57269e-06	0.973242	0.0267512	1.58591e-06	2.65117e-06	2
CD4	chr6:106140287-106141242	0.323601	-4.50796	0.167586	9.66313	0.124704	1.37839e-06	0.000208879	0.858216	0.0168688	4
CD4	chr18:46571846-46572531	-13.1826	-18.0133	0.288147	9.66142	6.55599e-07	0.997367	0.00214095	9.32298e-07	0.000490866	2
CD4	chr17:76227101-76227602	-4.85141	-9.68069	0.208463	9.65855	2.14989e-07	0.991828	0.00815902	5.62755e-08	1.24454e-05	2
CD4	chr6:20202035-20202641	-14.137	-18.9662	0.271731	9.6585	3.38712e-07	0.524811	0.475184	4.69667e-06	3.78758e-07	2
CD4	chr7:40006585-40007445	-6.20966	-11.0388	0.227151	9.65836	0.816822	5.358e-06	0.00485542	0.178303	1.4112e-05	1
CD4	chr1:76189625-76191032	-2.27775	-7.10425	0.174687	9.65299	0.0160234	1.56926e-05	6.90206e-06	0.983954	9.27609e-09	4
CD4	chr6:107076515-107078022	0.632746	-4.19358	0.188137	9.65266	3.29612e-06	6.84654e-05	0.0075988	0.992329	2.75428e-10	4
CD4	chr2:206058497-206058998	-0.244283	-5.06735	0.177447	9.64613	0.99878	3.56844e-05	0.000135337	1.14353e-05	0.00103801	1
CD4	chr14:50448963-50449672	-16.1464	-20.9676	0.268262	9.64226	0.999948	8.25229e-07	1.84396e-08	1.70579e-05	3.38298e-05	1
CD4	chr2:200819521-200820857	-4.82327	-9.64369	0.233981	9.64083	4.85803e-06	0.000230824	0.00983697	0.989927	3.27477e-10	4
CD4	chr17:22016463-22017025	-27.9009	-32.721	0.635106	9.64024	0.000684947	1.49635e-06	1.76838e-07	7.08322e-07	0.999313	5
CD4	chr10:53086321-53086822	-5.93875	-10.7507	0.226164	9.62399	0.0317234	0.00807885	0.000203795	0.000625456	0.959368	5
CD4	chr16:88507314-88507815	-26.731	-31.5422	0.482984	9.62256	1.20756e-06	0.998251	0.00174412	5.74319e-07	3.09594e-06	2
CD4	chr1:53759956-53760711	-17.2309	-22.0405	0.335151	9.61914	4.53339e-07	0.998918	0.00101409	1.04571e-08	6.73011e-05	2
CD4	chr9:128857582-128858190	-22.5808	-27.39	0.43983	9.61845	1.17705e-06	0.999913	8.56059e-05	1.34982e-07	2.80592e-07	2
CD4	chr9:129553508-129554028	-6.05277	-10.861	0.198232	9.6164	4.8638e-08	0.0204127	0.979546	1.35243e-06	3.95146e-05	3
CD4	chr6:5174042-5175428	-4.95524	-9.76336	0.189317	9.61625	1.22584e-07	0.964792	0.035205	2.16537e-06	5.71373e-07	2
CD4	chr7:2197446-2198147	-8.04937	-12.8572	0.233351	9.61563	0.0203798	1.89531e-06	0.00585967	0.971146	0.00261299	4
CD4	chr20:2074396-2075012	-10.4189	-15.2265	0.239872	9.61522	8.18383e-08	0.658464	0.341262	0.000273025	5.78063e-07	2
CD4	chr1:8374275-8374890	-4.76046	-9.56794	0.231964	9.61496	0.0274477	4.74766e-05	4.74179e-07	5.55407e-09	0.972504	5
CD4	chr2:167324764-167325507	4.56947	-0.236892	0.170973	9.61273	0.0297118	1.18478e-06	3.08106e-06	1.40309e-07	0.970284	5
CD4	chr9:71939739-71940551	-28.5297	-33.3357	0.476828	9.61216	5.09173e-08	0.990216	0.00977802	2.34064e-08	5.81429e-06	2
CD4	chr5:74198647-74199693	-5.74807	-10.5415	0.178388	9.58681	0.999951	2.1864e-05	2.69228e-08	7.18118e-06	1.95858e-05	1
CD4	chr1:90088338-90088932	-8.44268	-13.2338	0.209123	9.58233	0.999825	1.35177e-07	2.12071e-08	7.0278e-06	0.000168117	1
CD4	chr1:119409651-119410279	-4.28398	-9.07163	0.184103	9.57531	0.992912	1.34193e-05	3.69086e-07	0.00707401	4.18862e-07	1
CD4	chr9:74242994-74243733	0.452183	-4.33499	0.156616	9.57435	0.999592	6.97282e-08	2.27317e-08	0.000139771	0.000268553	1
CD4	chr20:31087199-31087700	-4.57646	-9.36266	0.217706	9.57239	0.997709	5.75591e-05	2.05577e-07	6.6835e-06	0.00222682	1
CD4	chr2:137308136-137308637	-1.17664	-5.9617	0.169838	9.57012	0.993204	4.80807e-08	7.69458e-07	0.000698396	0.0060972	1
CD4	chr18:10577795-10578432	-16.9439	-21.7281	0.275146	9.56849	0.757798	0.241804	4.09918e-05	2.30469e-06	0.000355118	1
CD4	chr5:179263583-179264235	-12.1516	-16.9353	0.22237	9.56749	3.89839e-08	0.00040197	0.999476	0.000117711	4.0372e-06	3
CD4	chr5:81287936-81288437	-22.5531	-27.3355	0.370051	9.56464	4.83611e-06	0.0544825	0.945412	7.71404e-07	0.000100354	3
CD4	chr9:88968260-88970251	10.2748	5.49353	0.132162	9.56244	4.72522e-06	0.000138174	0.00651073	0.993346	4.30649e-10	4
CD4	chr5:63986045-63987136	-7.67477	-12.4525	0.250412	9.55536	0.615526	0.0271042	0.000790825	0.356579	1.58149e-08	1
CD4	chr11:119043018-119043656	-8.87155	-13.6467	0.243938	9.55026	4.19137e-08	0.998146	0.0018527	8.93056e-07	2.33883e-09	2
CD4	chr7:128902095-128902701	-7.17717	-11.95	0.226351	9.54572	0.999104	3.21043e-08	5.91107e-08	4.62799e-06	0.000891601	1
CD4	chr5:40367197-40367917	-14.827	-19.5989	0.273704	9.54373	0.998736	6.72926e-08	9.15999e-08	0.000928664	0.000334786	1
CD4	chr4:154153775-154154355	-4.41791	-9.1836	0.181907	9.53138	0.986588	0.0118274	3.53375e-05	0.00154895	5.40576e-07	1
CD4	chr9:133918207-133919535	-7.88077	-12.6448	0.20707	9.52804	7.95334e-08	0.668668	0.331297	1.85725e-05	1.61061e-05	2
CD4	chr11:111249327-111251039	-12.9374	-17.7009	0.302451	9.52686	2.1394e-06	0.999933	6.33207e-05	4.12089e-08	1.91786e-06	2
CD4	chr7:134585049-134585806	-13.0233	-17.7849	0.253806	9.52313	4.78642e-08	0.163796	0.836144	4.982e-05	1.04693e-05	3
CD4	chr14:56273612-56274840	-3.54912	-8.30519	0.167616	9.51212	0.913093	3.72562e-06	6.82973e-09	4.41411e-06	0.0868991	1
CD4	chr4:10894881-10895548	-5.32599	-10.0797	0.190434	9.50734	0.999293	3.21134e-07	3.83008e-08	0.000702933	3.52737e-06	1
CD4	chr8:19982698-19983289	-6.18491	-10.9371	0.231667	9.50441	0.115318	0.00123356	0.861637	0.0218005	1.16664e-05	3
CD4	chr5:126204395-126205384	-0.764498	-5.51633	0.193168	9.50366	1.55162e-05	0.99994	6.32457e-06	1.37253e-08	3.85202e-05	2
CD4	chr1:17738351-17738852	-3.25901	-8.01055	0.195926	9.50307	2.97154e-05	0.000376873	0.0951373	7.67309e-06	0.904448	5
CD4	chr1:10977381-10978610	-20.1916	-24.9417	0.389928	9.50028	3.01195e-06	0.999626	0.000349345	1.1481e-09	2.12636e-05	2
CD4	chr2:27631475-27633203	13.8451	9.09511	0.0927057	9.49992	1.60527e-07	0.546882	0.452938	0.000179653	3.3152e-08	2
CD4	chr16:85481927-85482971	-12.778	-17.5278	0.336191	9.4995	0.000247745	0.998445	7.99332e-05	8.11472e-09	0.00122723	2
CD4	chr14:102666771-102668761	-10.3358	-15.0848	0.2337	9.49794	1.75113e-07	0.952131	0.0478586	9.84741e-08	1.04747e-05	2
CD4	chr17:46832652-46833257	0.557367	-4.1913	0.174308	9.49734	0.00205595	2.72699e-05	0.941139	0.0561142	0.000663733	3
CD4	chr1:97643576-97644077	-12.1896	-16.9378	0.378382	9.49656	0.0120413	7.69603e-08	3.13293e-08	5.78765e-07	0.987958	5
CD4	chr8:99438366-99440174	-18.9646	-23.7128	0.319074	9.49639	9.05305e-08	0.25698	0.742935	8.23872e-05	2.86952e-06	3
CD4	chr14:62544217-62545099	-8.64208	-13.3903	0.210987	9.49638	0.90042	0.0993657	2.96626e-06	5.2131e-06	0.000206128	1
CD4	chr1:50814198-50814914	-3.00737	-7.75534	0.225084	9.49593	0.46976	0.397588	0.0898962	0.0427554	1.58399e-07	1
CD4	chr6:1770367-1771262	-1.13151	-5.879	0.164825	9.49497	0.989382	1.40836e-08	3.40034e-07	0.0103564	0.000261252	1
CD4	chr10:71257709-71258280	-6.80216	-11.5491	0.223669	9.49389	3.08907e-05	0.999872	9.38049e-05	4.29209e-09	3.52601e-06	2
CD4	chr4:78013924-78014619	-7.56523	-12.3112	0.197972	9.4919	2.93377e-08	0.000630713	0.999347	2.16982e-05	9.19465e-07	3
CD4	chr1:26717790-26718497	-4.93649	-9.68083	0.185023	9.48868	0.997295	3.3582e-07	2.83e-07	6.4266e-06	0.00269782	1
CD4	chr13:24462588-24464384	-12.1728	-16.9164	0.249267	9.48727	0.760801	9.04479e-08	3.48704e-07	0.239025	0.000174045	1
CD4	chr7:76002134-76003041	-7.62749	-12.3708	0.242053	9.48666	2.8481e-07	0.999063	0.000935557	3.93336e-07	2.93293e-07	2
CD4	chr8:20042118-20042803	-5.7401	-10.4805	0.195062	9.48088	0.997424	8.80684e-08	6.58267e-08	0.002561	1.48517e-05	1
CD4	chr10:24772545-24773150	-13.0661	-17.8058	0.236263	9.47933	0.99703	0.00246195	1.80085e-07	3.36167e-06	0.000504412	1
CD4	chr4:85206271-85206772	1.35763	-3.38118	0.165581	9.47763	0.997498	0.00055404	0.000297202	0.00165009	1.01513e-06	1
CD4	chr7:29229233-29229865	-9.67353	-14.4121	0.22457	9.47714	0.996986	2.84808e-08	1.22654e-07	0.00140205	0.00161144	1
CD4	chr7:1900632-1901133	-29.6583	-34.3963	0.693537	9.47597	0.000854111	0.00188061	1.38796e-06	2.32196e-07	0.997264	5
CD4	chr6:2220269-2220920	-10.293	-15.0296	0.244823	9.47316	4.6292e-08	0.993617	0.00638085	1.67772e-06	7.88637e-09	2
CD4	chr11:33060449-33062470	-1.31146	-6.04715	0.169455	9.47137	1.47234e-06	5.42838e-06	0.00574255	0.994251	2.88419e-09	4
CD4	chr2:17567919-17568848	-14.2993	-19.0345	0.332288	9.47051	1.13478e-05	0.000130939	0.0201798	0.979678	2.23131e-07	4
CD4	chr1:165897173-165897827	-10.6522	-15.3871	0.220014	9.4699	3.65918e-08	0.000994681	0.99899	1.22043e-05	3.09674e-06	3
CD4	chr1:858678-859687	-2.51923	-7.25352	0.219276	9.46859	0.278309	5.66669e-06	6.81657e-08	6.36049e-08	0.721685	5
CD4	chr7:97735775-97737167	-3.05006	-7.78211	0.211869	9.4641	5.3827e-07	0.00351207	0.833073	0.163414	2.80863e-09	3
CD4	chr14:101317130-101318002	-4.51455	-9.24584	0.217327	9.46258	7.29111e-05	0.999909	1.65769e-05	1.58524e-06	4.43636e-08	2
CD4	chr20:48703239-48703740	-8.19004	-12.921	0.222479	9.46193	3.08163e-07	0.447947	0.551998	4.75328e-06	4.98099e-05	3
CD4	chr7:29605667-29606168	-6.89369	-11.6239	0.250101	9.46047	4.35411e-08	0.99903	0.000968559	1.23308e-06	6.98921e-09	2
CD4	chr12:9950480-9951137	-5.1163	-9.8464	0.188886	9.46021	0.999026	7.31369e-08	3.62171e-07	0.000949349	2.38723e-05	1
CD4	chr5:72114629-72115270	-19.6705	-24.4	0.312232	9.45895	0.998542	1.8111e-07	1.71804e-08	0.00144443	1.36602e-05	1
CD4	chr16:81466490-81467787	-15.2161	-19.9452	0.302712	9.45825	1.2675e-07	0.999363	0.000611106	3.01922e-07	2.50366e-05	2
CD4	chr17:1974579-1975173	-7.15773	-11.8865	0.222679	9.45746	1.49769e-05	0.99182	0.00520755	2.32581e-09	0.00295698	2
CD4	chr11:108092609-108095074	5.02562	0.29763	0.129149	9.45599	1.59762e-07	8.27153e-05	0.997089	0.00282769	1.1429e-08	3
CD4	chr20:24306308-24306809	-0.410092	-5.13801	0.191037	9.45584	1.85956e-06	0.999781	0.000203857	2.78171e-07	1.3203e-05	2
CD4	chr6:56910902-56911762	-3.82852	-8.55631	0.195964	9.45559	0.000647052	2.01477e-08	7.50683e-06	0.999345	4.66988e-09	4
CD4	chr1:217655563-217656225	-10.9508	-15.6786	0.249306	9.45556	0.985376	1.63337e-08	9.41538e-07	0.00246076	0.0121624	1
CD4	chr11:116371321-116371822	-6.19431	-10.9216	0.205553	9.45458	2.25112e-07	0.628123	0.371496	0.000381348	1.20618e-07	2
CD4	chr9:94188233-94188904	-12.8407	-17.5664	0.237678	9.4514	0.999893	1.37162e-06	2.3898e-08	1.65783e-05	8.9216e-05	1
CD4	chr17:42247688-42248769	-8.54892	-13.274	0.242486	9.45026	6.64964e-08	0.897178	0.102677	0.000145039	4.69749e-08	2
CD4	chr17:17936666-17937307	-2.35017	-7.07488	0.151694	9.44941	0.999891	7.23645e-06	2.18373e-08	1.17413e-06	0.000100816	1
CD4	chr16:11181518-11183224	-15.6665	-20.3892	0.320851	9.44525	3.75209e-06	0.999926	7.02499e-05	1.24e-08	4.24535e-07	2
CD4	chr7:131230725-131231932	-10.6198	-15.3423	0.236541	9.44499	1.542e-07	0.404859	0.594487	0.000653592	2.29124e-08	3
CD4	chr10:8486396-8487090	-9.65286	-14.3724	0.287923	9.43918	0.127703	0.000125273	3.52142e-06	3.5685e-07	0.872168	5
CD4	chr1:158117629-158118721	-1.43775	-6.15674	0.166891	9.43797	0.99656	6.81283e-08	9.98098e-07	7.2776e-05	0.00336664	1
CD4	chr5:178071784-178072285	-19.2621	-23.9782	0.480154	9.43207	0.000752537	5.47986e-08	5.04809e-07	2.24153e-06	0.999245	5
CD4	chr6:135271311-135271812	-12.3461	-17.0612	0.25282	9.4302	0.871785	2.6676e-07	2.40668e-07	0.128214	3.97554e-07	1
CD4	chr7:143589570-143590330	-10.9988	-15.7124	0.22497	9.42708	0.9985	1.11018e-07	1.82666e-08	0.00149247	7.12669e-06	1
CD4	chr5:141414444-141414945	-7.57742	-12.2872	0.238333	9.41952	4.56017e-05	0.999832	0.000121844	1.011e-07	4.64568e-07	2
CD4	chr12:52745304-52746056	-8.42974	-13.1387	0.268329	9.41799	0.946273	4.98963e-05	1.67723e-05	0.000104555	0.0535557	1
CD4	chr8:129665433-129666095	-15.8614	-20.5695	0.250909	9.41618	0.999357	6.6365e-06	1.16814e-08	2.11713e-06	0.000634707	1
CD4	chr9:641921-642579	-5.99479	-10.7029	0.20844	9.41617	0.0269937	1.90701e-06	0.000685858	0.964565	0.00775349	4
CD4	chr5:101722243-101722744	-9.53365	-14.2416	0.241259	9.41587	1.45678e-07	0.988824	0.0111756	4.75766e-07	2.06194e-07	2
CD4	chr14:51026343-51028177	-2.47992	-7.1877	0.183274	9.41556	0.000107829	6.16398e-09	2.8137e-05	0.999864	5.38971e-08	4
CD4	chr18:57363856-57364928	-8.47293	-13.1745	0.217071	9.40312	5.32804e-08	0.228276	0.771529	0.000194121	8.3844e-08	3
CD4	chr10:91107387-91108003	-9.71474	-14.4162	0.296955	9.40289	0.00129596	0.998617	3.2172e-05	5.53081e-05	1.60714e-08	2
CD4	chr19:55888059-55888560	-19.7978	-24.4992	0.360731	9.40277	4.74914e-08	0.999704	0.00029539	4.01347e-08	7.1805e-08	2
CD4	chr3:5054812-5055366	-5.61665	-10.3171	0.193124	9.40084	6.76229e-08	0.0292107	0.97069	9.91777e-05	2.89199e-07	3
CD4	chr15:70686963-70687464	-6.64069	-11.3382	0.208244	9.39499	0.000261726	0.253088	0.642698	0.10395	1.94296e-06	3
CD4	chr13:99991902-99992739	-4.35987	-9.05707	0.172503	9.3944	0.999167	4.97371e-07	1.00055e-08	8.85367e-05	0.000743476	1
CD4	chr13:94753228-94753729	-2.63156	-7.32483	0.191703	9.38654	0.987803	0.0118547	0.000194957	0.000145595	1.39678e-06	1
CD4	chr16:85768437-85769926	-9.38677	-14.0787	0.294386	9.38388	0.000304278	0.970109	0.00083476	2.00854e-07	0.0287519	2
CD4	chr11:107991906-107992883	0.975094	-3.71633	0.16492	9.38284	1.3482e-06	4.13209e-07	0.0194408	0.980557	5.10148e-08	4
CD4	chr1:16396555-16397198	-6.58693	-11.2783	0.217733	9.38269	0.964263	0.0043658	1.92897e-06	5.2995e-08	0.0313695	1
CD4	chr1:36824913-36826013	-16.1585	-20.8497	0.313273	9.38241	0.00121664	0.996288	1.46038e-05	1.99774e-09	0.00248034	2
CD4	chr4:107025004-107025505	-5.08415	-9.77257	0.182892	9.37683	0.999834	2.20105e-06	1.48071e-08	9.25762e-05	7.16763e-05	1
CD4	chr14:20998980-20999627	-16.1209	-20.8064	0.26305	9.37104	0.999952	5.93751e-07	2.39642e-08	3.18483e-05	1.5267e-05	1
CD4	chr4:42152531-42155437	-14.8245	-19.5097	0.270998	9.3704	2.68735e-07	0.927468	0.0724515	6.87624e-05	1.13623e-05	2
CD4	chr8:52741634-52742225	2.75211	-1.93257	0.152956	9.36936	1.35998e-07	0.992084	0.00786937	3.25469e-08	4.63244e-05	2
CD4	chr18:43354998-43355858	2.34581	-2.33144	0.142158	9.3545	0.999779	2.10284e-06	1.89874e-08	7.72759e-06	0.000210895	1
CD4	chr15:65281314-65282765	-0.183255	-4.86015	0.169054	9.35378	0.000351278	7.34884e-08	0.00802861	0.991599	2.14203e-05	4
CD4	chr17:32703995-32704520	-7.69932	-12.3749	0.193811	9.35112	0.0139754	0.007644	0.889574	0.0370523	0.0517543	3
CD4	chr14:62127186-62127843	-6.05551	-10.7309	0.195597	9.35081	0.999927	2.58237e-07	1.39076e-07	3.50882e-05	3.76503e-05	1
CD4	chr12:4700220-4701748	-11.01	-15.6829	0.21633	9.34581	2.0199e-07	0.019001	0.964392	0.0166051	1.31835e-06	3
CD4	chr15:33126272-33126887	-2.76513	-7.43748	0.179999	9.3447	4.2156e-07	0.792836	0.206638	0.000453186	7.17929e-05	2
CD4	chr18:14500789-14501290	-11.603	-16.2731	0.247865	9.34019	0.995135	3.94266e-07	1.4149e-07	0.0048248	3.94084e-05	1
CD4	chr17:20988825-20989555	-14.3111	-18.9801	0.383923	9.33807	3.76326e-05	6.04945e-06	2.32151e-05	2.17441e-06	0.999931	5
CD4	chr1:159867641-159868783	-3.66641	-8.33492	0.217753	9.33701	4.48075e-06	0.971636	0.0271703	7.43451e-05	0.00111534	2
CD4	chr1:2486230-2488724	-2.63978	-7.30461	0.172827	9.32966	0.00227003	0.0839342	0.457329	8.2229e-07	0.456466	3
CD4	chr5:176208850-176209496	-14.2447	-18.8996	0.264321	9.30995	0.255626	0.743443	0.000109381	7.73184e-07	0.000820885	2
CD4	chr7:112404995-112405691	-4.51889	-9.17299	0.18393	9.30819	0.998907	1.55118e-06	2.86842e-08	0.000184376	0.000907052	1
CD4	chr3:48280954-48281455	-4.15718	-8.80739	0.24492	9.30043	0.000113033	0.00219527	8.07407e-06	2.80003e-09	0.997684	5
CD4	chr6:41025581-41026570	-13.7133	-18.359	0.304988	9.29143	4.77495e-06	0.999838	0.000155984	1.00167e-06	6.03709e-08	2
CD4	chr15:88817641-88818266	-1.21996	-5.86538	0.222983	9.29084	0.00243446	0.260518	0.732713	0.00433459	1.05068e-08	3
CD4	chr19:11233727-11234228	-4.43632	-9.0791	0.231829	9.28554	1.8051e-07	0.988792	0.0112073	3.73852e-08	2.87689e-08	2
CD4	chr22:20220200-20220701	-30.859	-35.501	0.690457	9.28406	0.000188495	1.32609e-05	6.01557e-07	1.33412e-07	0.999798	5
CD4	chr2:173088108-173088743	-14.3492	-18.9911	0.253778	9.28384	0.908083	0.0886225	4.11003e-06	1.87632e-07	0.00329017	1
CD4	chr3:194891786-194892287	-9.24951	-13.8901	0.242457	9.28125	1.5131e-06	7.847e-05	0.996739	0.00318071	5.2193e-07	3
CD4	chr12:1484499-1485000	-5.51746	-10.1521	0.195693	9.2692	8.38065e-06	0.0116395	0.987376	1.33284e-06	0.000975093	3
CD4	chr7:64090616-64091343	-8.16996	-12.803	0.210811	9.26603	0.99922	9.13942e-08	1.41203e-07	0.000776422	3.43927e-06	1
CD4	chr1:34996047-34996548	-4.23381	-8.86674	0.18989	9.26585	7.76229e-08	0.256293	0.743689	1.5862e-05	2.13426e-06	3
CD4	chr12:49570376-49571019	-8.22063	-12.8533	0.260447	9.26543	0.000318982	7.60507e-06	0.142138	0.857529	6.03909e-06	4
CD4	chr6:13767260-13768244	-2.63655	-7.26909	0.173028	9.26508	0.974886	5.30021e-08	7.64698e-07	0.024879	0.000233867	1
CD4	chr13:47125516-47126127	-11.2153	-15.8456	0.234365	9.26066	0.895201	1.36832e-07	5.11577e-07	0.104798	3.45833e-07	1
CD4	chr9:74945439-74945940	-12.3892	-17.0167	0.281496	9.25498	2.62772e-07	0.000145669	0.987791	0.012063	4.19895e-07	3
CD4	chr16:66394038-66394539	0.814949	-3.80427	0.169021	9.23843	0.761647	2.08242e-05	1.04793e-05	0.106264	0.132058	1
CD4	chr1:120562918-120563419	-6.62949	-11.2479	0.209433	9.23681	0.947159	5.47695e-06	2.9761e-06	0.0519536	0.000879126	1
CD4	chr20:4878895-4879396	-9.94873	-14.5642	0.232101	9.23097	1.17722e-07	0.83699	0.163007	1.86356e-06	9.97554e-07	2
CD4	chr17:7482483-7483219	-10.958	-15.5734	0.269558	9.23075	0.00586045	2.54474e-06	0.284419	0.709254	0.000463889	4
CD4	chr17:41832592-41833231	-19.008	-23.6211	0.330799	9.2262	6.67264e-08	0.992006	0.00799203	1.31853e-06	9.16023e-08	2
CD4	chr5:80231733-80232234	-12.5424	-17.1551	0.25364	9.22541	0.976412	1.27297e-07	5.37724e-08	0.000558316	0.0230297	1
CD4	chr18:72884811-72886206	-14.3283	-18.9396	0.265623	9.22262	8.06593e-07	0.363327	0.621067	0.0155822	2.2931e-05	3
CD4	chr9:92732475-92732976	-6.99325	-11.604	0.217841	9.22154	4.89295e-07	0.966683	0.0333141	1.65274e-06	6.78977e-07	2
CD4	chr22:46792831-46793372	-9.5866	-14.1973	0.243042	9.2213	0.421716	0.568199	1.12804e-05	4.1363e-07	0.0100729	2
CD4	chr12:15037271-15038042	-5.28327	-9.89242	0.17807	9.2183	0.996921	3.99969e-07	2.37227e-08	0.00306781	1.12506e-05	1
CD4	chr2:198055964-198057155	-0.219723	-4.8256	0.153015	9.21175	1.48683e-07	0.000182812	0.930498	0.0693188	5.31888e-07	3
CD4	chr13:99702336-99702872	-11.4704	-16.0734	0.215821	9.20592	0.987834	0.0108077	5.46095e-06	6.13493e-07	0.00135248	1
CD4	chr14:93809478-93810111	-1.92173	-6.52354	0.249813	9.20362	0.00234127	1.42589e-06	0.0308416	0.966799	1.67816e-05	4
CD4	chr17:4151235-4151778	-2.23774	-6.83941	0.159779	9.20334	0.857205	0.0190503	1.89775e-05	4.93036e-06	0.12372	1
CD4	chr5:55487422-55488003	1.71108	-2.88884	0.196113	9.19983	0.00920119	2.69927e-06	0.00028729	0.000171354	0.990337	5
CD4	chr1:223361968-223362469	-10.5818	-15.1816	0.273844	9.1996	4.89456e-07	0.999979	1.98119e-05	1.36935e-08	6.31282e-07	2
CD4	chr18:77077668-77078631	-10.6799	-15.2796	0.223224	9.19943	0.998699	3.51925e-07	2.77973e-08	0.00129977	3.67393e-07	1
CD4	chr8:74960972-74961608	-12.4822	-17.0819	0.222953	9.19933	0.99994	2.9208e-06	2.66072e-08	2.76474e-05	2.95776e-05	1
CD4	chr10:19838488-19838989	-0.433967	-5.03207	0.158637	9.19621	0.924371	0.00110506	2.74021e-05	0.0744965	4.76975e-07	1
CD4	chr13:89378438-89378939	-7.82651	-12.4231	0.307935	9.19325	0.00403758	0.995515	0.000132725	0.000271046	4.36414e-05	2
CD4	chr17:29807019-29807520	-15.5805	-20.1753	0.286289	9.18952	2.32387e-07	0.205577	0.794377	4.49714e-05	9.73277e-07	3
CD4	chr4:183846291-183846944	-12.5092	-17.1035	0.235796	9.18864	0.999113	1.20739e-07	1.51139e-08	0.00080892	7.81138e-05	1
CD4	chr16:88798057-88798791	-17.0829	-21.6725	0.343309	9.17925	2.73642e-06	0.999547	0.000449629	1.398e-07	6.85078e-07	2
CD4	chr22:18957575-18958586	-8.88175	-13.4694	0.228125	9.17523	2.0871e-07	0.978795	0.0211998	2.37534e-08	5.07629e-06	2
CD4	chr4:156874137-156875656	-12.1051	-16.6906	0.240752	9.17093	0.16328	7.38263e-06	1.40524e-06	0.83671	6.93634e-07	4
CD4	chr2:152117169-152118610	-2.92349	-7.50834	0.201471	9.1697	4.07817e-05	0.000352125	0.00111303	0.998494	6.4851e-09	4
CD4	chr13:20364833-20365334	-10.0151	-14.5959	0.227796	9.16171	7.7484e-08	0.00490469	0.970934	0.0241614	1.6304e-07	3
CD4	chr6:3089279-3089780	-5.67752	-10.2568	0.206072	9.1585	0.0522873	0.530396	0.0392967	0.085299	0.292721	2
CD4	chr2:210660429-210661068	-0.423537	-5.00205	0.166439	9.15702	0.00193075	2.54111e-06	0.000128139	0.997939	3.06639e-09	4
CD4	chr8:123685532-123686261	-0.584084	-5.16251	0.14242	9.15686	0.9999	6.27538e-06	2.26475e-08	9.31702e-05	4.13638e-07	1
CD4	chr4:48908227-48909178	-0.536084	-5.1137	0.17317	9.15524	0.115257	9.82519e-05	9.04467e-06	0.884634	1.36305e-06	4
CD4	chr6:116988698-116990284	-6.98593	-11.5626	0.226686	9.15331	4.21354e-06	2.52119e-06	0.000863616	0.99913	2.42903e-10	4
CD4	chr15:66775147-66776040	-6.27082	-10.8338	0.210563	9.12602	5.64812e-08	0.995963	0.00402566	7.69213e-09	1.14516e-05	2
CD4	chr11:95332760-95333691	-20.765	-25.3261	0.302931	9.12228	0.998885	0.000366335	6.5872e-08	1.21568e-06	0.000747454	1
CD4	chr6:128648761-128649742	-0.795348	-5.35541	0.147807	9.12013	0.238893	2.21413e-06	2.10368e-06	0.761102	4.18068e-07	4
CD4	chr1:1059483-1060214	-15.2365	-19.7963	0.259434	9.11959	2.53384e-08	0.0379214	0.962057	2.11901e-05	1.39568e-07	3
CD4	chr1:221280891-221281392	-3.07118	-7.6279	0.174813	9.11345	1.06703e-07	0.101852	0.897847	5.62343e-06	0.000294398	3
CD4	chr1:23407802-23408303	-8.59324	-13.1498	0.207813	9.11305	0.99733	0.0016654	2.5835e-07	9.9418e-06	0.000994882	1
CD4	chr19:17790778-17791523	-10.6385	-15.195	0.336411	9.11303	0.0798555	3.85116e-05	0.000426606	0.00304647	0.916633	5
CD4	chr5:35774006-35774572	-14.7309	-19.2873	0.281366	9.11289	0.984797	4.46843e-08	1.32192e-06	0.0137771	0.00142406	1
CD4	chr14:53427206-53428308	-13.2467	-17.8029	0.24925	9.11231	0.995441	1.58841e-07	5.25794e-07	0.00454957	8.42478e-06	1
CD4	chr4:129646562-129647063	-10.4842	-15.0397	0.238873	9.11095	0.999782	3.44693e-05	4.15254e-06	0.000178498	8.19989e-07	1
CD4	chr21:16815253-16815803	-6.24526	-10.7984	0.207972	9.10634	0.938351	1.2946e-05	7.43529e-06	0.0616289	1.666e-07	1
CD4	chr5:170197578-170198079	-24.2905	-28.8382	0.406903	9.09535	9.1039e-08	0.997649	0.00234904	1.3948e-06	2.83805e-07	2
CD4	chr2:190538615-190540054	6.48465	1.9379	0.118986	9.09352	0.102982	5.64298e-07	1.03972e-06	0.897016	5.11829e-07	4
CD4	chr8:125630562-125632274	-10.2766	-14.823	0.204081	9.09272	3.76161e-06	0.00635694	0.884296	0.108889	0.000454852	3
CD4	chr1:206287669-206288375	-15.179	-19.7252	0.275953	9.09227	3.66739e-07	0.898668	0.101306	2.04688e-05	5.17912e-06	2
CD4	chr12:1654100-1655184	-8.54498	-13.091	0.238551	9.09211	7.47009e-07	0.996257	0.00373336	8.69306e-06	2.94476e-07	2
CD4	chr9:133741598-133742301	-6.80293	-11.3449	0.249803	9.084	0.0245852	0.000129709	0.000582444	1.07391e-06	0.974702	5
CD4	chr7:76090914-76091473	2.54368	-1.99733	0.186986	9.08202	0.00597432	0.000999571	0.00560396	0.987422	4.72199e-10	4
CD4	chr9:19048568-19051075	1.34243	-3.1969	0.182395	9.07866	2.382e-05	2.08953e-05	0.0010748	0.99888	6.93704e-11	4
CD4	chr20:905110-905832	-7.8007	-12.3384	0.204189	9.07549	0.501557	0.038577	0.228387	0.138063	0.0934158	1
CD4	chr20:57266665-57268625	0.589187	-3.94854	0.181301	9.07545	0.00997855	0.00694265	0.000211867	0.00127997	0.981587	5
CD4	chr10:43466044-43466732	-26.8686	-31.4059	0.540813	9.07465	2.34156e-07	0.999955	4.42916e-05	2.03405e-07	1.03608e-07	2
CD4	chr8:4601100-4601601	-7.30865	-11.8448	0.275234	9.07238	0.000612612	7.23045e-09	5.77428e-05	0.999329	6.3883e-07	4
CD4	chr17:62918904-62919959	-11.8451	-16.3812	0.283168	9.07224	6.89274e-05	0.00278033	0.828077	0.0447892	0.124285	3
CD4	chr16:25049505-25050423	-4.72764	-9.26326	0.190463	9.07123	1.29022e-07	0.623502	0.376477	2.11194e-05	3.25223e-07	2
CD4	chr10:126631015-126632000	-10.1119	-14.6465	0.207097	9.06913	3.67623e-08	0.00179816	0.995878	0.00232246	1.12731e-06	3
CD4	chr1:120630390-120631097	-17.3596	-21.8919	0.283326	9.06465	0.985268	9.24193e-05	1.05659e-07	1.24087e-07	0.0146392	1
CD4	chr3:66988634-66989280	-11.3272	-15.8584	0.23673	9.06233	0.984849	4.9815e-08	6.39996e-06	0.0146858	0.000458588	1
CD4	chr1:177955723-177956224	-4.28723	-8.81724	0.19115	9.06003	6.89174e-07	0.928383	0.0702941	7.59244e-07	0.00132125	2
CD4	chr6:45682317-45682996	-8.24955	-12.7795	0.191381	9.05983	0.999861	3.38388e-06	2.04861e-08	0.000130886	4.44234e-06	1
CD4	chr3:72385873-72386487	-29.9925	-34.5214	0.534384	9.05776	3.04658e-06	0.999745	0.000247429	4.73374e-08	4.58689e-06	2
CD4	chr3:194089021-194089673	-8.04157	-12.5689	0.267284	9.05465	6.76558e-07	0.00177348	0.998012	0.000214178	1.27184e-07	3
CD4	chr14:89938340-89938948	-4.88953	-9.41641	0.187109	9.05376	2.20095e-07	4.96855e-05	0.995991	0.00395891	3.62145e-08	3
CD4	chr4:2536942-2539851	-3.18565	-7.71207	0.186107	9.05283	4.32184e-05	0.0211551	0.00122616	5.18406e-09	0.977575	5
CD4	chr9:14692353-14694145	-11.4059	-15.9275	0.241502	9.04305	0.00405665	0.000881339	7.5702e-05	0.994986	7.05793e-07	4
CD4	chr5:56189274-56189775	-13.435	-17.9564	0.243239	9.04284	0.973345	0.0265295	2.2457e-06	5.98765e-05	6.33075e-05	1
CD4	chr1:31448761-31449420	-2.78857	-7.30755	0.171515	9.03796	1.2196e-07	0.388182	0.611745	2.26846e-06	7.12847e-05	3
CD4	chr10:126238824-126239421	-22.4651	-26.9841	0.476169	9.03787	0.00178694	0.287125	0.0115859	2.79307e-05	0.699474	5
CD4	chr5:12757011-12757512	-1.32735	-5.84384	0.159586	9.03299	0.999914	2.51715e-07	2.2341e-08	4.52539e-05	4.00578e-05	1
CD4	chr13:66523241-66523742	2.65561	-1.85792	0.142664	9.02706	0.989146	3.71631e-08	2.20497e-06	0.0105434	0.00030859	1
CD4	chr6:87913164-87913771	-8.42952	-12.9423	0.257835	9.02565	0.0232915	0.9755	0.000328515	0.000879551	2.91916e-08	2
CD4	chr2:12556610-12557287	-19.2686	-23.78	0.28559	9.02284	0.999395	1.77268e-06	1.25898e-08	2.33295e-05	0.00057978	1
CD4	chr3:45159007-45159921	-14.6539	-19.1651	0.242864	9.02244	0.983857	0.00462262	4.07775e-07	3.06342e-07	0.0115196	1
CD4	chr12:12080240-12081937	-19.9742	-24.4849	0.434204	9.02142	7.28782e-05	0.933243	0.0573116	0.00935781	1.49396e-05	2
CD4	chr10:38145601-38147536	-3.56058	-8.06921	0.189981	9.01726	3.85552e-05	1.28135e-06	4.16806e-05	0.999918	2.19851e-09	4
CD4	chr7:43097904-43098535	-14.449	-18.9543	0.344024	9.01042	0.000216891	0.00135315	6.13238e-05	5.54543e-05	0.998313	5
CD4	chr5:72250814-72253397	-7.43831	-11.9412	0.201051	9.00581	0.00105262	6.60945e-08	4.9524e-06	0.998942	1.34963e-07	4
CD4	chr2:12798345-12799038	-10.4063	-14.9092	0.270456	9.00577	9.58025e-07	0.999979	1.29119e-05	8.68952e-10	6.98448e-06	2
CD4	chr19:1578350-1578851	-3.32383	-7.82546	0.199438	9.00325	2.26061e-05	0.999904	5.98143e-05	7.22778e-09	1.39812e-05	2
CD4	chr1:235060383-235060995	-12.8403	-17.3415	0.243261	9.00249	0.995938	2.05184e-07	1.98008e-08	1.96561e-05	0.00404205	1
CD4	chr3:195516116-195516617	-26.6622	-31.1632	0.598662	9.0019	0.000152039	2.86375e-06	2.62292e-07	5.15525e-08	0.999845	5
CD4	chr1:89607682-89608183	2.09678	-2.40152	0.150527	8.9966	0.293264	0.000530274	0.000101246	0.706049	5.57923e-05	4
CD4	chr3:172194095-172195617	0.323033	-4.17241	0.165686	8.99089	0.00723264	5.6043e-07	4.91357e-06	0.992762	2.86562e-09	4
CD4	chr18:21544262-21545018	-10.5239	-15.0192	0.205218	8.99061	0.99996	8.53173e-06	5.21317e-08	2.92574e-05	1.93183e-06	1
CD4	chr6:38112676-38113177	-5.80628	-10.2991	0.189364	8.98569	0.0147907	0.9661	0.0190621	1.06108e-05	3.68742e-05	2
CD4	chr10:82724606-82725485	0.22737	-4.26412	0.199666	8.98298	0.000142602	0.227793	0.763664	6.59262e-05	0.008334	3
CD4	chr6:10732701-10734105	-22.3978	-26.8857	0.362992	8.97584	0.401296	6.16436e-07	2.08785e-05	0.589961	0.00872135	4
CD4	chr9:110172572-110173210	-3.7956	-8.2764	0.178192	8.9616	0.999174	9.98904e-08	2.47816e-07	0.000354777	0.00047105	1
CD4	chr3:119487218-119487719	-22.4017	-26.881	0.403596	8.95858	1.83764e-06	0.999537	0.000459785	1.56698e-07	9.0596e-07	2
CD4	chr9:32550037-32552987	1.56788	-2.90952	0.180211	8.9548	0.00113006	0.00442986	0.0385248	0.955915	4.19238e-10	4
CD4	chr3:138832026-138833104	-23.6098	-28.0852	0.369262	8.95082	2.1198e-07	0.300128	0.699806	6.62421e-05	1.10976e-07	3
CD4	chr7:146964760-146965294	-1.20043	-5.67475	0.231369	8.94864	0.00165696	2.12038e-06	0.135446	0.862704	0.000190473	4
CD4	chr2:232551693-232552441	0.134061	-4.33782	0.186669	8.94376	0.422635	0.000516749	5.0221e-07	1.57316e-07	0.576848	5
CD4	chr14:31551059-31551745	-10.335	-14.8065	0.208531	8.94305	0.99921	3.99184e-07	3.24797e-08	0.000788441	9.62905e-07	1
CD4	chr19:49016577-49017543	-7.53859	-12.0101	0.199737	8.94303	0.999867	2.82938e-07	6.69749e-08	8.17123e-05	5.05613e-05	1
CD4	chr11:36562470-36563127	-15.4382	-19.9055	0.273865	8.93474	7.32044e-06	3.51409e-05	0.950805	0.0413681	0.00778451	3
CD4	chr4:95091916-95092539	-9.25103	-13.7143	0.273132	8.92663	0.0402434	6.19714e-07	0.000238751	0.952297	0.00722045	4
CD4	chr2:64751003-64752880	11.0397	6.57657	0.0927307	8.92626	1.84773e-08	0.0858635	0.914115	2.16373e-05	5.4094e-08	3
CD4	chr1:9762142-9762789	-11.2559	-15.7162	0.231804	8.92067	0.992968	1.38424e-05	1.2765e-08	2.7348e-07	0.00701827	1
CD4	chr5:135372472-135373611	-7.16688	-11.6253	0.216376	8.91695	0.0214624	0.976942	7.74035e-06	5.31816e-07	0.00158718	2
CD4	chr16:85937061-85937692	-12.8547	-17.3128	0.24978	8.91611	1.68594e-07	0.707317	0.292628	3.33725e-06	5.08195e-05	2
CD4	chr6:160253284-160253785	-2.37031	-6.82714	0.173476	8.91366	9.8443e-08	0.866422	0.133565	1.25037e-06	1.1946e-05	2
CD4	chr1:85741144-85741967	-8.64611	-13.1003	0.216878	8.90836	6.02214e-07	8.42926e-05	0.392549	0.607366	8.23338e-09	4
CD4	chr12:6165531-6166383	-5.76626	-10.2199	0.222034	8.90732	0.000217746	0.999733	3.73449e-05	3.26086e-07	1.11213e-05	2
CD4	chr9:74261786-74262634	-8.26205	-12.7134	0.213668	8.90268	0.982955	2.62216e-07	5.81147e-07	0.0168452	0.000199122	1
CD4	chr1:235002839-235003451	-19.093	-23.5437	0.482148	8.90143	0.0594613	3.33678e-07	2.37143e-07	2.88856e-06	0.940535	5
CD4	chr16:31188326-31189038	-7.06277	-11.5122	0.180663	8.89885	0.999826	6.20611e-05	1.35695e-07	4.63774e-07	0.000111261	1
CD4	chr7:2470787-2471619	-10.1672	-14.6137	0.213528	8.89301	0.958718	2.79014e-07	1.25069e-08	3.48481e-06	0.0412783	1
CD4	chr20:56293344-56294016	-14.7369	-19.1833	0.259992	8.89286	0.99768	1.00279e-07	2.85379e-08	2.15318e-05	0.00229843	1
CD4	chr12:112868386-112869266	-13.7498	-18.1959	0.259925	8.89214	4.94893e-07	0.85262	0.147318	2.69937e-06	5.92059e-05	2
CD4	chr5:95987558-95988154	-7.18358	-11.6287	0.18337	8.89028	0.997026	2.09987e-05	9.58461e-09	4.70071e-06	0.00294833	1
CD4	chr5:52404668-52406250	-1.13245	-5.57625	0.15378	8.88761	3.31644e-05	1.79703e-05	0.000629716	0.999319	3.98733e-09	4
CD4	chr19:13708305-13708969	-10.7604	-15.2026	0.300772	8.88439	0.00378541	2.31924e-05	1.41437e-06	3.00666e-09	0.99619	5
CD4	chr15:36871075-36872424	-1.4548	-5.89592	0.147182	8.88224	0.861977	2.73228e-05	1.05556e-06	0.137995	2.03056e-07	1
CD4	chr5:64063791-64065143	-5.18966	-9.62773	0.188471	8.87614	0.00992509	0.000120833	2.58423e-05	0.989928	1.48004e-08	4
CD4	chr4:123073036-123074612	-5.00959	-9.44334	0.199599	8.8675	4.66712e-05	1.915e-07	2.24176e-05	0.999931	1.39893e-08	4
CD4	chr10:98829301-98830275	-15.7301	-20.1633	0.314885	8.86643	0.704395	1.74404e-07	0.00192057	0.237439	0.0562451	1
CD4	chr6:11805325-11807287	-15.2706	-19.7036	0.285218	8.86599	3.82338e-07	0.949341	0.0504537	0.000123543	8.10196e-05	2
CD4	chr9:134389626-134390291	-16.0171	-20.4493	0.323526	8.86436	1.82755e-06	0.999625	0.000370766	5.92947e-08	1.98992e-06	2
CD4	chr11:64600833-64601334	-26.2732	-30.7035	0.468401	8.8606	3.31749e-05	0.999941	4.87249e-06	2.70864e-08	2.1221e-05	2
CD4	chr6:47475824-47476325	-7.61799	-12.0434	0.235259	8.85073	0.0423343	0.911766	8.63332e-06	5.46345e-07	0.0458903	2
CD4	chr14:77183301-77184264	-12.0786	-16.4989	0.216886	8.84058	1.90398e-07	0.000212197	0.996157	0.00360105	2.91602e-05	3
CD4	chr3:71757769-71758349	-7.90714	-12.3256	0.219894	8.83692	0.716929	7.95851e-08	3.47933e-06	0.283047	2.0161e-05	1
CD4	chr3:14302510-14303202	-1.95237	-6.36821	0.155898	8.83168	0.999835	1.39184e-07	1.59539e-08	0.000102559	6.2355e-05	1
CD4	chr5:73980654-73982623	-11.0263	-15.4413	0.240743	8.82997	0.000503803	7.63162e-08	3.78854e-06	0.999492	2.01221e-08	4
CD4	chr4:106076241-106077180	-9.11166	-13.5248	0.25827	8.82622	0.028402	1.00623e-07	2.38202e-06	0.971582	1.36345e-05	4
CD4	chr13:35043802-35044303	-16.5325	-20.9443	0.273629	8.82366	2.74726e-07	0.000404241	0.999537	2.10969e-05	3.72692e-05	3
CD4	chr15:94867298-94867980	-2.8169	-7.22632	0.175824	8.81884	0.868847	7.27795e-08	2.95025e-06	0.131083	6.76101e-05	1
CD4	chr9:123207754-123208791	-11.2118	-15.6179	0.262049	8.81232	2.72438e-07	0.999343	0.000474634	4.1386e-09	0.000182274	2
CD4	chr9:137874851-137875391	-10.6722	-15.0765	0.234488	8.80875	5.84118e-07	0.928057	0.0718284	5.61947e-06	0.000108356	2
CD4	chr13:114884639-114885294	-25.9809	-30.3845	0.526896	8.80723	0.000130744	6.0818e-05	9.71112e-07	3.0377e-09	0.999807	5
CD4	chr2:204679871-204680496	-11.05	-15.4498	0.211996	8.79963	0.999748	6.70225e-07	1.67251e-08	0.000133747	0.000117586	1
CD4	chr1:19831213-19832748	-11.5949	-15.9932	0.210028	8.79667	1.94517e-05	0.0069211	0.871506	0.0117781	0.109776	3
CD4	chr15:49337415-49339069	-2.12217	-6.51802	0.187883	8.79171	1.29829e-05	1.2208e-07	9.03703e-05	0.999897	7.27027e-10	4
CD4	chr7:64733854-64735184	-1.70338	-6.09748	0.214824	8.78819	1.82906e-05	0.0125543	0.0626364	0.924791	5.58342e-10	4
CD4	chr2:119051506-119052044	-14.4379	-18.8319	0.329091	8.78789	5.11106e-05	0.000254845	0.0464397	0.953254	6.58706e-07	4
CD4	chr14:50453175-50453812	-5.69068	-10.0845	0.18779	8.78764	0.997547	6.0572e-07	5.08514e-08	1.59293e-05	0.0024366	1
CD4	chr3:97534337-97534873	-16.5336	-20.9271	0.259426	8.78691	0.99733	0.00248908	5.16394e-07	1.55434e-06	0.000178493	1
CD4	chr2:201728297-201729903	4.7848	0.391582	0.156278	8.78644	7.50589e-05	0.0353004	0.810325	0.154299	4.09456e-09	3
CD4	chr2:84921029-84921934	-15.5421	-19.933	0.237509	8.78199	0.999724	0.000214956	1.48563e-07	8.29434e-07	5.98213e-05	1
CD4	chr2:100313486-100313987	-14.0452	-18.4349	0.382467	8.77933	0.07887	0.375277	0.329591	0.216263	8.58574e-08	2
CD4	chr14:31079899-31080671	-11.3226	-15.712	0.292897	8.77889	0.996887	9.01599e-06	3.09982e-07	0.000546543	0.00255696	1
CD4	chr12:121575989-121576522	-5.92302	-10.3121	0.183002	8.77814	2.66193e-08	0.00370117	0.996236	6.24413e-05	6.74018e-08	3
CD4	chr3:142941238-142941761	-21.8843	-26.2724	0.324511	8.77622	0.999792	1.98837e-07	6.61719e-08	0.000184257	2.36688e-05	1
CD4	chr10:93970661-93972321	-5.95706	-10.3451	0.171523	8.776	8.40398e-07	7.71035e-05	0.725863	0.274059	1.28956e-07	3
CD4	chr15:90208548-90209373	-8.50698	-12.8946	0.21643	8.77516	8.52385e-08	0.991034	0.00895736	7.6697e-08	8.08057e-06	2
CD4	chr6:71900342-71900876	-8.95621	-13.3432	0.217128	8.77402	0.996202	6.6752e-08	7.09004e-08	0.00189282	0.00190553	1
CD4	chr2:173299360-173300068	1.89627	-2.48889	0.126766	8.77032	0.99424	1.04097e-06	8.69782e-09	1.9916e-06	0.00575653	1
CD4	chr8:109705040-109705609	-1.77156	-6.1562	0.189412	8.76929	0.00103094	6.58289e-08	2.93778e-05	0.998909	3.04143e-05	4
CD4	chr2:112895045-112896491	-8.99636	-13.3801	0.237771	8.76748	1.39407e-07	0.998191	0.00180802	1.14563e-07	9.47355e-07	2
CD4	chr18:29264066-29266231	-19.514	-23.8971	0.324743	8.7662	0.422475	1.40912e-07	1.60349e-05	0.565146	0.0123622	4
CD4	chr1:71373064-71373812	-1.85537	-6.2363	0.165462	8.76187	7.33574e-06	0.00329415	0.946742	0.0499523	3.80332e-06	3
CD4	chr19:41926219-41926933	-9.14776	-13.5284	0.241815	8.7613	4.36629e-07	0.9991	0.000884539	3.3409e-08	1.46885e-05	2
CD4	chr16:2879938-2880550	-6.11971	-10.4991	0.225039	8.75878	3.10426e-07	0.999849	0.000149421	3.01501e-09	1.22066e-06	2
CD4	chr9:97633271-97634015	-14.5681	-18.9459	0.25583	8.7556	0.989729	1.54994e-07	2.93598e-08	0.000191891	0.0100788	1
CD4	chr1:156569443-156570098	-13.6237	-18.0007	0.236463	8.75415	8.77394e-08	0.000264424	0.999618	0.000114386	2.76517e-06	3
CD4	chr4:11141170-11141893	-17.6326	-22.0091	0.279829	8.75308	0.99966	2.35392e-07	2.84916e-08	0.000177028	0.000163202	1
CD4	chr3:179326539-179327637	-9.3459	-13.7222	0.212144	8.75255	6.48125e-07	0.940925	0.0590433	5.63271e-06	2.58363e-05	2
CD4	chr12:53278417-53279101	-3.39136	-7.76755	0.160093	8.75237	0.999955	1.00824e-06	2.89154e-08	1.33013e-05	3.09503e-05	1
CD4	chr12:124419287-124419917	-22.6285	-27.0038	0.517638	8.75048	0.00219655	1.80614e-07	1.48223e-07	4.48441e-06	0.997799	5
CD4	chr11:70048951-70050544	2.50962	-1.86516	0.135346	8.74955	2.03214e-07	0.951862	0.0481369	4.01216e-07	3.63854e-07	2
CD4	chr5:3865687-3866188	-2.70955	-7.08222	0.169664	8.74535	0.97792	0.00308067	4.07628e-06	0.0189847	1.02266e-05	1
CD4	chr2:42009417-42010272	-8.22537	-12.5947	0.204626	8.73872	0.992709	2.83122e-07	2.89868e-07	0.00727696	1.36234e-05	1
CD4	chr19:38449930-38450857	-3.2291	-7.59467	0.17381	8.73113	0.990075	6.16496e-08	7.82273e-06	0.00988248	3.49647e-05	1
CD4	chr12:88428907-88430220	-10.4781	-14.8414	0.209878	8.72651	0.00175776	7.58195e-07	7.28863e-06	0.998234	2.14168e-08	4
CD4	chr10:134774851-134776591	-12.9318	-17.295	0.243137	8.72635	2.64768e-07	0.850233	0.149726	4.09437e-05	4.52651e-08	2
CD4	chr17:2795702-2796303	-5.43204	-9.79321	0.190632	8.72234	0.996163	3.91662e-05	3.44486e-08	3.70263e-06	0.00379366	1
CD4	chr2:131594062-131595161	-11.7586	-16.1195	0.25012	8.72173	3.86032e-07	0.982304	0.0176906	4.79065e-06	4.74583e-08	2
CD4	chr18:29371245-29372697	-21.9117	-26.2713	0.381809	8.71933	5.44688e-08	0.114592	0.882613	0.00279474	2.97916e-09	3
CD4	chr8:55786604-55787327	-0.0861448	-4.44294	0.152479	8.71359	0.9975	1.06945e-07	2.62851e-07	0.00247717	2.27453e-05	1
CD4	chr15:89704865-89705366	-6.55674	-10.9129	0.190187	8.71234	8.40728e-08	0.0944575	0.905301	4.05885e-06	0.00023707	3
CD4	chr3:41258353-41259030	-15.6362	-19.9902	0.293585	8.70804	1.45534e-05	9.24153e-07	0.0437896	0.956195	1.25982e-07	4
CD4	chr6:44264311-44265839	3.17823	-1.17489	0.133925	8.70623	2.04359e-07	0.743348	0.256205	0.000446439	2.49718e-08	2
CD4	chr6:44383007-44383972	-13.3505	-17.7036	0.254767	8.70621	6.82574e-08	0.994397	0.00558764	2.30547e-07	1.52338e-05	2
CD4	chr3:36953532-36954470	2.33138	-2.02147	0.154263	8.70571	7.8983e-06	0.000129399	0.121874	0.877894	9.5248e-05	4
CD4	chr14:59904870-59905371	-5.22428	-9.57302	0.225924	8.69749	0.911868	1.23318e-07	0.000830194	0.0866226	0.000679248	1
CD4	chr3:188382505-188383073	-3.68702	-8.03258	0.17514	8.69112	0.981717	6.38679e-08	1.39764e-06	0.000972794	0.0173084	1
CD4	chr20:23388509-23389188	-21.8852	-26.2298	0.310474	8.68918	7.73347e-08	0.000865019	0.998802	7.6985e-05	0.000256046	3
CD4	chr6:71376318-71376875	-4.58086	-8.92375	0.19381	8.68578	0.0854333	1.99462e-05	9.07421e-06	0.914537	1.65097e-07	4
CD4	chr1:70964334-70964835	-7.05424	-11.3948	0.180857	8.68121	0.999111	0.000729704	8.56386e-08	3.87813e-05	0.000119988	1
CD4	chr3:58518302-58519035	-7.24184	-11.5792	0.177034	8.67476	0.999859	7.87724e-07	1.24149e-08	5.73438e-06	0.000134068	1
CD4	chr18:23805243-23807254	2.34331	-1.99359	0.154221	8.6738	0.00018664	2.3104e-08	8.44636e-06	0.999805	2.87834e-08	4
CD4	chr4:93925409-93925910	-25.8226	-30.1577	0.379982	8.67013	0.999781	3.74248e-07	7.9978e-08	6.64895e-05	0.000151743	1
CD4	chr3:27971770-27972271	-0.84602	-5.17919	0.157176	8.66633	0.978244	2.60371e-06	3.75703e-08	0.000107961	0.0216452	1
CD4	chr16:57047816-57048990	0.579359	-3.75287	0.134507	8.66446	5.73338e-08	0.00405301	0.995904	2.11129e-05	2.21612e-05	3
CD4	chr10:93668074-93669563	-2.86015	-7.19032	0.175758	8.66034	0.000187886	6.05751e-09	0.000103409	0.999707	1.25311e-06	4
CD4	chr16:23530517-23531018	-5.53423	-9.86357	0.175347	8.65868	2.50111e-05	0.000410055	0.973554	0.0259768	3.43897e-05	3
CD4	chr1:212967737-212968527	-19.1077	-23.436	0.327848	8.65669	8.66618e-07	0.974999	0.0249895	4.78302e-06	5.89016e-06	2
CD4	chr20:30333982-30334923	-18.2488	-22.577	0.298951	8.65639	4.0828e-07	0.82198	0.177987	6.59154e-06	2.63832e-05	2
CD4	chr16:2569936-2571614	-10.1564	-14.4839	0.209118	8.655	1.81547e-06	0.0607213	0.939131	4.12706e-07	0.000145466	3
CD4	chr21:36800259-36801257	-4.33706	-8.66378	0.180135	8.65343	0.996681	0.000274216	2.42871e-07	0.00170979	0.00133497	1
CD4	chr5:125799558-125800189	-22.6338	-26.9596	0.403305	8.65158	0.000136265	0.999762	3.03777e-05	2.88413e-08	7.10656e-05	2
CD4	chr18:21550197-21551001	-20.3841	-24.709	0.304154	8.6497	0.980735	0.0169931	9.38895e-07	2.31769e-07	0.00227115	1
CD4	chr4:55685109-55685610	-6.76055	-11.0759	0.180205	8.63066	0.133144	0.835651	0.000797583	9.12082e-07	0.0304062	2
CD4	chr1:65607062-65607563	-2.43283	-6.74716	0.169156	8.62866	1.10828e-07	0.763458	0.236457	1.09326e-05	7.36305e-05	2
CD4	chr5:28639765-28640266	-5.33398	-9.64761	0.175502	8.62727	0.999478	3.29817e-06	1.62284e-08	0.000430419	8.85949e-05	1
CD4	chr9:140165692-140166331	-1.07132	-5.38363	0.201941	8.62461	0.00102613	0.0246064	7.80297e-05	3.2657e-09	0.974289	5
CD4	chr19:23466571-23467225	-7.82359	-12.1343	0.199753	8.62143	0.998161	1.9095e-07	1.17294e-07	0.000568765	0.00127013	1
CD4	chr1:32913809-32914431	-12.4875	-16.798	0.261586	8.62102	0.941863	3.78122e-06	1.19262e-07	2.91689e-07	0.0581333	1
CD4	chr12:110309023-110309568	-0.546919	-4.85686	0.145697	8.61989	3.93847e-08	0.000873641	0.998928	0.000197556	3.44317e-07	3
CD4	chr18:19928016-19929409	-11.2888	-15.5972	0.213697	8.61663	0.999726	1.27285e-07	1.34569e-08	0.000117958	0.000155678	1
CD4	chr14:105906145-105906646	-24.7935	-29.1001	0.460703	8.61308	8.61935e-06	0.999742	0.000194726	3.7571e-07	5.44657e-05	2
CD4	chr12:9743557-9744058	-19.3859	-23.6923	0.350913	8.61282	0.000273755	0.999668	3.01008e-05	2.71058e-08	2.7647e-05	2
CD4	chr6:150973159-150973729	-5.11648	-9.42173	0.1902	8.61049	8.38596e-07	0.000721042	0.359075	0.640203	2.86386e-08	4
CD4	chr9:91932932-91934429	-0.581761	-4.88504	0.140412	8.60656	3.09707e-08	0.0238334	0.976099	6.78774e-05	6.76114e-08	3
CD4	chr9:21255345-21256203	-5.13604	-9.43918	0.194877	8.60627	0.0399715	1.09374e-06	0.00130081	0.958509	0.000217351	4
CD4	chr4:106226053-106228133	-13.539	-17.8416	0.250854	8.60525	2.58631e-07	0.350612	0.646858	0.00252693	2.64336e-06	3
CD4	chr3:111577790-111579776	-15.3522	-19.6393	0.273328	8.57416	0.221948	8.8005e-08	1.10956e-05	0.777892	0.000149154	4
CD4	chr17:77970590-77971844	-5.61122	-9.89765	0.208854	8.57287	0.00685665	0.955905	0.00520577	3.44167e-08	0.032033	2
CD4	chr12:48282657-48283296	-8.08513	-12.3712	0.215605	8.5722	8.03661e-06	0.99896	0.00101563	1.18733e-08	1.59891e-05	2
CD4	chr3:177142147-177142789	-9.8823	-14.1678	0.248771	8.57095	0.102265	0.896674	0.000302706	0.000750095	8.07823e-06	2
CD4	chr5:179247517-179249237	5.50889	1.22368	0.123607	8.57043	0.00010792	3.92436e-06	0.345098	0.654756	3.36574e-05	4
CD4	chr9:107876490-107876991	-13.5639	-17.8458	0.234066	8.56397	0.999857	1.95195e-06	4.91902e-08	0.000124931	1.63917e-05	1
CD4	chr7:90229380-90230012	-6.87968	-11.1606	0.192366	8.56183	0.891407	1.10925e-05	6.62728e-06	0.108574	9.98592e-07	1
CD4	chr11:46390856-46391517	-4.14792	-8.42818	0.167429	8.56052	0.872763	0.00190971	1.55579e-06	2.19611e-07	0.125326	1
CD4	chr8:91678220-91678721	-18.1696	-22.4498	0.359499	8.56025	1.00335e-06	0.98896	0.0108813	0.000157293	1.95613e-07	2
CD4	chr4:87963367-87963868	-26.3316	-30.6116	0.353246	8.56008	0.999716	0.000174728	1.50158e-07	3.03278e-06	0.00010589	1
CD4	chr5:140838783-140839284	-5.065	-9.34455	0.171172	8.5591	0.999642	0.000104792	2.34023e-08	4.65222e-06	0.000248787	1
CD4	chr5:148836975-148837476	-10.5684	-14.8468	0.261397	8.55688	3.04488e-06	0.998286	0.00170714	1.55165e-07	3.59994e-06	2
CD4	chr4:71517660-71518385	-12.3848	-16.6624	0.224052	8.55531	0.999722	3.42516e-07	1.92323e-08	0.000270402	6.83416e-06	1
CD4	chr19:42308302-42308859	-5.02373	-9.29956	0.219446	8.55166	0.000825174	0.74269	0.256479	2.55719e-06	3.88498e-06	2
CD4	chr16:29713002-29714181	-5.6997	-9.97534	0.20967	8.55127	0.00357031	0.96389	0.00928252	3.09542e-08	0.0232572	2
CD4	chr13:89785757-89786258	-6.51845	-10.7939	0.224753	8.55084	0.690667	1.86028e-07	0.00146676	0.123615	0.184251	1
CD4	chr3:195295499-195296000	-10.8792	-15.1541	0.223731	8.54985	7.59709e-05	0.0377675	0.950887	4.86025e-06	0.0112648	3
CD4	chr7:26626400-26626901	-2.71885	-6.99247	0.163047	8.54723	0.999401	1.15362e-07	3.01197e-08	1.39911e-05	0.000584457	1
CD4	chr15:48937176-48938684	-22.9475	-27.2197	0.333692	8.54454	6.89011e-08	0.0856025	0.914286	9.72157e-05	1.40392e-05	3
CD4	chr17:33167661-33168331	-22.8433	-27.1146	0.340041	8.54251	0.395598	0.603323	1.87058e-05	7.63289e-07	0.00105926	2
CD4	chr10:87362378-87363439	-9.525	-13.7957	0.192142	8.54131	0.999917	3.52913e-05	9.68404e-08	1.19823e-05	3.52875e-05	1
CD4	chr12:27166729-27169119	-1.38593	-5.65582	0.163774	8.53978	7.85557e-06	3.55644e-06	0.00339296	0.996596	6.83195e-09	4
CD4	chr2:25527949-25528522	-11.559	-15.8234	0.23452	8.52881	0.999624	3.02435e-06	1.08949e-07	4.84978e-07	0.000372144	1
CD4	chr3:51008728-51009943	-4.62944	-8.89368	0.165844	8.52848	0.999825	9.13224e-07	4.59107e-08	0.00017277	1.68695e-06	1
CD4	chr11:6115316-6115900	-14.0564	-18.3172	0.267737	8.52156	1.54662e-06	0.00348562	0.996505	5.97646e-06	1.38378e-06	3
CD4	chr15:85574432-85575534	-14.2567	-18.5163	0.247569	8.51915	0.289624	0.7098	5.42738e-05	5.12295e-07	0.000520822	2
CD4	chr11:108256450-108256951	-4.41093	-8.67012	0.18025	8.51836	0.980509	1.06521e-08	2.88728e-06	0.0188431	0.000645149	1
CD4	chr1:89502662-89503383	-20.2946	-24.5517	0.286795	8.51426	0.999819	0.000105893	1.17404e-07	1.6351e-05	5.88325e-05	1
CD4	chr1:228424370-228424980	-0.361252	-4.61737	0.148387	8.51224	0.999503	3.31024e-07	2.72222e-08	0.000116932	0.000379237	1
CD4	chr22:18400251-18400855	-13.3064	-17.5619	0.379109	8.51114	1.04218e-05	0.99995	3.94465e-05	2.84538e-07	1.15978e-08	2
CD4	chr16:87425131-87426957	-1.56754	-5.82247	0.159631	8.50986	2.81574e-07	0.910171	0.0898286	9.14173e-08	2.89963e-07	2
CD4	chr4:160350440-160351176	-4.85375	-9.10863	0.221021	8.50977	1.38248e-05	6.26367e-06	0.00249495	0.997485	4.22941e-09	4
CD4	chr2:129289254-129289938	-8.5478	-12.8024	0.243718	8.50924	0.266371	3.85605e-07	2.01674e-05	0.733605	3.46426e-06	4
CD4	chr5:133983280-133985242	-4.35683	-8.61086	0.162507	8.50805	3.64956e-06	1.48136e-05	0.806934	0.19304	6.90178e-06	3
CD4	chr3:71263807-71264501	-9.93598	-14.1889	0.263386	8.50589	0.0097576	0.00242902	0.000374443	0.987439	6.21545e-09	4
CD4	chr12:26249845-26250784	-5.50076	-9.75318	0.174688	8.50482	0.997175	4.48972e-07	2.14292e-08	0.00279892	2.53089e-05	1
CD4	chr2:157286822-157287460	-20.3021	-24.5542	0.280993	8.50437	0.999632	0.000335999	2.2271e-07	3.03317e-05	1.49936e-06	1
CD4	chr1:28453198-28454758	-16.3707	-20.6221	0.245744	8.50279	1.38503e-07	0.000664184	0.993777	0.00555811	1.37483e-07	3
CD4	chr11:114037478-114038153	-10.4267	-14.6781	0.204117	8.5027	0.999943	1.13507e-06	5.38613e-08	5.31779e-05	2.28751e-06	1
CD4	chr16:85978812-85979463	-10.2916	-14.5418	0.259975	8.50039	5.42587e-06	0.999772	0.00022199	9.93193e-08	5.00656e-07	2
CD4	chr12:112203257-112203758	-3.64268	-7.89271	0.183905	8.50006	1.95573e-05	0.547551	0.349978	3.90233e-07	0.102451	2
CD4	chr8:19909908-19910409	-8.61226	-12.8619	0.199413	8.49931	0.998632	7.23518e-06	6.21696e-08	0.00110486	0.000256131	1
CD4	chr19:8580084-8580759	-6.30931	-10.5585	0.200629	8.49831	0.00144841	0.000162916	0.983518	0.000556496	0.0143137	3
CD4	chr3:87275705-87277264	-11.1963	-15.4434	0.230489	8.49403	0.0036169	7.0468e-07	3.86127e-06	0.996379	3.95864e-09	4
CD4	chr13:113680267-113680806	-23.737	-27.9838	0.410397	8.49359	1.52619e-06	0.999492	0.000505635	2.47362e-07	3.33293e-07	2
CD4	chr16:24082063-24082772	-4.88666	-9.1318	0.175304	8.49029	1.20527e-07	0.318887	0.681041	1.77637e-05	5.49752e-05	3
CD4	chr12:96336414-96337561	-9.48145	-13.7264	0.205662	8.48993	0.956171	1.12957e-07	1.96848e-07	0.0438031	2.53628e-05	1
CD4	chr1:70598452-70599166	-2.30061	-6.54485	0.179771	8.48847	0.676417	3.17806e-05	0.000629965	0.322921	4.86331e-08	1
CD4	chr4:166180829-166181505	-6.10057	-10.3438	0.223238	8.48643	9.232e-06	0.999966	2.31611e-05	1.2274e-08	1.95041e-06	2
CD4	chr2:172543460-172545302	-6.71455	-10.9566	0.188957	8.4841	0.000909685	3.56812e-08	6.62914e-05	0.999024	3.55921e-07	4
CD4	chr10:93011020-93011729	-11.6548	-15.8957	0.227861	8.48182	0.994757	1.72338e-07	4.37306e-07	0.00524118	1.53377e-06	1
CD4	chr4:53410688-53412146	-6.95686	-11.1973	0.21118	8.48084	0.00181112	1.05004e-05	4.49521e-05	0.998133	6.73953e-10	4
CD4	chr8:75415982-75416483	-9.1785	-13.4188	0.244233	8.48067	1.87936e-05	0.0288769	0.168039	0.802988	7.71332e-05	4
CD4	chr13:21572558-21573216	-35.0437	-39.2834	0.606123	8.47949	4.83405e-07	0.999854	0.000144852	9.83435e-08	4.52756e-07	2
CD4	chr5:49897302-49897922	-18.4591	-22.698	0.275308	8.47779	0.985321	1.98999e-05	2.06684e-08	5.95252e-07	0.0146585	1
CD4	chr2:24734653-24735351	-17.4622	-21.7001	0.276605	8.47578	5.71677e-08	0.0747905	0.925166	4.2523e-05	7.26495e-07	3
CD4	chr16:15128299-15128939	-25.5965	-29.8328	0.531455	8.47261	7.35349e-05	0.000561819	0.000410298	1.20949e-07	0.998954	5
CD4	chr1:89593545-89594046	-10.9041	-15.1404	0.249743	8.47256	0.0141384	0.000358306	0.00311498	7.28488e-07	0.982388	5
CD4	chr9:21395737-21396691	-6.50207	-10.7371	0.190808	8.47006	0.365843	6.37776e-08	7.44073e-07	0.634121	3.54568e-05	4
CD4	chr6:139571542-139572525	-2.60052	-6.83377	0.147936	8.46649	0.99798	0.000742151	1.05091e-07	1.14134e-05	0.0012666	1
CD4	chr5:75686191-75687363	-14.2676	-18.4958	0.235817	8.45648	0.999812	2.78437e-06	6.03843e-08	0.000184156	1.15104e-06	1
CD4	chr12:124898412-124898913	-19.6581	-23.8857	0.361688	8.45512	3.73865e-06	0.99986	3.21197e-05	9.81329e-09	0.00010462	2
CD4	chr18:5237039-5238790	-5.04368	-9.27104	0.177194	8.45472	0.00168613	4.68011e-06	7.91565e-06	0.998301	4.19416e-08	4
CD4	chr13:22243082-22246198	-14.3521	-18.579	0.259658	8.45378	0.188091	1.75776e-07	1.4713e-05	0.809601	0.00229376	4
CD4	chr13:48837765-48838622	-6.23271	-10.4588	0.212305	8.45213	0.988798	2.3105e-06	1.43657e-05	0.0037695	0.00741564	1
CD4	chr8:126301487-126303192	-21.1812	-25.4057	0.328556	8.44917	3.17134e-07	0.725423	0.274459	0.000115505	1.81742e-06	2
CD4	chr11:72193106-72193839	-8.5129	-12.7374	0.202974	8.44905	0.999896	3.22065e-07	1.86864e-07	7.31392e-05	3.03407e-05	1
CD4	chr17:9420653-9421173	-17.0017	-21.2249	0.274294	8.44645	0.784045	0.215883	1.86501e-05	1.49759e-05	3.91393e-05	1
CD4	chr12:96335710-96336211	-16.1267	-20.3491	0.258474	8.44471	0.999533	4.27513e-07	3.83433e-08	0.00046424	2.08987e-06	1
CD4	chr11:124993916-124994990	-5.90556	-10.1265	0.184881	8.44186	0.999216	1.83798e-07	9.81895e-08	0.000766822	1.72439e-05	1
CD4	chr4:164414676-164416646	-10.0897	-14.3093	0.21838	8.43921	0.00134992	4.52781e-07	3.39626e-06	0.998646	8.98113e-08	4
CD4	chr1:185443463-185444067	-20.8603	-25.0796	0.296802	8.43873	0.996836	8.14003e-06	1.20851e-08	2.94296e-06	0.00315306	1
CD4	chr7:24323411-24324167	-0.413909	-4.63253	0.204473	8.43724	0.0378699	0.00230256	0.000300108	9.36462e-05	0.959434	5
CD4	chr19:16445187-16445688	-16.7703	-20.9865	0.328183	8.4323	0.990414	7.46849e-08	7.45685e-05	0.00748746	0.00202352	1
CD4	chr20:62505453-62506090	-10.7131	-14.9286	0.265147	8.43085	0.000503881	0.0109454	0.988447	9.22615e-06	9.40742e-05	3
CD4	chr4:90211741-90212374	2.76986	-1.44546	0.122152	8.43063	1.24097e-07	0.000401644	0.999479	8.18739e-05	3.69775e-05	3
CD4	chr3:153030600-153031202	-11.6534	-15.8687	0.228333	8.43052	0.99961	5.19586e-08	2.71188e-07	8.10021e-05	0.000308442	1
CD4	chr17:25529170-25529671	-2.55383	-6.76867	0.161999	8.42969	0.999928	8.35787e-07	7.4323e-08	9.66426e-06	6.18345e-05	1
CD4	chr22:20193558-20194741	-5.69023	-9.90454	0.191064	8.42862	0.0036185	0.996223	1.90713e-05	6.2822e-08	0.000139249	2
CD4	chr12:91968625-91969196	-3.21427	-7.42848	0.186537	8.42842	0.0191157	5.65079e-07	0.00147212	0.954488	0.0249235	4
CD4	chr11:46373551-46374503	-0.290163	-4.50359	0.173546	8.42685	0.0925619	0.780078	0.122901	0.00445846	5.08765e-07	2
CD4	chr17:17084966-17086351	-12.9114	-17.1242	0.254942	8.42558	0.00426151	0.991823	3.71722e-05	9.14477e-09	0.00387855	2
CD4	chr17:3977333-3978671	-11.5395	-15.75	0.228435	8.42102	2.89178e-07	0.413055	0.586927	1.39122e-05	2.93132e-06	3
CD4	chr16:11730031-11730614	-6.87697	-11.0865	0.253153	8.41901	0.0196293	9.98197e-06	0.0386897	0.0102595	0.931412	5
CD4	chr7:90582892-90583393	0.591615	-3.61786	0.150602	8.41894	7.08047e-07	0.40652	0.593132	1.25574e-05	0.000334973	3
CD4	chr1:153482014-153482736	-4.96039	-9.16979	0.213312	8.4188	0.984603	3.75122e-07	1.42865e-06	5.68499e-06	0.0153898	1
CD4	chr2:10198255-10199179	-12.5852	-16.7945	0.242708	8.41863	2.15773e-07	0.969343	0.0306496	4.23099e-07	6.93377e-06	2
CD4	chr13:48839212-48839955	-5.18079	-9.38995	0.172159	8.41833	0.996948	2.7073e-06	1.98932e-08	3.79447e-06	0.00304577	1
CD4	chr11:34497640-34498141	-9.02465	-13.2329	0.211274	8.41655	0.000570431	0.939304	0.00798049	4.49912e-08	0.0521454	2
CD4	chr20:61278173-61278975	-16.6148	-20.8199	0.282707	8.41003	3.91894e-07	0.917234	0.0827556	8.89211e-06	1.0781e-06	2
CD4	chr9:111034202-111035308	-11.077	-15.2819	0.206008	8.40997	2.96262e-07	0.000127581	0.997076	0.00265576	0.000139868	3
CD4	chr11:64746205-64746890	-4.91032	-9.11432	0.218687	8.40799	0.000417924	0.235451	0.764089	3.55431e-06	3.82462e-05	3
CD4	chr9:128793266-128793767	-18.2923	-22.4947	0.375073	8.40494	8.45876e-07	0.999833	0.000162889	3.21552e-06	4.38447e-08	2
CD4	chr21:30676823-30677324	-3.63631	-7.83753	0.178102	8.40245	0.462609	4.13042e-05	3.98435e-06	0.537331	1.39598e-05	4
CD4	chr12:54792960-54793607	-2.90161	-7.1023	0.151596	8.4014	0.999982	3.37162e-06	4.60008e-07	8.39685e-06	5.40686e-06	1
CD4	chr21:37795053-37795554	-23.0942	-27.2945	0.391286	8.40055	9.81362e-07	0.99923	0.000756499	3.96192e-07	1.23207e-05	2
CD4	chr22:24524806-24525724	-6.92004	-11.1195	0.193665	8.39889	0.968287	0.000486518	9.98421e-08	1.50152e-06	0.0312252	1
CD4	chr7:157674305-157674806	-11.6254	-15.8242	0.271986	8.39759	0.0158783	0.523798	4.89469e-05	2.19883e-08	0.460274	2
CD4	chr1:173174338-173175387	-1.31662	-5.51526	0.151938	8.39727	0.947627	0.0495365	1.95183e-06	3.51345e-06	0.002831	1
CD4	chr6:157824561-157825062	-10.2539	-14.4488	0.298774	8.38992	0.0354533	0.000434897	1.12134e-05	0.0016676	0.962433	5
CD4	chr17:76253766-76255158	-12.0579	-16.2514	0.245935	8.38693	6.34075e-06	0.997744	0.00219504	2.40821e-08	5.48417e-05	2
CD4	chr2:153550473-153551239	-19.9669	-24.1595	0.347155	8.38539	2.6826e-06	6.33475e-07	0.00697076	0.993026	6.28491e-08	4
CD4	chr6:124483660-124484161	-10.101	-14.2934	0.229872	8.38477	0.969161	0.0114055	2.23944e-05	0.019405	6.39001e-06	1
CD4	chr10:88725700-88726814	0.294978	-3.89699	0.136157	8.38394	0.999957	1.03963e-06	3.89904e-08	8.75826e-06	3.29009e-05	1
CD4	chr1:242564231-242564732	-0.147331	-4.33908	0.152138	8.3835	0.000157019	0.985793	0.0138038	5.73091e-08	0.000245657	2
CD4	chr5:81916672-81917358	-31.1798	-35.3705	0.412606	8.38137	0.999932	3.95114e-05	1.00018e-07	9.76139e-06	1.9088e-05	1
CD4	chr2:205831706-205832886	-18.7906	-22.9811	0.280488	8.38101	0.982825	0.0170683	1.13578e-06	4.56075e-05	6.03128e-05	1
CD4	chr2:89572120-89573117	-5.12203	-9.31212	0.216182	8.38018	0.908241	9.38999e-06	1.53917e-06	0.0886845	0.00306327	1
CD4	chr7:152774893-152775394	-9.52152	-13.7109	0.227487	8.37872	4.49263e-06	0.849481	0.144778	0.00573473	1.62602e-06	2
CD4	chr15:80996259-80996760	0.878735	-3.30984	0.169113	8.37716	0.00197503	0.0220343	0.000754847	0.975235	3.98589e-07	4
CD4	chr13:95828690-95829446	-15.7784	-19.9665	0.241068	8.3762	0.99967	1.36148e-05	4.29231e-08	0.000310642	5.94514e-06	1
CD4	chr14:50353086-50353756	-6.01743	-10.2052	0.175412	8.37561	0.999526	2.663e-06	2.41458e-08	0.000413922	5.78698e-05	1
CD4	chr10:98781530-98782069	-1.96003	-6.14718	0.188908	8.3743	6.03253e-05	0.435639	0.564279	1.97587e-05	2.57858e-06	3
CD4	chr9:30677619-30678120	-5.24911	-9.43584	0.209659	8.37347	0.999343	1.06539e-06	0.000116726	0.000484062	5.54125e-05	1
CD4	chr22:41953175-41953857	-8.51869	-12.7051	0.215031	8.37288	1.15943e-05	0.559522	0.337054	2.35243e-06	0.10341	2
CD4	chr21:43795026-43795753	-25.3219	-29.5081	0.430921	8.37255	3.31711e-07	0.999174	0.000822674	1.42795e-08	2.91674e-06	2
CD4	chr11:101785441-101786956	-9.51392	-13.6998	0.208174	8.37168	0.00510552	1.03109e-06	7.16695e-06	0.994886	1.97295e-08	4
CD4	chr1:223687362-223688129	-11.9438	-16.1288	0.21724	8.36998	0.968849	2.48883e-06	9.07611e-09	1.38931e-05	0.0311347	1
CD4	chr7:139138079-139138580	-10.5192	-14.704	0.226443	8.36949	1.8865e-07	0.969864	0.0301046	3.05988e-05	2.20597e-07	2
CD4	chr12:106177476-106178685	-0.00833066	-4.1912	0.131481	8.36575	0.999386	0.000342401	5.31465e-05	0.000199764	1.83702e-05	1
CD4	chr9:82815675-82816176	-10.6228	-14.805	0.28328	8.36434	0.929944	1.27338e-07	2.74304e-07	0.0646018	0.00545356	1
CD4	chr13:74453395-74454278	-13.3607	-17.5391	0.281311	8.35685	1.37997e-07	0.999762	0.000237397	1.6967e-09	5.85628e-07	2
CD4	chr9:6247299-6247800	-5.85846	-10.0358	0.189929	8.35461	0.910078	3.01523e-06	1.05053e-06	0.0899022	1.60289e-05	1
CD4	chr15:40688405-40688934	-7.3027	-11.4765	0.198578	8.34767	1.48236e-05	0.289492	0.709458	2.47533e-06	0.00103282	3
CD4	chr13:43106587-43107820	-17.4089	-21.5805	0.337446	8.34331	3.64028e-05	0.000268904	0.0123846	0.987306	4.43158e-06	4
CD4	chr1:47696440-47698366	-11.3805	-15.5515	0.225043	8.34185	4.51839e-08	0.984072	0.0159203	1.2756e-06	6.08372e-06	2
CD4	chr22:26105655-26106208	-17.7665	-21.9367	0.315962	8.34037	8.99709e-07	0.993453	0.00653252	4.00149e-08	1.36303e-05	2
CD4	chr6:117799474-117800074	-15.9836	-20.1538	0.24459	8.34033	0.999546	4.12997e-07	1.10238e-08	3.82426e-05	0.000415144	1
CD4	chr20:48310836-48311739	-14.18	-18.3492	0.249777	8.33842	2.29615e-05	2.28034e-05	0.961152	0.0364229	0.00237936	3
CD4	chr1:176849981-176850588	-3.80844	-7.97761	0.170614	8.33833	0.98973	0.0100231	1.60006e-06	7.93957e-05	0.000165626	1
CD4	chr11:64298162-64298663	-27.1188	-31.2865	0.397877	8.33527	0.0628302	0.000147265	0.00746336	0.92929	0.000268803	4
CD4	chr4:39459748-39461798	5.16854	1.00255	0.116121	8.33199	1.80508e-06	1.83371e-05	0.941343	0.0586365	5.44462e-08	3
CD4	chr6:106542034-106542664	-9.31297	-13.4761	0.206422	8.32623	0.993542	5.5569e-08	3.92739e-06	0.00380603	0.00264844	1
CD4	chr22:35465439-35465949	-4.73958	-8.9022	0.189753	8.32523	0.557377	0.00368099	0.011813	0.427128	1.2704e-06	1
CD4	chr2:88335643-88336555	-6.00228	-10.164	0.175686	8.32354	1.95163e-06	0.00902266	0.815648	0.17517	0.0001578	3
CD4	chr9:1872604-1873105	-9.66884	-13.8295	0.22982	8.32125	0.88274	2.33677e-08	3.61648e-06	0.0139758	0.103281	1
CD4	chr10:61312931-61313432	-13.14	-17.2988	0.247291	8.31762	1.90824e-07	0.28967	0.710009	0.000320888	3.86588e-07	3
CD4	chr3:36486088-36486713	-15.8585	-20.0169	0.298315	8.31678	6.6392e-06	0.99816	0.00180105	9.50013e-08	3.19979e-05	2
CD4	chr8:100708520-100709021	-17.2732	-21.4313	0.294671	8.31626	1.26919e-07	0.987298	0.0126999	2.09096e-06	2.36591e-07	2
CD4	chr8:56831872-56832577	-5.43341	-9.58819	0.20026	8.30956	8.1361e-06	0.538446	0.452315	1.56161e-05	0.0092148	2
CD4	chr21:46952598-46953158	-12.8208	-16.973	0.250893	8.30438	6.18977e-07	0.883645	0.116352	1.25267e-06	7.03415e-07	2
CD4	chr14:39728412-39728913	-4.59815	-8.74939	0.205687	8.30248	0.558854	6.90806e-07	0.00321334	0.40228	0.035652	1
CD4	chr3:194592097-194593421	-12.3181	-16.468	0.230372	8.2998	0.99846	7.71896e-07	5.77341e-08	0.00137569	0.000163398	1
CD4	chr4:170533001-170534897	-3.97355	-8.12225	0.188539	8.29741	0.00024307	7.17422e-08	1.90198e-05	0.999736	2.0457e-06	4
CD4	chr9:35696409-35697063	-8.4624	-12.6081	0.178347	8.2914	0.999308	6.42717e-06	8.92647e-08	1.82778e-06	0.000683669	1
CD4	chr15:71664852-71665609	-17.2534	-21.3984	0.261509	8.28999	0.998192	1.24643e-06	1.5152e-08	1.06575e-05	0.00179583	1
CD4	chr17:63290160-63290842	-5.95419	-10.0991	0.164055	8.2899	0.999879	1.87426e-05	3.59764e-08	2.83782e-06	9.95296e-05	1
CD4	chr17:36433130-36433637	-5.76883	-9.91242	0.216547	8.28718	8.8962e-06	0.99933	0.00062299	1.68686e-06	3.69084e-05	2
CD4	chr10:125792753-125793365	-13.9674	-18.1102	0.244328	8.28556	7.74678e-08	0.0482619	0.951428	0.000309765	6.99663e-07	3
CD4	chr11:6378362-6378921	-2.33342	-6.47293	0.189386	8.279	0.00473316	0.000858275	0.00389459	0.990409	0.000105013	4
CD4	chr4:6339721-6340784	-9.02995	-13.1689	0.237027	8.27799	1.0387e-06	0.999812	0.000180833	2.01658e-08	6.25779e-06	2
CD4	chr7:18281050-18281713	-9.54979	-13.688	0.207617	8.27641	0.999709	1.02296e-06	4.55875e-08	8.18586e-05	0.000207902	1
CD4	chr15:90776215-90777697	3.51307	-0.624883	0.157108	8.2759	2.90036e-07	0.815397	0.184602	5.53627e-07	2.2699e-08	2
CD4	chr6:71415952-71416759	-14.855	-18.9927	0.252105	8.27526	0.998048	2.24223e-07	2.48468e-07	0.0019503	7.4182e-07	1
CD4	chr18:20822024-20822609	-2.05424	-6.19143	0.184244	8.27437	0.0474107	0.0111757	0.00671948	0.588233	0.346461	4
CD4	chr14:77278444-77279747	8.34955	4.21259	0.141095	8.27391	0.0137147	0.0068941	0.0236722	0.955719	1.13815e-09	4
CD4	chr10:16011278-16011779	-7.31835	-11.4551	0.19996	8.27359	1.9984e-07	0.771333	0.228645	2.1988e-05	1.53432e-07	2
CD4	chr1:205827578-205828127	-4.80989	-8.94645	0.17752	8.27312	0.995186	1.38952e-07	1.18218e-07	0.00476211	5.16613e-05	1
CD4	chr2:45020420-45020921	-8.11258	-12.2461	0.23497	8.26693	0.01345	3.11873e-07	0.0366895	0.931099	0.0187612	4
CD4	chr16:9040292-9040958	-9.92945	-14.0619	0.240046	8.26488	0.000105121	0.394031	0.0264613	2.65923e-06	0.5794	5
CD4	chr2:1158302-1158956	-20.2167	-24.3481	0.286739	8.26283	0.999868	2.79579e-06	3.66694e-08	5.68548e-05	7.27054e-05	1
CD4	chr1:192205904-192206405	-2.08881	-6.22012	0.150056	8.26262	0.999121	1.58565e-06	1.2379e-08	6.92658e-05	0.000808336	1
CD4	chr14:68972838-68974976	-9.23614	-13.3654	0.217293	8.25851	0.548257	0.446427	4.5104e-06	4.05787e-05	0.00527053	1
CD4	chr15:101834154-101835939	6.71608	2.58978	0.146067	8.2526	3.76588e-07	0.0128379	0.967517	0.0196447	5.35362e-10	3
CD4	chr4:84142609-84143613	-10.0943	-14.2186	0.2271	8.24872	8.52547e-06	0.712851	0.247579	1.16479e-05	0.0395491	2
CD4	chr11:66487559-66488176	-23.3814	-27.5056	0.38975	8.24834	1.65695e-07	0.99962	0.000377005	3.60518e-08	2.33209e-06	2
CD4	chr9:36207304-36207805	-11.1703	-15.2933	0.243507	8.24603	6.11655e-07	0.989018	0.0109745	6.45716e-06	3.4978e-07	2
CD4	chr20:30061698-30062452	-17.4125	-21.5353	0.273298	8.24564	8.75812e-08	0.17364	0.826278	1.85428e-05	6.31618e-05	3
CD4	chr10:122239451-122239985	-9.33333	-13.4549	0.188896	8.24316	9.80084e-06	0.0489373	0.853164	0.097853	3.60785e-05	3
CD4	chr14:97765747-97766527	-0.374556	-4.49531	0.132734	8.24151	0.999887	1.93182e-05	9.51241e-08	2.62153e-06	9.09309e-05	1
CD4	chr8:105690758-105691401	-7.60302	-11.7236	0.210592	8.24107	0.913158	5.78089e-08	8.42414e-06	0.0857542	0.00107972	1
CD4	chr10:87395389-87395890	-5.08399	-9.20394	0.178339	8.23988	0.997293	3.25955e-07	3.85059e-07	0.000249407	0.0024573	1
CD4	chr18:75333773-75334534	-23.0442	-27.164	0.337488	8.23947	0.99844	9.73745e-08	1.11037e-07	0.0013568	0.000203267	1
CD4	chr22:38856364-38858049	-8.76071	-12.8793	0.239107	8.23727	2.01198e-06	0.0363897	0.961855	0.00175283	2.86466e-08	3
CD4	chr1:193142012-193142513	-9.68498	-13.8034	0.295369	8.23685	0.00216488	7.71978e-05	0.00116246	0.996521	7.48298e-05	4
CD4	chr17:20605724-20606497	-17.0875	-21.2051	0.412428	8.23504	0.00225509	0.000112783	0.000454089	2.42721e-05	0.997154	5
CD4	chr12:57661947-57662485	-8.84965	-12.9668	0.243854	8.23431	0.0158045	0.0606559	0.172312	0.736484	0.0147428	4
CD4	chr2:87576689-87577190	-26.2339	-30.351	0.404687	8.23408	1.59558e-06	0.00167762	0.998255	3.37393e-05	3.23604e-05	3
CD4	chr4:2010353-2012192	0.16791	-3.94908	0.202704	8.23398	0.00761167	0.873335	0.118746	0.000307168	2.66023e-07	2
CD4	chr5:75595294-75595883	-19.8057	-23.9224	0.273342	8.23327	0.999863	5.56934e-05	7.34093e-08	5.68562e-06	7.5416e-05	1
CD4	chr20:62270373-62271316	-10.5275	-14.6434	0.231395	8.23174	0.00330932	0.883608	0.111485	2.82898e-07	0.00159733	2
CD4	chr3:42039176-42039974	-7.12696	-11.2427	0.19335	8.23147	2.51849e-07	0.0826363	0.917063	0.000283001	1.74196e-05	3
CD4	chr12:650701-651202	-24.8992	-29.0141	0.40001	8.22971	8.74214e-07	0.946834	0.0531538	7.85125e-07	1.02698e-05	2
CD4	chr22:44665770-44666271	-14.537	-18.6503	0.278399	8.22665	1.31517e-06	0.993629	0.00635523	3.95328e-06	1.00799e-05	2
CD4	chr6:109441951-109442658	-4.65368	-8.76606	0.175902	8.22476	0.995066	4.95609e-08	4.10954e-06	0.00362158	0.00130848	1
CD4	chr3:153398192-153398871	-9.91816	-14.0304	0.19167	8.22445	0.999886	6.09104e-05	1.16673e-07	4.26335e-05	1.04894e-05	1
CD4	chr1:10489841-10491475	2.61155	-1.49799	0.162844	8.21909	3.95852e-05	0.842629	0.157326	5.12468e-06	1.94462e-07	2
CD4	chr19:908489-910112	-19.1299	-23.2382	0.317001	8.21655	0.000804841	0.995573	0.00278061	1.07963e-08	0.000841787	2
CD4	chr7:130597286-130598788	-5.38886	-9.49641	0.176909	8.21509	4.54373e-05	1.02975e-06	0.138323	0.861607	2.35153e-05	4
CD4	chr1:209758869-209759677	-3.34009	-7.44636	0.178813	8.21254	2.37164e-07	0.98786	0.0121391	1.19904e-07	1.60927e-07	2
CD4	chr6:119131427-119132075	-4.48398	-8.58993	0.169545	8.2119	0.996812	1.66761e-07	5.13479e-07	0.00300687	0.000180701	1
CD4	chr2:86356990-86357858	0.789302	-3.3162	0.13426	8.211	4.11772e-05	1.08222e-05	0.0430253	0.956689	0.000233465	4
CD4	chr1:198466294-198467271	-6.36984	-10.4734	0.201921	8.20718	0.559278	4.54986e-07	0.000155596	0.350032	0.0905335	1
CD4	chr18:72086737-72087238	-7.8549	-11.9578	0.259273	8.2058	0.448546	0.133599	0.00158639	0.0417447	0.374523	1
CD4	chr22:39739342-39740060	-7.64053	-11.7429	0.189726	8.20484	0.999925	8.75997e-06	2.1763e-07	1.30914e-06	6.50644e-05	1
CD4	chr3:188798518-188799019	-15.2774	-19.378	0.24667	8.20134	0.996592	2.10826e-05	3.2885e-07	0.00338675	1.646e-07	1
CD4	chr8:91259114-91259615	-4.8796	-8.98019	0.188215	8.20118	0.01651	0.00057038	0.00907409	0.455804	0.518042	5
CD4	chr6:139811446-139812091	-12.4218	-16.5182	0.244725	8.19279	0.0915917	1.04949e-07	8.51883e-05	0.901469	0.00685414	4
CD4	chr1:33703026-33703689	-10.9842	-15.0797	0.230107	8.19088	0.987345	9.64385e-08	8.08408e-06	0.00225199	0.0103948	1
CD4	chr13:77546379-77547081	-6.31998	-10.4154	0.182985	8.19088	0.998756	6.04628e-07	4.17128e-08	0.0010308	0.000212996	1
CD4	chr10:39033286-39033787	-0.395493	-4.49014	0.176724	8.1893	6.92412e-07	0.999672	0.000298287	1.43842e-08	2.93738e-05	2
CD4	chr8:134274137-134275094	-9.4818	-13.5764	0.213724	8.18915	1.05803e-07	0.840021	0.159977	1.66595e-06	6.68715e-07	2
CD4	chr2:10497015-10497530	-7.98124	-12.0756	0.217684	8.1888	1.193e-06	0.98068	0.0193129	8.72538e-07	5.29433e-06	2
CD4	chr15:64993880-64994476	-15.818	-19.9122	0.380023	8.18852	0.000176833	4.73058e-05	4.12043e-07	7.10539e-09	0.999775	5
CD4	chr7:76961042-76961666	0.915999	-3.17783	0.143077	8.18767	0.893367	1.864e-07	1.95677e-07	0.00218992	0.104443	1
CD4	chr17:53846877-53847558	-6.14472	-10.236	0.172837	8.18262	4.70345e-08	0.000922243	0.997527	0.0015508	1.74472e-07	3
CD4	chr2:52285678-52286179	-7.51919	-11.6092	0.200463	8.17995	2.98328e-07	0.968005	0.0319502	3.95981e-05	4.53254e-06	2
CD4	chr10:75796727-75797228	0.0284031	-4.0613	0.16616	8.1794	0.0309775	0.804887	0.0584937	1.35653e-06	0.105641	2
CD4	chr7:30132807-30133308	-8.34419	-12.433	0.204783	8.1776	1.88962e-07	0.644317	0.355659	2.96474e-06	2.1333e-05	2
CD4	chr9:114764621-114766292	-11.4574	-15.5462	0.257727	8.1775	2.60992e-06	0.999904	9.2724e-05	1.42504e-08	8.64334e-07	2
CD4	chr3:110248855-110249356	0.0713083	-4.01555	0.1586	8.17372	0.106895	0.892899	0.000103254	9.97619e-05	2.45135e-06	2
CD4	chr16:75496631-75497240	-5.39755	-9.47912	0.1616	8.16315	1.28832e-07	0.000404382	0.979141	0.020452	2.57628e-06	3
CD4	chr21:47336653-47337254	-23.0974	-27.1786	0.425778	8.16242	4.39628e-06	7.01074e-05	0.016552	0.983373	5.75272e-08	4
CD4	chr9:107755446-107756442	-9.17884	-13.2588	0.206005	8.15986	1.22646e-05	1.6745e-06	0.0416077	0.958378	2.44074e-07	4
CD4	chr1:32469017-32469656	-9.88461	-13.9642	0.192399	8.15925	0.999967	4.4097e-06	4.6777e-08	8.16646e-06	2.01103e-05	1
CD4	chr11:8369423-8369983	-6.96713	-11.0465	0.220826	8.15883	0.000224529	0.999693	7.76929e-05	2.64576e-06	1.87724e-06	2
CD4	chr16:87397756-87398517	-7.56453	-11.6434	0.199501	8.15778	5.35079e-07	0.870887	0.129103	1.36873e-06	7.87946e-06	2
CD4	chr12:102153120-102153747	-5.95906	-10.0378	0.181241	8.15743	0.999723	5.01349e-07	3.68924e-08	0.000199511	7.74336e-05	1
CD4	chr3:183862871-183863579	-10.2876	-14.3656	0.284943	8.15594	0.235589	1.26665e-07	8.09249e-08	8.10185e-07	0.76441	5
CD4	chr15:41735407-41735964	-5.6124	-9.68976	0.1871	8.15472	2.49027e-07	0.961354	0.0386441	5.74491e-07	9.9386e-07	2
CD4	chr10:15226989-15227932	-16.8228	-20.8992	0.277503	8.15288	0.347002	0.652899	1.95145e-05	9.47397e-06	7.04273e-05	2
CD4	chr11:4514034-4514989	-9.66304	-13.7374	0.204783	8.14868	0.941819	3.13231e-06	2.66815e-07	0.0581766	1.01305e-06	1
CD4	chr22:39178335-39179551	-6.10613	-10.1789	0.191793	8.14555	0.375637	0.616912	0.000198458	5.70379e-07	0.00725245	2
CD4	chr2:213886592-213888265	-16.7584	-20.8302	0.273532	8.14351	6.10859e-07	0.837932	0.162045	2.16375e-05	5.55498e-07	2
CD4	chr18:2971978-2972654	-10.4035	-14.4747	0.205139	8.14246	1.04526e-05	3.93137e-05	0.967787	0.0320557	0.000107504	3
CD4	chr14:75005736-75006237	-8.75227	-12.8228	0.277298	8.14101	0.00655854	0.926854	0.0649447	0.00164296	1.49599e-08	2
CD4	chr4:93836095-93836596	-6.02036	-10.0892	0.182063	8.13757	1.01786e-07	0.0789275	0.921054	1.56321e-05	3.11146e-06	3
CD4	chr15:23075745-23076685	1.82551	-2.24303	0.172823	8.13708	1.35087e-05	3.35691e-05	0.00412129	0.995832	1.69438e-09	4
CD4	chr9:21235541-21236253	-7.72992	-11.7983	0.18888	8.13677	0.985764	9.40753e-07	1.4176e-06	0.0142331	9.04655e-08	1
CD4	chr4:4291286-4292819	4.43517	0.368308	0.109673	8.13372	6.45814e-07	0.000122237	0.983984	0.0158907	2.21134e-06	3
CD4	chr4:122871201-122873434	-11.3638	-15.4303	0.226909	8.13316	0.224444	1.08622e-07	9.02197e-06	0.775005	0.000541515	4
CD4	chr1:89910185-89910869	-11.5803	-15.6467	0.228781	8.13284	4.07068e-07	0.000284546	0.999661	4.73837e-05	6.2132e-06	3
CD4	chr8:126175008-126176114	-2.64593	-6.71181	0.170095	8.13175	1.33739e-05	0.000418055	0.988986	3.01166e-05	0.0105527	3
CD4	chr5:56433759-56434464	-10.1582	-14.2238	0.211187	8.13135	0.998567	3.6389e-07	1.04415e-07	0.000543687	0.000888751	1
CD4	chr17:25936455-25937142	-13.1755	-17.2406	0.240864	8.13013	1.96817e-07	0.783163	0.216832	1.78155e-06	3.42391e-06	2
CD4	chr1:120561765-120562275	2.13829	-1.92649	0.137499	8.12956	0.971403	1.2246e-07	6.87429e-08	0.00119631	0.0274007	1
CD4	chr7:106238475-106239652	-8.41733	-12.482	0.212576	8.12932	0.00767688	3.47642e-08	2.21507e-06	0.992319	1.86831e-06	4
CD4	chr2:110096331-110096843	-8.13508	-12.1993	0.233068	8.12837	0.000347228	0.999482	0.000114498	4.21154e-07	5.60644e-05	2
CD4	chr6:168853469-168853970	-28.4538	-32.5176	0.475057	8.12754	5.42367e-07	0.999962	3.75725e-05	1.77263e-08	9.94372e-08	2
CD4	chr1:220701113-220703041	-7.78635	-11.8495	0.193631	8.12624	2.04928e-07	0.333924	0.662871	0.003205	1.3266e-08	3
CD4	chr9:79211488-79211989	-6.81576	-10.8782	0.210017	8.12491	3.30827e-05	0.00753475	0.991133	0.00126083	3.78505e-05	3
CD4	chr12:46573611-46574399	-16.7235	-20.7859	0.26865	8.12477	0.997052	1.43259e-07	4.98881e-07	0.00220736	0.000739892	1
CD4	chr16:2742055-2742556	-16.3653	-20.4255	0.384114	8.12023	0.000679045	8.39266e-05	1.0899e-05	1.42602e-06	0.999225	5
CD4	chr1:160846756-160847506	-12.8861	-16.945	0.221866	8.11782	0.997858	1.73835e-06	2.39379e-08	4.158e-06	0.00213595	1
CD4	chr7:143857062-143857563	-12.2172	-16.2755	0.276698	8.11662	0.000189822	2.93393e-08	1.56358e-05	0.999795	1.16424e-08	4
CD4	chr2:235330019-235330614	-7.86419	-11.9221	0.186047	8.11577	0.949244	0.0150053	6.63267e-06	9.18847e-06	0.0357352	1
CD4	chr5:10987843-10988622	-13.2151	-17.2722	0.299185	8.11435	0.000850899	0.998889	0.000229661	3.07752e-05	1.17302e-08	2
CD4	chr4:597837-598460	-5.60757	-9.66447	0.180741	8.11378	0.995744	7.43604e-08	4.0511e-08	0.000407705	0.00384795	1
CD4	chr10:14803045-14804294	-11.8476	-15.9032	0.229416	8.11134	0.58171	0.00178186	0.0082302	0.243126	0.165152	1
CD4	chr1:155008325-155008900	-6.18848	-10.2431	0.20548	8.10921	5.6646e-06	0.981123	0.0188702	5.94903e-07	3.34212e-07	2
CD4	chr2:21326199-21326870	-12.3707	-16.4221	0.235088	8.10265	0.983679	1.05236e-07	1.94504e-06	0.00109683	0.0152222	1
CD4	chr21:47028551-47029136	-6.91902	-10.9703	0.188146	8.10262	0.983677	1.02631e-07	2.30112e-07	6.0933e-05	0.0162622	1
CD4	chr2:55495672-55497237	-6.41389	-10.4639	0.176161	8.10006	7.06568e-06	3.42425e-05	0.00540624	0.994552	8.55727e-08	4
CD4	chr19:45621534-45622483	-23.2846	-27.3332	0.498405	8.09718	0.000322971	5.22184e-07	1.35186e-07	1.0949e-07	0.999676	5
CD4	chr18:77447672-77448173	-14.1698	-18.2182	0.335571	8.09693	2.48073e-05	0.0055253	0.00213464	6.45505e-07	0.992315	5
CD4	chr3:14315826-14316444	-8.24716	-12.2952	0.180216	8.096	6.38192e-08	0.00123128	0.997727	0.00104172	1.54755e-07	3
CD4	chr21:45066367-45067018	-7.8857	-11.9335	0.181471	8.09567	0.999899	3.65767e-07	6.85172e-08	1.43442e-05	8.60433e-05	1
CD4	chr15:98418615-98419238	-22.5647	-26.6116	0.336078	8.09389	1.69586e-07	0.0507426	0.949226	1.44723e-05	1.63694e-05	3
CD4	chr8:37182801-37183302	-12.1876	-16.2342	0.232966	8.09309	2.04235e-07	0.76182	0.238165	1.21225e-05	2.28915e-06	2
CD4	chr10:6862355-6862856	-3.99872	-8.04469	0.168137	8.09195	2.41497e-07	0.0141424	0.944455	0.0414025	3.2035e-07	3
CD4	chr3:106959001-106960564	-4.08927	-8.13513	0.180667	8.09172	4.18486e-05	1.27284e-07	5.0372e-05	0.999908	1.40532e-08	4
CD4	chr13:95685986-95686598	-19.9476	-23.9916	0.331973	8.08799	8.58803e-07	0.981685	0.0182994	1.40879e-05	1.56683e-07	2
CD4	chr6:15458304-15458869	-10.9423	-14.9839	0.248186	8.08318	0.000114085	0.999441	0.000443398	6.09573e-07	5.4013e-07	2
CD4	chr5:171466903-171467742	-13.38	-17.4215	0.232133	8.08301	0.999874	6.77461e-07	9.48296e-07	8.13134e-05	4.30032e-05	1
CD4	chr4:144105253-144107230	-5.9943	-10.035	0.196909	8.08148	0.000298732	4.93531e-08	5.77966e-06	0.999695	6.54194e-09	4
CD4	chr19:45768645-45769479	-13.7807	-17.8208	0.244611	8.08018	4.08484e-05	0.561039	0.34922	0.0826361	0.00706395	2
CD4	chr3:71945763-71946679	-6.47238	-10.5124	0.235551	8.08003	6.66246e-07	0.000127655	0.995584	0.00428799	1.2592e-08	3
CD4	chr19:35823546-35824249	-7.99321	-12.033	0.228041	8.07967	0.80666	0.19277	0.000496527	1.86363e-05	5.52819e-05	1
CD4	chr19:6518075-6518751	-12.1253	-16.1643	0.302658	8.07799	0.00486069	8.98719e-05	0.00108365	3.61267e-06	0.993962	5
CD4	chr22:35854085-35854722	-8.69314	-12.7313	0.215778	8.07626	0.921282	3.80408e-06	4.91132e-06	0.01892	0.0597894	1
CD4	chr11:114851617-114852118	-5.53002	-9.56731	0.225849	8.07457	0.0406071	0.95541	0.00189629	1.61713e-06	0.00208485	2
CD4	chr16:67678455-67679629	-2.13387	-6.17105	0.167639	8.07437	1.2093e-05	0.998331	0.00165578	1.5796e-07	1.2556e-06	2
CD4	chr22:26889541-26890084	-15.8517	-19.8887	0.28425	8.07387	0.000548666	0.0116967	0.346073	3.2338e-06	0.641678	5
CD4	chr3:188324411-188325154	-8.43856	-12.4751	0.2007	8.07306	0.985044	2.27228e-08	5.50702e-07	0.00113931	0.0138159	1
CD4	chr5:142315126-142315937	-12.4677	-16.504	0.253079	8.07258	0.879844	8.65252e-08	2.56246e-05	0.110261	0.00986919	1
CD4	chr9:126807417-126808357	-13.6161	-17.6513	0.296511	8.07033	5.42649e-07	0.999853	0.000144509	5.61057e-07	1.06614e-06	2
CD4	chr9:35477065-35477751	-6.88256	-10.9175	0.162477	8.06979	0.999713	0.000217325	7.14376e-07	3.81415e-06	6.47875e-05	1
CD4	chr11:110182816-110183407	-4.34904	-8.38393	0.215656	8.06978	0.00402016	3.13664e-05	6.6118e-05	0.995882	4.57602e-09	4
CD4	chr12:92997383-92997909	-9.96465	-13.9993	0.219926	8.06924	0.915078	5.33339e-08	8.17558e-07	0.0810267	0.00389454	1
CD4	chr1:158938826-158939446	-9.13533	-13.1692	0.197931	8.06765	0.999926	4.32689e-07	5.99043e-08	6.39759e-05	9.42826e-06	1
CD4	chr11:35352332-35353088	-16.5916	-20.6228	0.26758	8.0625	0.948125	0.0455776	1.88812e-06	6.79065e-05	0.0062277	1
CD4	chr11:134251602-134252103	-11.9008	-15.9308	0.257836	8.06007	1.08878e-06	0.998694	0.00121232	8.05209e-08	9.23041e-05	2
CD4	chr5:154149306-154151446	-6.19343	-10.2228	0.18312	8.05873	2.18418e-07	0.921032	0.0784667	0.000500355	6.65468e-07	2
CD4	chr13:84662571-84663191	-7.18628	-11.2154	0.198127	8.05819	0.984227	1.34508e-07	8.96775e-07	0.00715152	0.00862051	1
CD4	chr3:97482745-97484216	-10.3421	-14.3672	0.216105	8.05016	0.0424736	2.78652e-07	1.0336e-06	0.957524	9.45146e-07	4
CD4	chr17:48696311-48696901	-6.11305	-10.1357	0.202052	8.04529	9.67672e-07	0.99308	0.00690631	3.27515e-07	1.28506e-05	2
CD4	chr6:138132378-138133421	-10.4465	-14.4685	0.195186	8.04396	1.01785e-06	2.24736e-05	0.657717	0.342259	8.00266e-07	3
CD4	chr4:96211716-96212343	-9.48004	-13.502	0.203527	8.04393	0.998987	2.55272e-07	2.31861e-08	1.5135e-05	0.00099785	1
CD4	chr14:90797584-90799082	-5.56839	-9.5875	0.1632	8.03823	0.999852	6.79603e-05	6.03833e-08	7.50308e-05	4.66899e-06	1
CD4	chr2:190648036-190649890	-1.71926	-5.73837	0.163875	8.03821	4.11083e-06	6.61149e-07	0.00129302	0.998702	1.21121e-09	4
CD4	chr1:246378134-246379300	-3.98682	-8.00556	0.177579	8.03748	0.11735	0.00294286	0.000251866	0.877908	0.00154649	4
CD4	chr18:67136481-67137141	-10.4365	-14.4541	0.212456	8.03533	0.99396	1.15076e-07	1.21479e-07	0.00587283	0.000167315	1
CD4	chr6:43109791-43110347	-11.917	-15.9344	0.224852	8.03487	0.000168655	0.0459218	0.0226769	2.21566e-07	0.931232	5
CD4	chr16:16301278-16302346	-4.90856	-8.92588	0.194506	8.03463	0.000688674	6.36727e-06	0.863723	0.134175	0.00140701	3
CD4	chr9:131166972-131167473	-24.2433	-28.2598	0.413129	8.03289	2.87611e-05	0.999045	0.000881514	4.03512e-06	4.05265e-05	2
CD4	chr3:71553257-71554281	-4.66103	-8.67708	0.168419	8.0321	0.999868	4.98183e-07	3.97001e-08	8.92672e-05	4.17663e-05	1
CD4	chr12:116564001-116564502	-19.8134	-23.829	0.278378	8.03134	0.999808	1.54692e-06	4.18039e-08	2.48518e-05	0.000165296	1
CD4	chr7:14039839-14040340	-10.6362	-14.6514	0.203384	8.0303	0.999559	1.52005e-06	4.64684e-08	0.000438429	7.58811e-07	1
CD4	chr17:4869464-4872013	-8.63153	-12.6455	0.24214	8.02794	0.0437246	0.000829524	2.6086e-05	2.32054e-08	0.95542	5
CD4	chr11:116370073-116370648	-22.4842	-26.497	0.329161	8.02562	1.1767e-07	0.0139887	0.985994	2.13043e-06	1.52885e-05	3
CD4	chr1:43250405-43251508	0.358865	-3.65371	0.15925	8.02515	1.75476e-07	0.999697	0.000302904	3.12188e-09	9.20442e-08	2
CD4	chr1:226632303-226633378	-13.8325	-17.8443	0.236524	8.02365	0.84025	0.151831	9.50141e-06	1.96347e-07	0.00790934	1
CD4	chr22:43691954-43692455	-16.668	-20.679	0.399261	8.02203	0.0166666	0.111511	0.00791663	3.04896e-05	0.863876	5
CD4	chr14:52313181-52314558	11.1265	7.11553	0.119129	8.02185	0.029245	7.30299e-07	0.000823471	0.659282	0.310649	4
CD4	chr9:7149885-7151029	-20.8476	-24.8566	0.359667	8.01815	0.000995052	0.998937	5.82925e-05	3.7563e-06	6.21665e-06	2
CD4	chr11:111809272-111810136	-9.02567	-13.0339	0.199011	8.01646	0.967085	1.58923e-07	3.52088e-07	0.0329129	1.21457e-06	1
CD4	chr8:129279607-129280364	-5.44378	-9.44953	0.196481	8.0115	0.97098	0.00178741	7.07142e-07	6.77984e-07	0.0272313	1
CD4	chr3:150420398-150422198	0.723252	-3.28226	0.137781	8.01102	0.29804	2.24094e-06	1.02569e-06	0.701954	2.84195e-06	4
CD4	chr12:10078180-10078943	-8.31962	-12.3229	0.196225	8.00663	0.998899	2.18581e-07	3.46328e-07	0.00109811	1.90464e-06	1
CD4	chr14:90369465-90370615	-22.5117	-26.5132	0.304143	8.00297	0.998037	0.00191603	6.41736e-07	4.33182e-05	2.74473e-06	1
CD4	chr8:86018661-86020528	-11.8101	-15.8106	0.218106	8.00096	0.103388	1.0891e-05	2.55599e-06	0.896598	4.98889e-07	4
CD4	chr5:93820746-93821346	-17.59	-21.5889	0.249272	7.99789	0.999913	3.7011e-05	1.45189e-07	7.81776e-06	4.16903e-05	1
CD4	chr22:23094903-23096585	-9.71773	-13.716	0.209012	7.9965	0.944564	0.0418065	3.27475e-05	1.37447e-07	0.0135963	1
CD4	chr12:95403543-95404176	-3.95944	-7.95616	0.230644	7.99343	0.382028	3.47447e-05	7.48159e-08	1.97524e-06	0.617935	5
CD4	chr11:60931382-60932253	-9.79409	-13.7895	0.190705	7.99078	8.38957e-07	0.000138809	0.984566	0.0152756	1.8592e-05	3
CD4	chr5:180700227-180700881	-14.9377	-18.9327	0.359591	7.98999	0.000469092	0.19727	0.000188683	4.3803e-07	0.802072	5
CD4	chr1:95563645-95564161	-5.79004	-9.78495	0.211368	7.98984	0.975765	9.4321e-05	9.06491e-07	8.41998e-05	0.024056	1
CD4	chr10:6061568-6062069	-24.5803	-28.5751	0.364078	7.98958	8.10656e-05	0.486228	0.513364	2.15875e-06	0.000325141	3
CD4	chr15:59343965-59344878	-19.2769	-23.2714	0.301652	7.9891	1.71391e-06	0.733362	0.266527	0.0001044	5.25899e-06	2
CD4	chr18:74257465-74258796	-21.3224	-25.3165	0.328121	7.98827	1.37899e-07	0.980167	0.0198181	1.42655e-05	1.48861e-07	2
CD4	chr17:74511170-74512141	-7.41932	-11.4126	0.24973	7.9866	0.0012075	7.91647e-07	0.000157996	9.76148e-07	0.998633	5
CD4	chr11:64122451-64123052	-22.3966	-26.3888	0.459932	7.98423	0.000147918	0.000153229	6.38008e-07	5.5746e-08	0.999698	5
CD4	chr5:171481422-171482110	14.8658	10.8743	0.0950337	7.98296	0.0105379	0.00341681	2.05372e-05	1.54088e-08	0.986025	5
CD4	chr1:175081437-175081938	-7.18576	-11.1771	0.242745	7.9826	0.0978994	0.816693	0.0423693	0.043036	2.56748e-06	2
CD4	chr1:161321146-161321734	-2.70813	-6.69939	0.205347	7.98251	4.06961e-05	1.84123e-05	0.358274	0.641666	9.57784e-08	4
CD4	chr7:130352532-130354966	-7.6132	-11.6027	0.194827	7.97895	0.931397	9.16301e-06	8.27701e-07	0.0627139	0.00587889	1
CD4	chr11:61171034-61171565	-16.7267	-20.715	0.336944	7.97666	1.58347e-07	0.999598	0.00039993	2.08386e-06	1.06868e-08	2
CD4	chr13:42928310-42929926	-21.6102	-25.5983	0.288771	7.97637	0.99963	0.000117199	5.11998e-08	4.80882e-06	0.000248263	1
CD4	chr7:155149233-155149868	2.63838	-1.34887	0.132635	7.97449	3.96835e-05	0.0373858	0.962488	2.1452e-05	6.47063e-05	3
CD4	chr6:111550435-111551283	-7.62795	-11.615	0.205942	7.97417	0.973199	1.72967e-07	6.85097e-06	0.0266396	0.000154555	1
CD4	chr5:68343908-68344551	-2.63993	-6.62672	0.173763	7.97359	0.000107295	0.000304592	0.998136	0.00145029	1.74877e-06	3
CD4	chr21:21818168-21818669	-11.8719	-15.8586	0.231428	7.97346	7.54553e-07	0.100415	0.899581	9.23806e-07	2.71445e-06	3
CD4	chr7:134012528-134013162	-1.26162	-5.24623	0.157876	7.96922	0.906605	2.2712e-08	5.00358e-06	0.0909261	0.00246385	1
CD4	chr7:158459906-158460414	-31.7058	-35.6878	0.629286	7.96402	0.000766413	5.90096e-05	4.45282e-07	2.98913e-08	0.999174	5
CD4	chr17:38763822-38764898	-3.2779	-7.25987	0.205324	7.96394	0.0885435	5.25316e-05	8.06142e-07	2.57843e-08	0.911403	5
CD4	chr5:150675485-150676190	0.949512	-3.03184	0.142445	7.96271	7.5241e-06	0.00330981	0.2746	0.000414074	0.721668	5
CD4	chr5:137371498-137372164	-2.29271	-6.27218	0.202031	7.95895	0.309963	3.17282e-06	3.15009e-05	0.680732	0.00927001	4
CD4	chr17:53712502-53713003	-7.67891	-11.6581	0.182238	7.95844	6.30892e-08	0.00648727	0.991539	0.00197133	2.21302e-06	3
CD4	chr15:90131116-90131695	-14.3534	-18.3323	0.294745	7.95776	3.64123e-06	0.999963	2.99334e-05	1.05789e-08	3.51258e-06	2
CD4	chr15:92415002-92415596	-7.5662	-11.5439	0.200611	7.95547	8.21859e-06	0.550138	0.449675	2.85208e-06	0.000175798	2
CD4	chr4:7703944-7704445	-15.963	-19.9398	0.265683	7.95371	1.62001e-07	0.931693	0.0682721	2.8531e-07	3.46068e-05	2
CD4	chr10:91323515-91324158	-3.96234	-7.93834	0.166974	7.952	0.998152	1.11142e-07	1.26594e-07	0.00180592	4.16344e-05	1
CD4	chr2:27717529-27718439	-6.35136	-10.3259	0.195467	7.94916	0.00627207	0.280708	0.0407552	9.67667e-05	0.672168	5
CD4	chr19:4547346-4547895	-26.2326	-30.2059	0.395325	7.94657	1.54305e-07	0.982203	0.0177552	5.24361e-08	4.13906e-05	2
CD4	chr2:45028330-45030540	-14.6436	-18.6168	0.330039	7.94652	6.12479e-06	0.0129878	0.818658	0.168348	1.14832e-07	3
CD4	chr1:47070782-47071418	-7.79296	-11.7661	0.191272	7.94637	0.999364	1.56443e-07	1.92049e-07	0.000524293	0.000111407	1
CD4	chr1:229329089-229329685	-0.169585	-4.14239	0.150418	7.9456	1.84291e-07	0.575526	0.424469	1.93207e-06	2.55865e-06	2
CD4	chr4:146441198-146441699	-16.4305	-20.4028	0.312556	7.9447	0.000182498	0.000247218	0.131623	0.866907	0.00104056	4
CD4	chr13:79221061-79221562	-8.9423	-12.9144	0.185198	7.9442	0.999842	6.15697e-05	2.14308e-07	3.14805e-05	6.50543e-05	1
CD4	chr2:27356344-27357994	2.4233	-1.54752	0.141662	7.94165	5.35953e-06	0.810024	0.189951	1.72952e-05	2.00338e-06	2
CD4	chr7:107754407-107755084	1.93544	-2.03433	0.129294	7.93953	0.999659	2.09826e-06	7.25301e-08	0.000335065	4.22605e-06	1
CD4	chr11:110916905-110917406	-17.9632	-21.9325	0.269148	7.9387	1.80761e-07	0.000494238	0.99943	3.83e-05	3.75769e-05	3
CD4	chr7:111752609-111753365	-6.73435	-10.7035	0.222618	7.93824	0.36556	4.45041e-06	0.0207778	0.613655	2.57241e-06	4
CD4	chr16:71401064-71401757	-4.87997	-8.84869	0.267421	7.93743	9.46953e-05	0.795684	0.198922	0.00529882	9.49943e-09	2
CD4	chr8:56985943-56986715	-11.834	-15.8018	0.272375	7.93565	3.48083e-06	6.92547e-06	0.0124645	0.987525	7.75811e-10	4
CD4	chr9:115461449-115461950	-5.07552	-9.04332	0.188422	7.93559	0.920108	8.77232e-08	2.02526e-05	0.0789732	0.000898451	1
CD4	chr3:194292359-194293466	-4.25439	-8.22124	0.158528	7.93369	8.04075e-07	0.015905	0.976212	0.0078819	3.26773e-07	3
CD4	chr12:73386163-73386664	-8.57507	-12.5416	0.221823	7.93301	2.09358e-05	9.32057e-07	0.00882068	0.991157	2.59157e-08	4
CD4	chr2:228457696-228458293	-15.3068	-19.2728	0.28518	7.93193	1.76724e-07	0.175692	0.820581	0.00372507	1.64406e-06	3
CD4	chr11:71672776-71674106	-9.43616	-13.4012	0.197032	7.93013	3.90646e-08	0.0102135	0.989762	2.45929e-05	1.42453e-08	3
CD4	chr3:169480587-169481213	-3.84354	-7.80858	0.174796	7.93009	0.845037	1.20115e-07	1.74229e-06	0.154899	6.17844e-05	1
CD4	chr10:21419103-21419604	-7.18904	-11.1517	0.276698	7.92538	0.184798	0.000553128	0.033089	0.781559	6.97488e-08	4
CD4	chr7:12725097-12727486	-6.3565	-10.3179	0.175417	7.92276	0.0130947	4.56898e-06	4.23474e-06	0.986896	4.18667e-08	4
CD4	chr13:94982798-94983917	-31.12	-35.0802	0.402866	7.92053	0.999618	9.1337e-05	1.63331e-07	0.000289313	1.17269e-06	1
CD4	chr6:53147551-53148199	-28.8073	-32.7649	0.37021	7.91515	0.999932	1.67012e-05	8.5438e-08	1.8726e-05	3.23987e-05	1
CD4	chr20:46057394-46057895	0.253325	-3.70342	0.150264	7.9135	8.46943e-07	0.96268	0.037296	1.97107e-05	3.72398e-06	2
CD4	chr4:36418971-36419472	-10.984	-14.9401	0.221856	7.91217	1.05426e-06	0.00527354	0.994711	7.26503e-06	7.40948e-06	3
CD4	chr7:26317712-26319539	-11.943	-15.8975	0.219697	7.90896	0.985124	7.63422e-08	9.75109e-07	0.0145686	0.000306458	1
CD4	chr22:30639585-30640307	-11.8693	-15.823	0.217029	7.90745	0.0226462	0.951895	0.00477687	2.43893e-07	0.0206818	2
CD4	chr3:19673984-19674534	-8.2269	-12.1792	0.182619	7.90466	6.76533e-08	0.000357725	0.999317	0.000324624	1.02772e-06	3
CD4	chr20:48353712-48354307	-8.95538	-12.9071	0.209132	7.90353	4.933e-07	0.871605	0.128099	4.25428e-07	0.000295068	2
CD4	chr7:13948135-13948862	-19.2246	-23.1762	0.278387	7.90313	0.999681	5.7759e-07	4.09382e-08	0.000308868	9.49546e-06	1
CD4	chr10:91701889-91702390	-5.6468	-9.59818	0.207283	7.90278	0.996732	3.11833e-06	3.79883e-07	0.00320748	5.73561e-05	1
CD4	chr9:74219205-74219935	-1.85903	-5.80975	0.141743	7.90143	0.999694	3.76074e-06	5.77155e-08	0.000301061	7.27461e-07	1
CD4	chr18:29536635-29537502	-5.58527	-9.53559	0.175978	7.90064	0.998183	5.32054e-08	1.1279e-07	0.000204043	0.00161302	1
CD4	chr20:56184420-56185124	-10.4019	-14.3519	0.243929	7.9001	2.60117e-07	0.998896	0.00110376	8.76994e-08	1.11101e-07	2
CD4	chr6:18242235-18242958	-7.14389	-11.0937	0.202198	7.89965	5.55123e-07	0.984804	0.0151946	3.40378e-07	4.48965e-07	2
CD4	chr19:7853408-7853909	-16.6305	-20.5802	0.383346	7.89925	0.000354752	9.87285e-06	1.09453e-07	1.07207e-08	0.999635	5
CD4	chr20:56982494-56984338	-8.06947	-12.0186	0.191821	7.89835	3.49431e-07	0.655777	0.344212	7.69291e-06	3.06219e-06	2
CD4	chr13:49281444-49282206	-23.3116	-27.2599	0.370131	7.89671	0.87552	2.75447e-05	8.95333e-05	0.0489913	0.0753714	1
CD4	chr7:4650317-4650982	-6.6307	-10.5786	0.210511	7.89584	0.995586	4.10815e-06	1.08979e-07	2.35539e-05	0.00438648	1
CD4	chr12:4227105-4228871	4.68209	0.735951	0.168352	7.89227	4.56153e-07	0.999634	0.000365475	1.36906e-07	1.91131e-08	2
CD4	chr2:204548554-204549168	-9.79148	-13.7359	0.193746	7.88887	0.999904	1.51961e-06	3.57194e-08	5.0058e-06	8.9602e-05	1
CD4	chr6:40555051-40555977	-6.01453	-9.95823	0.23572	7.88739	0.321259	6.7279e-08	7.06298e-07	0.000223093	0.678517	5
CD4	chr1:9480744-9481499	-13.5955	-17.5379	0.245945	7.88472	4.06728e-07	0.961414	0.0385611	1.03271e-07	2.48208e-05	2
CD4	chr3:183734989-183736064	-2.43646	-6.37756	0.152753	7.8822	0.963733	8.83959e-08	6.49372e-07	0.0362221	4.4134e-05	1
CD4	chr1:114478468-114479074	-15.9325	-19.8725	0.285641	7.87993	0.791793	3.72097e-08	4.7058e-05	0.207925	0.000234435	1
CD4	chr5:70751053-70752385	1.83294	-2.1054	0.147948	7.87668	0.000133298	3.65431e-07	1.80762e-05	0.999848	1.54735e-08	4
CD4	chr5:155079759-155080468	-14.0775	-18.0156	0.238835	7.87618	0.999201	3.22026e-07	9.00887e-08	0.000668871	0.000130088	1
CD4	chr2:20645866-20646405	-5.38058	-9.31784	0.226443	7.87452	0.906823	0.000351903	0.000651486	0.0917969	0.000377028	1
CD4	chr2:179278125-179279905	-6.07378	-10.0101	0.175505	7.87263	0.00204383	9.85944e-07	1.32214e-05	0.997938	4.40989e-06	4
CD4	chr2:158309560-158310788	-18.1391	-22.0746	0.254597	7.87116	0.999867	1.07722e-05	4.61939e-08	0.000102489	2.0132e-05	1
CD4	chr5:180211376-180211990	-8.64003	-12.5756	0.218808	7.87111	0.434036	0.000698829	3.06706e-07	1.10888e-07	0.565265	5
CD4	chr5:134712652-134714371	-14.3931	-18.3277	0.242946	7.8692	1.01953e-07	0.514061	0.485489	0.000448316	1.28043e-06	2
CD4	chr2:128557821-128559066	-9.09533	-13.0297	0.203308	7.86881	3.16097e-07	0.269358	0.727589	0.00305287	1.67156e-07	3
CD4	chr22:29704734-29705235	-8.94123	-12.8753	0.241563	7.86821	6.56323e-05	0.0113373	0.00272174	9.37488e-08	0.985875	5
CD4	chr16:68451542-68452680	-12.8267	-16.7595	0.209963	7.86545	0.903859	0.0951325	1.36578e-05	9.07929e-07	0.000993674	1
CD4	chr1:183592200-183592840	-5.55426	-9.48628	0.162154	7.86404	0.999884	3.55268e-06	3.83291e-08	9.8781e-05	1.38471e-05	1
CD4	chr16:75322138-75323161	-10.9519	-14.8823	0.225375	7.86083	0.930481	3.40554e-07	7.11673e-06	0.0353917	0.0341197	1
CD4	chr1:89148786-89151354	6.07437	2.14428	0.128541	7.86019	0.115439	0.00305103	0.000212462	0.881297	6.40948e-09	4
CD4	chr1:75205898-75206539	-19.6335	-23.5629	0.274215	7.8589	1.36399e-07	0.00013404	0.993842	0.00602258	1.73721e-06	3
CD4	chr7:72811953-72812454	-25.6973	-29.6267	0.397707	7.85888	7.13079e-07	0.945864	0.0541302	1.97568e-06	3.16098e-06	2
CD4	chr2:37550382-37552652	-17.1567	-21.0848	0.28428	7.85618	0.233723	1.30625e-07	5.26438e-05	0.764327	0.00189716	4
CD4	chr16:11697650-11698198	-4.06944	-7.99665	0.172634	7.85442	0.975877	3.33282e-05	5.10122e-05	6.68385e-06	0.0240315	1
CD4	chr1:154763490-154764723	-16.877	-20.8031	0.252223	7.85223	0.999896	1.21507e-05	8.75086e-08	4.75697e-07	9.09184e-05	1
CD4	chr13:42629018-42631570	-20.9219	-24.8465	0.31276	7.84929	5.97551e-07	0.881869	0.118071	5.97204e-05	2.27949e-07	2
CD4	chr1:25293020-25293620	-16.5025	-20.4269	0.360619	7.8489	0.000536719	5.66154e-07	3.88015e-05	2.45107e-07	0.999424	5
CD4	chr12:1687541-1688042	-1.83965	-5.764	0.153667	7.84871	0.000150882	0.000293281	0.995723	0.00370314	0.000129463	3
CD4	chr15:78113667-78114276	-25.0402	-28.9637	0.369748	7.84714	4.53827e-07	0.632458	0.367524	4.29162e-06	1.33067e-05	2
CD4	chr5:168039830-168040520	-12.4309	-16.3537	0.215319	7.8456	0.999485	3.88976e-07	3.95655e-08	0.000341354	0.000172736	1
CD4	chr9:91674211-91674919	-29.5103	-33.4328	0.47288	7.845	1.29764e-06	0.99833	0.00166	8.67278e-07	8.01331e-06	2
CD4	chr22:29303556-29304057	-17.0941	-21.0162	0.265706	7.84408	9.00379e-08	0.0201004	0.97981	1.97098e-06	8.70723e-05	3
CD4	chr13:112579525-112580026	-12.4178	-16.3396	0.260577	7.84372	9.67553e-08	0.979195	0.0207329	7.23291e-05	2.85445e-08	2
CD4	chr2:111610988-111611612	-10.9178	-14.8394	0.211946	7.84317	0.995052	1.00265e-07	3.51462e-07	0.00138726	0.00356005	1
CD4	chr19:3472848-3473512	-9.77739	-13.6962	0.213812	7.83758	0.685958	0.305442	0.00795636	1.15541e-05	0.00063229	1
CD4	chr15:42175333-42175982	-2.52844	-6.44659	0.182231	7.83629	3.10573e-05	0.99977	0.000186534	1.87935e-07	1.24747e-05	2
CD4	chr4:69239166-69239836	-12.012	-15.9295	0.220959	7.83509	0.997917	7.81394e-08	5.33529e-08	0.00182446	0.000258569	1
CD4	chr10:63150541-63151274	-12.8397	-16.7557	0.248738	7.83196	0.977137	1.83699e-07	1.1088e-05	0.0216696	0.00118231	1
CD4	chr10:52190691-52192539	-5.5959	-9.51141	0.175006	7.83103	2.18159e-07	0.815586	0.184409	4.5579e-06	3.43203e-07	2
CD4	chr14:106541533-106542111	-11.8705	-15.785	0.213652	7.82901	0.992298	4.035e-07	6.00263e-07	0.00769844	3.01883e-06	1
CD4	chr6:130173576-130174077	-33.6252	-37.5392	0.439217	7.82796	0.999886	4.125e-06	1.28429e-07	0.000107914	1.77657e-06	1
CD4	chr3:157283391-157283892	-1.83334	-5.74704	0.148881	7.8274	0.977794	0.0219368	3.5954e-06	9.56252e-05	0.000170214	1
CD4	chr13:111245663-111246321	-10.8464	-14.7593	0.212848	7.82566	0.998039	3.32639e-07	9.70132e-08	0.00194816	1.24007e-05	1
CD4	chr6:166830539-166831169	1.56214	-2.34882	0.152118	7.82192	0.420434	0.121312	5.83179e-05	0.000711959	0.457484	5
CD4	chr8:1052919-1053420	-9.4692	-13.3801	0.220866	7.82177	3.18608e-06	0.833526	0.166451	1.87623e-05	4.6024e-07	2
CD4	chr1:228194410-228194971	-25.015	-28.9244	0.448781	7.81875	8.62567e-05	0.00220169	7.22459e-05	8.14436e-08	0.99764	5
CD4	chr1:2242755-2244794	-8.83646	-12.7457	0.253694	7.81857	0.0479225	0.561578	0.000688315	3.72668e-07	0.389811	2
CD4	chr2:238766803-238767480	-5.24552	-9.15387	0.217872	7.81671	0.499786	4.25296e-07	7.28657e-08	1.01339e-06	0.500212	5
CD4	chr2:36198066-36198789	-13.2325	-17.1403	0.241902	7.81548	0.904065	7.24309e-07	5.55809e-06	0.0957467	0.000182077	1
CD4	chr1:245541460-245542305	-15.2132	-19.1208	0.276821	7.81512	6.80294e-08	0.807934	0.191754	0.000311707	2.40433e-08	2
CD4	chr6:145141173-145141904	-7.35852	-11.2659	0.187768	7.81479	0.999191	1.09471e-06	4.08035e-08	5.20283e-05	0.000756252	1
CD4	chr3:32412753-32414077	-4.21623	-8.12065	0.176552	7.80885	4.37587e-05	0.999645	0.000305024	9.76674e-09	5.90762e-06	2
CD4	chr6:34505760-34506261	-6.97228	-10.8767	0.201755	7.80884	6.75821e-07	0.985654	0.0143283	4.16951e-07	1.60916e-05	2
CD4	chr1:11584333-11584873	-32.779	-36.6832	0.676192	7.80833	8.33009e-07	0.99967	0.000152573	1.08083e-08	0.000176968	2
CD4	chr1:169652228-169652729	-17.0798	-20.9835	0.306932	7.80744	0.000746913	0.999051	0.000138645	1.96613e-08	6.31113e-05	2
CD4	chr3:36484302-36485348	-8.72591	-12.6287	0.19908	7.80555	1.08717e-07	0.930661	0.0693383	3.91877e-07	2.98386e-07	2
CD4	chr6:163246537-163247138	-16.9897	-20.8923	0.268822	7.80523	0.999125	4.49235e-07	9.26962e-08	0.000807514	6.66354e-05	1
CD4	chr7:19704880-19705486	-7.80391	-11.7055	0.190716	7.80316	0.885355	1.06921e-07	7.95578e-06	0.114636	8.38609e-07	1
CD4	chr6:117765690-117766191	-9.11647	-13.018	0.186403	7.80297	0.999735	6.13766e-06	2.68003e-08	3.5494e-05	0.000222892	1
CD4	chr22:19676429-19676930	-17.2791	-21.1804	0.298453	7.80265	1.81424e-07	0.998139	0.00185921	1.99074e-06	1.70157e-08	2
CD4	chr18:29092348-29092849	-16.3813	-20.2819	0.329041	7.80133	9.76224e-06	8.08353e-06	0.0231574	0.976825	9.45574e-09	4
CD4	chr9:113818871-113819372	0.740233	-3.1601	0.150341	7.80067	0.787852	0.00442453	0.158872	0.0164231	0.032428	1
CD4	chr8:130271852-130272365	2.17786	-1.72073	0.134173	7.79718	0.959839	3.11252e-07	2.00316e-06	0.040158	5.87535e-07	1
CD4	chr8:61428834-61430753	-3.24502	-7.14291	0.189234	7.79578	7.31526e-06	1.74067e-05	0.00792388	0.992051	1.74005e-09	4
CD4	chr17:17209827-17210377	0.124483	-3.77275	0.175196	7.79447	0.438364	0.0191893	0.31281	0.229556	8.07839e-05	1
CD4	chr2:62014084-62014585	-9.22069	-13.1166	0.197268	7.79183	8.35172e-08	0.000605403	0.998087	0.00130782	4.40673e-08	3
CD4	chr8:49891420-49892064	-15.8137	-19.7095	0.2328	7.79158	0.999373	2.86295e-05	5.14863e-08	0.000595318	2.94283e-06	1
CD4	chr11:10660764-10662376	-15.4683	-19.3634	0.30801	7.79025	2.1775e-07	0.14218	0.85702	0.000799725	2.28064e-08	3
CD4	chr10:75659102-75660515	-12.07	-15.965	0.229819	7.7899	6.4356e-06	0.350205	0.648585	0.000139179	0.00106396	3
CD4	chr18:57514179-57515847	-15.0853	-18.9796	0.282227	7.78865	7.33614e-07	0.537001	0.454093	0.00890476	1.50373e-07	2
CD4	chr7:140983404-140984259	-15.3062	-19.1999	0.270156	7.78729	0.0578411	0.942026	4.99044e-05	8.10134e-05	2.20376e-06	2
CD4	chr17:63035240-63036273	-3.58152	-7.47483	0.155275	7.78661	3.00128e-07	0.122107	0.87747	7.49768e-06	0.000415407	3
CD4	chr1:17420633-17421134	-10.5055	-14.3981	0.234023	7.78536	3.87239e-07	0.997736	0.00226283	7.24613e-08	4.02392e-07	2
CD4	chr22:37977419-37978043	2.49069	-1.40087	0.14219	7.78312	0.00109523	0.0570943	0.0113625	0.930448	3.75881e-07	4
CD4	chr11:22802137-22803182	-17.2196	-21.1102	0.294788	7.78112	0.110607	7.60508e-09	5.74731e-06	0.889375	1.25032e-05	4
CD4	chr1:17452131-17452765	-10.8995	-14.7895	0.26374	7.77996	0.019909	0.980049	4.04937e-05	1.49169e-06	4.67702e-07	2
CD4	chr6:71376939-71378658	-10.6367	-14.5264	0.207381	7.77944	0.1703	2.22325e-06	1.32462e-06	0.829689	7.2905e-06	4
CD4	chr6:76219353-76219854	-6.72291	-10.6121	0.185248	7.77839	0.998695	2.48181e-07	5.94554e-07	0.00109629	0.000207855	1
CD4	chr13:43877059-43877560	-10.1202	-14.0069	0.193854	7.77351	0.995415	0.00453476	4.61766e-06	3.83319e-05	7.5778e-06	1
CD4	chr3:128710082-128710660	-3.65555	-7.53715	0.185354	7.7632	0.978831	1.68967e-07	2.95337e-06	0.00421713	0.0169489	1
CD4	chr5:18281906-18282450	-4.57279	-8.45405	0.188014	7.76253	0.976766	0.000591206	1.15615e-05	0.0226314	7.51443e-08	1
CD4	chr3:19375489-19375990	-8.94353	-12.823	0.271597	7.7589	0.000916525	0.998481	0.000537346	6.4555e-05	8.06203e-07	2
CD4	chr10:81148318-81148923	-4.70407	-8.58284	0.171181	7.75754	4.60954e-07	0.029286	0.970692	1.08778e-05	1.06539e-05	3
CD4	chr6:107639192-107639823	-8.37582	-12.2532	0.178985	7.75468	0.997998	0.00019273	6.2621e-08	1.67938e-06	0.00180763	1
CD4	chr19:30136699-30137316	-7.11023	-10.9874	0.18062	7.75431	0.990531	3.68018e-07	3.29049e-06	0.00946315	1.82864e-06	1
CD4	chr14:89671367-89671868	-9.11511	-12.9912	0.213498	7.75216	0.989	6.03283e-05	1.30043e-06	0.00221735	0.00872149	1
CD4	chr8:121079868-121080480	-3.51616	-7.39189	0.159188	7.75144	3.11259e-05	8.93631e-07	0.0616331	0.938327	7.74578e-06	4
CD4	chr4:170684116-170684718	-4.29379	-8.16877	0.158175	7.74996	9.60395e-08	0.000385994	0.997859	0.00175465	2.85919e-07	3
CD4	chr11:47985289-47985879	-15.3633	-19.2382	0.347889	7.74977	0.0456003	2.96414e-07	3.87899e-08	1.68531e-07	0.954399	5
CD4	chr11:35394492-35395369	-12.6548	-16.5292	0.243997	7.74892	0.00983536	0.0273391	0.025697	0.937095	3.36283e-05	4
CD4	chr14:45613766-45614308	-16.3494	-20.2238	0.306705	7.74876	3.57575e-06	0.32006	0.65531	0.0246203	6.09126e-06	3
CD4	chr14:68875264-68875893	-11.1197	-14.992	0.214905	7.74464	0.99971	6.30852e-07	6.60518e-07	0.000220218	6.80196e-05	1
CD4	chr21:43887331-43887881	-5.72849	-9.60053	0.18718	7.74409	0.874741	6.51815e-05	1.85997e-05	8.62755e-07	0.125175	1
CD4	chr7:138812235-138812937	-9.82811	-13.6998	0.204086	7.74344	0.998334	2.02892e-07	1.24678e-07	0.00156006	0.000106058	1
CD4	chr7:36790015-36790516	-5.28461	-9.15557	0.237151	7.74191	0.0174584	1.93631e-06	3.35643e-07	2.74102e-08	0.982539	5
CD4	chr3:13907404-13908619	-16.9305	-20.8008	0.244349	7.74048	0.096749	0.90022	0.000119433	2.64306e-07	0.00291131	2
CD4	chr2:100617187-100618084	-16.4448	-20.314	0.266349	7.73854	3.53107e-07	0.928591	0.0714041	2.20667e-06	2.60513e-06	2
CD4	chr12:33228043-33228544	-3.45943	-7.32859	0.183031	7.73831	2.09925e-06	0.990225	0.0095978	7.50277e-05	0.000100369	2
CD4	chr21:43764293-43764794	-8.27071	-12.1383	0.263339	7.73513	5.05296e-06	0.0151422	0.809772	0.175081	7.55332e-10	3
CD4	chr11:6833463-6834213	0.0640673	-3.80335	0.139856	7.73484	0.00125703	6.83823e-05	0.0106505	0.988024	5.83803e-07	4
CD4	chr5:180241150-180241651	-8.40825	-12.2747	0.194331	7.73298	1.75058e-07	0.0135796	0.986414	5.36794e-06	7.42211e-07	3
CD4	chr2:55645196-55647697	-3.66476	-7.52893	0.158984	7.72834	0.562527	5.41563e-07	1.44741e-06	0.43747	1.36742e-06	1
CD4	chr5:76249336-76250364	-12.588	-16.4521	0.232574	7.72819	4.89959e-07	0.972668	0.0271663	0.000164254	7.32064e-07	2
CD4	chr3:195495619-195496556	-18.8903	-22.7544	0.364583	7.72806	1.82029e-06	0.491845	0.50814	1.26986e-05	1.24247e-08	3
CD4	chr7:39701179-39701680	-10.2679	-14.1316	0.234734	7.72741	0.666404	1.83385e-07	7.82895e-05	0.332505	0.00101208	1
CD4	chr1:147070475-147072472	5.71257	1.84888	0.116607	7.72738	0.0147331	0.984855	2.46589e-05	2.61753e-08	0.000387591	2
CD4	chr14:64589715-64590216	-10.1467	-14.0102	0.264732	7.72687	0.0398572	0.328965	1.81964e-05	2.08209e-05	0.631138	5
CD4	chr10:45198840-45199341	-5.75964	-9.62127	0.174913	7.72325	1.125e-07	0.00175719	0.998135	0.000104909	3.21575e-06	3
CD4	chr21:35856058-35856616	-2.97045	-6.83101	0.163338	7.72112	1.49692e-07	0.90527	0.0947214	6.95508e-06	1.10735e-06	2
CD4	chr5:55792297-55792850	-4.30539	-8.16513	0.168125	7.71948	0.997475	1.46378e-06	9.65082e-08	0.000266457	0.00225716	1
CD4	chr9:106883288-106883789	-10.9442	-14.8004	0.303229	7.71232	0.0775307	0.000539425	7.59968e-05	0.000415587	0.921438	5
CD4	chr17:4272807-4273385	-10.0659	-13.9206	0.222302	7.70931	7.10978e-07	0.955166	0.0443868	3.09813e-06	0.000443702	2
CD4	chr2:86027618-86028197	-7.63841	-11.4906	0.181749	7.70435	2.23226e-06	7.86514e-05	0.997365	0.00247863	7.56314e-05	3
CD4	chr2:203935781-203936300	-4.45711	-8.30864	0.199534	7.70307	0.00994542	5.80247e-06	0.000132066	0.989916	2.75018e-07	4
CD4	chr16:1519525-1521346	-13.7477	-17.599	0.239088	7.70264	2.56268e-07	0.904213	0.0957454	1.49882e-06	4.00434e-05	2
CD4	chr2:25811378-25811912	-11.594	-15.445	0.273746	7.7019	0.0824707	0.06721	0.842796	7.89652e-05	0.00744408	3
CD4	chr12:112272312-112273247	-11.6425	-15.4931	0.28114	7.7012	0.00919675	0.00070203	2.60591e-07	1.69164e-08	0.990101	5
CD4	chr3:187854772-187855416	-5.01729	-8.86746	0.20777	7.70035	4.20394e-06	0.00102282	0.98374	0.0152324	3.11007e-07	3
CD4	chr6:143887919-143889037	-12.6265	-16.4755	0.293198	7.69809	0.000509131	0.00735181	0.553631	0.123831	0.314677	3
CD4	chr4:146987701-146988202	-13.241	-17.0899	0.305136	7.69779	8.2189e-06	0.00598033	0.0553367	0.938675	2.91859e-09	4
CD4	chr1:203706428-203706929	-5.66882	-9.51746	0.160249	7.69726	0.999935	2.33113e-05	9.89589e-08	3.25659e-05	9.25324e-06	1
CD4	chr2:47266027-47266755	-18.105	-21.9482	0.313517	7.68643	1.99519e-06	0.993042	0.00694496	3.31214e-06	7.96638e-06	2
CD4	chr6:67741661-67742162	-5.96383	-9.80697	0.229812	7.68628	0.428354	0.000233151	1.59793e-05	6.63099e-07	0.571396	5
CD4	chr19:1955094-1955595	-16.3701	-20.2129	0.29495	7.68554	0.00905643	0.990525	0.000148362	2.02883e-06	0.000268107	2
CD4	chr12:102513306-102514401	-6.77245	-10.615	0.17986	7.68515	8.1948e-07	8.14062e-05	0.438878	0.561039	1.02505e-07	4
CD4	chr5:6612829-6613330	-9.39562	-13.2345	0.262055	7.67778	2.16903e-06	0.000624057	0.392614	0.60676	1.53835e-09	4
CD4	chr17:45879564-45880291	-5.60596	-9.44388	0.156571	7.67584	0.998562	5.49308e-05	3.3342e-08	1.77276e-06	0.00138088	1
CD4	chr2:237478892-237479393	-14.0586	-17.8964	0.336101	7.67563	0.00107554	4.67987e-05	3.20784e-07	3.3465e-07	0.998877	5
CD4	chr1:197325861-197326534	-10.9869	-14.8243	0.211585	7.67472	0.998464	2.07447e-07	5.41058e-07	0.00152398	1.10554e-05	1
CD4	chr16:47658503-47659004	-4.85074	-8.68758	0.182918	7.67367	0.972767	4.46061e-08	2.21382e-06	0.0254589	0.00177162	1
CD4	chr11:3886856-3887995	-14.2551	-18.0915	0.218197	7.67276	7.53602e-08	0.00741847	0.992223	0.000321505	3.72377e-05	3
CD4	chr12:39835542-39837447	-11.1637	-14.9999	0.227427	7.67237	2.93064e-05	5.175e-08	5.41194e-05	0.999916	6.48316e-08	4
CD4	chr9:21455150-21455842	-6.61394	-10.4499	0.179765	7.67199	0.751402	6.22591e-08	7.39493e-07	0.248426	0.000171136	1
CD4	chr3:124448839-124450023	-5.31529	-9.15122	0.213323	7.67185	4.28045e-05	0.000695779	0.00656498	0.992696	3.3091e-09	4
CD4	chr8:79706737-79707238	-10.2516	-14.0869	0.19989	7.67054	0.99661	8.24936e-07	4.09576e-08	0.00337877	1.05115e-05	1
CD4	chr16:71345345-71346045	-5.81169	-9.64666	0.266984	7.66993	5.37056e-05	0.172008	0.586305	0.241634	4.97068e-08	3
CD4	chr5:79702691-79704526	-2.07228	-5.90602	0.171678	7.6675	0.0002259	3.18465e-08	1.85724e-05	0.999755	2.39886e-09	4
CD4	chr20:34701535-34702347	-7.83108	-11.6648	0.193531	7.66739	2.73523e-07	0.877394	0.122587	5.28198e-07	1.74996e-05	2
CD4	chr11:821862-822481	-14.8463	-18.6799	0.208233	7.66715	0.176546	0.768956	0.00156108	1.69598e-05	0.0529203	2
CD4	chr11:94536057-94536558	-3.88783	-7.72137	0.202389	7.66708	1.82969e-05	0.227519	0.673274	0.0991816	7.04591e-06	3
CD4	chr8:117431176-117431772	-5.08958	-8.92158	0.173341	7.66399	0.965856	2.15815e-07	5.51097e-06	0.0341365	2.06396e-06	1
CD4	chr7:104537372-104538266	-0.405415	-4.237	0.158382	7.66317	4.54137e-07	0.985623	0.0143741	2.50176e-06	1.49166e-07	2
CD4	chr11:102217149-102219295	-7.62729	-11.4582	0.204999	7.66175	2.52409e-05	5.87992e-08	5.90739e-05	0.999916	6.01027e-08	4
CD4	chr16:3596868-3597535	-2.64796	-6.47684	0.145293	7.65777	0.999491	2.01227e-05	4.10294e-08	5.61502e-05	0.000432959	1
CD4	chr11:64738048-64738662	-11.5498	-15.3762	0.251623	7.65269	0.000332183	0.999431	5.14762e-05	6.67783e-08	0.000184995	2
CD4	chr16:20910633-20912500	2.08944	-1.73624	0.116067	7.65135	0.999327	2.16454e-06	2.28853e-08	1.45006e-05	0.000656444	1
CD4	chr2:238439278-238440125	-7.76612	-11.5914	0.254012	7.6505	0.0419839	0.0195319	0.894567	0.00396328	0.039954	3
CD4	chr8:57930211-57930838	-14.5035	-18.3283	0.240846	7.64963	0.992073	1.24382e-07	5.99661e-07	0.00622272	0.00170309	1
CD4	chr16:19700556-19701169	-11.002	-14.8264	0.222312	7.64891	0.404387	2.4892e-05	0.000506759	0.404464	0.190617	4
CD4	chr6:117900534-117901035	-11.265	-15.088	0.213653	7.64598	0.997312	2.73894e-07	5.72091e-08	0.000114163	0.00257386	1
CD4	chr2:149446485-149446986	-8.3103	-12.1324	0.201884	7.64424	1.62725e-06	4.19052e-05	0.984561	0.0153942	1.57661e-06	3
CD4	chr13:53226208-53227461	9.0777	5.25608	0.0907449	7.64324	0.999569	2.60616e-06	3.21491e-08	0.000407026	2.09366e-05	1
CD4	chr6:35995035-35997076	1.0811	-2.74018	0.135017	7.64256	0.00034828	0.355087	0.641706	5.32391e-07	0.00285819	3
CD4	chr1:192779158-192779783	-6.81207	-10.6329	0.20891	7.64163	0.00336714	2.3355e-06	2.16152e-05	0.996583	2.62601e-05	4
CD4	chr2:32997549-32998050	-11.4648	-15.2839	0.21931	7.63809	0.579665	2.07109e-05	1.59509e-06	0.420312	8.10036e-07	1
CD4	chr9:120539966-120540588	-12.5115	-16.3298	0.296221	7.63647	9.34582e-06	1.86546e-07	0.00238372	0.997607	1.70309e-09	4
CD4	chr5:65976542-65977043	-6.83262	-10.6494	0.224731	7.63356	0.000199326	0.992468	0.00624519	0.0010866	1.04597e-06	2
CD4	chr2:43515740-43516366	-9.71523	-13.5319	0.280925	7.63343	0.0611954	3.59259e-07	0.00102195	0.115933	0.821849	5
CD4	chr3:11497322-11497888	-11.6204	-15.4368	0.212048	7.6329	1.46076e-05	6.36263e-06	0.00343422	0.996544	1.07735e-06	4
CD4	chr16:81957520-81958092	-8.36627	-12.1819	0.207113	7.63118	1.73232e-06	0.94689	0.0527062	0.000402316	1.41867e-07	2
CD4	chr3:150212776-150213953	-11.334	-15.149	0.213846	7.63003	0.984718	2.82527e-07	1.0533e-07	0.0152802	1.7659e-06	1
CD4	chr1:9433610-9434192	-5.43276	-9.24688	0.198034	7.62825	1.9842e-05	0.984826	0.0151376	1.64575e-05	4.14003e-07	2
CD4	chr2:217122052-217122553	-10.4139	-14.2277	0.226246	7.62773	2.71815e-06	0.425252	0.562423	0.0122608	6.16164e-05	3
CD4	chr1:145537282-145537783	-16.0161	-19.83	0.223562	7.62765	3.04281e-06	0.0306027	0.96466	0.000942483	0.00379148	3
CD4	chr22:35996369-35997032	-13.5176	-17.3305	0.271207	7.62575	0.0422754	0.000213214	0.951425	0.00568014	0.000405883	3
CD4	chr14:89270257-89270758	-11.2494	-15.0598	0.262919	7.62087	0.0069627	1.48868e-07	3.44391e-05	0.993003	6.08114e-08	4
CD4	chr6:74229714-74230489	-7.5349	-11.3427	0.20411	7.61552	2.30698e-05	2.20133e-05	0.0368487	0.963106	8.9892e-10	4
CD4	chr8:80695524-80696769	-7.33388	-11.141	0.184462	7.6143	0.00685097	0.00124575	0.00360398	0.988299	4.62452e-07	4
CD4	chr8:23283195-23283760	-18.2955	-22.1023	0.285245	7.61364	6.19277e-07	0.17636	0.823379	9.41778e-07	0.000259826	3
CD4	chr15:66784177-66784678	-6.57944	-10.3859	0.199295	7.61295	1.65904e-06	0.996808	0.0013867	2.89535e-07	0.00180342	2
CD4	chr21:30468795-30469409	-12.0521	-15.8585	0.192003	7.6128	2.17025e-05	0.0618316	0.887765	0.0477015	0.00268034	3
CD4	chr9:20514112-20515088	-12.2843	-16.0891	0.203705	7.60953	0.999547	0.000356564	2.24507e-07	7.37046e-05	2.27825e-05	1
CD4	chr13:99201076-99201844	-8.45255	-12.2573	0.205511	7.60951	7.92235e-05	0.176808	0.71825	0.087128	0.0177342	3
CD4	chr19:47040586-47041334	-8.21402	-12.0184	0.188235	7.60866	0.999862	2.72992e-07	7.23192e-08	5.39706e-05	8.38033e-05	1
CD4	chr14:56469383-56470432	-18.9252	-22.7284	0.259146	7.60641	0.999856	6.33919e-06	4.85151e-08	0.000128418	9.24868e-06	1
CD4	chr1:116408091-116408832	-4.4269	-8.22896	0.175707	7.60413	0.162252	1.384e-05	0.00107894	0.744616	0.0920386	4
CD4	chr5:176522676-176523925	-16.9049	-20.707	0.266062	7.60407	8.36912e-08	0.913512	0.0864867	1.25429e-06	1.22489e-07	2
CD4	chr22:40519392-40519893	-6.61655	-10.4175	0.187766	7.60197	9.2394e-06	0.157324	0.84209	3.89971e-07	0.000575671	3
CD4	chr2:103607036-103607537	-12.2118	-16.0126	0.208935	7.60166	2.8619e-07	0.000146355	0.999641	0.000178218	3.40615e-05	3
CD4	chr12:65843206-65843707	-4.51965	-8.32012	0.157635	7.60095	0.999922	1.22421e-06	6.46662e-08	5.82925e-05	1.87708e-05	1
CD4	chr10:50372441-50373173	-15.5195	-19.3172	0.229079	7.59533	0.999594	0.000182344	1.48297e-07	1.75386e-05	0.000205594	1
CD4	chr10:48451867-48452718	-7.11693	-10.9142	0.188046	7.59444	0.41405	0.584335	1.96305e-05	9.03889e-06	0.00158616	2
CD4	chr2:238577995-238578606	-10.075	-13.8722	0.273397	7.59436	0.000559081	5.13533e-05	0.0481533	0.00535432	0.945882	5
CD4	chr18:74107408-74108022	-9.45277	-13.2487	0.204272	7.59192	1.09699e-06	0.415629	0.584269	9.42003e-05	6.58001e-06	3
CD4	chr2:48084814-48085570	-5.53346	-9.32921	0.165158	7.59148	0.999875	9.34787e-07	5.88311e-08	0.00010922	1.48923e-05	1
CD4	chr7:64079325-64079968	-14.3919	-18.1876	0.238412	7.59138	0.975014	1.3273e-07	2.03377e-07	0.0249854	7.02386e-07	1
CD4	chr13:95841427-95842112	-4.16893	-7.96461	0.174193	7.59136	0.0176071	9.51539e-06	7.38772e-06	0.982371	5.28041e-06	4
CD4	chr5:140105362-140106110	-10.8363	-14.6285	0.188584	7.58443	1.15027e-07	0.000104173	0.997417	0.00247874	3.21165e-07	3
CD4	chr3:112243336-112243837	-10.7361	-14.5269	0.245388	7.58151	0.63297	3.93961e-05	0.0648978	0.30208	1.22436e-05	1
CD4	chr3:21182392-21182893	-8.53503	-12.3257	0.235968	7.58138	0.000250185	0.998627	0.000321874	0.000800255	5.8261e-07	2
CD4	chr9:20997381-20998192	-9.95152	-13.7421	0.193798	7.58124	0.999794	1.51436e-06	5.31857e-08	0.000199048	5.34071e-06	1
CD4	chr17:4064878-4066923	-16.054	-19.8437	0.258674	7.57923	2.3881e-07	0.963538	0.0364449	2.18073e-06	1.4962e-05	2
CD4	chr2:24802130-24803162	-14.0984	-17.8879	0.242496	7.57898	2.58449e-05	0.298327	0.285587	0.00290032	0.41316	5
CD4	chr7:107365388-107366131	-14.0691	-17.8585	0.260823	7.5789	0.803916	0.00194267	7.13144e-05	0.19407	2.34877e-08	1
CD4	chr4:10748710-10749359	-7.84883	-11.6378	0.214349	7.57788	6.10469e-05	0.000634819	0.210612	0.787058	0.00163469	4
CD4	chr1:192711275-192711864	-10.1418	-13.9304	0.202414	7.57727	0.999434	2.7224e-07	9.24287e-08	0.000544668	2.11483e-05	1
CD4	chr10:71546447-71547056	-16.2693	-20.0563	0.24302	7.574	9.17823e-06	0.000230854	0.88667	0.112574	0.000516372	3
CD4	chr13:25301981-25302623	0.843601	-2.94206	0.160949	7.57132	0.175002	0.000191491	0.00138416	0.823422	4.58031e-08	4
CD4	chr13:21871027-21873088	-2.5386	-6.3233	0.157538	7.5694	0.000180192	2.24753e-07	2.58387e-05	0.999794	4.03888e-09	4
CD4	chr3:43796913-43797525	-22.8412	-26.6257	0.324686	7.569	0.557525	0.43948	3.05244e-05	3.38073e-06	0.00296102	1
CD4	chr8:79766192-79766988	-13.5058	-17.2899	0.224348	7.56821	0.998435	1.73872e-06	5.95549e-08	0.00148657	7.67493e-05	1
CD4	chr15:59820956-59821628	-7.59959	-11.3835	0.185828	7.56782	0.995785	1.46658e-07	8.08704e-08	3.22183e-05	0.00418268	1
CD4	chr2:74874934-74875770	-9.56176	-13.3454	0.220952	7.56732	3.09411e-07	0.993457	0.00654162	1.01738e-06	4.64954e-07	2
CD4	chr3:9177175-9178404	-27.0047	-30.7881	0.420039	7.56687	1.99179e-07	0.999012	0.000986904	6.20269e-07	8.98118e-08	2
CD4	chr10:133588591-133589309	-2.66266	-6.44603	0.227834	7.56675	0.0913829	1.11459e-05	0.0371324	0.862635	0.00883815	4
CD4	chr10:74042228-74042843	-1.82612	-5.60812	0.157733	7.56401	2.88464e-07	0.00247673	0.996562	0.000960969	3.26341e-07	3
CD4	chr2:74517129-74518885	-12.2098	-15.9906	0.222616	7.56171	0.621974	0.377257	1.9527e-05	3.98838e-07	0.000748667	1
CD4	chr12:57551399-57552135	-6.90827	-10.6883	0.218555	7.56006	0.0159895	0.00294948	0.97001	0.0110211	3.01603e-05	3
CD4	chr2:85135195-85136654	-8.88688	-12.6667	0.191287	7.5596	0.999495	2.69141e-07	1.28579e-07	0.00045488	4.92381e-05	1
CD4	chr2:9949493-9950090	-17.9942	-21.7731	0.316031	7.55789	5.68695e-07	0.999839	0.000159387	9.6897e-08	5.247e-07	2
CD4	chr1:36723601-36724489	-12.0168	-15.7943	0.274333	7.55495	9.28374e-06	0.877819	0.0215538	4.44045e-06	0.100613	2
CD4	chr1:244532784-244533285	-12.0103	-15.7859	0.212274	7.55115	5.21773e-08	0.0878693	0.912091	3.87216e-05	5.51387e-07	3
CD4	chr3:171547558-171548258	-13.7608	-17.5361	0.246202	7.55064	0.979794	4.99337e-06	4.44377e-06	0.018741	0.00145559	1
CD4	chr14:25074472-25075135	-12.3218	-16.0964	0.218428	7.54916	0.986675	1.62189e-07	6.07639e-06	0.0132446	7.43571e-05	1
CD4	chr13:32605002-32606107	-3.63591	-7.41023	0.168878	7.54864	2.04642e-05	2.39951e-06	0.000372682	0.999604	1.65608e-09	4
CD4	chr15:40626949-40627580	-7.58534	-11.359	0.214299	7.54728	6.20321e-05	0.957103	0.000321794	2.65745e-08	0.0425128	2
CD4	chr6:18397835-18398336	-6.79144	-10.5642	0.21683	7.54559	1.77776e-07	0.00130025	0.998557	0.000142623	3.81397e-09	3
CD4	chr19:11253637-11254516	-11.428	-15.2005	0.221768	7.54513	0.000501554	0.976351	0.0225101	1.267e-07	0.000637601	2
CD4	chr20:1469942-1470988	-8.45266	-12.2247	0.209513	7.54408	0.000210194	0.000368785	0.992528	0.00689095	1.98427e-06	3
CD4	chr17:42264803-42265369	-4.14303	-7.91414	0.164639	7.54223	6.74984e-07	0.887369	0.112623	7.87871e-07	6.36593e-06	2
CD4	chr13:103232731-103233458	-7.2362	-11.0068	0.181203	7.54118	0.977979	2.6345e-07	2.30222e-06	0.0220023	1.572e-05	1
CD4	chr7:87562786-87564653	-22.7977	-26.567	0.326202	7.53862	0.924479	3.92944e-07	1.18192e-06	0.0750876	0.000432129	1
CD4	chr20:61406016-61406625	-18.9245	-22.6938	0.37852	7.53858	0.000255777	0.0401151	2.73297e-05	2.1766e-07	0.959602	5
CD4	chr19:3803080-3803581	-17.9244	-21.6931	0.32016	7.53741	1.88548e-06	0.999924	7.33576e-05	3.27799e-07	3.4711e-07	2
CD4	chr3:147805704-147806294	-1.78768	-5.55554	0.143127	7.53571	0.998214	1.23412e-06	2.47127e-08	6.298e-06	0.00177813	1
CD4	chr1:218672112-218672866	-6.37401	-10.1401	0.215498	7.53211	0.00213295	0.0176479	0.953141	0.0270777	1.69967e-07	3
CD4	chr7:105716326-105716914	-2.11604	-5.88143	0.140109	7.53077	0.999787	1.47914e-05	8.01747e-08	0.000190088	8.22003e-06	1
CD4	chr9:125559678-125560410	-5.74707	-9.51236	0.158787	7.53058	3.71595e-07	0.0138428	0.977386	0.00869778	7.25544e-05	3
CD4	chr5:111753482-111756503	-17.7396	-21.5042	0.260268	7.52923	9.79355e-05	9.31326e-08	0.000430404	0.999467	4.38751e-06	4
CD4	chr9:101762580-101763297	-10.4157	-14.1795	0.20524	7.52768	0.999006	2.22617e-07	1.53456e-07	0.000648199	0.000345196	1
CD4	chr1:27179437-27180113	4.33535	0.571801	0.163218	7.52709	0.000407243	0.000117704	7.62376e-07	1.19832e-08	0.999474	5
CD4	chr1:172839940-172840834	-11.48	-15.2433	0.218821	7.5267	7.85e-07	0.959237	0.0407459	9.75496e-06	6.35642e-06	2
CD4	chr16:2888713-2889381	-10.0533	-13.8164	0.294775	7.52618	0.00500083	7.73193e-08	3.23741e-07	1.77101e-06	0.994997	5
CD4	chr10:18720218-18720909	-4.65438	-8.41653	0.188179	7.52432	0.971275	5.23819e-05	0.0186074	0.0096611	0.000403907	1
CD4	chr10:74577740-74578396	-11.7628	-15.5249	0.24868	7.52408	0.0668781	0.927684	0.000110357	9.321e-08	0.0053272	2
CD4	chr17:42545241-42546059	-9.17983	-12.9405	0.187201	7.52128	0.96769	0.0287519	2.17155e-06	1.14558e-06	0.00355433	1
CD4	chr1:17503080-17503679	-3.55773	-7.31793	0.18463	7.52041	0.429211	0.565717	3.09905e-05	0.000113139	0.00492712	2
CD4	chr4:72125617-72126580	-10.6312	-14.3904	0.2325	7.51831	0.475055	4.09817e-08	7.30982e-05	0.524862	1.06553e-05	4
CD4	chr12:21590258-21592042	-6.54845	-10.3072	0.175	7.5175	0.296137	6.72621e-06	5.31943e-06	0.703851	2.09727e-08	4
CD4	chr6:159595126-159595829	-4.56487	-8.32341	0.164614	7.51708	0.998993	2.79952e-07	5.44459e-07	0.000252979	0.000752733	1
CD4	chr9:120587920-120588832	-24.1952	-27.9536	0.329731	7.51688	0.996062	3.76379e-07	6.23007e-08	0.00147728	0.00246009	1
CD4	chr16:82229423-82230072	-9.99946	-13.7564	0.208432	7.51382	4.09987e-07	0.313466	0.684988	0.00154536	1.31835e-07	3
CD4	chr2:181455626-181456409	-8.73253	-12.4893	0.220142	7.51347	0.00169819	0.99553	5.65937e-05	6.2968e-08	0.00271498	2
CD4	chr7:121150198-121150874	-9.03352	-12.7896	0.19571	7.51216	0.983847	6.17932e-08	1.87028e-07	0.0161413	1.13479e-05	1
CD4	chr9:100882242-100882835	-9.02052	-12.776	0.19558	7.51102	0.999421	1.34612e-07	1.12617e-07	0.000130266	0.00044876	1
CD4	chr16:11665973-11667084	-16.5699	-20.3252	0.345065	7.51041	0.0409501	3.26767e-07	0.000713863	0.0113166	0.947019	5
CD4	chr17:60781018-60782198	-7.63902	-11.3939	0.175639	7.50983	0.999866	7.77482e-07	5.30908e-08	5.32902e-05	8.00779e-05	1
CD4	chr8:71489228-71489850	-12.3264	-16.0813	0.20397	7.50978	6.60508e-08	0.00198515	0.997972	3.53495e-05	6.94972e-06	3
CD4	chr9:35908031-35908648	-8.60206	-12.3564	0.207556	7.50871	8.05412e-07	0.992293	0.00692916	1.24815e-08	0.000777171	2
CD4	chr2:212952997-212953628	-9.46247	-13.2145	0.196972	7.50415	0.999413	4.51823e-07	9.18388e-08	0.000511193	7.4945e-05	1
CD4	chr2:97435488-97436076	0.927753	-2.82236	0.128463	7.50023	1.04994e-07	0.00345552	0.99642	0.000100614	2.40845e-05	3
CD4	chr20:44688763-44689611	-18.1019	-21.8516	0.28891	7.49953	0.00381867	0.993845	0.00143088	2.25751e-08	0.000905845	2
CD4	chr17:21322428-21323560	-23.697	-27.4461	0.387485	7.49819	7.85746e-07	0.999377	0.000608959	1.14963e-08	1.30953e-05	2
CD4	chr18:56939437-56939950	-11.1738	-14.9225	0.211058	7.49743	2.45058e-07	0.114542	0.885441	1.56557e-05	1.0064e-06	3
CD4	chr2:213747065-213747853	-13.303	-17.0494	0.256684	7.4928	1.56525e-06	0.993431	0.00650959	2.77375e-07	5.78406e-05	2
CD4	chr8:22274157-22275346	-11.3416	-15.0876	0.198747	7.49192	4.1358e-08	0.0435089	0.956144	0.000346768	4.88503e-07	3
CD4	chr20:55981855-55982413	-18.5796	-22.3249	0.391731	7.49058	5.65335e-05	6.44147e-06	3.84406e-05	9.81965e-06	0.999889	5
CD4	chr17:45212629-45213216	-17.7267	-21.472	0.316917	7.49048	7.31956e-06	0.998376	0.00161477	1.45923e-06	6.18919e-07	2
CD4	chr13:41110100-41110601	-7.99593	-11.7396	0.203214	7.48735	0.999239	0.000736656	5.03553e-07	1.69391e-06	2.23568e-05	1
CD4	chr15:41442728-41443455	-11.0236	-14.7672	0.231268	7.48717	0.000677531	0.999043	0.000278262	1.00328e-06	3.70348e-07	2
CD4	chr1:65393872-65394482	-9.03103	-12.774	0.231411	7.48596	2.3179e-07	0.314336	0.68292	0.00274381	7.04954e-09	3
CD4	chr4:124485797-124486436	-5.80923	-9.55198	0.165918	7.48549	0.996239	0.00360999	6.01539e-07	0.000137004	1.38372e-05	1
CD4	chr3:152410709-152412067	-16.0687	-19.8109	0.250507	7.48447	2.20433e-07	0.277794	0.722167	3.81047e-05	1.4302e-07	3
CD4	chr8:11415195-11415899	-11.4165	-15.1587	0.250895	7.48436	0.000269107	0.0663273	0.815839	0.0442383	0.0733266	3
CD4	chr11:10613793-10614382	-3.75398	-7.49488	0.177201	7.48181	5.52026e-07	0.000215121	0.853042	0.146742	4.8579e-08	3
CD4	chr2:145247477-145248164	-21.7091	-25.45	0.351303	7.48171	0.940003	2.08901e-07	0.000318938	0.0565783	0.00309951	1
CD4	chr12:121831309-121831810	2.14101	-1.59727	0.175903	7.47656	0.00115951	6.4392e-07	1.79102e-05	0.000140552	0.998681	5
CD4	chr18:59622861-59623362	-6.42276	-10.1603	0.173753	7.475	1.65102e-07	0.00170953	0.998108	0.000174414	7.52927e-06	3
CD4	chr1:207328286-207328864	-6.11446	-9.85192	0.195843	7.47492	0.993583	0.00507774	0.0011222	0.00011568	0.000100999	1
CD4	chr3:99891917-99892496	1.1506	-2.58659	0.123004	7.47439	3.42995e-07	0.00110767	0.966231	0.0326109	4.98341e-05	3
CD4	chr1:37071444-37073085	-10.685	-14.4219	0.240273	7.47381	1.3332e-05	0.926731	0.0732484	8.12664e-07	6.36228e-06	2
CD4	chr1:53855808-53856483	-1.39947	-5.13632	0.174489	7.4737	3.78909e-06	0.9822	0.0167374	0.00105339	4.97905e-06	2
CD4	chr13:77973432-77973933	-4.53318	-8.26953	0.16468	7.4727	0.261153	0.59831	0.107531	0.0224486	0.0105573	2
CD4	chr12:44199027-44200791	-7.74866	-11.4844	0.196687	7.47153	0.000118607	2.61464e-06	4.07589e-05	0.999838	2.95547e-09	4
CD4	chr9:33013538-33014039	-8.38354	-12.1186	0.249059	7.47016	0.00213514	0.00114739	3.46611e-06	3.81786e-09	0.996714	5
CD4	chr5:127409680-127410299	-17.3541	-21.089	0.325782	7.46981	8.92796e-05	5.59233e-07	0.000451745	0.999458	5.08771e-07	4
CD4	chr5:142188731-142189268	-4.83655	-8.57139	0.18091	7.46967	0.871879	5.17401e-06	0.000685674	0.124288	0.0031425	1
CD4	chr13:77758402-77759221	-12.3295	-16.0643	0.22497	7.46953	1.84599e-06	0.887405	0.112477	2.24402e-05	9.3044e-05	2
CD4	chr5:158871345-158872000	-7.26244	-10.9972	0.170223	7.46949	0.99919	1.85335e-06	2.99813e-07	0.000807758	9.85414e-08	1
CD4	chr9:107753108-107754370	-8.12986	-11.8644	0.18612	7.46903	0.000109313	7.66222e-08	0.000487281	0.999403	5.11221e-08	4
CD4	chr6:105050204-105050705	-15.6907	-19.4249	0.241705	7.46854	0.999929	5.773e-07	1.4508e-07	5.96756e-05	1.06643e-05	1
CD4	chr21:43253231-43254044	-24.2912	-28.0253	0.381805	7.46821	1.40258e-06	0.998533	0.00145085	1.24069e-06	1.30294e-05	2
CD4	chr16:47813138-47814188	-7.25473	-10.9884	0.196562	7.4673	0.704742	0.0301933	0.000676367	0.264388	5.37931e-07	1
CD4	chr6:139800920-139801421	-5.29296	-9.0261	0.177814	7.46627	0.00213304	4.72395e-07	0.000436701	0.997384	4.60207e-05	4
CD4	chr22:29225243-29225883	-16.3365	-20.0695	0.240906	7.46588	0.999748	2.16587e-06	6.38141e-08	6.84897e-06	0.000242991	1
CD4	chr5:151065987-151067011	-8.56204	-12.2947	0.220505	7.46535	0.0348201	0.964965	4.66514e-05	9.07813e-05	7.75273e-05	2
CD4	chr17:48241009-48241700	-9.49812	-13.2293	0.192546	7.46227	2.07967e-07	0.0567256	0.94267	0.000555048	4.93635e-05	3
CD4	chr5:35672916-35673647	-24.593	-28.3239	0.341265	7.46188	0.999363	3.10748e-07	4.29402e-07	0.000506473	0.000129463	1
CD4	chr16:1305852-1306353	-12.7403	-16.471	0.232979	7.46152	3.73694e-07	0.93506	0.0649344	2.10772e-07	4.86591e-06	2
CD4	chr22:24032095-24032596	4.59088	0.860164	0.12421	7.46143	2.50125e-05	0.00239615	0.997124	3.20362e-05	0.00042258	3
CD4	chr3:120246887-120247388	-7.88387	-11.6138	0.174954	7.45987	0.983577	0.000533125	3.09004e-05	0.0158421	1.66996e-05	1
CD4	chr2:240963948-240965694	-0.443676	-4.17187	0.170262	7.45639	6.01567e-08	0.108159	0.891808	3.30781e-05	1.90774e-09	3
CD4	chr9:130150478-130151188	-8.57256	-12.3007	0.18807	7.45631	0.991338	2.73066e-07	1.30635e-07	4.0615e-05	0.00862124	1
CD4	chr20:1700211-1700785	-4.7952	-8.52325	0.171797	7.4561	1.4148e-07	0.573551	0.426447	1.57348e-06	3.25393e-07	2
CD4	chr1:55013132-55014003	-12.8784	-16.6058	0.220074	7.45481	7.93896e-08	0.160056	0.839268	0.000674758	6.79926e-07	3
CD4	chr22:37522859-37523412	-8.34333	-12.07	0.231304	7.4534	0.776883	8.09726e-05	8.81439e-07	2.88493e-07	0.223035	1
CD4	chr12:105714850-105715500	-7.1571	-10.8835	0.181618	7.45278	0.996581	1.0427e-07	2.50236e-06	0.000816153	0.00260021	1
CD4	chr12:75316680-75317181	-8.88283	-12.6091	0.255886	7.45258	0.00050924	0.996059	0.00339089	3.90992e-05	1.71109e-06	2
CD4	chr1:145632598-145633183	-6.84722	-10.5733	0.184942	7.45215	2.76351e-07	0.751792	0.248186	9.99352e-06	1.15868e-05	2
CD4	chr8:40057032-40057685	-10.8322	-14.5574	0.19765	7.45044	0.993345	0.00582098	1.19359e-06	0.000830726	1.67671e-06	1
CD4	chr19:18714025-18714739	-8.92174	-12.6469	0.29233	7.45039	0.000596694	1.66483e-05	2.26898e-05	1.6455e-07	0.999364	5
CD4	chr3:71907765-71908781	-18.2074	-21.9325	0.265705	7.45032	0.997194	2.99598e-07	8.92056e-08	0.00280032	5.11284e-06	1
CD4	chr6:11439054-11439781	-9.53119	-13.2553	0.182572	7.44821	0.999913	3.20271e-06	4.67917e-08	7.25793e-05	1.12736e-05	1
CD4	chr8:59528883-59529536	-4.29045	-8.01418	0.155325	7.44744	0.99976	2.38387e-06	4.22256e-08	0.000234213	3.38804e-06	1
CD4	chr13:74517395-74518385	-3.17262	-6.89629	0.15914	7.44735	5.03363e-06	0.0107377	0.407223	0.581999	3.51065e-05	4
CD4	chr6:129942239-129942903	-7.34819	-11.0706	0.182252	7.4449	0.998358	2.03248e-07	1.78997e-06	0.00100182	0.00063816	1
CD4	chr19:31830781-31832030	2.34772	-1.37416	0.129833	7.44376	0.686348	0.00187083	0.000415541	0.311366	1.26666e-07	1
CD4	chr21:40369560-40370621	-6.55087	-10.2727	0.164959	7.44366	5.04823e-08	0.00657902	0.993225	0.000194089	1.67632e-06	3
CD4	chr2:127603669-127604787	-6.41691	-10.1384	0.222386	7.44303	0.000109384	0.00285596	0.805147	0.191888	2.34234e-07	3
CD4	chr17:16934434-16934935	-11.5592	-15.2804	0.289649	7.44241	1.35615e-07	0.999623	0.000343815	6.90564e-09	3.29607e-05	2
CD4	chr7:142131059-142131768	-9.80554	-13.5254	0.194803	7.43963	0.865723	0.132576	1.6016e-05	5.51914e-06	0.00167969	1
CD4	chr8:129251338-129251900	-5.73695	-9.45515	0.180177	7.43641	0.992231	6.88229e-08	3.63878e-06	0.00356235	0.00420328	1
CD4	chr17:37617319-37619154	-7.6282	-11.3455	0.189956	7.43458	0.000200874	0.822147	0.17739	1.89695e-07	0.000261781	2
CD4	chr2:191863625-191864323	-16.8077	-20.5246	0.246915	7.43389	5.06287e-05	0.00143819	0.948659	0.0484711	0.00138092	3
CD4	chr1:93305837-93306689	-16.8981	-20.6147	0.354941	7.4333	0.0144371	7.16904e-05	0.00128476	0.00609967	0.978107	5
CD4	chr16:27278541-27279116	-8.44514	-12.1616	0.202152	7.43287	0.0189294	0.211482	0.510624	5.03674e-06	0.25896	3
CD4	chr14:75150062-75152166	-20.3825	-24.0975	0.269697	7.42999	8.00907e-08	0.00701183	0.992757	0.000217857	1.35327e-05	3
CD4	chr5:176718021-176718640	-4.72898	-8.44342	0.181442	7.42888	5.50825e-07	0.988857	0.0108887	7.68434e-08	0.000253979	2
CD4	chr17:73769182-73771173	-24.6773	-28.3917	0.379565	7.42871	0.00055797	5.47476e-05	0.987572	0.0110643	0.000750535	3
CD4	chr3:146186707-146187965	-11.9159	-15.6301	0.21235	7.42845	0.874157	0.00127847	7.92877e-06	0.124556	2.85188e-07	1
CD4	chr2:31492875-31493440	0.0568376	-3.65735	0.150108	7.42838	0.975102	0.000261123	2.47724e-07	2.99212e-05	0.0246069	1
CD4	chr15:70562118-70562619	-9.42339	-13.1372	0.198165	7.42754	2.5767e-07	0.014429	0.98555	4.40391e-06	1.6729e-05	3
CD4	chr7:155468628-155469328	-8.7938	-12.5065	0.197761	7.4254	3.23736e-07	0.533364	0.46644	6.59175e-06	0.000189328	2
CD4	chr11:67111633-67112411	-10.8367	-14.547	0.233281	7.42067	0.000994878	0.998968	2.29133e-05	7.02591e-08	1.43017e-05	2
CD4	chr4:3086644-3087527	-8.13667	-11.8469	0.19715	7.42051	6.57183e-06	0.0515034	0.0658109	2.35404e-06	0.882677	5
CD4	chr6:139540216-139540826	-3.70481	-7.41406	0.145488	7.4185	0.999695	2.66609e-05	4.78842e-08	0.000218496	6.0124e-05	1
CD4	chr7:155789956-155791503	-21.1968	-24.9059	0.331895	7.41829	3.81551e-07	0.995442	0.00454817	8.81036e-06	1.98635e-07	2
CD4	chr6:137892840-137893669	-5.36222	-9.07131	0.168422	7.41817	0.940617	2.79799e-07	5.92566e-07	0.0593779	4.12746e-06	1
CD4	chr1:203969993-203970596	-12.4961	-16.205	0.251938	7.4178	0.000186233	1.87315e-05	0.991694	0.00806762	3.35892e-05	3
CD4	chr14:52649510-52650302	-3.71429	-7.42293	0.164958	7.41728	0.874554	4.5952e-08	1.9295e-05	0.125311	0.000115711	1
CD4	chr12:121063296-121064048	-2.43405	-6.14255	0.14166	7.41699	0.998287	1.36775e-05	3.95308e-08	7.94626e-07	0.00169812	1
CD4	chr13:74820439-74821194	-14.7517	-18.4594	0.214675	7.41538	0.999593	3.41581e-05	1.03165e-07	1.41196e-06	0.000370881	1
CD4	chr2:85569353-85569854	-2.9553	-6.66258	0.151028	7.41457	1.86917e-06	0.129835	0.864976	1.77796e-06	0.00518489	3
CD4	chr8:21912058-21913284	-4.51395	-8.22098	0.14825	7.41405	0.891262	0.0839479	7.21507e-06	9.01246e-07	0.0247815	1
CD4	chr20:32698312-32701045	0.502733	-3.20421	0.126165	7.41389	8.54893e-08	0.227722	0.772248	3.76942e-07	2.93558e-05	3
CD4	chr16:50758143-50758807	-8.11295	-11.8189	0.199855	7.41193	0.000599666	9.74558e-06	0.512272	0.454806	0.0323134	3
CD4	chr11:38165444-38165945	-10.0821	-13.7875	0.202419	7.41095	0.993412	2.9678e-07	1.44966e-07	0.00656564	2.16945e-05	1
CD4	chr5:158478256-158478869	-19.6942	-23.3995	0.432724	7.41062	0.000189605	7.1167e-06	1.21579e-06	1.19403e-07	0.999802	5
CD4	chr17:29740828-29741363	-3.69044	-7.39555	0.170436	7.41022	3.34981e-07	0.977325	0.0226603	1.44691e-05	1.56734e-08	2
CD4	chr6:3748399-3748974	-8.56329	-12.2676	0.221067	7.40867	0.9071	3.46807e-07	0.000268171	0.0909997	0.00163181	1
CD4	chr19:19133189-19133709	-3.74396	-7.44817	0.173061	7.40842	6.44309e-07	0.992397	0.00730092	1.18285e-07	0.000301684	2
CD4	chr22:50895075-50895749	-8.49242	-12.1953	0.210518	7.40566	5.08182e-06	0.99433	0.00562151	8.70297e-08	4.32622e-05	2
CD4	chr6:7961876-7962377	-2.76147	-6.46429	0.169815	7.40564	1.88894e-06	0.972125	0.0278726	2.67291e-07	4.57675e-08	2
CD4	chr8:49837821-49838855	-23.9032	-27.6057	0.312728	7.40513	0.950971	2.85016e-06	3.0192e-07	0.0490251	4.75605e-07	1
CD4	chr7:46247352-46247922	-9.00242	-12.7047	0.25341	7.40458	1.15277e-05	0.991855	0.00813242	8.14113e-07	1.1273e-08	2
CD4	chr13:44660398-44660984	-3.46529	-7.16571	0.159349	7.40085	0.999247	3.48661e-07	8.67419e-07	0.000725868	2.61237e-05	1
CD4	chr12:110893325-110894047	-15.7669	-19.4668	0.260302	7.3999	7.28408e-07	0.945427	0.054548	1.30318e-05	1.08261e-05	2
CD4	chr6:150397317-150398103	-8.474	-12.173	0.189115	7.39805	0.995894	7.72248e-08	1.23263e-06	0.00260105	0.00150365	1
CD4	chr12:27294895-27295570	-15.4582	-19.1568	0.236842	7.39725	0.99967	9.83282e-07	4.10726e-08	0.000265524	6.35928e-05	1
CD4	chr2:170955333-170955915	-5.45348	-9.15001	0.217812	7.39306	0.00869497	2.14356e-05	0.00120075	0.387212	0.602871	5
CD4	chr12:132998470-132999494	-9.52328	-13.2189	0.199236	7.39128	2.85971e-07	0.893492	0.106494	3.68987e-07	1.38765e-05	2
CD4	chr22:40013320-40013825	-9.28193	-12.9774	0.22348	7.39094	2.83466e-06	0.999784	0.000207599	3.16539e-09	5.16908e-06	2
CD4	chr9:71588506-71590375	-5.82027	-9.51504	0.200506	7.38953	2.60134e-05	0.999887	8.6332e-05	6.80085e-07	7.84907e-08	2
CD4	chr4:69214391-69216112	-3.69303	-7.38703	0.173113	7.388	0.18195	0.000562937	7.87596e-05	0.817408	7.50497e-09	4
CD4	chr15:52521075-52521675	-12.8962	-16.59	0.271615	7.38773	0.00193844	0.00321269	0.0606273	0.00160921	0.932612	5
CD4	chr4:108739271-108740252	-10.8522	-14.5459	0.18561	7.38732	1.75937e-07	0.00101353	0.993372	0.00561335	1.00417e-06	3
CD4	chr16:31207628-31208129	-20.5553	-24.2488	0.33061	7.38698	0.000317062	1.82422e-06	0.31024	0.689408	3.34728e-05	4
CD4	chr2:113752825-113753481	-4.45441	-8.14781	0.172938	7.38679	0.238567	0.761381	3.22917e-05	1.20005e-05	8.16359e-06	2
CD4	chr10:31768495-31769134	-3.65022	-7.34312	0.159628	7.3858	0.998459	3.65285e-07	7.70067e-07	0.000251969	0.00128819	1
CD4	chr4:52717267-52718219	-9.60603	-13.2975	0.197726	7.38298	0.956867	1.49122e-07	1.99413e-07	0.0431216	1.0954e-05	1
CD4	chr4:169238599-169240266	-7.07755	-10.7688	0.191198	7.38249	6.33173e-05	2.32675e-08	7.39276e-05	0.999863	7.21938e-08	4
CD4	chr12:497704-499138	1.4394	-2.25167	0.163275	7.38214	2.59779e-07	0.877778	0.122214	7.9086e-06	4.98581e-09	2
CD4	chr5:55117354-55118168	-13.1854	-16.8765	0.202737	7.38209	0.959967	0.037243	0.000652124	0.00210665	3.07604e-05	1
CD4	chr22:50587227-50588086	-4.36498	-8.05548	0.217971	7.38102	0.0221932	5.83861e-07	6.52028e-07	2.07292e-07	0.977805	5
CD4	chr5:92956135-92958481	-16.6777	-20.3678	0.267569	7.38015	0.0797657	1.08033e-07	1.80464e-05	0.920001	0.000215503	4
CD4	chr2:10768517-10769392	-10.7878	-14.4777	0.210782	7.38	2.37329e-06	0.364081	0.580489	1.46492e-05	0.0554129	3
CD4	chr11:58605056-58606001	-1.66307	-5.35203	0.161525	7.37792	3.73245e-07	0.992797	0.00719813	3.51604e-08	4.80261e-06	2
CD4	chr14:62074133-62074728	-7.52585	-11.2137	0.215256	7.37576	0.248545	7.56049e-07	0.00443489	0.617715	0.129304	4
CD4	chr1:32309755-32310256	-4.21215	-7.90002	0.210038	7.37573	0.00613807	0.0462014	6.31985e-05	1.54679e-05	0.947582	5
CD4	chr8:28351236-28353185	9.97244	6.28534	0.0980441	7.37419	0.0955421	8.28128e-07	0.00024238	0.902459	0.00175555	4
CD4	chr18:67397873-67398374	-9.59432	-13.2813	0.184923	7.37387	0.998869	0.00059944	2.68305e-07	5.62466e-06	0.000525745	1
CD4	chr11:112831744-112833499	-7.87933	-11.5661	0.195823	7.37353	0.0875055	1.29842e-08	7.86411e-06	0.912427	5.98026e-05	4
CD4	chr22:46486574-46487202	-9.01483	-12.7001	0.233456	7.37063	0.000223536	0.999765	1.07985e-05	4.33214e-07	3.35217e-07	2
CD4	chr2:121072021-121072659	-13.8735	-17.5578	0.239819	7.36861	0.109534	0.890031	5.19219e-05	2.12722e-06	0.000381485	2
CD4	chr1:193849982-193850483	-10.894	-14.5771	0.208045	7.36603	0.99806	8.89585e-07	2.87018e-06	0.0019336	3.05193e-06	1
CD4	chr11:22646443-22647786	-10.1445	-13.827	0.215815	7.36501	0.00188905	2.57338e-07	5.52412e-06	0.998105	2.11206e-08	4
CD4	chr3:174970244-174970745	-25.1497	-28.832	0.31669	7.36446	0.999953	5.99988e-06	8.23222e-08	1.24542e-05	2.85672e-05	1
CD4	chr18:55019556-55020057	-17.7894	-21.4716	0.300086	7.36437	3.16903e-07	0.99931	0.000688367	3.89282e-07	4.48964e-07	2
CD4	chr8:135505239-135505763	-23.6195	-27.3013	0.520336	7.36349	6.8447e-06	0.999944	4.88983e-05	3.74213e-07	6.68261e-09	2
CD4	chr2:97438450-97439140	-4.91481	-8.59638	0.184317	7.36316	0.999853	8.56755e-05	1.23505e-05	4.69772e-05	2.21823e-06	1
CD4	chr15:77799391-77800780	-22.7926	-26.4738	0.339634	7.36244	8.20512e-07	0.909817	0.0896628	0.000504379	1.4679e-05	2
CD4	chr11:36490539-36491237	-15.1874	-18.8649	0.241997	7.35489	0.998604	3.28625e-07	3.1993e-07	0.00101847	0.000376581	1
CD4	chr4:77869795-77872313	-14.0076	-17.685	0.241747	7.35488	0.00161223	2.02985e-08	0.000109951	0.998148	0.000129476	4
CD4	chr2:109834248-109835260	-9.43942	-13.1162	0.20004	7.3535	0.791923	0.191858	1.04335e-05	1.16463e-06	0.0162074	1
CD4	chr17:4414360-4414988	-20.8591	-24.5352	0.335823	7.35207	2.05622e-07	0.997995	0.0020047	8.45419e-08	6.88913e-08	2
CD4	chr1:183558835-183560529	-9.79418	-13.469	0.221173	7.34967	1.64483e-06	0.998829	0.0011561	1.23768e-07	1.30941e-05	2
CD4	chr7:96338413-96339782	-1.74637	-5.4204	0.145509	7.34807	0.0264554	6.01735e-06	1.38252e-05	0.973524	6.59844e-07	4
CD4	chr12:113635961-113636528	-5.09993	-8.77388	0.227111	7.34788	0.000172755	0.170474	0.0229339	0.806419	6.79735e-08	4
CD4	chr21:34429111-34429612	-16.5377	-20.2106	0.279206	7.34578	3.18785e-06	0.889869	0.110106	9.27453e-06	1.33785e-05	2
CD4	chr9:127072118-127072619	-19.8927	-23.5638	0.247229	7.34232	0.997174	0.00261495	8.65665e-06	8.55619e-05	0.000117193	1
CD4	chr8:53444750-53445390	-4.8758	-8.54675	0.170785	7.34189	0.865705	3.10823e-07	2.32977e-07	6.08325e-05	0.134234	1
CD4	chr6:3410414-3410915	-6.68685	-10.3574	0.237923	7.34112	0.0118379	0.000451752	0.000827834	0.986882	5.18485e-09	4
CD4	chr11:122614308-122615192	-6.29671	-9.96494	0.17933	7.33645	0.0663093	0.933184	4.15806e-05	1.03461e-06	0.000464031	2
CD4	chr3:169489413-169491754	-4.38338	-8.05155	0.166393	7.33634	0.000113935	1.17826e-06	0.00072573	0.999159	3.80893e-09	4
CD4	chr16:84393831-84394332	-21.5731	-25.2412	0.310009	7.33611	1.00702e-05	0.0503159	0.94951	1.31866e-06	0.000162833	3
CD4	chr15:50399293-50400541	-9.6239	-13.2908	0.196563	7.33371	0.996773	8.50031e-07	4.76928e-06	0.00319564	2.60583e-05	1
CD4	chr21:17104526-17105415	-6.65436	-10.3212	0.199699	7.33366	2.49374e-05	0.000101046	0.000602736	0.999271	1.07993e-08	4
CD4	chr11:111307284-111307921	-2.4324	-6.09913	0.130948	7.33346	0.999892	6.44612e-05	1.42343e-07	4.00816e-06	3.92691e-05	1
CD4	chr6:107663245-107663797	-4.99819	-8.66477	0.191718	7.33316	0.0660997	0.901062	0.000797271	0.0319905	5.04107e-05	2
CD4	chr19:41480342-41480970	-5.26958	-8.93558	0.166958	7.33201	0.934284	2.16541e-07	1.50803e-07	2.8197e-05	0.0656878	1
CD4	chr20:9578269-9578770	-17.2449	-20.9102	0.331653	7.33072	0.0184119	0.00425882	0.582436	0.394893	2.32767e-07	3
CD4	chr17:75953329-75956399	-5.78864	-9.45396	0.174411	7.33064	0.00239705	0.0574734	0.00775541	4.60785e-08	0.932374	5
CD4	chr17:38742354-38742973	-8.53905	-12.2037	0.195744	7.32936	0.987781	0.000122174	1.21608e-07	2.74513e-07	0.0120962	1
CD4	chr11:22850327-22851948	-11.5825	-15.2472	0.213489	7.32926	0.0699574	3.65891e-05	1.37493e-05	0.929992	5.49342e-08	4
CD4	chr8:101692940-101693609	-4.49973	-8.1641	0.246615	7.32873	0.00936333	1.0443e-07	1.02849e-07	5.06209e-06	0.990631	5
CD4	chr5:40150828-40151468	-9.04362	-12.7065	0.192965	7.32571	0.999919	8.53555e-07	4.02964e-07	6.89393e-05	1.07024e-05	1
CD4	chr13:103092498-103093080	-3.92861	-7.5902	0.168788	7.32319	2.43921e-06	0.00560943	0.99281	0.00157818	9.07966e-08	3
CD4	chr3:195978696-195979289	-15.5142	-19.1754	0.277742	7.32246	2.65509e-05	0.769235	0.00466955	1.35796e-06	0.226068	2
CD4	chr7:114498597-114499138	-12.1435	-15.8041	0.24447	7.32128	0.363572	1.26641e-07	0.000139985	0.633302	0.00298622	4
CD4	chr15:85800427-85801717	-12.6326	-16.293	0.225749	7.32087	0.000190073	0.00423361	0.992421	9.54229e-05	0.00305989	3
CD4	chr2:213062958-213063459	-1.09619	-4.75624	0.160457	7.3201	0.692688	0.135704	7.9938e-05	0.171524	4.03148e-06	1
CD4	chr12:132267844-132268973	-9.90282	-13.5618	0.224109	7.31805	0.000729754	0.454989	0.200025	0.130936	0.21332	2
CD4	chr5:63461421-63462093	-2.02527	-5.684	0.167282	7.31745	0.000115836	0.992371	0.000242001	7.95358e-07	0.00727061	2
CD4	chr12:876670-878234	-8.17364	-11.8305	0.188334	7.31368	2.65047e-07	0.853487	0.14651	1.57437e-06	8.99732e-07	2
CD4	chr7:17039349-17039992	-13.7024	-17.3592	0.225021	7.31345	0.998645	1.38473e-05	5.14729e-08	1.70145e-05	0.001324	1
CD4	chr19:18080676-18081240	-2.76282	-6.41911	0.210643	7.31258	0.384525	0.14451	0.000380622	0.000475254	0.470109	5
CD4	chr1:155205070-155205578	-26.6181	-30.274	0.429233	7.31179	2.59998e-06	0.999962	3.44071e-05	2.55852e-08	1.32227e-06	2
CD4	chr14:25203966-25204728	-1.70596	-5.3618	0.151648	7.31169	0.958944	7.86334e-08	2.90195e-06	0.040308	0.000745107	1
CD4	chr17:18924686-18925311	-6.01636	-9.67182	0.255318	7.31092	0.0224179	0.0244688	2.35704e-06	2.62536e-07	0.953111	5
CD4	chr1:22092660-22093272	-12.6311	-16.2864	0.226869	7.31049	5.21659e-07	0.74295	0.25703	1.64705e-05	2.75969e-06	2
CD4	chr15:70613682-70614240	-9.39755	-13.0524	0.201705	7.30976	4.6135e-07	0.527343	0.472638	1.28173e-05	4.78536e-06	2
CD4	chr19:3394417-3394918	-4.9339	-8.58873	0.174439	7.30967	9.65104e-07	0.967458	0.0321314	2.09522e-07	0.000409139	2
CD4	chr3:194481320-194481962	-3.58781	-7.24156	0.164117	7.30749	9.07713e-07	0.842768	0.15721	7.69691e-06	1.3389e-05	2
CD4	chr2:128848267-128849759	2.45432	-1.19939	0.111098	7.30742	5.69703e-08	0.00279726	0.996762	0.000440056	1.37958e-07	3
CD4	chr7:114910081-114910714	-6.73331	-10.387	0.177529	7.30732	0.992484	6.64745e-08	1.99644e-06	0.0075087	5.22998e-06	1
CD4	chr7:20153949-20154658	-9.06885	-12.7223	0.208359	7.30693	0.821234	1.0021e-07	1.09641e-05	0.173429	0.00532648	1
CD4	chr11:607368-607869	-13.7663	-17.4194	0.211519	7.30623	0.0058278	0.973869	0.00172275	7.49066e-07	0.0185796	2
CD4	chr14:24504848-24506485	4.67687	1.025	0.114276	7.30375	0.998465	6.17084e-07	2.35434e-07	0.00066355	0.000870908	1
[truncated: 1,482 more rows]

## Sheet: CD8 dynamic chromatin regions
Cell type	Region	Variable kernel loglikelihood	While kernel loglikelihood	Standard deviation of mean posterior probability	D statistic	Cluster 1 probability	Cluster 2 probability	Cluster 3 probability	Cluster 4 probability	Cluster assignment
[truncated: 1,521 more rows]

[truncated: 2 more sheets: CD14 dynamic chromatin regions, CD56 dynamic chromatin regions]
